# Supplementary material for: Polysaccharide, the Active Component of Dendrobium officinale, Ameliorates Metabolic Hypertension in Rats via Regulating Intestinal Flora-SCFAs-Vascular Axis
Source: Front Pharmacol. 2022 Jul 11;13:935714. doi: 10.3389/fphar.2022.935714 (PMC9310040; doi:10.3389/fphar.2022.935714)
Supplement: Supplementary file 1 [file DataSheet1.ZIP]

Archive with 619 entries (567 files):
- Supplementary materials-raw data/
- Supplementary materials-raw data/Figure 1/
- Supplementary materials-raw data/Figure 1/Figure 1B.CSV
- Supplementary materials-raw data/Figure 1/Figure 1C-1.xlsx
- Supplementary materials-raw data/Figure 1/Figure 1C-2.xlsx
- Supplementary materials-raw data/Figure 2/
- Supplementary materials-raw data/Figure 2/Figure 2ABC.xlsx
- Supplementary materials-raw data/Figure 2/Figure 2D.xlsx
- Supplementary materials-raw data/Figure 3/
- Supplementary materials-raw data/Figure 3/Figure 3A-F.xlsx
- Supplementary materials-raw data/Figure 4/
- Supplementary materials-raw data/Figure 4/Figure 4BD.xlsx
- Supplementary materials-raw data/Figure 4/Figure 4FG.xlsx
- Supplementary materials-raw data/Figure 5/
- Supplementary materials-raw data/Figure 5/Figure 5A-H.xlsx
- Supplementary materials-raw data/Figure 5/Figure 5K.xlsx
- Supplementary materials-raw data/Figure 6/
- Supplementary materials-raw data/Figure 6/Figure 6 B.xlsx
- Supplementary materials-raw data/Figure 6/Figure 6 D F.xlsx
- Supplementary materials-raw data/Figure 7 & 8/
- Supplementary materials-raw data/Figure 7 & 8/Figure 7 & 8/
- Supplementary materials-raw data/Figure 7 & 8/Figure 7 & 8/interaction_results/
- Supplementary materials-raw data/Figure 7 & 8/Figure 7 & 8/interaction_results/Anosim/
- Supplementary materials-raw data/Figure 7 & 8/Figure 7 & 8/interaction_results/Anosim/adonis_results.txt
- Supplementary materials-raw data/Figure 7 & 8/Figure 7 & 8/interaction_results/Anosim/anosim_results(1).txt
- Supplementary materials-raw data/Figure 7 & 8/Figure 7 & 8/interaction_results/Anosim/anosim_results(2).txt
- Supplementary materials-raw data/Figure 7 & 8/Figure 7 & 8/interaction_results/Anosim/anosim_results(3).txt
- Supplementary materials-raw data/Figure 7 & 8/Figure 7 & 8/interaction_results/Anosim/anosim_results.txt
- Supplementary materials-raw data/Figure 7 & 8/Figure 7 & 8/interaction_results/Anosim/format_results(1).xls
- Supplementary materials-raw data/Figure 7 & 8/Figure 7 & 8/interaction_results/Anosim/format_results(2).xls
- Supplementary materials-raw data/Figure 7 & 8/Figure 7 & 8/interaction_results/Anosim/format_results(3).xls
- Supplementary materials-raw data/Figure 7 & 8/Figure 7 & 8/interaction_results/Anosim/format_results.xls
- Supplementary materials-raw data/Figure 7 & 8/Figure 7 & 8/interaction_results/AnosimBox/
- Supplementary materials-raw data/Figure 7 & 8/Figure 7 & 8/interaction_results/AnosimBox/box_data.xls
- Supplementary materials-raw data/Figure 7 & 8/Figure 7 & 8/interaction_results/Circos_20210409_130116072/
- Supplementary materials-raw data/Figure 7 & 8/Figure 7 & 8/interaction_results/Circos_20210409_130116072/taxa.percents.table.xls
- Supplementary materials-raw data/Figure 7 & 8/Figure 7 & 8/interaction_results/Circos_20210409_130116072/taxa.table.xls
- Supplementary materials-raw data/Figure 7 & 8/Figure 7 & 8/interaction_results/COG/
- Supplementary materials-raw data/Figure 7 & 8/Figure 7 & 8/interaction_results/COG/cog.category.function.xls
- Supplementary materials-raw data/Figure 7 & 8/Figure 7 & 8/interaction_results/COG/cog.descrip.table.xls
- Supplementary materials-raw data/Figure 7 & 8/Figure 7 & 8/interaction_results/COG/NSTI_COG.xls
- Supplementary materials-raw data/Figure 7 & 8/Figure 7 & 8/interaction_results/COG/predictions_cog.biom
- Supplementary materials-raw data/Figure 7 & 8/Figure 7 & 8/interaction_results/COG/predictions_cog.txt
- Supplementary materials-raw data/Figure 7 & 8/Figure 7 & 8/interaction_results/COG/predictions_cog.xls
- Supplementary materials-raw data/Figure 7 & 8/Figure 7 & 8/interaction_results/CommunityBarPie_20220107_105349138/
- Supplementary materials-raw data/Figure 7 & 8/Figure 7 & 8/interaction_results/CommunityBarPie_20220107_105349138/taxa.percents.table.xls
- Supplementary materials-raw data/Figure 7 & 8/Figure 7 & 8/interaction_results/CommunityBarPie_20220107_105349138/taxa.table.xls
- Supplementary materials-raw data/Figure 7 & 8/Figure 7 & 8/interaction_results/CommunityHeatmap_20210409_125909287/
- Supplementary materials-raw data/Figure 7 & 8/Figure 7 & 8/interaction_results/CommunityHeatmap_20210409_125909287/heatmap.taxa.relative.xls
- Supplementary materials-raw data/Figure 7 & 8/Figure 7 & 8/interaction_results/CommunityHeatmap_20210409_125909287/heatmap.taxa.table.xls
- Supplementary materials-raw data/Figure 7 & 8/Figure 7 & 8/interaction_results/CommunityHeatmap_20210409_125909287/sample_hcluster.tre
- Supplementary materials-raw data/Figure 7 & 8/Figure 7 & 8/interaction_results/CommunityHeatmap_20210409_125909287/species_hcluster.tre
- Supplementary materials-raw data/Figure 7 & 8/Figure 7 & 8/interaction_results/DiffStatTwoGroup_20220107_112754561/
- Supplementary materials-raw data/Figure 7 & 8/Figure 7 & 8/interaction_results/DiffStatTwoGroup_20220107_112754561/mann_boxfile.xls
- Supplementary materials-raw data/Figure 7 & 8/Figure 7 & 8/interaction_results/DiffStatTwoGroup_20220107_112754561/mann_CI.xls
- Supplementary materials-raw data/Figure 7 & 8/Figure 7 & 8/interaction_results/DiffStatTwoGroup_20220107_112754561/mann_result.xls
- Supplementary materials-raw data/Figure 7 & 8/Figure 7 & 8/interaction_results/Distance/
- Supplementary materials-raw data/Figure 7 & 8/Figure 7 & 8/interaction_results/Distance/bray_curtis_otu_file(1).xls
- Supplementary materials-raw data/Figure 7 & 8/Figure 7 & 8/interaction_results/Distance/bray_curtis_otu_file(2).xls
- Supplementary materials-raw data/Figure 7 & 8/Figure 7 & 8/interaction_results/Distance/bray_curtis_otu_file.xls
- Supplementary materials-raw data/Figure 7 & 8/Figure 7 & 8/interaction_results/Distance/euclidean_otu_file.xls
- Supplementary materials-raw data/Figure 7 & 8/Figure 7 & 8/interaction_results/EstimatorStat_20210408_154206098/
- Supplementary materials-raw data/Figure 7 & 8/Figure 7 & 8/interaction_results/EstimatorStat_20210408_154206098/est_barplot_result1.xls
- Supplementary materials-raw data/Figure 7 & 8/Figure 7 & 8/interaction_results/EstimatorStat_20210408_154206098/est_barplot_result10.xls
- Supplementary materials-raw data/Figure 7 & 8/Figure 7 & 8/interaction_results/EstimatorStat_20210408_154206098/est_barplot_result2.xls
- Supplementary materials-raw data/Figure 7 & 8/Figure 7 & 8/interaction_results/EstimatorStat_20210408_154206098/est_barplot_result3.xls
- Supplementary materials-raw data/Figure 7 & 8/Figure 7 & 8/interaction_results/EstimatorStat_20210408_154206098/est_barplot_result4.xls
- Supplementary materials-raw data/Figure 7 & 8/Figure 7 & 8/interaction_results/EstimatorStat_20210408_154206098/est_barplot_result5.xls
- Supplementary materials-raw data/Figure 7 & 8/Figure 7 & 8/interaction_results/EstimatorStat_20210408_154206098/est_barplot_result6.xls
- Supplementary materials-raw data/Figure 7 & 8/Figure 7 & 8/interaction_results/EstimatorStat_20210408_154206098/est_barplot_result7.xls
- Supplementary materials-raw data/Figure 7 & 8/Figure 7 & 8/interaction_results/EstimatorStat_20210408_154206098/est_barplot_result8.xls
- Supplementary materials-raw data/Figure 7 & 8/Figure 7 & 8/interaction_results/EstimatorStat_20210408_154206098/est_barplot_result9.xls
- Supplementary materials-raw data/Figure 7 & 8/Figure 7 & 8/interaction_results/EstimatorStat_20210408_154206098/est_result1.xls
- Supplementary materials-raw data/Figure 7 & 8/Figure 7 & 8/interaction_results/EstimatorStat_20210408_154206098/est_result10.xls
- Supplementary materials-raw data/Figure 7 & 8/Figure 7 & 8/interaction_results/EstimatorStat_20210408_154206098/est_result2.xls
- Supplementary materials-raw data/Figure 7 & 8/Figure 7 & 8/interaction_results/EstimatorStat_20210408_154206098/est_result3.xls
- Supplementary materials-raw data/Figure 7 & 8/Figure 7 & 8/interaction_results/EstimatorStat_20210408_154206098/est_result4.xls
- Supplementary materials-raw data/Figure 7 & 8/Figure 7 & 8/interaction_results/EstimatorStat_20210408_154206098/est_result5.xls
- Supplementary materials-raw data/Figure 7 & 8/Figure 7 & 8/interaction_results/EstimatorStat_20210408_154206098/est_result6.xls
- Supplementary materials-raw data/Figure 7 & 8/Figure 7 & 8/interaction_results/EstimatorStat_20210408_154206098/est_result7.xls
- Supplementary materials-raw data/Figure 7 & 8/Figure 7 & 8/interaction_results/EstimatorStat_20210408_154206098/est_result8.xls
- Supplementary materials-raw data/Figure 7 & 8/Figure 7 & 8/interaction_results/EstimatorStat_20210408_154206098/est_result9.xls
- Supplementary materials-raw data/Figure 7 & 8/Figure 7 & 8/interaction_results/HclusterAverage_20210811_135636823/
- Supplementary materials-raw data/Figure 7 & 8/Figure 7 & 8/interaction_results/HclusterAverage_20210811_135636823/barplot_table.xls
- Supplementary materials-raw data/Figure 7 & 8/Figure 7 & 8/interaction_results/HclusterAverage_20210811_135636823/bray_curtis_otu_table.xls
- Supplementary materials-raw data/Figure 7 & 8/Figure 7 & 8/interaction_results/HclusterAverage_20210811_135636823/hcluster.tre
- Supplementary materials-raw data/Figure 7 & 8/Figure 7 & 8/interaction_results/KEGG/
- Supplementary materials-raw data/Figure 7 & 8/Figure 7 & 8/interaction_results/KEGG/kegg.enzyme.profile.xls
- Supplementary materials-raw data/Figure 7 & 8/Figure 7 & 8/interaction_results/KEGG/kegg.pathway.profile.xls
- Supplementary materials-raw data/Figure 7 & 8/Figure 7 & 8/interaction_results/KEGG/NSTI_KEGG.xls
- Supplementary materials-raw data/Figure 7 & 8/Figure 7 & 8/interaction_results/KEGG/predictions_ko.biom
- Supplementary materials-raw data/Figure 7 & 8/Figure 7 & 8/interaction_results/KEGG/predictions_ko.L1.biom
- Supplementary materials-raw data/Figure 7 & 8/Figure 7 & 8/interaction_results/KEGG/predictions_ko.L1.xls
- Supplementary materials-raw data/Figure 7 & 8/Figure 7 & 8/interaction_results/KEGG/predictions_ko.L2.biom
- Supplementary materials-raw data/Figure 7 & 8/Figure 7 & 8/interaction_results/KEGG/predictions_ko.L2.xls
- Supplementary materials-raw data/Figure 7 & 8/Figure 7 & 8/interaction_results/KEGG/predictions_ko.L3.biom
- Supplementary materials-raw data/Figure 7 & 8/Figure 7 & 8/interaction_results/KEGG/predictions_ko.L3.xls
- Supplementary materials-raw data/Figure 7 & 8/Figure 7 & 8/interaction_results/KEGG/predictions_ko.xls
- Supplementary materials-raw data/Figure 7 & 8/Figure 7 & 8/interaction_results/KEGG/predictions_module.xls
- Supplementary materials-raw data/Figure 7 & 8/Figure 7 & 8/interaction_results/LEfSe_20210409_150043743/
- Supplementary materials-raw data/Figure 7 & 8/Figure 7 & 8/interaction_results/LEfSe_20210409_150043743/lefse_LDA.xls
- Supplementary materials-raw data/Figure 7 & 8/Figure 7 & 8/interaction_results/Metagenomeseq_9_20210412_091721022/
- Supplementary materials-raw data/Figure 7 & 8/Figure 7 & 8/interaction_results/Metagenomeseq_9_20210412_091721022/diff.xls
- Supplementary materials-raw data/Figure 7 & 8/Figure 7 & 8/interaction_results/MicroPITA_20210412_092654116/
- Supplementary materials-raw data/Figure 7 & 8/Figure 7 & 8/interaction_results/MicroPITA_20210412_092654116/microPITA_select.xls
- Supplementary materials-raw data/Figure 7 & 8/Figure 7 & 8/interaction_results/Nmds/
- Supplementary materials-raw data/Figure 7 & 8/Figure 7 & 8/interaction_results/Nmds/nmds_sites.xls
- Supplementary materials-raw data/Figure 7 & 8/Figure 7 & 8/interaction_results/Nmds/nmds_stress.xls
- Supplementary materials-raw data/Figure 7 & 8/Figure 7 & 8/interaction_results/OTUTaxonAnalysis_20220107_095430006/
- Supplementary materials-raw data/Figure 7 & 8/Figure 7 & 8/interaction_results/OTUTaxonAnalysis_20220107_095430006/otu_summary.xls
- Supplementary materials-raw data/Figure 7 & 8/Figure 7 & 8/interaction_results/OTUTaxonAnalysis_20220107_095430006/otu_taxon.biom
- Supplementary materials-raw data/Figure 7 & 8/Figure 7 & 8/interaction_results/OTUTaxonAnalysis_20220107_095430006/otu_taxon.xls
- Supplementary materials-raw data/Figure 7 & 8/Figure 7 & 8/interaction_results/PanCoreOTU_20210408_152506037/
- Supplementary materials-raw data/Figure 7 & 8/Figure 7 & 8/interaction_results/PanCoreOTU_20210408_152506037/core.richness.xls
- Supplementary materials-raw data/Figure 7 & 8/Figure 7 & 8/interaction_results/PanCoreOTU_20210408_152506037/pan.richness.xls
- Supplementary materials-raw data/Figure 7 & 8/Figure 7 & 8/interaction_results/Permanova_20210409_145424660/
- Supplementary materials-raw data/Figure 7 & 8/Figure 7 & 8/interaction_results/Permanova_20210409_145424660/permanova.xls
- Supplementary materials-raw data/Figure 7 & 8/Figure 7 & 8/interaction_results/Plsda/
- Supplementary materials-raw data/Figure 7 & 8/Figure 7 & 8/interaction_results/Plsda/plsda_importance(1).xls
- Supplementary materials-raw data/Figure 7 & 8/Figure 7 & 8/interaction_results/Plsda/plsda_importance(2).xls
- Supplementary materials-raw data/Figure 7 & 8/Figure 7 & 8/interaction_results/Plsda/plsda_importance.xls
- Supplementary materials-raw data/Figure 7 & 8/Figure 7 & 8/interaction_results/Plsda/plsda_importancepre(1).xls
- Supplementary materials-raw data/Figure 7 & 8/Figure 7 & 8/interaction_results/Plsda/plsda_importancepre(2).xls
- Supplementary materials-raw data/Figure 7 & 8/Figure 7 & 8/interaction_results/Plsda/plsda_importancepre.xls
- Supplementary materials-raw data/Figure 7 & 8/Figure 7 & 8/interaction_results/Plsda/plsda_rotation(1).xls
- Supplementary materials-raw data/Figure 7 & 8/Figure 7 & 8/interaction_results/Plsda/plsda_rotation(2).xls
- Supplementary materials-raw data/Figure 7 & 8/Figure 7 & 8/interaction_results/Plsda/plsda_rotation.xls
- Supplementary materials-raw data/Figure 7 & 8/Figure 7 & 8/interaction_results/Plsda/plsda_sites(1).xls
- Supplementary materials-raw data/Figure 7 & 8/Figure 7 & 8/interaction_results/Plsda/plsda_sites(2).xls
- Supplementary materials-raw data/Figure 7 & 8/Figure 7 & 8/interaction_results/Plsda/plsda_sites.xls
- Supplementary materials-raw data/Figure 7 & 8/Figure 7 & 8/interaction_results/SpearmanCorrelationGenus_20210908_104026712/
- Supplementary materials-raw data/Figure 7 & 8/Figure 7 & 8/interaction_results/SpearmanCorrelationGenus_20210908_104026712/pearsons_correlation.xls
- Supplementary materials-raw data/Figure 7 & 8/Figure 7 & 8/interaction_results/SpearmanCorrelationGenus_20210908_104026712/pearsons_pvalue.xls
- Supplementary materials-raw data/Figure 7 & 8/Figure 7 & 8/interaction_results/tax_summary_r/
- Supplementary materials-raw data/Figure 7 & 8/Figure 7 & 8/interaction_results/tax_summary_r/otu_taxon_Class.percent(1).biom
- Supplementary materials-raw data/Figure 7 & 8/Figure 7 & 8/interaction_results/tax_summary_r/otu_taxon_Class.percent(1).xls
- Supplementary materials-raw data/Figure 7 & 8/Figure 7 & 8/interaction_results/tax_summary_r/otu_taxon_Class.percent(10).biom
- Supplementary materials-raw data/Figure 7 & 8/Figure 7 & 8/interaction_results/tax_summary_r/otu_taxon_Class.percent(10).xls
- Supplementary materials-raw data/Figure 7 & 8/Figure 7 & 8/interaction_results/tax_summary_r/otu_taxon_Class.percent(11).biom
- Supplementary materials-raw data/Figure 7 & 8/Figure 7 & 8/interaction_results/tax_summary_r/otu_taxon_Class.percent(11).xls
- Supplementary materials-raw data/Figure 7 & 8/Figure 7 & 8/interaction_results/tax_summary_r/otu_taxon_Class.percent(12).biom
- Supplementary materials-raw data/Figure 7 & 8/Figure 7 & 8/interaction_results/tax_summary_r/otu_taxon_Class.percent(12).xls
- Supplementary materials-raw data/Figure 7 & 8/Figure 7 & 8/interaction_results/tax_summary_r/otu_taxon_Class.percent(13).biom
- Supplementary materials-raw data/Figure 7 & 8/Figure 7 & 8/interaction_results/tax_summary_r/otu_taxon_Class.percent(13).xls
- Supplementary materials-raw data/Figure 7 & 8/Figure 7 & 8/interaction_results/tax_summary_r/otu_taxon_Class.percent(2).biom
- Supplementary materials-raw data/Figure 7 & 8/Figure 7 & 8/interaction_results/tax_summary_r/otu_taxon_Class.percent(2).xls
- Supplementary materials-raw data/Figure 7 & 8/Figure 7 & 8/interaction_results/tax_summary_r/otu_taxon_Class.percent(3).biom
- Supplementary materials-raw data/Figure 7 & 8/Figure 7 & 8/interaction_results/tax_summary_r/otu_taxon_Class.percent(3).xls
- Supplementary materials-raw data/Figure 7 & 8/Figure 7 & 8/interaction_results/tax_summary_r/otu_taxon_Class.percent(4).biom
- Supplementary materials-raw data/Figure 7 & 8/Figure 7 & 8/interaction_results/tax_summary_r/otu_taxon_Class.percent(4).xls
- Supplementary materials-raw data/Figure 7 & 8/Figure 7 & 8/interaction_results/tax_summary_r/otu_taxon_Class.percent(5).biom
- Supplementary materials-raw data/Figure 7 & 8/Figure 7 & 8/interaction_results/tax_summary_r/otu_taxon_Class.percent(5).xls
- Supplementary materials-raw data/Figure 7 & 8/Figure 7 & 8/interaction_results/tax_summary_r/otu_taxon_Class.percent(6).biom
- Supplementary materials-raw data/Figure 7 & 8/Figure 7 & 8/interaction_results/tax_summary_r/otu_taxon_Class.percent(6).xls
- Supplementary materials-raw data/Figure 7 & 8/Figure 7 & 8/interaction_results/tax_summary_r/otu_taxon_Class.percent(7).biom
- Supplementary materials-raw data/Figure 7 & 8/Figure 7 & 8/interaction_results/tax_summary_r/otu_taxon_Class.percent(7).xls
- Supplementary materials-raw data/Figure 7 & 8/Figure 7 & 8/interaction_results/tax_summary_r/otu_taxon_Class.percent(8).biom
- Supplementary materials-raw data/Figure 7 & 8/Figure 7 & 8/interaction_results/tax_summary_r/otu_taxon_Class.percent(8).xls
- Supplementary materials-raw data/Figure 7 & 8/Figure 7 & 8/interaction_results/tax_summary_r/otu_taxon_Class.percent(9).biom
- Supplementary materials-raw data/Figure 7 & 8/Figure 7 & 8/interaction_results/tax_summary_r/otu_taxon_Class.percent(9).xls
- Supplementary materials-raw data/Figure 7 & 8/Figure 7 & 8/interaction_results/tax_summary_r/otu_taxon_Class.percent.biom
- Supplementary materials-raw data/Figure 7 & 8/Figure 7 & 8/interaction_results/tax_summary_r/otu_taxon_Class.percent.full(1).xls
- Supplementary materials-raw data/Figure 7 & 8/Figure 7 & 8/interaction_results/tax_summary_r/otu_taxon_Class.percent.full(10).xls
- Supplementary materials-raw data/Figure 7 & 8/Figure 7 & 8/interaction_results/tax_summary_r/otu_taxon_Class.percent.full(11).xls
- Supplementary materials-raw data/Figure 7 & 8/Figure 7 & 8/interaction_results/tax_summary_r/otu_taxon_Class.percent.full(12).xls
- Supplementary materials-raw data/Figure 7 & 8/Figure 7 & 8/interaction_results/tax_summary_r/otu_taxon_Class.percent.full(13).xls
- Supplementary materials-raw data/Figure 7 & 8/Figure 7 & 8/interaction_results/tax_summary_r/otu_taxon_Class.percent.full(2).xls
- Supplementary materials-raw data/Figure 7 & 8/Figure 7 & 8/interaction_results/tax_summary_r/otu_taxon_Class.percent.full(3).xls
- Supplementary materials-raw data/Figure 7 & 8/Figure 7 & 8/interaction_results/tax_summary_r/otu_taxon_Class.percent.full(4).xls
- Supplementary materials-raw data/Figure 7 & 8/Figure 7 & 8/interaction_results/tax_summary_r/otu_taxon_Class.percent.full(5).xls
- Supplementary materials-raw data/Figure 7 & 8/Figure 7 & 8/interaction_results/tax_summary_r/otu_taxon_Class.percent.full(6).xls
- Supplementary materials-raw data/Figure 7 & 8/Figure 7 & 8/interaction_results/tax_summary_r/otu_taxon_Class.percent.full(7).xls
- Supplementary materials-raw data/Figure 7 & 8/Figure 7 & 8/interaction_results/tax_summary_r/otu_taxon_Class.percent.full(8).xls
- Supplementary materials-raw data/Figure 7 & 8/Figure 7 & 8/interaction_results/tax_summary_r/otu_taxon_Class.percent.full(9).xls
- Supplementary materials-raw data/Figure 7 & 8/Figure 7 & 8/interaction_results/tax_summary_r/otu_taxon_Class.percent.full.xls
- Supplementary materials-raw data/Figure 7 & 8/Figure 7 & 8/interaction_results/tax_summary_r/otu_taxon_Class.percent.xls
- Supplementary materials-raw data/Figure 7 & 8/Figure 7 & 8/interaction_results/tax_summary_r/otu_taxon_Domain.percent(1).biom
- Supplementary materials-raw data/Figure 7 & 8/Figure 7 & 8/interaction_results/tax_summary_r/otu_taxon_Domain.percent(1).xls
- Supplementary materials-raw data/Figure 7 & 8/Figure 7 & 8/interaction_results/tax_summary_r/otu_taxon_Domain.percent(10).biom
- Supplementary materials-raw data/Figure 7 & 8/Figure 7 & 8/interaction_results/tax_summary_r/otu_taxon_Domain.percent(10).xls
- Supplementary materials-raw data/Figure 7 & 8/Figure 7 & 8/interaction_results/tax_summary_r/otu_taxon_Domain.percent(11).biom
- Supplementary materials-raw data/Figure 7 & 8/Figure 7 & 8/interaction_results/tax_summary_r/otu_taxon_Domain.percent(11).xls
- Supplementary materials-raw data/Figure 7 & 8/Figure 7 & 8/interaction_results/tax_summary_r/otu_taxon_Domain.percent(12).biom
- Supplementary materials-raw data/Figure 7 & 8/Figure 7 & 8/interaction_results/tax_summary_r/otu_taxon_Domain.percent(12).xls
- Supplementary materials-raw data/Figure 7 & 8/Figure 7 & 8/interaction_results/tax_summary_r/otu_taxon_Domain.percent(13).biom
- Supplementary materials-raw data/Figure 7 & 8/Figure 7 & 8/interaction_results/tax_summary_r/otu_taxon_Domain.percent(13).xls
- Supplementary materials-raw data/Figure 7 & 8/Figure 7 & 8/interaction_results/tax_summary_r/otu_taxon_Domain.percent(2).biom
- Supplementary materials-raw data/Figure 7 & 8/Figure 7 & 8/interaction_results/tax_summary_r/otu_taxon_Domain.percent(2).xls
- Supplementary materials-raw data/Figure 7 & 8/Figure 7 & 8/interaction_results/tax_summary_r/otu_taxon_Domain.percent(3).biom
- Supplementary materials-raw data/Figure 7 & 8/Figure 7 & 8/interaction_results/tax_summary_r/otu_taxon_Domain.percent(3).xls
- Supplementary materials-raw data/Figure 7 & 8/Figure 7 & 8/interaction_results/tax_summary_r/otu_taxon_Domain.percent(4).biom
- Supplementary materials-raw data/Figure 7 & 8/Figure 7 & 8/interaction_results/tax_summary_r/otu_taxon_Domain.percent(4).xls
- Supplementary materials-raw data/Figure 7 & 8/Figure 7 & 8/interaction_results/tax_summary_r/otu_taxon_Domain.percent(5).biom
- Supplementary materials-raw data/Figure 7 & 8/Figure 7 & 8/interaction_results/tax_summary_r/otu_taxon_Domain.percent(5).xls
- Supplementary materials-raw data/Figure 7 & 8/Figure 7 & 8/interaction_results/tax_summary_r/otu_taxon_Domain.percent(6).biom
- Supplementary materials-raw data/Figure 7 & 8/Figure 7 & 8/interaction_results/tax_summary_r/otu_taxon_Domain.percent(6).xls
- Supplementary materials-raw data/Figure 7 & 8/Figure 7 & 8/interaction_results/tax_summary_r/otu_taxon_Domain.percent(7).biom
- Supplementary materials-raw data/Figure 7 & 8/Figure 7 & 8/interaction_results/tax_summary_r/otu_taxon_Domain.percent(7).xls
- Supplementary materials-raw data/Figure 7 & 8/Figure 7 & 8/interaction_results/tax_summary_r/otu_taxon_Domain.percent(8).biom
- Supplementary materials-raw data/Figure 7 & 8/Figure 7 & 8/interaction_results/tax_summary_r/otu_taxon_Domain.percent(8).xls
- Supplementary materials-raw data/Figure 7 & 8/Figure 7 & 8/interaction_results/tax_summary_r/otu_taxon_Domain.percent(9).biom
- Supplementary materials-raw data/Figure 7 & 8/Figure 7 & 8/interaction_results/tax_summary_r/otu_taxon_Domain.percent(9).xls
- Supplementary materials-raw data/Figure 7 & 8/Figure 7 & 8/interaction_results/tax_summary_r/otu_taxon_Domain.percent.biom
- Supplementary materials-raw data/Figure 7 & 8/Figure 7 & 8/interaction_results/tax_summary_r/otu_taxon_Domain.percent.full(1).xls
- Supplementary materials-raw data/Figure 7 & 8/Figure 7 & 8/interaction_results/tax_summary_r/otu_taxon_Domain.percent.full(10).xls
- Supplementary materials-raw data/Figure 7 & 8/Figure 7 & 8/interaction_results/tax_summary_r/otu_taxon_Domain.percent.full(11).xls
- Supplementary materials-raw data/Figure 7 & 8/Figure 7 & 8/interaction_results/tax_summary_r/otu_taxon_Domain.percent.full(12).xls
- Supplementary materials-raw data/Figure 7 & 8/Figure 7 & 8/interaction_results/tax_summary_r/otu_taxon_Domain.percent.full(13).xls
- Supplementary materials-raw data/Figure 7 & 8/Figure 7 & 8/interaction_results/tax_summary_r/otu_taxon_Domain.percent.full(2).xls
- Supplementary materials-raw data/Figure 7 & 8/Figure 7 & 8/interaction_results/tax_summary_r/otu_taxon_Domain.percent.full(3).xls
- Supplementary materials-raw data/Figure 7 & 8/Figure 7 & 8/interaction_results/tax_summary_r/otu_taxon_Domain.percent.full(4).xls
- Supplementary materials-raw data/Figure 7 & 8/Figure 7 & 8/interaction_results/tax_summary_r/otu_taxon_Domain.percent.full(5).xls
- Supplementary materials-raw data/Figure 7 & 8/Figure 7 & 8/interaction_results/tax_summary_r/otu_taxon_Domain.percent.full(6).xls
- Supplementary materials-raw data/Figure 7 & 8/Figure 7 & 8/interaction_results/tax_summary_r/otu_taxon_Domain.percent.full(7).xls
- Supplementary materials-raw data/Figure 7 & 8/Figure 7 & 8/interaction_results/tax_summary_r/otu_taxon_Domain.percent.full(8).xls
- Supplementary materials-raw data/Figure 7 & 8/Figure 7 & 8/interaction_results/tax_summary_r/otu_taxon_Domain.percent.full(9).xls
- Supplementary materials-raw data/Figure 7 & 8/Figure 7 & 8/interaction_results/tax_summary_r/otu_taxon_Domain.percent.full.xls
- Supplementary materials-raw data/Figure 7 & 8/Figure 7 & 8/interaction_results/tax_summary_r/otu_taxon_Domain.percent.xls
- Supplementary materials-raw data/Figure 7 & 8/Figure 7 & 8/interaction_results/tax_summary_r/otu_taxon_Family.percent(1).biom
- Supplementary materials-raw data/Figure 7 & 8/Figure 7 & 8/interaction_results/tax_summary_r/otu_taxon_Family.percent(1).xls
- Supplementary materials-raw data/Figure 7 & 8/Figure 7 & 8/interaction_results/tax_summary_r/otu_taxon_Family.percent(10).biom
- Supplementary materials-raw data/Figure 7 & 8/Figure 7 & 8/interaction_results/tax_summary_r/otu_taxon_Family.percent(10).xls
- Supplementary materials-raw data/Figure 7 & 8/Figure 7 & 8/interaction_results/tax_summary_r/otu_taxon_Family.percent(11).biom
- Supplementary materials-raw data/Figure 7 & 8/Figure 7 & 8/interaction_results/tax_summary_r/otu_taxon_Family.percent(11).xls
- Supplementary materials-raw data/Figure 7 & 8/Figure 7 & 8/interaction_results/tax_summary_r/otu_taxon_Family.percent(12).biom
- Supplementary materials-raw data/Figure 7 & 8/Figure 7 & 8/interaction_results/tax_summary_r/otu_taxon_Family.percent(12).xls
- Supplementary materials-raw data/Figure 7 & 8/Figure 7 & 8/interaction_results/tax_summary_r/otu_taxon_Family.percent(13).biom
- Supplementary materials-raw data/Figure 7 & 8/Figure 7 & 8/interaction_results/tax_summary_r/otu_taxon_Family.percent(13).xls
- Supplementary materials-raw data/Figure 7 & 8/Figure 7 & 8/interaction_results/tax_summary_r/otu_taxon_Family.percent(2).biom
- Supplementary materials-raw data/Figure 7 & 8/Figure 7 & 8/interaction_results/tax_summary_r/otu_taxon_Family.percent(2).xls
- Supplementary materials-raw data/Figure 7 & 8/Figure 7 & 8/interaction_results/tax_summary_r/otu_taxon_Family.percent(3).biom
- Supplementary materials-raw data/Figure 7 & 8/Figure 7 & 8/interaction_results/tax_summary_r/otu_taxon_Family.percent(3).xls
- Supplementary materials-raw data/Figure 7 & 8/Figure 7 & 8/interaction_results/tax_summary_r/otu_taxon_Family.percent(4).biom
- Supplementary materials-raw data/Figure 7 & 8/Figure 7 & 8/interaction_results/tax_summary_r/otu_taxon_Family.percent(4).xls
- Supplementary materials-raw data/Figure 7 & 8/Figure 7 & 8/interaction_results/tax_summary_r/otu_taxon_Family.percent(5).biom
- Supplementary materials-raw data/Figure 7 & 8/Figure 7 & 8/interaction_results/tax_summary_r/otu_taxon_Family.percent(5).xls
- Supplementary materials-raw data/Figure 7 & 8/Figure 7 & 8/interaction_results/tax_summary_r/otu_taxon_Family.percent(6).biom
- Supplementary materials-raw data/Figure 7 & 8/Figure 7 & 8/interaction_results/tax_summary_r/otu_taxon_Family.percent(6).xls
- Supplementary materials-raw data/Figure 7 & 8/Figure 7 & 8/interaction_results/tax_summary_r/otu_taxon_Family.percent(7).biom
- Supplementary materials-raw data/Figure 7 & 8/Figure 7 & 8/interaction_results/tax_summary_r/otu_taxon_Family.percent(7).xls
- Supplementary materials-raw data/Figure 7 & 8/Figure 7 & 8/interaction_results/tax_summary_r/otu_taxon_Family.percent(8).biom
- Supplementary materials-raw data/Figure 7 & 8/Figure 7 & 8/interaction_results/tax_summary_r/otu_taxon_Family.percent(8).xls
- Supplementary materials-raw data/Figure 7 & 8/Figure 7 & 8/interaction_results/tax_summary_r/otu_taxon_Family.percent(9).biom
- Supplementary materials-raw data/Figure 7 & 8/Figure 7 & 8/interaction_results/tax_summary_r/otu_taxon_Family.percent(9).xls
- Supplementary materials-raw data/Figure 7 & 8/Figure 7 & 8/interaction_results/tax_summary_r/otu_taxon_Family.percent.biom
- Supplementary materials-raw data/Figure 7 & 8/Figure 7 & 8/interaction_results/tax_summary_r/otu_taxon_Family.percent.full(1).xls
- Supplementary materials-raw data/Figure 7 & 8/Figure 7 & 8/interaction_results/tax_summary_r/otu_taxon_Family.percent.full(10).xls
- Supplementary materials-raw data/Figure 7 & 8/Figure 7 & 8/interaction_results/tax_summary_r/otu_taxon_Family.percent.full(11).xls
- Supplementary materials-raw data/Figure 7 & 8/Figure 7 & 8/interaction_results/tax_summary_r/otu_taxon_Family.percent.full(12).xls
- Supplementary materials-raw data/Figure 7 & 8/Figure 7 & 8/interaction_results/tax_summary_r/otu_taxon_Family.percent.full(13).xls
- Supplementary materials-raw data/Figure 7 & 8/Figure 7 & 8/interaction_results/tax_summary_r/otu_taxon_Family.percent.full(2).xls
- Supplementary materials-raw data/Figure 7 & 8/Figure 7 & 8/interaction_results/tax_summary_r/otu_taxon_Family.percent.full(3).xls
- Supplementary materials-raw data/Figure 7 & 8/Figure 7 & 8/interaction_results/tax_summary_r/otu_taxon_Family.percent.full(4).xls
- Supplementary materials-raw data/Figure 7 & 8/Figure 7 & 8/interaction_results/tax_summary_r/otu_taxon_Family.percent.full(5).xls
- Supplementary materials-raw data/Figure 7 & 8/Figure 7 & 8/interaction_results/tax_summary_r/otu_taxon_Family.percent.full(6).xls
- Supplementary materials-raw data/Figure 7 & 8/Figure 7 & 8/interaction_results/tax_summary_r/otu_taxon_Family.percent.full(7).xls
- Supplementary materials-raw data/Figure 7 & 8/Figure 7 & 8/interaction_results/tax_summary_r/otu_taxon_Family.percent.full(8).xls
- Supplementary materials-raw data/Figure 7 & 8/Figure 7 & 8/interaction_results/tax_summary_r/otu_taxon_Family.percent.full(9).xls
- Supplementary materials-raw data/Figure 7 & 8/Figure 7 & 8/interaction_results/tax_summary_r/otu_taxon_Family.percent.full.xls
- Supplementary materials-raw data/Figure 7 & 8/Figure 7 & 8/interaction_results/tax_summary_r/otu_taxon_Family.percent.xls
- Supplementary materials-raw data/Figure 7 & 8/Figure 7 & 8/interaction_results/tax_summary_r/otu_taxon_Genus.percent(1).biom
- Supplementary materials-raw data/Figure 7 & 8/Figure 7 & 8/interaction_results/tax_summary_r/otu_taxon_Genus.percent(1).xls
- Supplementary materials-raw data/Figure 7 & 8/Figure 7 & 8/interaction_results/tax_summary_r/otu_taxon_Genus.percent(10).biom
- Supplementary materials-raw data/Figure 7 & 8/Figure 7 & 8/interaction_results/tax_summary_r/otu_taxon_Genus.percent(10).xls
- Supplementary materials-raw data/Figure 7 & 8/Figure 7 & 8/interaction_results/tax_summary_r/otu_taxon_Genus.percent(11).biom
- Supplementary materials-raw data/Figure 7 & 8/Figure 7 & 8/interaction_results/tax_summary_r/otu_taxon_Genus.percent(11).xls
- Supplementary materials-raw data/Figure 7 & 8/Figure 7 & 8/interaction_results/tax_summary_r/otu_taxon_Genus.percent(12).biom
- Supplementary materials-raw data/Figure 7 & 8/Figure 7 & 8/interaction_results/tax_summary_r/otu_taxon_Genus.percent(12).xls
- Supplementary materials-raw data/Figure 7 & 8/Figure 7 & 8/interaction_results/tax_summary_r/otu_taxon_Genus.percent(13).biom
- Supplementary materials-raw data/Figure 7 & 8/Figure 7 & 8/interaction_results/tax_summary_r/otu_taxon_Genus.percent(13).xls
- Supplementary materials-raw data/Figure 7 & 8/Figure 7 & 8/interaction_results/tax_summary_r/otu_taxon_Genus.percent(2).biom
- Supplementary materials-raw data/Figure 7 & 8/Figure 7 & 8/interaction_results/tax_summary_r/otu_taxon_Genus.percent(2).xls
- Supplementary materials-raw data/Figure 7 & 8/Figure 7 & 8/interaction_results/tax_summary_r/otu_taxon_Genus.percent(3).biom
- Supplementary materials-raw data/Figure 7 & 8/Figure 7 & 8/interaction_results/tax_summary_r/otu_taxon_Genus.percent(3).xls
- Supplementary materials-raw data/Figure 7 & 8/Figure 7 & 8/interaction_results/tax_summary_r/otu_taxon_Genus.percent(4).biom
- Supplementary materials-raw data/Figure 7 & 8/Figure 7 & 8/interaction_results/tax_summary_r/otu_taxon_Genus.percent(4).xls
- Supplementary materials-raw data/Figure 7 & 8/Figure 7 & 8/interaction_results/tax_summary_r/otu_taxon_Genus.percent(5).biom
- Supplementary materials-raw data/Figure 7 & 8/Figure 7 & 8/interaction_results/tax_summary_r/otu_taxon_Genus.percent(5).xls
- Supplementary materials-raw data/Figure 7 & 8/Figure 7 & 8/interaction_results/tax_summary_r/otu_taxon_Genus.percent(6).biom
- Supplementary materials-raw data/Figure 7 & 8/Figure 7 & 8/interaction_results/tax_summary_r/otu_taxon_Genus.percent(6).xls
- Supplementary materials-raw data/Figure 7 & 8/Figure 7 & 8/interaction_results/tax_summary_r/otu_taxon_Genus.percent(7).biom
- Supplementary materials-raw data/Figure 7 & 8/Figure 7 & 8/interaction_results/tax_summary_r/otu_taxon_Genus.percent(7).xls
- Supplementary materials-raw data/Figure 7 & 8/Figure 7 & 8/interaction_results/tax_summary_r/otu_taxon_Genus.percent(8).biom
- Supplementary materials-raw data/Figure 7 & 8/Figure 7 & 8/interaction_results/tax_summary_r/otu_taxon_Genus.percent(8).xls
- Supplementary materials-raw data/Figure 7 & 8/Figure 7 & 8/interaction_results/tax_summary_r/otu_taxon_Genus.percent(9).biom
- Supplementary materials-raw data/Figure 7 & 8/Figure 7 & 8/interaction_results/tax_summary_r/otu_taxon_Genus.percent(9).xls
- Supplementary materials-raw data/Figure 7 & 8/Figure 7 & 8/interaction_results/tax_summary_r/otu_taxon_Genus.percent.biom
- Supplementary materials-raw data/Figure 7 & 8/Figure 7 & 8/interaction_results/tax_summary_r/otu_taxon_Genus.percent.full(1).xls
- Supplementary materials-raw data/Figure 7 & 8/Figure 7 & 8/interaction_results/tax_summary_r/otu_taxon_Genus.percent.full(10).xls
- Supplementary materials-raw data/Figure 7 & 8/Figure 7 & 8/interaction_results/tax_summary_r/otu_taxon_Genus.percent.full(11).xls
- Supplementary materials-raw data/Figure 7 & 8/Figure 7 & 8/interaction_results/tax_summary_r/otu_taxon_Genus.percent.full(12).xls
- Supplementary materials-raw data/Figure 7 & 8/Figure 7 & 8/interaction_results/tax_summary_r/otu_taxon_Genus.percent.full(13).xls
- Supplementary materials-raw data/Figure 7 & 8/Figure 7 & 8/interaction_results/tax_summary_r/otu_taxon_Genus.percent.full(2).xls
- Supplementary materials-raw data/Figure 7 & 8/Figure 7 & 8/interaction_results/tax_summary_r/otu_taxon_Genus.percent.full(3).xls
- Supplementary materials-raw data/Figure 7 & 8/Figure 7 & 8/interaction_results/tax_summary_r/otu_taxon_Genus.percent.full(4).xls
- Supplementary materials-raw data/Figure 7 & 8/Figure 7 & 8/interaction_results/tax_summary_r/otu_taxon_Genus.percent.full(5).xls
- Supplementary materials-raw data/Figure 7 & 8/Figure 7 & 8/interaction_results/tax_summary_r/otu_taxon_Genus.percent.full(6).xls
- Supplementary materials-raw data/Figure 7 & 8/Figure 7 & 8/interaction_results/tax_summary_r/otu_taxon_Genus.percent.full(7).xls
- Supplementary materials-raw data/Figure 7 & 8/Figure 7 & 8/interaction_results/tax_summary_r/otu_taxon_Genus.percent.full(8).xls
- Supplementary materials-raw data/Figure 7 & 8/Figure 7 & 8/interaction_results/tax_summary_r/otu_taxon_Genus.percent.full(9).xls
[truncated: 319 more entries]
