# Supplementary material for: Polysaccharide, the Active Component of Dendrobium officinale, Ameliorates Metabolic Hypertension in Rats via Regulating Intestinal Flora-SCFAs-Vascular Axis
Source: Front Pharmacol. 2022 Jul 11;13:935714. doi: 10.3389/fphar.2022.935714 (PMC9310040; doi:10.3389/fphar.2022.935714)
Supplement: Supplementary file 1 [file DataSheet1.ZIP › Supplementary materials-raw data/Figure 1/Figure 1B.CSV]

3.991992e+002	7.918285e+001
4.011277e+002	8.768839e+001
4.030562e+002	9.440466e+001
4.049847e+002	9.637251e+001
4.069132e+002	9.725125e+001
4.088417e+002	9.809403e+001
4.107702e+002	9.590131e+001
4.126987e+002	9.404955e+001
4.146272e+002	9.318612e+001
4.165557e+002	9.341628e+001
4.184842e+002	9.361856e+001
4.204127e+002	9.295348e+001
4.223412e+002	9.315714e+001
4.242697e+002	9.473854e+001
4.261982e+002	9.572449e+001
4.281267e+002	9.550248e+001
4.300552e+002	9.419945e+001
4.319837e+002	9.346371e+001
4.339122e+002	9.420059e+001
4.358407e+002	9.543707e+001
4.377692e+002	9.588038e+001
4.396977e+002	9.583731e+001
4.416262e+002	9.628497e+001
4.435547e+002	9.648344e+001
4.454832e+002	9.589914e+001
4.474117e+002	9.524025e+001
4.493401e+002	9.463821e+001
4.512686e+002	9.406384e+001
4.531971e+002	9.412793e+001
4.551256e+002	9.393341e+001
4.570541e+002	9.356813e+001
4.589826e+002	9.287019e+001
4.609111e+002	9.191319e+001
4.628396e+002	9.105968e+001
4.647681e+002	8.999245e+001
4.666966e+002	8.898250e+001
4.686251e+002	8.875851e+001
4.705536e+002	8.888969e+001
4.724821e+002	8.948849e+001
4.744106e+002	9.021756e+001
4.763391e+002	9.065785e+001
4.782676e+002	9.088359e+001
4.801961e+002	9.077475e+001
4.821246e+002	9.058243e+001
4.840531e+002	9.024905e+001
4.859816e+002	8.980547e+001
4.879101e+002	8.970775e+001
4.898386e+002	8.988435e+001
4.917671e+002	9.051241e+001
4.936956e+002	9.106705e+001
4.956241e+002	9.119901e+001
4.975526e+002	9.115243e+001
4.994811e+002	9.078342e+001
5.014096e+002	9.045934e+001
5.033381e+002	9.019927e+001
5.052666e+002	8.986060e+001
5.071951e+002	8.939457e+001
5.091236e+002	8.913351e+001
5.110521e+002	8.935801e+001
5.129806e+002	8.967793e+001
5.149091e+002	8.991505e+001
5.168376e+002	9.029085e+001
5.187661e+002	9.066560e+001
5.206946e+002	9.086327e+001
5.226231e+002	9.070263e+001
5.245516e+002	9.042258e+001
5.264801e+002	8.999566e+001
5.284086e+002	8.969980e+001
5.303371e+002	8.948399e+001
5.322656e+002	8.922544e+001
5.341941e+002	8.919862e+001
5.361226e+002	8.945258e+001
5.380511e+002	8.946654e+001
5.399796e+002	8.941599e+001
5.419081e+002	8.948219e+001
5.438365e+002	8.988062e+001
5.457651e+002	9.037042e+001
5.476935e+002	9.065372e+001
5.496221e+002	9.078683e+001
5.515505e+002	9.083187e+001
5.534791e+002	9.088094e+001
5.554075e+002	9.086866e+001
5.573361e+002	9.068324e+001
5.592645e+002	9.064761e+001
5.611931e+002	9.083234e+001
5.631215e+002	9.127756e+001
5.650500e+002	9.158295e+001
5.669786e+002	9.143463e+001
5.689070e+002	9.102128e+001
5.708356e+002	9.048116e+001
5.727640e+002	8.995062e+001
5.746926e+002	8.962724e+001
5.766210e+002	8.961514e+001
5.785496e+002	8.976746e+001
5.804780e+002	9.008239e+001
5.824066e+002	9.048476e+001
5.843350e+002	9.095332e+001
5.862635e+002	9.146272e+001
5.881920e+002	9.175181e+001
5.901205e+002	9.167249e+001
5.920490e+002	9.140036e+001
5.939775e+002	9.115042e+001
5.959060e+002	9.097118e+001
5.978345e+002	9.065208e+001
5.997630e+002	9.007833e+001
6.016915e+002	8.956747e+001
6.036200e+002	8.949030e+001
6.055485e+002	8.964817e+001
6.074770e+002	8.985889e+001
6.094055e+002	9.007922e+001
6.113340e+002	9.045409e+001
6.132625e+002	9.084528e+001
6.151910e+002	9.114120e+001
6.171195e+002	9.137164e+001
6.190480e+002	9.144531e+001
6.209765e+002	9.156211e+001
6.229050e+002	9.165175e+001
6.248335e+002	9.150504e+001
6.267620e+002	9.134038e+001
6.286905e+002	9.129444e+001
6.306190e+002	9.122382e+001
6.325475e+002	9.105779e+001
6.344760e+002	9.091258e+001
6.364045e+002	9.090372e+001
6.383330e+002	9.093951e+001
6.402615e+002	9.111613e+001
6.421900e+002	9.127210e+001
6.441185e+002	9.123918e+001
6.460470e+002	9.133033e+001
6.479755e+002	9.153697e+001
6.499040e+002	9.167851e+001
6.518325e+002	9.185052e+001
6.537610e+002	9.189131e+001
6.556895e+002	9.176510e+001
6.576180e+002	9.146468e+001
6.595464e+002	9.136013e+001
6.614750e+002	9.135439e+001
6.634034e+002	9.126160e+001
6.653320e+002	9.123408e+001
6.672604e+002	9.114710e+001
6.691890e+002	9.097803e+001
6.711174e+002	9.097066e+001
6.730460e+002	9.101349e+001
6.749745e+002	9.114258e+001
6.769030e+002	9.132075e+001
6.788315e+002	9.157495e+001
6.807599e+002	9.188908e+001
6.826885e+002	9.220226e+001
6.846169e+002	9.246548e+001
6.865455e+002	9.265543e+001
6.884739e+002	9.262952e+001
6.904025e+002	9.260135e+001
6.923309e+002	9.249645e+001
6.942595e+002	9.225875e+001
6.961879e+002	9.184224e+001
6.981165e+002	9.132584e+001
7.000449e+002	9.107493e+001
7.019734e+002	9.116131e+001
7.039019e+002	9.141972e+001
7.058304e+002	9.173576e+001
7.077589e+002	9.202607e+001
7.096874e+002	9.237093e+001
7.116159e+002	9.266865e+001
7.135444e+002	9.275053e+001
7.154729e+002	9.272505e+001
7.174014e+002	9.270321e+001
7.193299e+002	9.266095e+001
7.212584e+002	9.253320e+001
7.231869e+002	9.224078e+001
7.251154e+002	9.184722e+001
7.270439e+002	9.143749e+001
7.289724e+002	9.107392e+001
7.309009e+002	9.084163e+001
7.328294e+002	9.067650e+001
7.347579e+002	9.070364e+001
7.366864e+002	9.079605e+001
7.386149e+002	9.077285e+001
7.405434e+002	9.065973e+001
7.424719e+002	9.048299e+001
7.444004e+002	9.033143e+001
7.463289e+002	9.007783e+001
7.482574e+002	8.972405e+001
7.501859e+002	8.948676e+001
7.521144e+002	8.932176e+001
7.540429e+002	8.927142e+001
7.559714e+002	8.924279e+001
7.578999e+002	8.912105e+001
7.598284e+002	8.901704e+001
7.617569e+002	8.893621e+001
7.636854e+002	8.882455e+001
7.656139e+002	8.865968e+001
7.675424e+002	8.845008e+001
7.694709e+002	8.828775e+001
7.713994e+002	8.815837e+001
7.733279e+002	8.809789e+001
7.752563e+002	8.804906e+001
7.771849e+002	8.793212e+001
7.791133e+002	8.783225e+001
7.810419e+002	8.769388e+001
7.829703e+002	8.753591e+001
7.848989e+002	8.744592e+001
7.868274e+002	8.735139e+001
7.887559e+002	8.718893e+001
7.906844e+002	8.703634e+001
7.926129e+002	8.695124e+001
7.945414e+002	8.688046e+001
7.964698e+002	8.690547e+001
7.983984e+002	8.693867e+001
8.003268e+002	8.683220e+001
8.022554e+002	8.660998e+001
8.041838e+002	8.629008e+001
8.061124e+002	8.598183e+001
8.080408e+002	8.568068e+001
8.099694e+002	8.545379e+001
8.118978e+002	8.533522e+001
8.138264e+002	8.539786e+001
8.157548e+002	8.567347e+001
8.176833e+002	8.596356e+001
8.196118e+002	8.619182e+001
8.215403e+002	8.636578e+001
8.234688e+002	8.654644e+001
8.253973e+002	8.680069e+001
8.273258e+002	8.699270e+001
8.292543e+002	8.710940e+001
8.311828e+002	8.718292e+001
8.331113e+002	8.732147e+001
8.350398e+002	8.741947e+001
8.369683e+002	8.744504e+001
8.388969e+002	8.749273e+001
8.408253e+002	8.756126e+001
8.427538e+002	8.763512e+001
8.446823e+002	8.763649e+001
8.466108e+002	8.759574e+001
8.485393e+002	8.756043e+001
8.504678e+002	8.747905e+001
8.523963e+002	8.737292e+001
8.543248e+002	8.719976e+001
8.562533e+002	8.702099e+001
8.581818e+002	8.696416e+001
8.601103e+002	8.702333e+001
8.620388e+002	8.722729e+001
8.639673e+002	8.766914e+001
8.658958e+002	8.841699e+001
8.678243e+002	8.931290e+001
8.697528e+002	9.017026e+001
8.716813e+002	9.093705e+001
8.736098e+002	9.153769e+001
8.755383e+002	9.193900e+001
8.774668e+002	9.208000e+001
8.793953e+002	9.197447e+001
8.813238e+002	9.171177e+001
8.832523e+002	9.141338e+001
8.851808e+002	9.112303e+001
8.871093e+002	9.086315e+001
8.890378e+002	9.071313e+001
8.909662e+002	9.070464e+001
8.928948e+002	9.080005e+001
8.948233e+002	9.097126e+001
8.967518e+002	9.110065e+001
8.986803e+002	9.116567e+001
9.006088e+002	9.114026e+001
9.025373e+002	9.097017e+001
9.044658e+002	9.072641e+001
9.063943e+002	9.045071e+001
9.083228e+002	9.020382e+001
9.102513e+002	9.003423e+001
9.121797e+002	8.990900e+001
9.141083e+002	8.986051e+001
9.160367e+002	8.988792e+001
9.179653e+002	8.997530e+001
9.198937e+002	9.004181e+001
9.218223e+002	9.004246e+001
9.237507e+002	9.006258e+001
9.256793e+002	9.002467e+001
9.276077e+002	9.000571e+001
9.295363e+002	9.002247e+001
9.314647e+002	8.999066e+001
9.333932e+002	8.991685e+001
9.353217e+002	8.983718e+001
9.372502e+002	8.976493e+001
9.391787e+002	8.965195e+001
9.411072e+002	8.953555e+001
9.430357e+002	8.944676e+001
9.449642e+002	8.939133e+001
9.468927e+002	8.945308e+001
9.488212e+002	8.960832e+001
9.507498e+002	8.979924e+001
9.526782e+002	8.996788e+001
9.546068e+002	9.017812e+001
9.565352e+002	9.042892e+001
9.584637e+002	9.062171e+001
9.603922e+002	9.073066e+001
9.623207e+002	9.076299e+001
9.642492e+002	9.079774e+001
9.661777e+002	9.082977e+001
9.681062e+002	9.087013e+001
9.700347e+002	9.090035e+001
9.719632e+002	9.085002e+001
9.738917e+002	9.077880e+001
9.758202e+002	9.068658e+001
9.777487e+002	9.053741e+001
9.796772e+002	9.030630e+001
9.816057e+002	9.001100e+001
9.835342e+002	8.967113e+001
9.854627e+002	8.926554e+001
9.873912e+002	8.885979e+001
9.893197e+002	8.849613e+001
9.912482e+002	8.814337e+001
9.931767e+002	8.781819e+001
9.951052e+002	8.752486e+001
9.970337e+002	8.724299e+001
9.989622e+002	8.698090e+001
1.000891e+003	8.676567e+001
1.002819e+003	8.653404e+001
1.004748e+003	8.625988e+001
1.006676e+003	8.599128e+001
1.008605e+003	8.572541e+001
1.010533e+003	8.548446e+001
1.012462e+003	8.527637e+001
1.014390e+003	8.505907e+001
1.016319e+003	8.480345e+001
1.018247e+003	8.456358e+001
1.020176e+003	8.442030e+001
1.022104e+003	8.425466e+001
1.024033e+003	8.402070e+001
1.025961e+003	8.378408e+001
1.027890e+003	8.359170e+001
1.029818e+003	8.351169e+001
1.031747e+003	8.356742e+001
1.033675e+003	8.369206e+001
1.035604e+003	8.383142e+001
1.037532e+003	8.404116e+001
1.039461e+003	8.429308e+001
1.041389e+003	8.446570e+001
1.043318e+003	8.458408e+001
1.045246e+003	8.464508e+001
1.047175e+003	8.463198e+001
1.049103e+003	8.455561e+001
1.051032e+003	8.442389e+001
1.052960e+003	8.426031e+001
1.054889e+003	8.410908e+001
1.056817e+003	8.402111e+001
1.058746e+003	8.396598e+001
1.060674e+003	8.396976e+001
1.062603e+003	8.405925e+001
1.064531e+003	8.415574e+001
1.066460e+003	8.423889e+001
1.068388e+003	8.429759e+001
1.070317e+003	8.431455e+001
1.072245e+003	8.434494e+001
1.074174e+003	8.439371e+001
1.076102e+003	8.446068e+001
1.078031e+003	8.452887e+001
1.079959e+003	8.459948e+001
1.081888e+003	8.471995e+001
1.083816e+003	8.485944e+001
1.085745e+003	8.498465e+001
1.087673e+003	8.506413e+001
1.089602e+003	8.507321e+001
1.091530e+003	8.506356e+001
1.093459e+003	8.505172e+001
1.095387e+003	8.506593e+001
1.097316e+003	8.510594e+001
1.099244e+003	8.519008e+001
1.101173e+003	8.536301e+001
1.103101e+003	8.556901e+001
1.105030e+003	8.577631e+001
1.106958e+003	8.594564e+001
1.108887e+003	8.607191e+001
1.110815e+003	8.621065e+001
1.112744e+003	8.635091e+001
1.114672e+003	8.650047e+001
1.116601e+003	8.667296e+001
1.118529e+003	8.683419e+001
1.120458e+003	8.699649e+001
1.122386e+003	8.713417e+001
1.124315e+003	8.727457e+001
1.126243e+003	8.739417e+001
1.128172e+003	8.748194e+001
1.130100e+003	8.756236e+001
1.132029e+003	8.764532e+001
1.133957e+003	8.773026e+001
1.135886e+003	8.782616e+001
1.137814e+003	8.786515e+001
1.139743e+003	8.785224e+001
1.141671e+003	8.780630e+001
1.143600e+003	8.772810e+001
1.145528e+003	8.755629e+001
1.147457e+003	8.736585e+001
1.149385e+003	8.725233e+001
1.151314e+003	8.721326e+001
1.153242e+003	8.724840e+001
1.155171e+003	8.735706e+001
1.157099e+003	8.749172e+001
1.159028e+003	8.763023e+001
1.160956e+003	8.778004e+001
1.162885e+003	8.789659e+001
1.164813e+003	8.795100e+001
1.166742e+003	8.807738e+001
1.168670e+003	8.829902e+001
1.170599e+003	8.852657e+001
1.172527e+003	8.875428e+001
1.174456e+003	8.898021e+001
1.176384e+003	8.917927e+001
1.178313e+003	8.932663e+001
1.180241e+003	8.941563e+001
1.182170e+003	8.947726e+001
1.184098e+003	8.956631e+001
1.186026e+003	8.969614e+001
1.187955e+003	8.985136e+001
1.189884e+003	8.998451e+001
1.191812e+003	9.008534e+001
1.193740e+003	9.016056e+001
1.195669e+003	9.024026e+001
1.197598e+003	9.030852e+001
1.199526e+003	9.034634e+001
1.201454e+003	9.038775e+001
1.203383e+003	9.044994e+001
1.205312e+003	9.048290e+001
1.207240e+003	9.049458e+001
1.209168e+003	9.044164e+001
1.211097e+003	9.033606e+001
1.213026e+003	9.021703e+001
1.214954e+003	9.008093e+001
1.216882e+003	8.993060e+001
1.218811e+003	8.980571e+001
1.220740e+003	8.970394e+001
1.222668e+003	8.961989e+001
1.224597e+003	8.953397e+001
1.226525e+003	8.941459e+001
1.228453e+003	8.922807e+001
1.230382e+003	8.903425e+001
1.232311e+003	8.881747e+001
1.234239e+003	8.855109e+001
1.236167e+003	8.831182e+001
1.238096e+003	8.815934e+001
1.240025e+003	8.806150e+001
1.241953e+003	8.796455e+001
1.243881e+003	8.788261e+001
1.245810e+003	8.779993e+001
1.247739e+003	8.768707e+001
1.249667e+003	8.759492e+001
1.251595e+003	8.752403e+001
1.253524e+003	8.749673e+001
1.255453e+003	8.752713e+001
1.257381e+003	8.762833e+001
1.259309e+003	8.777000e+001
1.261238e+003	8.789579e+001
1.263167e+003	8.801556e+001
1.265095e+003	8.811089e+001
1.267023e+003	8.820889e+001
1.268952e+003	8.835091e+001
1.270880e+003	8.854815e+001
1.272809e+003	8.876112e+001
1.274737e+003	8.893350e+001
1.276666e+003	8.910311e+001
1.278594e+003	8.929876e+001
1.280523e+003	8.943903e+001
1.282451e+003	8.950139e+001
1.284380e+003	8.954878e+001
1.286308e+003	8.961581e+001
1.288237e+003	8.969131e+001
1.290165e+003	8.978521e+001
1.292094e+003	8.986419e+001
1.294022e+003	8.989696e+001
1.295951e+003	8.994393e+001
1.297879e+003	9.003656e+001
1.299808e+003	9.008773e+001
1.301736e+003	9.010585e+001
1.303665e+003	9.015320e+001
1.305593e+003	9.018610e+001
1.307522e+003	9.023706e+001
1.309450e+003	9.032729e+001
1.311379e+003	9.039874e+001
1.313307e+003	9.045725e+001
1.315236e+003	9.048592e+001
1.317164e+003	9.050543e+001
1.319093e+003	9.052383e+001
1.321021e+003	9.052373e+001
1.322950e+003	9.055331e+001
1.324878e+003	9.058092e+001
1.326807e+003	9.062034e+001
1.328735e+003	9.067743e+001
1.330664e+003	9.071191e+001
1.332592e+003	9.070410e+001
1.334521e+003	9.069466e+001
1.336449e+003	9.070232e+001
1.338378e+003	9.076076e+001
1.340306e+003	9.085706e+001
1.342235e+003	9.097667e+001
1.344163e+003	9.105110e+001
1.346092e+003	9.109598e+001
1.348020e+003	9.110632e+001
1.349949e+003	9.107189e+001
1.351877e+003	9.098777e+001
1.353806e+003	9.094374e+001
1.355734e+003	9.088297e+001
1.357663e+003	9.076781e+001
1.359591e+003	9.062640e+001
1.361520e+003	9.043111e+001
1.363448e+003	9.017144e+001
1.365377e+003	8.990427e+001
1.367305e+003	8.963093e+001
1.369234e+003	8.941619e+001
1.371162e+003	8.925288e+001
1.373091e+003	8.917047e+001
1.375019e+003	8.914536e+001
1.376948e+003	8.910851e+001
1.378876e+003	8.910265e+001
1.380805e+003	8.914172e+001
1.382733e+003	8.919388e+001
1.384662e+003	8.928009e+001
1.386590e+003	8.942247e+001
1.388519e+003	8.965971e+001
1.390447e+003	8.987877e+001
1.392376e+003	9.006336e+001
1.394304e+003	9.021632e+001
1.396233e+003	9.033244e+001
1.398161e+003	9.040148e+001
1.400090e+003	9.038748e+001
1.402018e+003	9.031979e+001
1.403947e+003	9.025634e+001
1.405875e+003	9.023824e+001
1.407804e+003	9.030731e+001
1.409732e+003	9.038775e+001
1.411661e+003	9.036459e+001
1.413589e+003	9.029066e+001
1.415518e+003	9.024326e+001
1.417446e+003	9.017624e+001
1.419375e+003	9.008176e+001
1.421303e+003	9.001192e+001
1.423232e+003	8.993375e+001
1.425160e+003	8.990072e+001
1.427089e+003	9.001371e+001
1.429017e+003	9.013889e+001
1.430946e+003	9.013687e+001
1.432874e+003	9.015037e+001
1.434803e+003	9.021019e+001
1.436731e+003	9.029665e+001
1.438660e+003	9.045893e+001
1.440588e+003	9.060638e+001
1.442517e+003	9.068914e+001
1.444445e+003	9.078316e+001
1.446374e+003	9.094299e+001
1.448302e+003	9.121791e+001
1.450231e+003	9.127166e+001
1.452159e+003	9.125549e+001
1.454088e+003	9.121643e+001
1.456016e+003	9.120398e+001
1.457945e+003	9.122609e+001
1.459873e+003	9.121513e+001
1.461802e+003	9.124220e+001
1.463730e+003	9.134422e+001
1.465659e+003	9.142632e+001
1.467587e+003	9.163564e+001
1.469516e+003	9.164620e+001
1.471444e+003	9.170533e+001
1.473373e+003	9.182334e+001
1.475301e+003	9.197405e+001
1.477230e+003	9.216978e+001
1.479158e+003	9.246566e+001
1.481087e+003	9.286736e+001
1.483015e+003	9.313148e+001
1.484944e+003	9.318425e+001
1.486872e+003	9.322083e+001
1.488801e+003	9.314994e+001
1.490729e+003	9.306241e+001
1.492658e+003	9.295147e+001
1.494586e+003	9.284875e+001
1.496515e+003	9.294337e+001
1.498443e+003	9.320287e+001
1.500372e+003	9.329270e+001
1.502300e+003	9.316964e+001
1.504229e+003	9.301926e+001
1.506157e+003	9.298149e+001
1.508086e+003	9.295174e+001
1.510014e+003	9.288019e+001
1.511943e+003	9.294041e+001
1.513871e+003	9.301418e+001
1.515800e+003	9.317333e+001
1.517728e+003	9.334781e+001
1.519657e+003	9.330273e+001
1.521585e+003	9.322034e+001
1.523514e+003	9.318715e+001
1.525442e+003	9.323753e+001
1.527371e+003	9.323146e+001
1.529299e+003	9.319748e+001
1.531228e+003	9.338988e+001
1.533156e+003	9.338113e+001
1.535085e+003	9.328737e+001
1.537013e+003	9.315131e+001
1.538942e+003	9.297583e+001
1.540870e+003	9.286066e+001
1.542799e+003	9.270542e+001
1.544727e+003	9.259286e+001
1.546656e+003	9.251710e+001
1.548584e+003	9.249803e+001
1.550513e+003	9.269959e+001
1.552441e+003	9.261036e+001
1.554370e+003	9.239264e+001
1.556298e+003	9.209766e+001
1.558227e+003	9.188853e+001
1.560155e+003	9.187238e+001
1.562084e+003	9.183479e+001
1.564012e+003	9.183552e+001
1.565941e+003	9.190726e+001
1.567869e+003	9.200401e+001
1.569798e+003	9.205116e+001
1.571726e+003	9.188360e+001
1.573655e+003	9.171829e+001
1.575583e+003	9.161554e+001
1.577512e+003	9.160166e+001
1.579440e+003	9.167904e+001
1.581369e+003	9.171428e+001
1.583297e+003	9.170059e+001
1.585226e+003	9.174152e+001
1.587154e+003	9.170749e+001
1.589083e+003	9.151403e+001
1.591011e+003	9.136634e+001
1.592940e+003	9.126754e+001
1.594868e+003	9.121502e+001
1.596797e+003	9.117475e+001
1.598725e+003	9.113054e+001
1.600654e+003	9.107569e+001
1.602582e+003	9.099954e+001
1.604511e+003	9.090147e+001
1.606439e+003	9.078083e+001
1.608368e+003	9.070800e+001
1.610296e+003	9.060612e+001
1.612225e+003	9.051637e+001
1.614153e+003	9.053625e+001
1.616082e+003	9.052637e+001
1.618010e+003	9.046558e+001
1.619939e+003	9.039307e+001
1.621867e+003	9.030350e+001
1.623796e+003	9.024769e+001
1.625724e+003	9.022311e+001
1.627653e+003	9.026509e+001
1.629581e+003	9.027087e+001
1.631510e+003	9.031682e+001
1.633438e+003	9.038339e+001
1.635367e+003	9.033202e+001
1.637295e+003	9.036216e+001
1.639224e+003	9.041459e+001
1.641152e+003	9.028407e+001
1.643081e+003	9.017056e+001
1.645009e+003	9.027189e+001
1.646938e+003	9.025293e+001
1.648866e+003	9.014671e+001
1.650795e+003	9.000944e+001
1.652723e+003	8.990107e+001
1.654652e+003	8.982930e+001
1.656580e+003	8.982727e+001
1.658509e+003	8.979094e+001
1.660437e+003	8.969776e+001
1.662366e+003	8.971367e+001
1.664294e+003	8.983868e+001
1.666223e+003	8.979898e+001
1.668151e+003	8.973746e+001
1.670080e+003	8.968149e+001
1.672008e+003	8.964476e+001
1.673937e+003	8.961748e+001
1.675865e+003	8.957791e+001
1.677794e+003	8.938776e+001
1.679722e+003	8.922144e+001
1.681651e+003	8.899220e+001
1.683579e+003	8.872838e+001
1.685508e+003	8.857838e+001
1.687436e+003	8.854263e+001
1.689365e+003	8.848846e+001
1.691293e+003	8.856331e+001
1.693222e+003	8.863486e+001
1.695150e+003	8.864507e+001
1.697079e+003	8.850450e+001
1.699007e+003	8.833825e+001
1.700936e+003	8.808369e+001
1.702864e+003	8.778581e+001
1.704793e+003	8.757178e+001
1.706721e+003	8.747234e+001
1.708650e+003	8.728619e+001
1.710578e+003	8.703448e+001
1.712507e+003	8.660249e+001
1.714435e+003	8.622547e+001
1.716364e+003	8.590984e+001
1.718292e+003	8.552752e+001
1.720221e+003	8.517278e+001
1.722149e+003	8.489054e+001
1.724078e+003	8.478974e+001
1.726006e+003	8.474648e+001
1.727935e+003	8.449854e+001
1.729863e+003	8.418253e+001
1.731792e+003	8.393140e+001
1.733720e+003	8.381498e+001
1.735649e+003	8.376790e+001
1.737577e+003	8.375993e+001
1.739506e+003	8.381512e+001
1.741434e+003	8.391677e+001
1.743363e+003	8.403699e+001
1.745291e+003	8.406625e+001
1.747220e+003	8.402622e+001
1.749148e+003	8.412315e+001
1.751077e+003	8.430064e+001
1.753005e+003	8.458880e+001
1.754934e+003	8.486840e+001
1.756862e+003	8.511751e+001
1.758791e+003	8.536727e+001
1.760719e+003	8.555803e+001
1.762648e+003	8.578792e+001
1.764576e+003	8.600954e+001
1.766505e+003	8.615559e+001
1.768433e+003	8.624601e+001
1.770362e+003	8.634975e+001
1.772290e+003	8.645985e+001
1.774219e+003	8.641818e+001
1.776147e+003	8.636281e+001
1.778076e+003	8.635271e+001
1.780004e+003	8.641660e+001
1.781932e+003	8.669690e+001
1.783861e+003	8.700407e+001
1.785790e+003	8.723046e+001
1.787718e+003	8.751594e+001
1.789646e+003	8.786230e+001
1.791575e+003	8.826517e+001
1.793504e+003	8.857127e+001
1.795432e+003	8.877599e+001
1.797360e+003	8.884036e+001
1.799289e+003	8.878458e+001
1.801218e+003	8.867445e+001
1.803146e+003	8.846008e+001
1.805074e+003	8.812095e+001
1.807003e+003	8.781117e+001
1.808932e+003	8.754321e+001
1.810860e+003	8.736958e+001
1.812788e+003	8.723856e+001
1.814717e+003	8.719341e+001
1.816646e+003	8.721722e+001
1.818574e+003	8.720723e+001
1.820502e+003	8.726577e+001
1.822431e+003	8.724626e+001
1.824359e+003	8.713326e+001
1.826288e+003	8.705796e+001
1.828217e+003	8.697329e+001
1.830145e+003	8.690027e+001
1.832073e+003	8.685487e+001
1.834002e+003	8.689252e+001
1.835931e+003	8.697890e+001
1.837859e+003	8.697970e+001
1.839787e+003	8.700945e+001
1.841716e+003	8.695933e+001
1.843645e+003	8.689619e+001
1.845573e+003	8.689718e+001
1.847501e+003	8.692863e+001
1.849430e+003	8.694466e+001
1.851359e+003	8.692792e+001
1.853287e+003	8.693590e+001
1.855215e+003	8.693515e+001
1.857144e+003	8.689352e+001
1.859073e+003	8.694183e+001
1.861001e+003	8.699390e+001
1.862929e+003	8.696513e+001
1.864858e+003	8.694241e+001
1.866786e+003	8.694377e+001
1.868715e+003	8.691496e+001
1.870643e+003	8.689273e+001
1.872572e+003	8.688110e+001
1.874500e+003	8.687465e+001
1.876429e+003	8.692919e+001
1.878357e+003	8.704463e+001
1.880286e+003	8.713294e+001
1.882214e+003	8.712962e+001
1.884143e+003	8.714474e+001
1.886071e+003	8.717552e+001
1.888000e+003	8.713760e+001
1.889928e+003	8.707529e+001
1.891857e+003	8.702393e+001
1.893785e+003	8.699069e+001
1.895714e+003	8.697350e+001
1.897642e+003	8.697015e+001
1.899571e+003	8.703092e+001
1.901499e+003	8.710679e+001
1.903428e+003	8.717358e+001
1.905356e+003	8.721823e+001
1.907285e+003	8.720415e+001
1.909213e+003	8.719364e+001
1.911142e+003	8.717484e+001
1.913070e+003	8.718793e+001
1.914999e+003	8.719778e+001
1.916927e+003	8.718815e+001
1.918856e+003	8.723875e+001
1.920784e+003	8.730306e+001
1.922713e+003	8.734560e+001
1.924641e+003	8.738468e+001
1.926570e+003	8.742960e+001
1.928498e+003	8.747815e+001
1.930427e+003	8.746953e+001
1.932355e+003	8.747300e+001
1.934284e+003	8.750653e+001
1.936212e+003	8.753250e+001
1.938141e+003	8.757857e+001
1.940069e+003	8.758786e+001
1.941998e+003	8.759363e+001
1.943926e+003	8.760196e+001
1.945855e+003	8.762080e+001
1.947783e+003	8.764001e+001
1.949712e+003	8.763472e+001
1.951640e+003	8.763556e+001
1.953569e+003	8.770387e+001
1.955497e+003	8.780459e+001
1.957426e+003	8.791907e+001
1.959354e+003	8.796875e+001
1.961283e+003	8.800322e+001
1.963211e+003	8.802706e+001
1.965140e+003	8.803479e+001
1.967068e+003	8.800268e+001
1.968997e+003	8.794622e+001
1.970925e+003	8.788100e+001
1.972854e+003	8.783076e+001
1.974782e+003	8.784007e+001
1.976711e+003	8.787724e+001
1.978639e+003	8.790149e+001
1.980568e+003	8.796053e+001
1.982496e+003	8.806640e+001
1.984425e+003	8.820594e+001
1.986353e+003	8.830672e+001
1.988282e+003	8.838703e+001
1.990210e+003	8.842903e+001
1.992139e+003	8.840759e+001
1.994067e+003	8.835443e+001
1.995996e+003	8.831769e+001
1.997924e+003	8.831190e+001
1.999853e+003	8.832661e+001
2.001781e+003	8.837304e+001
2.003710e+003	8.843459e+001
2.005638e+003	8.845716e+001
2.007567e+003	8.850726e+001
2.009495e+003	8.853529e+001
2.011424e+003	8.852000e+001
2.013352e+003	8.851624e+001
2.015281e+003	8.857845e+001
2.017209e+003	8.867366e+001
2.019138e+003	8.874730e+001
2.021066e+003	8.879041e+001
2.022995e+003	8.883490e+001
2.024923e+003	8.886626e+001
2.026852e+003	8.888584e+001
2.028780e+003	8.886257e+001
2.030709e+003	8.883676e+001
2.032637e+003	8.882967e+001
2.034566e+003	8.884388e+001
2.036494e+003	8.889660e+001
2.038423e+003	8.895670e+001
2.040351e+003	8.900054e+001
2.042280e+003	8.906371e+001
2.044208e+003	8.911362e+001
2.046137e+003	8.912539e+001
2.048065e+003	8.911514e+001
2.049994e+003	8.910123e+001
2.051922e+003	8.908327e+001
2.053851e+003	8.906495e+001
2.055779e+003	8.906210e+001
2.057708e+003	8.908825e+001
2.059636e+003	8.910001e+001
2.061565e+003	8.914054e+001
2.063493e+003	8.919406e+001
2.065422e+003	8.921413e+001
2.067350e+003	8.920364e+001
2.069279e+003	8.919421e+001
2.071207e+003	8.920744e+001
2.073136e+003	8.921125e+001
2.075064e+003	8.920486e+001
2.076993e+003	8.922939e+001
2.078921e+003	8.925934e+001
2.080850e+003	8.931324e+001
2.082778e+003	8.934778e+001
2.084707e+003	8.932752e+001
2.086635e+003	8.931292e+001
2.088564e+003	8.935085e+001
2.090492e+003	8.936187e+001
2.092421e+003	8.933590e+001
2.094349e+003	8.933267e+001
2.096278e+003	8.935799e+001
2.098206e+003	8.941182e+001
2.100135e+003	8.948377e+001
2.102063e+003	8.953222e+001
2.103992e+003	8.955802e+001
2.105920e+003	8.963544e+001
2.107849e+003	8.972032e+001
2.109777e+003	8.971693e+001
2.111706e+003	8.968111e+001
2.113634e+003	8.966893e+001
2.115563e+003	8.968210e+001
2.117491e+003	8.972299e+001
2.119420e+003	8.976438e+001
2.121348e+003	8.979198e+001
2.123277e+003	8.981110e+001
2.125205e+003	8.982784e+001
2.127134e+003	8.982397e+001
2.129062e+003	8.982117e+001
2.130991e+003	8.983350e+001
2.132919e+003	8.984766e+001
2.134848e+003	8.986945e+001
2.136776e+003	8.990857e+001
2.138705e+003	8.994302e+001
2.140633e+003	8.996852e+001
2.142562e+003	8.996245e+001
2.144490e+003	8.989377e+001
2.146419e+003	8.982840e+001
2.148347e+003	8.976543e+001
2.150276e+003	8.968146e+001
2.152204e+003	8.962067e+001
2.154133e+003	8.962143e+001
2.156061e+003	8.964863e+001
2.157990e+003	8.967523e+001
2.159918e+003	8.972164e+001
2.161847e+003	8.977579e+001
2.163775e+003	8.981736e+001
2.165704e+003	8.985983e+001
2.167632e+003	8.984280e+001
2.169561e+003	8.980214e+001
2.171489e+003	8.980354e+001
2.173418e+003	8.979872e+001
2.175346e+003	8.972093e+001
2.177275e+003	8.963216e+001
2.179203e+003	8.956190e+001
2.181132e+003	8.949821e+001
2.183060e+003	8.945541e+001
2.184989e+003	8.943244e+001
2.186917e+003	8.940741e+001
2.188846e+003	8.941499e+001
2.190774e+003	8.943758e+001
2.192703e+003	8.945300e+001
2.194631e+003	8.948344e+001
2.196560e+003	8.953249e+001
2.198488e+003	8.957319e+001
2.200417e+003	8.960432e+001
2.202345e+003	8.960921e+001
2.204274e+003	8.960105e+001
2.206202e+003	8.956922e+001
2.208131e+003	8.954257e+001
2.210059e+003	8.952550e+001
2.211988e+003	8.950618e+001
2.213916e+003	8.949783e+001
2.215845e+003	8.951440e+001
2.217773e+003	8.954660e+001
2.219702e+003	8.955424e+001
2.221630e+003	8.954539e+001
2.223559e+003	8.956976e+001
2.225487e+003	8.959473e+001
2.227416e+003	8.961806e+001
2.229344e+003	8.966167e+001
2.231273e+003	8.970776e+001
2.233201e+003	8.975113e+001
2.235130e+003	8.977881e+001
2.237058e+003	8.979430e+001
2.238987e+003	8.977436e+001
2.240915e+003	8.976521e+001
2.242844e+003	8.977549e+001
2.244772e+003	8.977556e+001
2.246701e+003	8.976317e+001
2.248629e+003	8.976987e+001
2.250558e+003	8.983167e+001
2.252486e+003	8.990948e+001
2.254415e+003	8.993188e+001
2.256343e+003	8.991661e+001
2.258272e+003	8.987917e+001
2.260200e+003	8.987281e+001
2.262129e+003	8.990470e+001
2.264057e+003	8.990272e+001
2.265986e+003	8.984718e+001
2.267914e+003	8.978722e+001
2.269843e+003	8.977037e+001
2.271771e+003	8.974977e+001
2.273700e+003	8.967966e+001
2.275628e+003	8.960908e+001
2.277557e+003	8.960447e+001
2.279485e+003	8.964214e+001
2.281414e+003	8.970628e+001
2.283342e+003	8.974445e+001
2.285271e+003	8.977583e+001
2.287199e+003	8.979208e+001
2.289128e+003	8.979197e+001
2.291056e+003	8.979546e+001
2.292985e+003	8.980910e+001
2.294913e+003	8.983059e+001
2.296842e+003	8.983399e+001
2.298770e+003	8.981440e+001
2.300698e+003	8.982523e+001
2.302627e+003	8.981954e+001
2.304556e+003	8.981312e+001
2.306484e+003	8.980403e+001
2.308413e+003	8.982191e+001
2.310341e+003	8.991319e+001
2.312270e+003	9.000467e+001
2.314198e+003	9.007499e+001
2.316126e+003	9.018049e+001
2.318055e+003	9.031261e+001
2.319984e+003	9.038986e+001
2.321912e+003	9.043743e+001
2.323841e+003	9.050179e+001
2.325769e+003	9.056705e+001
2.327698e+003	9.062003e+001
2.329626e+003	9.067873e+001
2.331555e+003	9.071436e+001
2.333483e+003	9.080090e+001
2.335412e+003	9.092036e+001
2.337340e+003	9.100687e+001
2.339269e+003	9.096300e+001
2.341197e+003	9.089312e+001
2.343125e+003	9.087565e+001
2.345054e+003	9.090199e+001
2.346983e+003	9.091924e+001
2.348911e+003	9.102565e+001
2.350840e+003	9.118890e+001
2.352768e+003	9.139079e+001
2.354697e+003	9.164912e+001
2.356625e+003	9.178676e+001
2.358553e+003	9.163139e+001
2.360482e+003	9.138610e+001
2.362411e+003	9.120554e+001
2.364339e+003	9.108497e+001
2.366268e+003	9.100272e+001
2.368196e+003	9.097893e+001
2.370125e+003	9.093163e+001
2.372053e+003	9.092999e+001
2.373981e+003	9.099093e+001
2.375910e+003	9.090847e+001
2.377839e+003	9.071754e+001
2.379767e+003	9.053078e+001
2.381696e+003	9.038531e+001
2.383624e+003	9.034765e+001
2.385552e+003	9.037119e+001
2.387481e+003	9.036274e+001
2.389409e+003	9.035282e+001
2.391338e+003	9.038812e+001
2.393267e+003	9.044401e+001
2.395195e+003	9.046978e+001
2.397124e+003	9.047603e+001
2.399052e+003	9.047510e+001
2.400980e+003	9.050743e+001
2.402909e+003	9.057636e+001
2.404837e+003	9.063002e+001
2.406766e+003	9.065450e+001
2.408695e+003	9.068609e+001
2.410623e+003	9.075798e+001
2.412552e+003	9.082388e+001
2.414480e+003	9.082409e+001
2.416408e+003	9.081888e+001
2.418337e+003	9.084433e+001
2.420265e+003	9.087378e+001
2.422194e+003	9.087425e+001
2.424123e+003	9.087139e+001
2.426051e+003	9.087568e+001
2.427979e+003	9.092155e+001
2.429908e+003	9.100929e+001
2.431836e+003	9.107173e+001
2.433765e+003	9.110338e+001
2.435694e+003	9.111980e+001
2.437622e+003	9.111446e+001
2.439551e+003	9.110231e+001
2.441479e+003	9.108181e+001
2.443407e+003	9.107424e+001
2.445336e+003	9.110355e+001
2.447264e+003	9.115726e+001
2.449193e+003	9.121488e+001
2.451122e+003	9.125883e+001
2.453050e+003	9.126614e+001
2.454979e+003	9.127835e+001
2.456907e+003	9.132249e+001
2.458835e+003	9.136175e+001
2.460764e+003	9.138224e+001
2.462692e+003	9.141735e+001
2.464621e+003	9.147613e+001
2.466550e+003	9.149883e+001
2.468478e+003	9.148965e+001
2.470406e+003	9.144888e+001
2.472335e+003	9.139025e+001
2.474263e+003	9.140154e+001
2.476192e+003	9.147084e+001
2.478120e+003	9.153281e+001
2.480049e+003	9.158215e+001
2.481978e+003	9.164266e+001
2.483906e+003	9.170911e+001
2.485834e+003	9.176114e+001
2.487763e+003	9.177889e+001
2.489691e+003	9.174857e+001
2.491620e+003	9.175629e+001
2.493548e+003	9.180989e+001
2.495477e+003	9.183852e+001
2.497406e+003	9.188516e+001
2.499334e+003	9.196976e+001
2.501262e+003	9.204468e+001
2.503191e+003	9.215819e+001
2.505119e+003	9.232384e+001
2.507048e+003	9.242778e+001
2.508976e+003	9.247300e+001
2.510905e+003	9.253830e+001
2.512833e+003	9.257715e+001
2.514762e+003	9.256612e+001
2.516690e+003	9.256297e+001
2.518619e+003	9.252910e+001
2.520547e+003	9.249506e+001
2.522476e+003	9.250643e+001
2.524404e+003	9.252738e+001
2.526333e+003	9.252460e+001
2.528261e+003	9.252603e+001
2.530190e+003	9.250720e+001
2.532118e+003	9.246556e+001
2.534047e+003	9.238776e+001
2.535975e+003	9.225860e+001
2.537904e+003	9.212946e+001
2.539833e+003	9.204630e+001
2.541761e+003	9.199964e+001
2.543689e+003	9.201563e+001
2.545618e+003	9.210169e+001
2.547546e+003	9.217988e+001
2.549475e+003	9.221419e+001
2.551403e+003	9.224036e+001
2.553332e+003	9.225453e+001
2.555260e+003	9.224660e+001
2.557189e+003	9.224341e+001
2.559117e+003	9.222256e+001
2.561046e+003	9.222324e+001
2.562974e+003	9.223662e+001
2.564903e+003	9.221304e+001
2.566831e+003	9.215118e+001
2.568760e+003	9.209848e+001
2.570688e+003	9.208588e+001
2.572617e+003	9.208788e+001
2.574545e+003	9.210281e+001
2.576474e+003	9.211815e+001
2.578402e+003	9.210707e+001
2.580331e+003	9.209411e+001
2.582259e+003	9.205566e+001
2.584188e+003	9.200934e+001
2.586116e+003	9.202581e+001
2.588045e+003	9.208318e+001
2.589973e+003	9.213693e+001
2.591902e+003	9.215979e+001
2.593830e+003	9.220495e+001
2.595759e+003	9.225719e+001
2.597687e+003	9.225302e+001
2.599616e+003	9.220824e+001
2.601544e+003	9.218746e+001
2.603473e+003	9.220951e+001
2.605401e+003	9.225660e+001
2.607330e+003	9.227084e+001
2.609258e+003	9.225007e+001
2.611187e+003	9.222775e+001
2.613115e+003	9.223359e+001
2.615044e+003	9.223239e+001
2.616972e+003	9.220399e+001
2.618901e+003	9.219495e+001
2.620829e+003	9.224932e+001
2.622758e+003	9.226972e+001
2.624686e+003	9.226288e+001
2.626615e+003	9.227873e+001
2.628543e+003	9.230625e+001
2.630472e+003	9.233057e+001
2.632400e+003	9.231172e+001
2.634329e+003	9.227090e+001
2.636257e+003	9.228073e+001
2.638186e+003	9.229835e+001
2.640114e+003	9.229578e+001
2.642043e+003	9.225629e+001
2.643971e+003	9.226612e+001
2.645900e+003	9.231696e+001
2.647828e+003	9.235181e+001
2.649757e+003	9.236639e+001
2.651685e+003	9.234940e+001
2.653614e+003	9.232613e+001
2.655542e+003	9.232307e+001
2.657471e+003	9.226223e+001
2.659399e+003	9.218161e+001
2.661328e+003	9.213572e+001
2.663256e+003	9.217374e+001
2.665185e+003	9.223717e+001
2.667113e+003	9.227042e+001
2.669042e+003	9.230958e+001
2.670970e+003	9.237595e+001
2.672899e+003	9.245296e+001
2.674827e+003	9.253843e+001
2.676756e+003	9.256342e+001
2.678684e+003	9.255592e+001
2.680613e+003	9.255112e+001
2.682541e+003	9.257082e+001
2.684470e+003	9.260763e+001
2.686398e+003	9.262701e+001
2.688327e+003	9.266529e+001
2.690255e+003	9.270599e+001
2.692184e+003	9.272116e+001
2.694112e+003	9.271575e+001
2.696041e+003	9.267455e+001
2.697969e+003	9.262402e+001
2.699898e+003	9.259538e+001
2.701826e+003	9.260300e+001
2.703755e+003	9.264165e+001
2.705683e+003	9.269269e+001
2.707612e+003	9.272805e+001
2.709540e+003	9.270143e+001
2.711469e+003	9.266396e+001
2.713397e+003	9.266232e+001
2.715326e+003	9.268022e+001
2.717254e+003	9.274422e+001
2.719183e+003	9.285812e+001
2.721111e+003	9.296113e+001
2.723040e+003	9.300800e+001
2.724968e+003	9.304925e+001
2.726897e+003	9.307582e+001
2.728825e+003	9.306274e+001
2.730754e+003	9.305136e+001
2.732682e+003	9.305080e+001
2.734611e+003	9.302897e+001
2.736539e+003	9.301807e+001
2.738468e+003	9.304449e+001
2.740396e+003	9.308015e+001
2.742325e+003	9.308710e+001
2.744253e+003	9.309446e+001
2.746182e+003	9.309261e+001
2.748110e+003	9.309464e+001
2.750039e+003	9.313203e+001
2.751967e+003	9.317313e+001
2.753896e+003	9.318177e+001
2.755824e+003	9.316114e+001
2.757753e+003	9.315788e+001
2.759681e+003	9.317680e+001
2.761610e+003	9.315389e+001
2.763538e+003	9.309052e+001
2.765467e+003	9.301246e+001
2.767395e+003	9.296357e+001
2.769324e+003	9.296227e+001
2.771252e+003	9.294975e+001
2.773181e+003	9.291722e+001
2.775109e+003	9.291423e+001
2.777038e+003	9.296158e+001
2.778966e+003	9.306190e+001
2.780895e+003	9.309673e+001
2.782823e+003	9.307326e+001
2.784752e+003	9.305373e+001
2.786680e+003	9.303614e+001
2.788609e+003	9.303468e+001
2.790537e+003	9.302478e+001
2.792466e+003	9.301683e+001
2.794394e+003	9.306533e+001
2.796323e+003	9.313039e+001
2.798251e+003	9.317955e+001
2.800180e+003	9.314516e+001
2.802108e+003	9.308875e+001
2.804037e+003	9.305930e+001
2.805965e+003	9.303862e+001
2.807894e+003	9.304504e+001
2.809822e+003	9.309260e+001
2.811751e+003	9.319852e+001
2.813679e+003	9.330429e+001
2.815608e+003	9.335357e+001
2.817536e+003	9.334886e+001
2.819465e+003	9.330268e+001
2.821393e+003	9.326908e+001
2.823322e+003	9.325206e+001
2.825250e+003	9.322076e+001
2.827179e+003	9.323004e+001
2.829107e+003	9.329185e+001
2.831036e+003	9.336429e+001
2.832964e+003	9.337337e+001
2.834893e+003	9.328522e+001
2.836821e+003	9.313174e+001
2.838750e+003	9.297623e+001
2.840678e+003	9.285682e+001
2.842607e+003	9.277032e+001
2.844535e+003	9.266485e+001
2.846464e+003	9.259709e+001
2.848392e+003	9.258157e+001
2.850321e+003	9.259481e+001
2.852249e+003	9.259278e+001
2.854178e+003	9.255248e+001
2.856106e+003	9.254772e+001
2.858035e+003	9.257269e+001
2.859963e+003	9.259048e+001
2.861892e+003	9.258626e+001
2.863820e+003	9.249458e+001
2.865749e+003	9.232540e+001
2.867677e+003	9.218262e+001
2.869606e+003	9.210804e+001
2.871534e+003	9.201379e+001
2.873463e+003	9.189622e+001
2.875391e+003	9.183367e+001
2.877320e+003	9.182867e+001
2.879248e+003	9.185620e+001
2.881177e+003	9.192403e+001
2.883105e+003	9.195634e+001
2.885034e+003	9.188430e+001
2.886962e+003	9.182311e+001
2.888891e+003	9.184679e+001
2.890819e+003	9.188431e+001
2.892748e+003	9.187273e+001
2.894676e+003	9.180714e+001
2.896604e+003	9.180341e+001
2.898533e+003	9.187560e+001
2.900462e+003	9.197767e+001
2.902390e+003	9.202390e+001
2.904319e+003	9.198681e+001
2.906247e+003	9.190298e+001
2.908176e+003	9.181318e+001
2.910104e+003	9.174467e+001
2.912032e+003	9.165497e+001
2.913961e+003	9.151779e+001
2.915890e+003	9.142817e+001
2.917818e+003	9.138194e+001
2.919747e+003	9.132113e+001
2.921675e+003	9.125401e+001
2.923604e+003	9.121823e+001
2.925532e+003	9.121519e+001
2.927461e+003	9.120913e+001
2.929389e+003	9.124240e+001
2.931318e+003	9.132355e+001
2.933246e+003	9.135548e+001
2.935175e+003	9.135738e+001
2.937103e+003	9.135477e+001
2.939031e+003	9.135640e+001
2.940960e+003	9.137804e+001
2.942889e+003	9.141966e+001
2.944817e+003	9.150144e+001
2.946746e+003	9.161902e+001
2.948674e+003	9.178210e+001
2.950603e+003	9.194202e+001
2.952531e+003	9.202265e+001
2.954459e+003	9.204516e+001
2.956388e+003	9.206937e+001
2.958317e+003	9.212383e+001
2.960245e+003	9.216599e+001
2.962174e+003	9.217619e+001
2.964102e+003	9.218269e+001
2.966031e+003	9.222334e+001
2.967959e+003	9.229594e+001
2.969887e+003	9.233934e+001
2.971816e+003	9.234647e+001
2.973745e+003	9.236464e+001
2.975673e+003	9.240794e+001
2.977602e+003	9.244435e+001
2.979530e+003	9.247821e+001
2.981458e+003	9.250912e+001
2.983387e+003	9.246779e+001
2.985315e+003	9.241369e+001
2.987244e+003	9.239626e+001
2.989173e+003	9.238231e+001
2.991101e+003	9.238381e+001
2.993030e+003	9.239697e+001
2.994958e+003	9.234560e+001
2.996886e+003	9.230648e+001
2.998815e+003	9.236674e+001
3.000743e+003	9.244033e+001
3.002672e+003	9.250094e+001
3.004601e+003	9.260661e+001
3.006529e+003	9.272258e+001
3.008458e+003	9.279662e+001
3.010386e+003	9.280173e+001
3.012314e+003	9.272736e+001
3.014243e+003	9.261041e+001
3.016171e+003	9.254239e+001
3.018100e+003	9.250221e+001
3.020029e+003	9.243090e+001
3.021957e+003	9.238223e+001
3.023885e+003	9.233991e+001
3.025814e+003	9.226915e+001
3.027742e+003	9.221328e+001
3.029671e+003	9.218861e+001
3.031599e+003	9.217488e+001
3.033528e+003	9.219617e+001
3.035457e+003	9.226464e+001
3.037385e+003	9.233294e+001
3.039313e+003	9.234972e+001
3.041242e+003	9.233665e+001
3.043170e+003	9.234814e+001
3.045099e+003	9.237947e+001
3.047028e+003	9.247512e+001
3.048956e+003	9.256895e+001
3.050885e+003	9.257684e+001
3.052813e+003	9.255035e+001
3.054741e+003	9.251032e+001
3.056670e+003	9.246457e+001
3.058598e+003	9.237100e+001
3.060527e+003	9.224578e+001
3.062456e+003	9.220383e+001
3.064384e+003	9.220628e+001
3.066313e+003	9.222851e+001
3.068241e+003	9.227104e+001
3.070169e+003	9.229263e+001
3.072098e+003	9.226916e+001
3.074026e+003	9.221838e+001
3.075955e+003	9.217310e+001
3.077884e+003	9.214153e+001
3.079812e+003	9.210061e+001
3.081740e+003	9.210915e+001
3.083669e+003	9.212844e+001
3.085597e+003	9.214607e+001
3.087526e+003	9.220710e+001
3.089454e+003	9.226315e+001
3.091383e+003	9.227766e+001
3.093312e+003	9.221333e+001
3.095240e+003	9.211567e+001
3.097168e+003	9.206658e+001
3.099097e+003	9.205904e+001
3.101025e+003	9.204885e+001
3.102954e+003	9.202957e+001
3.104882e+003	9.199990e+001
3.106811e+003	9.199126e+001
3.108740e+003	9.198062e+001
3.110668e+003	9.195469e+001
3.112596e+003	9.185857e+001
3.114525e+003	9.175659e+001
3.116453e+003	9.171291e+001
3.118382e+003	9.168636e+001
3.120310e+003	9.166923e+001
3.122239e+003	9.169415e+001
3.124167e+003	9.172218e+001
3.126096e+003	9.169761e+001
3.128024e+003	9.159922e+001
3.129953e+003	9.150835e+001
3.131881e+003	9.139313e+001
3.133810e+003	9.126892e+001
3.135738e+003	9.118604e+001
3.137667e+003	9.108843e+001
3.139595e+003	9.102296e+001
3.141524e+003	9.097849e+001
3.143452e+003	9.093170e+001
3.145381e+003	9.084396e+001
3.147309e+003	9.075538e+001
3.149238e+003	9.075330e+001
3.151167e+003	9.076263e+001
3.153095e+003	9.075323e+001
3.155023e+003	9.072868e+001
3.156952e+003	9.066906e+001
3.158880e+003	9.063535e+001
3.160809e+003	9.062019e+001
3.162737e+003	9.062527e+001
3.164666e+003	9.060484e+001
3.166594e+003	9.055642e+001
3.168523e+003	9.049372e+001
3.170451e+003	9.037637e+001
3.172380e+003	9.020233e+001
3.174308e+003	9.002081e+001
3.176237e+003	8.990134e+001
3.178165e+003	8.981317e+001
3.180094e+003	8.972864e+001
3.182022e+003	8.968918e+001
3.183951e+003	8.967758e+001
3.185879e+003	8.967117e+001
3.187808e+003	8.967636e+001
3.189736e+003	8.967088e+001
3.191665e+003	8.962207e+001
3.193593e+003	8.957165e+001
3.195522e+003	8.953821e+001
3.197450e+003	8.946111e+001
3.199379e+003	8.936625e+001
3.201307e+003	8.923855e+001
3.203236e+003	8.911715e+001
3.205164e+003	8.902448e+001
3.207093e+003	8.892610e+001
3.209021e+003	8.883548e+001
3.210950e+003	8.876304e+001
3.212878e+003	8.872378e+001
3.214807e+003	8.869472e+001
3.216735e+003	8.866703e+001
3.218664e+003	8.862065e+001
3.220592e+003	8.857955e+001
3.222521e+003	8.859781e+001
3.224449e+003	8.860689e+001
3.226378e+003	8.857036e+001
3.228306e+003	8.854953e+001
3.230235e+003	8.853318e+001
3.232163e+003	8.847668e+001
3.234092e+003	8.839814e+001
3.236020e+003	8.831203e+001
3.237949e+003	8.821565e+001
3.239877e+003	8.815179e+001
3.241806e+003	8.809386e+001
3.243734e+003	8.807084e+001
3.245663e+003	8.805592e+001
3.247591e+003	8.802005e+001
3.249520e+003	8.796236e+001
3.251448e+003	8.790307e+001
3.253377e+003	8.789465e+001
3.255305e+003	8.784798e+001
3.257234e+003	8.768011e+001
3.259162e+003	8.750806e+001
3.261091e+003	8.743998e+001
3.263019e+003	8.742516e+001
3.264948e+003	8.735878e+001
3.266876e+003	8.731326e+001
3.268805e+003	8.726344e+001
3.270733e+003	8.722029e+001
3.272662e+003	8.725079e+001
3.274590e+003	8.726918e+001
3.276519e+003	8.720161e+001
3.278447e+003	8.716463e+001
3.280376e+003	8.718129e+001
3.282304e+003	8.715340e+001
3.284233e+003	8.711603e+001
3.286161e+003	8.707050e+001
3.288090e+003	8.696067e+001
3.290018e+003	8.683681e+001
3.291947e+003	8.675298e+001
3.293875e+003	8.668419e+001
3.295804e+003	8.655656e+001
3.297732e+003	8.640962e+001
3.299661e+003	8.631816e+001
3.301589e+003	8.626595e+001
3.303518e+003	8.627262e+001
3.305446e+003	8.630592e+001
3.307375e+003	8.636627e+001
3.309303e+003	8.642006e+001
3.311232e+003	8.647136e+001
3.313160e+003	8.651791e+001
3.315089e+003	8.648209e+001
3.317017e+003	8.643146e+001
3.318946e+003	8.641856e+001
3.320874e+003	8.635198e+001
3.322803e+003	8.624786e+001
3.324731e+003	8.614677e+001
3.326660e+003	8.605945e+001
3.328588e+003	8.597724e+001
3.330517e+003	8.592335e+001
3.332445e+003	8.585217e+001
3.334374e+003	8.578351e+001
3.336302e+003	8.579384e+001
3.338231e+003	8.585695e+001
3.340159e+003	8.584731e+001
3.342088e+003	8.579471e+001
3.344016e+003	8.576186e+001
3.345945e+003	8.572970e+001
3.347873e+003	8.564690e+001
3.349802e+003	8.553751e+001
3.351730e+003	8.543974e+001
3.353659e+003	8.538868e+001
3.355587e+003	8.539120e+001
3.357516e+003	8.543176e+001
3.359444e+003	8.546129e+001
3.361373e+003	8.551369e+001
3.363301e+003	8.555241e+001
3.365230e+003	8.548701e+001
3.367158e+003	8.534436e+001
3.369087e+003	8.522243e+001
3.371015e+003	8.514877e+001
3.372944e+003	8.512809e+001
3.374872e+003	8.518125e+001
3.376801e+003	8.525198e+001
3.378729e+003	8.530796e+001
3.380658e+003	8.538168e+001
3.382586e+003	8.549680e+001
3.384515e+003	8.554462e+001
3.386443e+003	8.558118e+001
3.388372e+003	8.562872e+001
3.390300e+003	8.561839e+001
3.392229e+003	8.557838e+001
3.394157e+003	8.551772e+001
3.396086e+003	8.543233e+001
3.398014e+003	8.531560e+001
3.399943e+003	8.528792e+001
3.401871e+003	8.528956e+001
3.403800e+003	8.523881e+001
3.405728e+003	8.521606e+001
3.407657e+003	8.515890e+001
3.409585e+003	8.505233e+001
3.411514e+003	8.495738e+001
3.413442e+003	8.484367e+001
3.415371e+003	8.481563e+001
3.417299e+003	8.485061e+001
3.419228e+003	8.496434e+001
3.421156e+003	8.503647e+001
3.423085e+003	8.509496e+001
3.425013e+003	8.521247e+001
3.426942e+003	8.529802e+001
3.428870e+003	8.536143e+001
3.430799e+003	8.538199e+001
3.432727e+003	8.535957e+001
3.434656e+003	8.544127e+001
3.436584e+003	8.548960e+001
3.438513e+003	8.546346e+001
3.440441e+003	8.536874e+001
3.442370e+003	8.526327e+001
3.444298e+003	8.519804e+001
3.446227e+003	8.512516e+001
3.448155e+003	8.508003e+001
3.450084e+003	8.503016e+001
3.452012e+003	8.500122e+001
3.453941e+003	8.508917e+001
3.455869e+003	8.516956e+001
3.457798e+003	8.526252e+001
3.459726e+003	8.532134e+001
3.461655e+003	8.537364e+001
3.463583e+003	8.541656e+001
3.465512e+003	8.551358e+001
3.467440e+003	8.566739e+001
3.469369e+003	8.568044e+001
3.471297e+003	8.558620e+001
3.473226e+003	8.554513e+001
3.475154e+003	8.555174e+001
3.477083e+003	8.559200e+001
3.479011e+003	8.564554e+001
3.480940e+003	8.573172e+001
3.482868e+003	8.584007e+001
3.484797e+003	8.596031e+001
3.486725e+003	8.599815e+001
3.488654e+003	8.596805e+001
3.490582e+003	8.589265e+001
3.492510e+003	8.589290e+001
3.494439e+003	8.603939e+001
3.496368e+003	8.619019e+001
3.498296e+003	8.633076e+001
3.500225e+003	8.648232e+001
3.502153e+003	8.656639e+001
3.504082e+003	8.644949e+001
3.506010e+003	8.620013e+001
3.507938e+003	8.605428e+001
3.509867e+003	8.594546e+001
3.511796e+003	8.594611e+001
3.513724e+003	8.605151e+001
3.515653e+003	8.611977e+001
3.517581e+003	8.628614e+001
3.519510e+003	8.661287e+001
3.521438e+003	8.691032e+001
3.523366e+003	8.707200e+001
3.525295e+003	8.721435e+001
3.527224e+003	8.740611e+001
3.529152e+003	8.756083e+001
3.531081e+003	8.770951e+001
3.533009e+003	8.775869e+001
3.534938e+003	8.773633e+001
3.536866e+003	8.773859e+001
3.538795e+003	8.768268e+001
3.540723e+003	8.751613e+001
3.542652e+003	8.738199e+001
3.544580e+003	8.724620e+001
3.546509e+003	8.706696e+001
3.548437e+003	8.696865e+001
3.550365e+003	8.705521e+001
3.552294e+003	8.719514e+001
3.554223e+003	8.733418e+001
3.556151e+003	8.750058e+001
3.558080e+003	8.781360e+001
3.560008e+003	8.802788e+001
3.561937e+003	8.821203e+001
3.563865e+003	8.825496e+001
3.565793e+003	8.822349e+001
3.567722e+003	8.823152e+001
3.569651e+003	8.822528e+001
3.571579e+003	8.815223e+001
3.573508e+003	8.803631e+001
3.575436e+003	8.800894e+001
3.577365e+003	8.817965e+001
3.579293e+003	8.824509e+001
3.581221e+003	8.824258e+001
3.583150e+003	8.827239e+001
3.585079e+003	8.843568e+001
3.587007e+003	8.855656e+001
3.588936e+003	8.863741e+001
3.590864e+003	8.872438e+001
3.592792e+003	8.875243e+001
3.594721e+003	8.875840e+001
3.596649e+003	8.886478e+001
3.598578e+003	8.901065e+001
3.600507e+003	8.904201e+001
3.602435e+003	8.908749e+001
3.604364e+003	8.916389e+001
3.606292e+003	8.904701e+001
3.608220e+003	8.895572e+001
3.610149e+003	8.897169e+001
3.612077e+003	8.893223e+001
3.614006e+003	8.882529e+001
3.615935e+003	8.876208e+001
3.617863e+003	8.879234e+001
3.619792e+003	8.908327e+001
3.621720e+003	8.935826e+001
3.623648e+003	8.949319e+001
3.625577e+003	8.953341e+001
3.627505e+003	8.955585e+001
3.629434e+003	8.962693e+001
3.631363e+003	8.961310e+001
3.633291e+003	8.945458e+001
3.635219e+003	8.924026e+001
3.637148e+003	8.919545e+001
3.639076e+003	8.951734e+001
3.641005e+003	8.982871e+001
3.642934e+003	8.987371e+001
3.644862e+003	8.977163e+001
3.646791e+003	8.965245e+001
3.648719e+003	8.957987e+001
3.650647e+003	8.952362e+001
3.652576e+003	8.945261e+001
3.654504e+003	8.933814e+001
3.656433e+003	8.935323e+001
3.658362e+003	8.951966e+001
3.660290e+003	8.985058e+001
3.662219e+003	9.010794e+001
3.664147e+003	9.017008e+001
3.666075e+003	9.049992e+001
3.668004e+003	9.056380e+001
3.669932e+003	9.031648e+001
3.671861e+003	8.996015e+001
3.673790e+003	8.955925e+001
3.675718e+003	8.920982e+001
3.677646e+003	8.897268e+001
3.679575e+003	8.918431e+001
3.681503e+003	8.951630e+001
3.683432e+003	8.964398e+001
3.685360e+003	8.985579e+001
3.687289e+003	8.977253e+001
3.689218e+003	8.954391e+001
3.691146e+003	8.940420e+001
3.693074e+003	8.935101e+001
3.695003e+003	8.930834e+001
3.696931e+003	8.933041e+001
3.698860e+003	8.951014e+001
3.700788e+003	8.967156e+001
3.702717e+003	8.983055e+001
3.704646e+003	8.987307e+001
3.706574e+003	8.978838e+001
3.708502e+003	8.964276e+001
3.710431e+003	8.957606e+001
3.712359e+003	8.956659e+001
3.714288e+003	8.951764e+001
3.716216e+003	8.949224e+001
3.718145e+003	8.960934e+001
3.720073e+003	8.983878e+001
3.722002e+003	9.013749e+001
3.723930e+003	9.027370e+001
3.725859e+003	9.030333e+001
3.727787e+003	9.031035e+001
3.729716e+003	9.013306e+001
3.731644e+003	8.989233e+001
3.733573e+003	8.957440e+001
3.735501e+003	8.960480e+001
3.737430e+003	8.962432e+001
3.739358e+003	8.943906e+001
3.741287e+003	8.960992e+001
3.743215e+003	8.994394e+001
3.745144e+003	9.018388e+001
3.747073e+003	9.035754e+001
3.749001e+003	9.032182e+001
3.750929e+003	9.013413e+001
3.752858e+003	8.982664e+001
3.754786e+003	8.974628e+001
3.756715e+003	8.956659e+001
3.758643e+003	8.937790e+001
3.760572e+003	8.965558e+001
3.762500e+003	8.987628e+001
3.764429e+003	8.994456e+001
3.766357e+003	9.006158e+001
3.768286e+003	9.013707e+001
3.770214e+003	9.028739e+001
3.772143e+003	9.037776e+001
3.774071e+003	9.040550e+001
3.776000e+003	9.053467e+001
3.777928e+003	9.059084e+001
3.779857e+003	9.072695e+001
3.781785e+003	9.077166e+001
3.783714e+003	9.072106e+001
3.785642e+003	9.059458e+001
3.787571e+003	9.057493e+001
3.789499e+003	9.067519e+001
3.791428e+003	9.068629e+001
3.793356e+003	9.071020e+001
3.795285e+003	9.056953e+001
3.797213e+003	9.043188e+001
3.799142e+003	9.040284e+001
3.801070e+003	9.031750e+001
3.802999e+003	9.019688e+001
3.804927e+003	9.009981e+001
3.806856e+003	9.026608e+001
3.808784e+003	9.028539e+001
3.810713e+003	9.046286e+001
3.812641e+003	9.087006e+001
3.814570e+003	9.078248e+001
3.816498e+003	9.070892e+001
3.818427e+003	9.062463e+001
3.820355e+003	9.034854e+001
3.822284e+003	9.014442e+001
3.824212e+003	9.004289e+001
3.826141e+003	9.014858e+001
3.828069e+003	9.019680e+001
3.829998e+003	9.037968e+001
3.831926e+003	9.066619e+001
3.833855e+003	9.065332e+001
3.835783e+003	9.056685e+001
3.837712e+003	9.040730e+001
3.839640e+003	9.020318e+001
3.841569e+003	9.009550e+001
3.843497e+003	9.024009e+001
3.845426e+003	9.067579e+001
3.847354e+003	9.094441e+001
3.849283e+003	9.105367e+001
3.851211e+003	9.107701e+001
3.853140e+003	9.107448e+001
3.855068e+003	9.101216e+001
3.856997e+003	9.086294e+001
3.858925e+003	9.056960e+001
3.860854e+003	9.047074e+001
3.862782e+003	9.054159e+001
3.864711e+003	9.076728e+001
3.866639e+003	9.079796e+001
3.868568e+003	9.075589e+001
3.870496e+003	9.074954e+001
3.872425e+003	9.090709e+001
3.874353e+003	9.109825e+001
3.876282e+003	9.131477e+001
3.878210e+003	9.127357e+001
3.880139e+003	9.116390e+001
3.882067e+003	9.102240e+001
3.883996e+003	9.105949e+001
3.885924e+003	9.093935e+001
3.887853e+003	9.078911e+001
3.889781e+003	9.084185e+001
3.891710e+003	9.094997e+001
3.893638e+003	9.103993e+001
3.895567e+003	9.120933e+001
3.897495e+003	9.111758e+001
3.899424e+003	9.091702e+001
3.901352e+003	9.084751e+001
3.903281e+003	9.081246e+001
3.905209e+003	9.064815e+001
3.907138e+003	9.061903e+001
3.909066e+003	9.076528e+001
3.910995e+003	9.090386e+001
3.912923e+003	9.100584e+001
3.914852e+003	9.112634e+001
3.916780e+003	9.121386e+001
3.918709e+003	9.130766e+001
3.920637e+003	9.138515e+001
3.922566e+003	9.138400e+001
3.924494e+003	9.131056e+001
3.926423e+003	9.115036e+001
3.928351e+003	9.099538e+001
3.930280e+003	9.077903e+001
3.932208e+003	9.061072e+001
3.934137e+003	9.067009e+001
3.936065e+003	9.078090e+001
3.937994e+003	9.087328e+001
3.939922e+003	9.101996e+001
3.941851e+003	9.108651e+001
3.943779e+003	9.104275e+001
3.945708e+003	9.096126e+001
3.947636e+003	9.096682e+001
3.949565e+003	9.090796e+001
3.951493e+003	9.090086e+001
3.953422e+003	9.097312e+001
3.955350e+003	9.094672e+001
3.957279e+003	9.088676e+001
3.959207e+003	9.091196e+001
3.961136e+003	9.095342e+001
3.963064e+003	9.099666e+001
3.964993e+003	9.111090e+001
3.966921e+003	9.126656e+001
3.968850e+003	9.130659e+001
3.970778e+003	9.128672e+001
3.972707e+003	9.118161e+001
3.974635e+003	9.106435e+001
3.976564e+003	9.096840e+001
3.978492e+003	9.084351e+001
3.980421e+003	9.075745e+001
3.982349e+003	9.076054e+001
3.984278e+003	9.082388e+001
3.986206e+003	9.099326e+001
3.988135e+003	9.114353e+001
3.990063e+003	9.124463e+001
3.991992e+003	9.139139e+001
3.993920e+003	9.143829e+001
3.995849e+003	9.117991e+001
3.997777e+003	9.102002e+001
3.999706e+003	9.105322e+001
4.001634e+003	0.000000e+000
