# Supplementary material for: Polysaccharide, the Active Component of Dendrobium officinale, Ameliorates Metabolic Hypertension in Rats via Regulating Intestinal Flora-SCFAs-Vascular Axis
Source: Front Pharmacol. 2022 Jul 11;13:935714. doi: 10.3389/fphar.2022.935714 (PMC9310040; doi:10.3389/fphar.2022.935714)
Supplement: Supplementary file 1 [file DataSheet1.ZIP › Supplementary materials-raw data/Figure 1/Figure 1C-1.xlsx]

## Sheet: Mono13mix-50ug_ml_ED_1
文件路径 chrom://dew-pc/2021/20210903-mono13-YYM%26HLJ%26WT.seq/544.smp/ED_1.channel/ED_1.chm
通道 ED_1
进样信息:
数据仓 2021
进样 Mono13mix-50ug/ml
进样序号 15
位置 RA8
注释
处理方法 Mono
仪器方法 Mono-PA20-20190808
类型 校正标准品
状态 已完成
进样日期 2021/9/5
进样时间 1:04:13
进样量 (µl) 5.0
稀释因子 1.0000
重量 1.0000
色谱数据信息:
时间最小值 (min) 0.000167
时间最大值 (min) 60.000167
数据点 7201
检测器 EDet1
正在生成数据系统 Chromeleon 7.2.5.9507
正在导出数据系统 Chromeleon 7.2.5.0
操作者 仪器控制器
信号数量
信号单位 nC
信号最小值 -3.574800
信号最大值 198.453303
通道 ED_1
驱动名称 DC-5000
通道类型 评估
最小步长 (s) 0.5
最大步长 (s) 0.5
平均步长 (s) 0.5
信号参数信息:
信号信息
色谱数据:
时间 (min) 步长 (s) 值 (nC)
0.000167 n.a. -0.013600
0.008500 0.5 -0.018950
0.016833 0.5 -0.020500
0.025167 0.5 -0.020500
0.033500 0.5 -0.021850
0.041833 0.5 -0.024500
0.050167 0.5 -0.027000
0.058500 0.5 -0.030350
0.066833 0.5 -0.033150
0.075167 0.5 -0.035300
0.083500 0.5 -0.037250
0.091833 0.5 -0.040150
0.100167 0.5 -0.043050
0.108500 0.5 -0.048600
0.116833 0.5 -0.049600
0.125167 0.5 -0.051800
0.133500 0.5 -0.053250
0.141833 0.5 -0.052800
0.150167 0.5 -0.054550
0.158500 0.5 -0.059600
0.166833 0.5 -0.063550
0.175167 0.5 -0.066750
0.183500 0.5 -0.065800
0.191833 0.5 -0.067250
0.200167 0.5 -0.070650
0.208500 0.5 -0.074400
0.216833 0.5 -0.077800
0.225167 0.5 -0.082100
0.233500 0.5 -0.085600
0.241833 0.5 -0.086900
0.250167 0.5 -0.088300
0.258500 0.5 -0.094600
0.266833 0.5 -0.096850
0.275167 0.5 -0.095900
0.283500 0.5 -0.098300
0.291833 0.5 -0.099800
0.300167 0.5 -0.099950
0.308500 0.5 -0.102150
0.316833 0.5 -0.104950
0.325167 0.5 -0.106000
0.333500 0.5 -0.107400
0.341833 0.5 -0.110550
0.350167 0.5 -0.113200
0.358500 0.5 -0.115350
0.366833 0.5 -0.118550
0.375167 0.5 -0.121050
0.383500 0.5 -0.123000
0.391833 0.5 -0.125500
0.400167 0.5 -0.126700
0.408500 0.5 -0.129500
0.416833 0.5 -0.130850
0.425167 0.5 -0.133050
0.433500 0.5 -0.135500
0.441833 0.5 -0.139500
0.450167 0.5 -0.141750
0.458500 0.5 -0.142900
0.466833 0.5 -0.144950
0.475167 0.5 -0.145800
0.483500 0.5 -0.148450
0.491833 0.5 -0.151450
0.500167 0.5 -0.153850
0.508500 0.5 -0.156000
0.516833 0.5 -0.158550
0.525167 0.5 -0.160850
0.533500 0.5 -0.163950
0.541833 0.5 -0.167600
0.550167 0.5 -0.170650
0.558500 0.5 -0.172300
0.566833 0.5 -0.173800
0.575167 0.5 -0.174250
0.583500 0.5 -0.175450
0.591833 0.5 -0.179300
0.600167 0.5 -0.183200
0.608500 0.5 -0.186600
0.616833 0.5 -0.185750
0.625167 0.5 -0.186650
0.633500 0.5 -0.189850
0.641833 0.5 -0.192250
0.650167 0.5 -0.195100
0.658500 0.5 -0.197350
0.666833 0.5 -0.200050
0.675167 0.5 -0.202200
0.683500 0.5 -0.204750
0.691833 0.5 -0.207800
0.700167 0.5 -0.210650
0.708500 0.5 -0.213150
0.716833 0.5 -0.216000
0.725167 0.5 -0.215000
0.733500 0.5 -0.215900
0.741833 0.5 -0.219150
0.750167 0.5 -0.220600
0.758500 0.5 -0.225150
0.766833 0.5 -0.226300
0.775167 0.5 -0.228250
0.783500 0.5 -0.231450
0.791833 0.5 -0.233150
0.800167 0.5 -0.235850
0.808500 0.5 -0.237650
0.816833 0.5 -0.240550
0.825167 0.5 -0.244400
0.833500 0.5 -0.246900
0.841833 0.5 -0.249450
0.850167 0.5 -0.250100
0.858500 0.5 -0.251850
0.866833 0.5 -0.253400
0.875167 0.5 -0.255950
0.883500 0.5 -0.259050
0.891833 0.5 -0.260450
0.900167 0.5 -0.262700
0.908500 0.5 -0.263300
0.916833 0.5 -0.265850
0.925167 0.5 -0.286200
0.933500 0.5 -0.347600
0.941833 0.5 -0.430600
0.950167 0.5 -0.458400
0.958500 0.5 -0.370100
0.966833 0.5 -0.212800
0.975167 0.5 -0.089200
0.983500 0.5 -0.055450
0.991833 0.5 -0.087500
1.000167 0.5 -0.134450
1.008500 0.5 -0.166900
1.016833 0.5 -0.167800
1.025167 0.5 -0.120450
1.033500 0.5 -0.005900
1.041833 0.5 0.150800
1.050167 0.5 0.279000
1.058500 0.5 0.324750
1.066833 0.5 0.286050
1.075167 0.5 0.236250
1.083500 0.5 0.357050
1.091833 0.5 0.829100
1.100167 0.5 1.521050
1.108500 0.5 2.091100
1.116833 0.5 2.318700
1.125167 0.5 2.185150
1.133500 0.5 1.806550
1.141833 0.5 1.331150
1.150167 0.5 0.884400
1.158500 0.5 0.542750
1.166833 0.5 0.327500
1.175167 0.5 0.229700
1.183500 0.5 0.248000
1.191833 0.5 0.405450
1.200167 0.5 0.696850
1.208500 0.5 1.005350
1.216833 0.5 1.204200
1.225167 0.5 1.276400
1.233500 0.5 1.286750
1.241833 0.5 1.318900
1.250167 0.5 1.419050
1.258500 0.5 1.574200
1.266833 0.5 1.746950
1.275167 0.5 1.921650
1.283500 0.5 2.100650
1.291833 0.5 2.293900
1.300167 0.5 2.504600
1.308500 0.5 2.741950
1.316833 0.5 2.996750
1.325167 0.5 3.270100
1.333500 0.5 3.556400
1.341833 0.5 3.847050
1.350167 0.5 4.133900
1.358500 0.5 4.411500
1.366833 0.5 4.678150
1.375167 0.5 4.936650
1.383500 0.5 5.185250
1.391833 0.5 5.421950
1.400167 0.5 5.645500
1.408500 0.5 5.853250
1.416833 0.5 6.046750
1.425167 0.5 6.222100
1.433500 0.5 6.382050
1.441833 0.5 6.528300
1.450167 0.5 6.659500
1.458500 0.5 6.777900
1.466833 0.5 6.877650
1.475167 0.5 6.962100
1.483500 0.5 7.032000
1.491833 0.5 7.093750
1.500167 0.5 7.143200
1.508500 0.5 7.181750
1.516833 0.5 7.204300
1.525167 0.5 7.206700
1.533500 0.5 7.190300
1.541833 0.5 7.155200
1.550167 0.5 7.104700
1.558500 0.5 7.043950
1.566833 0.5 6.971650
1.575167 0.5 6.893600
1.583500 0.5 6.804650
1.591833 0.5 6.711900
1.600167 0.5 6.615250
1.608500 0.5 6.515850
1.616833 0.5 6.415750
1.625167 0.5 6.313600
1.633500 0.5 6.208600
1.641833 0.5 6.100200
1.650167 0.5 5.984150
1.658500 0.5 5.861650
1.666833 0.5 5.730350
1.675167 0.5 5.591850
1.683500 0.5 5.449800
1.691833 0.5 5.307200
1.700167 0.5 5.165600
1.708500 0.5 5.026350
1.716833 0.5 4.884250
1.725167 0.5 4.741800
1.733500 0.5 4.595700
1.741833 0.5 4.454800
1.750167 0.5 4.313800
1.758500 0.5 4.175450
1.766833 0.5 4.040000
1.775167 0.5 3.903650
1.783500 0.5 3.767700
1.791833 0.5 3.632150
1.800167 0.5 3.495850
1.808500 0.5 3.363350
1.816833 0.5 3.233150
1.825167 0.5 3.107300
1.833500 0.5 2.984450
1.841833 0.5 2.864400
1.850167 0.5 2.748300
1.858500 0.5 2.633700
1.866833 0.5 2.523400
1.875167 0.5 2.415200
1.883500 0.5 2.308000
1.891833 0.5 2.206450
1.900167 0.5 2.103600
1.908500 0.5 2.003750
1.916833 0.5 1.908750
1.925167 0.5 1.822400
1.933500 0.5 1.737400
1.941833 0.5 1.652450
1.950167 0.5 1.569150
1.958500 0.5 1.485600
1.966833 0.5 1.403450
1.975167 0.5 1.322400
1.983500 0.5 1.243400
1.991833 0.5 1.166250
2.000167 0.5 1.094550
2.008500 0.5 1.024300
2.016833 0.5 0.961750
2.025167 0.5 0.906900
2.033500 0.5 0.860300
2.041833 0.5 0.815600
2.050167 0.5 0.769550
2.058500 0.5 0.718800
2.066833 0.5 0.661750
2.075167 0.5 0.602800
2.083500 0.5 0.543750
2.091833 0.5 0.483950
2.100167 0.5 0.428400
2.108500 0.5 0.374100
2.116833 0.5 0.323550
2.125167 0.5 0.276750
2.133500 0.5 0.231200
2.141833 0.5 0.188300
2.150167 0.5 0.149000
2.158500 0.5 0.111750
2.166833 0.5 0.072550
2.175167 0.5 0.037550
2.183500 0.5 0.003600
2.191833 0.5 -0.030300
2.200167 0.5 -0.059500
2.208500 0.5 -0.088500
2.216833 0.5 -0.114200
2.225167 0.5 -0.138300
2.233500 0.5 -0.161300
2.241833 0.5 -0.180900
2.250167 0.5 -0.198550
2.258500 0.5 -0.214700
2.266833 0.5 -0.231400
2.275167 0.5 -0.250650
2.283500 0.5 -0.270750
2.291833 0.5 -0.297050
2.300167 0.5 -0.320200
2.308500 0.5 -0.343100
2.316833 0.5 -0.367250
2.325167 0.5 -0.385950
2.333500 0.5 -0.405350
2.341833 0.5 -0.425450
2.350167 0.5 -0.442450
2.358500 0.5 -0.456000
2.366833 0.5 -0.469000
2.375167 0.5 -0.480650
2.383500 0.5 -0.494800
2.391833 0.5 -0.506550
2.400167 0.5 -0.517100
2.408500 0.5 -0.527050
2.416833 0.5 -0.535550
2.425167 0.5 -0.543250
2.433500 0.5 -0.550450
2.441833 0.5 -0.558400
2.450167 0.5 -0.565050
2.458500 0.5 -0.569350
2.466833 0.5 -0.572150
2.475167 0.5 -0.572500
2.483500 0.5 -0.574950
2.491833 0.5 -0.573800
2.500167 0.5 -0.572600
2.508500 0.5 -0.566900
2.516833 0.5 -0.557350
2.525167 0.5 -0.546050
2.533500 0.5 -0.532800
2.541833 0.5 -0.519050
2.550167 0.5 -0.503600
2.558500 0.5 -0.486550
2.566833 0.5 -0.469300
2.575167 0.5 -0.449950
2.583500 0.5 -0.430100
2.591833 0.5 -0.403550
2.600167 0.5 -0.378500
2.608500 0.5 -0.348850
2.616833 0.5 -0.315900
2.625167 0.5 -0.282000
2.633500 0.5 -0.245400
2.641833 0.5 -0.206300
2.650167 0.5 -0.165900
2.658500 0.5 -0.124200
2.666833 0.5 -0.082300
2.675167 0.5 -0.040200
2.683500 0.5 0.000550
2.691833 0.5 0.042200
2.700167 0.5 0.083250
2.708500 0.5 0.122650
2.716833 0.5 0.160650
2.725167 0.5 0.196550
2.733500 0.5 0.230950
2.741833 0.5 0.265550
2.750167 0.5 0.294400
2.758500 0.5 0.321550
2.766833 0.5 0.348150
2.775167 0.5 0.367000
2.783500 0.5 0.382300
2.791833 0.5 0.396650
2.800167 0.5 0.411450
2.808500 0.5 0.421150
2.816833 0.5 0.425850
2.825167 0.5 0.428200
2.833500 0.5 0.426000
2.841833 0.5 0.421450
2.850167 0.5 0.415000
2.858500 0.5 0.405550
2.866833 0.5 0.394450
2.875167 0.5 0.379750
2.883500 0.5 0.361800
2.891833 0.5 0.343400
2.900167 0.5 0.324250
2.908500 0.5 0.305450
2.916833 0.5 0.282000
2.925167 0.5 0.258050
2.933500 0.5 0.230500
2.941833 0.5 0.202150
2.950167 0.5 0.175650
2.958500 0.5 0.148350
2.966833 0.5 0.119000
2.975167 0.5 0.090400
2.983500 0.5 0.060900
2.991833 0.5 0.032800
3.000167 0.5 0.003550
3.008500 0.5 -0.025450
3.016833 0.5 -0.052100
3.025167 0.5 -0.079100
3.033500 0.5 -0.106100
3.041833 0.5 -0.134850
3.050167 0.5 -0.159850
3.058500 0.5 -0.185750
3.066833 0.5 -0.211850
3.075167 0.5 -0.233550
3.083500 0.5 -0.257300
3.091833 0.5 -0.277700
3.100167 0.5 -0.298500
3.108500 0.5 -0.317400
3.116833 0.5 -0.330850
3.125167 0.5 -0.340200
3.133500 0.5 -0.342050
3.141833 0.5 -0.334100
3.150167 0.5 -0.310950
3.158500 0.5 -0.269650
3.166833 0.5 -0.202700
3.175167 0.5 -0.101250
3.183500 0.5 0.037150
3.191833 0.5 0.223750
3.200167 0.5 0.471850
3.208500 0.5 0.782100
3.216833 0.5 1.167900
3.225167 0.5 1.641850
3.233500 0.5 2.225150
3.241833 0.5 2.939700
3.250167 0.5 3.828650
3.258500 0.5 4.979250
3.266833 0.5 6.549650
3.275167 0.5 8.805700
3.283500 0.5 12.170750
3.291833 0.5 17.227900
3.300167 0.5 24.647950
3.308500 0.5 34.955401
3.316833 0.5 48.144501
3.325167 0.5 63.485601
3.333500 0.5 79.477501
3.341833 0.5 94.475051
3.350167 0.5 107.003152
3.358500 0.5 116.014452
3.366833 0.5 121.152352
3.375167 0.5 122.491852
3.383500 0.5 120.697002
3.391833 0.5 116.313202
3.400167 0.5 109.667002
3.408500 0.5 101.149702
3.416833 0.5 91.175651
3.425167 0.5 80.230551
3.433500 0.5 68.897001
3.441833 0.5 57.750251
3.450167 0.5 47.310901
3.458500 0.5 37.979051
3.466833 0.5 29.984200
3.475167 0.5 23.414700
3.483500 0.5 18.220900
3.491833 0.5 14.226950
3.500167 0.5 11.214550
3.508500 0.5 8.980850
3.516833 0.5 7.330200
3.525167 0.5 6.108050
3.533500 0.5 5.190450
3.541833 0.5 4.492950
3.550167 0.5 3.949800
3.558500 0.5 3.517000
3.566833 0.5 3.163850
3.575167 0.5 2.864850
3.583500 0.5 2.609800
3.591833 0.5 2.385400
3.600167 0.5 2.185850
3.608500 0.5 2.009900
3.616833 0.5 1.846500
3.625167 0.5 1.695700
3.633500 0.5 1.563100
3.641833 0.5 1.437400
3.650167 0.5 1.314250
3.658500 0.5 1.201950
3.666833 0.5 1.102600
3.675167 0.5 1.007400
3.683500 0.5 0.917450
3.691833 0.5 0.828950
3.700167 0.5 0.745850
3.708500 0.5 0.666900
3.716833 0.5 0.594900
3.725167 0.5 0.524200
3.733500 0.5 0.458700
3.741833 0.5 0.397150
3.750167 0.5 0.334300
3.758500 0.5 0.276800
3.766833 0.5 0.223900
3.775167 0.5 0.172600
3.783500 0.5 0.128600
3.791833 0.5 0.081950
3.800167 0.5 0.038300
3.808500 0.5 -0.005350
3.816833 0.5 -0.044500
3.825167 0.5 -0.079950
3.833500 0.5 -0.112750
3.841833 0.5 -0.146150
3.850167 0.5 -0.178950
3.858500 0.5 -0.209000
3.866833 0.5 -0.239350
3.875167 0.5 -0.268550
3.883500 0.5 -0.295550
3.891833 0.5 -0.320750
3.900167 0.5 -0.347800
3.908500 0.5 -0.375800
3.916833 0.5 -0.401650
3.925167 0.5 -0.427450
3.933500 0.5 -0.453300
3.941833 0.5 -0.476500
3.950167 0.5 -0.500900
3.958500 0.5 -0.523450
3.966833 0.5 -0.548450
3.975167 0.5 -0.569400
3.983500 0.5 -0.592000
3.991833 0.5 -0.613400
4.000167 0.5 -0.633300
4.008500 0.5 -0.653000
4.016833 0.5 -0.672250
4.025167 0.5 -0.690850
4.033500 0.5 -0.707150
4.041833 0.5 -0.722250
4.050167 0.5 -0.738000
4.058500 0.5 -0.754400
4.066833 0.5 -0.767150
4.075167 0.5 -0.777650
4.083500 0.5 -0.792650
4.091833 0.5 -0.805050
4.100167 0.5 -0.816000
4.108500 0.5 -0.824200
4.116833 0.5 -0.833500
4.125167 0.5 -0.844700
4.133500 0.5 -0.855300
4.141833 0.5 -0.865550
4.150167 0.5 -0.874950
4.158500 0.5 -0.885100
4.166833 0.5 -0.894600
4.175167 0.5 -0.904500
4.183500 0.5 -0.916500
4.191833 0.5 -0.925600
4.200167 0.5 -0.933900
4.208500 0.5 -0.942000
4.216833 0.5 -0.945500
4.225167 0.5 -0.952350
4.233500 0.5 -0.957600
4.241833 0.5 -0.963600
4.250167 0.5 -0.971050
4.258500 0.5 -0.974150
4.266833 0.5 -0.978950
4.275167 0.5 -0.986250
4.283500 0.5 -0.993450
4.291833 0.5 -1.002100
4.300167 0.5 -1.012200
4.308500 0.5 -1.022500
4.316833 0.5 -1.034200
4.325167 0.5 -1.046300
4.333500 0.5 -1.058900
4.341833 0.5 -1.071750
4.350167 0.5 -1.085150
4.358500 0.5 -1.097550
4.366833 0.5 -1.107950
4.375167 0.5 -1.119400
4.383500 0.5 -1.127650
4.391833 0.5 -1.138700
4.400167 0.5 -1.147100
4.408500 0.5 -1.154250
4.416833 0.5 -1.163750
4.425167 0.5 -1.171450
4.433500 0.5 -1.179250
4.441833 0.5 -1.187100
4.450167 0.5 -1.193350
4.458500 0.5 -1.200550
4.466833 0.5 -1.207350
4.475167 0.5 -1.213350
4.483500 0.5 -1.220250
4.491833 0.5 -1.227500
4.500167 0.5 -1.232650
4.508500 0.5 -1.236150
4.516833 0.5 -1.243350
4.525167 0.5 -1.249800
4.533500 0.5 -1.256200
4.541833 0.5 -1.260100
4.550167 0.5 -1.264750
4.558500 0.5 -1.268700
4.566833 0.5 -1.275650
4.575167 0.5 -1.279750
4.583500 0.5 -1.285200
4.591833 0.5 -1.290200
4.600167 0.5 -1.295150
4.608500 0.5 -1.300050
4.616833 0.5 -1.306700
4.625167 0.5 -1.311900
4.633500 0.5 -1.316250
4.641833 0.5 -1.320800
4.650167 0.5 -1.323050
4.658500 0.5 -1.326150
4.666833 0.5 -1.331200
4.675167 0.5 -1.335550
4.683500 0.5 -1.342450
4.691833 0.5 -1.347050
4.700167 0.5 -1.348700
4.708500 0.5 -1.353900
4.716833 0.5 -1.359700
4.725167 0.5 -1.364900
4.733500 0.5 -1.370150
4.741833 0.5 -1.374850
4.750167 0.5 -1.379750
4.758500 0.5 -1.385050
4.766833 0.5 -1.390050
4.775167 0.5 -1.395250
4.783500 0.5 -1.400450
4.791833 0.5 -1.406850
4.800167 0.5 -1.409700
4.808500 0.5 -1.414900
4.816833 0.5 -1.418700
4.825167 0.5 -1.423400
4.833500 0.5 -1.426150
4.841833 0.5 -1.431300
4.850167 0.5 -1.435200
4.858500 0.5 -1.440350
4.866833 0.5 -1.444350
4.875167 0.5 -1.447300
4.883500 0.5 -1.451000
4.891833 0.5 -1.454100
4.900167 0.5 -1.457000
4.908500 0.5 -1.459900
4.916833 0.5 -1.462100
4.925167 0.5 -1.466900
4.933500 0.5 -1.468850
4.941833 0.5 -1.470200
4.950167 0.5 -1.471800
4.958500 0.5 -1.477150
4.966833 0.5 -1.480700
4.975167 0.5 -1.483200
4.983500 0.5 -1.484250
4.991833 0.5 -1.483850
5.000167 0.5 -1.488350
5.008500 0.5 -1.491250
5.016833 0.5 -1.494000
5.025167 0.5 -1.496650
5.033500 0.5 -1.499850
5.041833 0.5 -1.502150
5.050167 0.5 -1.505050
5.058500 0.5 -1.510950
5.066833 0.5 -1.513100
5.075167 0.5 -1.516450
5.083500 0.5 -1.517250
5.091833 0.5 -1.514750
5.100167 0.5 -1.518500
5.108500 0.5 -1.518400
5.116833 0.5 -1.521850
5.125167 0.5 -1.523550
5.133500 0.5 -1.521300
5.141833 0.5 -1.520800
5.150167 0.5 -1.520700
5.158500 0.5 -1.520350
5.166833 0.5 -1.519550
5.175167 0.5 -1.517900
5.183500 0.5 -1.517750
5.191833 0.5 -1.517700
5.200167 0.5 -1.518350
5.208500 0.5 -1.521150
5.216833 0.5 -1.523900
5.225167 0.5 -1.529000
5.233500 0.5 -1.532250
5.241833 0.5 -1.537050
5.250167 0.5 -1.542300
5.258500 0.5 -1.548150
5.266833 0.5 -1.553900
5.275167 0.5 -1.561050
5.283500 0.5 -1.566200
5.291833 0.5 -1.573300
5.300167 0.5 -1.578350
5.308500 0.5 -1.583500
5.316833 0.5 -1.588000
5.325167 0.5 -1.592750
5.333500 0.5 -1.597650
5.341833 0.5 -1.601350
5.350167 0.5 -1.604700
5.358500 0.5 -1.608750
5.366833 0.5 -1.612250
5.375167 0.5 -1.614650
5.383500 0.5 -1.614850
5.391833 0.5 -1.620300
5.400167 0.5 -1.623650
5.408500 0.5 -1.626300
5.416833 0.5 -1.626950
5.425167 0.5 -1.627900
5.433500 0.5 -1.629500
5.441833 0.5 -1.632250
5.450167 0.5 -1.635950
5.458500 0.5 -1.637850
5.466833 0.5 -1.640650
5.475167 0.5 -1.643100
5.483500 0.5 -1.645500
5.491833 0.5 -1.649150
5.500167 0.5 -1.653050
5.508500 0.5 -1.656300
5.516833 0.5 -1.656600
5.525167 0.5 -1.656050
5.533500 0.5 -1.658450
5.541833 0.5 -1.660100
5.550167 0.5 -1.664350
5.558500 0.5 -1.668000
5.566833 0.5 -1.668950
5.575167 0.5 -1.668850
5.583500 0.5 -1.672750
5.591833 0.5 -1.674700
5.600167 0.5 -1.678350
5.608500 0.5 -1.679800
5.616833 0.5 -1.681650
5.625167 0.5 -1.683700
5.633500 0.5 -1.685950
5.641833 0.5 -1.687850
5.650167 0.5 -1.689800
5.658500 0.5 -1.693950
5.666833 0.5 -1.695750
5.675167 0.5 -1.695450
5.683500 0.5 -1.697600
5.691833 0.5 -1.698400
5.700167 0.5 -1.700900
5.708500 0.5 -1.702250
5.716833 0.5 -1.703450
5.725167 0.5 -1.705650
5.733500 0.5 -1.708000
5.741833 0.5 -1.709650
5.750167 0.5 -1.711350
5.758500 0.5 -1.713000
5.766833 0.5 -1.714300
5.775167 0.5 -1.716200
5.783500 0.5 -1.717400
5.791833 0.5 -1.718900
5.800167 0.5 -1.719750
5.808500 0.5 -1.721850
5.816833 0.5 -1.720650
5.825167 0.5 -1.723150
5.833500 0.5 -1.725950
5.841833 0.5 -1.727000
5.850167 0.5 -1.727350
5.858500 0.5 -1.727850
5.866833 0.5 -1.725950
5.875167 0.5 -1.728050
5.883500 0.5 -1.730250
5.891833 0.5 -1.732400
5.900167 0.5 -1.733650
5.908500 0.5 -1.734450
5.916833 0.5 -1.735850
5.925167 0.5 -1.737450
5.933500 0.5 -1.741850
5.941833 0.5 -1.744250
5.950167 0.5 -1.743800
5.958500 0.5 -1.743300
5.966833 0.5 -1.741650
5.975167 0.5 -1.743400
5.983500 0.5 -1.744150
5.991833 0.5 -1.746550
6.000167 0.5 -1.747050
6.008500 0.5 -1.745800
6.016833 0.5 -1.745950
6.025167 0.5 -1.747550
6.033500 0.5 -1.748750
6.041833 0.5 -1.749550
6.050167 0.5 -1.749750
6.058500 0.5 -1.750100
6.066833 0.5 -1.750950
6.075167 0.5 -1.751800
6.083500 0.5 -1.751950
6.091833 0.5 -1.754900
6.100167 0.5 -1.755900
6.108500 0.5 -1.752600
6.116833 0.5 -1.753450
6.125167 0.5 -1.753100
6.133500 0.5 -1.754350
6.141833 0.5 -1.753800
6.150167 0.5 -1.755450
6.158500 0.5 -1.754000
6.166833 0.5 -1.755250
6.175167 0.5 -1.755550
6.183500 0.5 -1.755400
6.191833 0.5 -1.754700
6.200167 0.5 -1.754250
6.208500 0.5 -1.752800
6.216833 0.5 -1.751150
6.225167 0.5 -1.748450
6.233500 0.5 -1.746050
6.241833 0.5 -1.743950
6.250167 0.5 -1.739400
6.258500 0.5 -1.732900
6.266833 0.5 -1.729800
6.275167 0.5 -1.724350
6.283500 0.5 -1.715100
6.291833 0.5 -1.705450
6.300167 0.5 -1.691800
6.308500 0.5 -1.679900
6.316833 0.5 -1.666650
6.325167 0.5 -1.650450
6.333500 0.5 -1.631100
6.341833 0.5 -1.608850
6.350167 0.5 -1.585000
6.358500 0.5 -1.556450
6.366833 0.5 -1.527100
6.375167 0.5 -1.493300
6.383500 0.5 -1.451900
6.391833 0.5 -1.405050
6.400167 0.5 -1.350650
6.408500 0.5 -1.295550
6.416833 0.5 -1.231500
6.425167 0.5 -1.164950
6.433500 0.5 -1.089450
6.441833 0.5 -1.004150
6.450167 0.5 -0.908500
6.458500 0.5 -0.809750
6.466833 0.5 -0.702050
6.475167 0.5 -0.583200
6.483500 0.5 -0.453450
6.491833 0.5 -0.312650
6.500167 0.5 -0.158700
6.508500 0.5 0.010850
6.516833 0.5 0.197250
6.525167 0.5 0.401700
6.533500 0.5 0.632650
6.541833 0.5 0.897950
6.550167 0.5 1.204150
6.558500 0.5 1.560700
6.566833 0.5 1.982600
6.575167 0.5 2.491750
6.583500 0.5 3.110150
6.591833 0.5 3.865050
6.600167 0.5 4.792850
6.608500 0.5 5.928450
6.616833 0.5 7.309750
6.625167 0.5 8.972350
6.633500 0.5 10.946350
6.641833 0.5 13.247300
6.650167 0.5 15.874300
6.658500 0.5 18.804450
6.666833 0.5 21.989450
6.675167 0.5 25.343900
6.683500 0.5 28.794650
6.691833 0.5 32.248000
6.700167 0.5 35.577501
6.708500 0.5 38.704851
6.716833 0.5 41.523201
6.725167 0.5 43.987651
6.733500 0.5 46.053251
6.741833 0.5 47.677101
6.750167 0.5 48.815251
6.758500 0.5 49.470651
6.766833 0.5 49.642351
6.775167 0.5 49.355101
6.783500 0.5 48.632301
6.791833 0.5 47.506251
6.800167 0.5 46.009251
6.808500 0.5 44.178001
6.816833 0.5 42.101751
6.825167 0.5 39.805451
6.833500 0.5 37.325351
6.841833 0.5 34.708501
6.850167 0.5 31.990750
6.858500 0.5 29.221950
6.866833 0.5 26.481150
6.875167 0.5 23.812850
6.883500 0.5 21.263150
6.891833 0.5 18.827150
6.900167 0.5 16.548350
6.908500 0.5 14.467550
6.916833 0.5 12.600050
6.925167 0.5 10.945150
6.933500 0.5 9.500750
6.941833 0.5 8.260600
6.950167 0.5 7.216100
6.958500 0.5 6.344400
6.966833 0.5 5.638300
6.975167 0.5 5.083850
6.983500 0.5 4.662450
6.991833 0.5 4.351200
7.000167 0.5 4.147000
7.008500 0.5 4.034450
7.016833 0.5 4.008850
7.025167 0.5 4.065100
7.033500 0.5 4.204050
7.041833 0.5 4.422350
7.050167 0.5 4.727300
7.058500 0.5 5.128100
7.066833 0.5 5.638300
7.075167 0.5 6.280400
7.083500 0.5 7.077300
7.091833 0.5 8.070450
7.100167 0.5 9.303600
7.108500 0.5 10.828850
7.116833 0.5 12.708700
7.125167 0.5 15.027450
7.133500 0.5 17.836900
7.141833 0.5 21.189050
7.150167 0.5 25.123700
7.158500 0.5 29.636650
7.166833 0.5 34.693151
7.175167 0.5 40.217551
7.183500 0.5 46.027251
7.191833 0.5 51.953301
7.200167 0.5 57.772551
7.208500 0.5 63.298301
7.216833 0.5 68.370651
7.225167 0.5 72.844001
7.233500 0.5 76.615401
7.241833 0.5 79.589001
7.250167 0.5 81.783851
7.258500 0.5 83.226551
7.266833 0.5 83.919351
7.275167 0.5 83.966301
7.283500 0.5 83.299701
7.291833 0.5 82.031601
7.300167 0.5 80.181101
7.308500 0.5 77.855001
7.316833 0.5 75.148101
7.325167 0.5 72.063801
7.333500 0.5 68.626651
7.341833 0.5 64.942701
7.350167 0.5 61.082501
7.358500 0.5 57.090901
7.366833 0.5 53.030001
7.375167 0.5 48.948651
7.383500 0.5 44.902251
7.391833 0.5 40.927251
7.400167 0.5 37.068951
7.408500 0.5 33.385550
7.416833 0.5 29.900900
7.425167 0.5 26.616700
7.433500 0.5 23.556900
7.441833 0.5 20.734450
7.450167 0.5 18.163500
7.458500 0.5 15.837550
7.466833 0.5 13.764700
7.475167 0.5 11.925250
7.483500 0.5 10.305650
7.491833 0.5 8.894700
7.500167 0.5 7.673100
7.508500 0.5 6.617850
7.516833 0.5 5.710900
7.525167 0.5 4.933500
7.533500 0.5 4.270850
7.541833 0.5 3.701300
7.550167 0.5 3.213150
7.558500 0.5 2.800450
7.566833 0.5 2.445850
7.575167 0.5 2.132750
7.583500 0.5 1.861250
7.591833 0.5 1.629700
7.600167 0.5 1.426500
7.608500 0.5 1.247150
7.616833 0.5 1.085950
7.625167 0.5 0.938500
7.633500 0.5 0.806250
7.641833 0.5 0.687850
7.650167 0.5 0.580300
7.658500 0.5 0.481800
7.666833 0.5 0.390950
7.675167 0.5 0.304000
7.683500 0.5 0.224200
7.691833 0.5 0.151600
7.700167 0.5 0.084900
7.708500 0.5 0.025450
7.716833 0.5 -0.034800
7.725167 0.5 -0.092300
7.733500 0.5 -0.149050
7.741833 0.5 -0.200450
7.750167 0.5 -0.246950
7.758500 0.5 -0.289050
7.766833 0.5 -0.333550
7.775167 0.5 -0.376850
7.783500 0.5 -0.415950
7.791833 0.5 -0.453300
7.800167 0.5 -0.488450
7.808500 0.5 -0.522650
7.816833 0.5 -0.555050
7.825167 0.5 -0.587500
7.833500 0.5 -0.618100
7.841833 0.5 -0.646400
7.850167 0.5 -0.674500
7.858500 0.5 -0.697400
7.866833 0.5 -0.723250
7.875167 0.5 -0.746200
7.883500 0.5 -0.770100
7.891833 0.5 -0.792400
7.900167 0.5 -0.814700
7.908500 0.5 -0.835600
7.916833 0.5 -0.855600
7.925167 0.5 -0.876300
7.933500 0.5 -0.895350
7.941833 0.5 -0.913400
7.950167 0.5 -0.931050
7.958500 0.5 -0.948300
7.966833 0.5 -0.963750
7.975167 0.5 -0.981850
7.983500 0.5 -0.998350
7.991833 0.5 -1.010250
8.000167 0.5 -1.023000
8.008500 0.5 -1.038600
8.016833 0.5 -1.054900
8.025167 0.5 -1.068350
8.033500 0.5 -1.078400
8.041833 0.5 -1.088700
8.050167 0.5 -1.099350
8.058500 0.5 -1.112100
8.066833 0.5 -1.124450
8.075167 0.5 -1.135500
8.083500 0.5 -1.146400
8.091833 0.5 -1.155800
8.100167 0.5 -1.166000
8.108500 0.5 -1.175100
8.116833 0.5 -1.188400
8.125167 0.5 -1.196800
8.133500 0.5 -1.206000
8.141833 0.5 -1.212050
8.150167 0.5 -1.217100
8.158500 0.5 -1.224700
8.166833 0.5 -1.233600
8.175167 0.5 -1.243850
8.183500 0.5 -1.250300
8.191833 0.5 -1.252650
8.200167 0.5 -1.258700
8.208500 0.5 -1.265550
8.216833 0.5 -1.273150
8.225167 0.5 -1.279050
8.233500 0.5 -1.284350
8.241833 0.5 -1.289600
8.250167 0.5 -1.295750
8.258500 0.5 -1.299050
8.266833 0.5 -1.306400
8.275167 0.5 -1.310150
8.283500 0.5 -1.315150
8.291833 0.5 -1.318100
8.300167 0.5 -1.322500
8.308500 0.5 -1.323800
8.316833 0.5 -1.328600
8.325167 0.5 -1.332900
8.333500 0.5 -1.337100
8.341833 0.5 -1.338100
8.350167 0.5 -1.342100
8.358500 0.5 -1.345100
8.366833 0.5 -1.348500
8.375167 0.5 -1.351600
8.383500 0.5 -1.353800
8.391833 0.5 -1.356800
8.400167 0.5 -1.359250
8.408500 0.5 -1.361950
8.416833 0.5 -1.365650
8.425167 0.5 -1.366450
8.433500 0.5 -1.366450
8.441833 0.5 -1.367700
8.450167 0.5 -1.371900
8.458500 0.5 -1.373800
8.466833 0.5 -1.374200
8.475167 0.5 -1.374700
8.483500 0.5 -1.373200
8.491833 0.5 -1.374000
8.500167 0.5 -1.375550
8.508500 0.5 -1.375700
8.516833 0.5 -1.376800
8.525167 0.5 -1.376050
8.533500 0.5 -1.374600
8.541833 0.5 -1.373700
8.550167 0.5 -1.375250
8.558500 0.5 -1.373100
8.566833 0.5 -1.370650
8.575167 0.5 -1.364350
8.583500 0.5 -1.354050
8.591833 0.5 -1.347600
8.600167 0.5 -1.339000
8.608500 0.5 -1.331200
8.616833 0.5 -1.321550
8.625167 0.5 -1.305050
8.633500 0.5 -1.287700
8.641833 0.5 -1.271700
8.650167 0.5 -1.251900
8.658500 0.5 -1.229250
8.666833 0.5 -1.203600
8.675167 0.5 -1.174400
8.683500 0.5 -1.141700
8.691833 0.5 -1.105750
8.700167 0.5 -1.067400
8.708500 0.5 -1.023300
8.716833 0.5 -0.973450
8.725167 0.5 -0.918550
8.733500 0.5 -0.855200
8.741833 0.5 -0.788300
8.750167 0.5 -0.716250
8.758500 0.5 -0.636300
8.766833 0.5 -0.551900
8.775167 0.5 -0.456900
8.783500 0.5 -0.354050
8.791833 0.5 -0.244600
8.800167 0.5 -0.124400
8.808500 0.5 0.003150
8.816833 0.5 0.142250
8.825167 0.5 0.292650
8.833500 0.5 0.454400
8.841833 0.5 0.629600
8.850167 0.5 0.816150
8.858500 0.5 1.019850
8.866833 0.5 1.243000
8.875167 0.5 1.484650
8.883500 0.5 1.742300
8.891833 0.5 2.023700
8.900167 0.5 2.335400
8.908500 0.5 2.680150
8.916833 0.5 3.060900
8.925167 0.5 3.486300
8.933500 0.5 3.953350
8.941833 0.5 4.478300
8.950167 0.5 5.075350
8.958500 0.5 5.754250
8.966833 0.5 6.529700
8.975167 0.5 7.417950
8.983500 0.5 8.436650
8.991833 0.5 9.602450
9.000167 0.5 10.947250
9.008500 0.5 12.505100
9.016833 0.5 14.306000
9.025167 0.5 16.372650
9.033500 0.5 18.730600
9.041833 0.5 21.404450
9.050167 0.5 24.405050
9.058500 0.5 27.745750
9.066833 0.5 31.438250
9.075167 0.5 35.442101
9.083500 0.5 39.711551
9.091833 0.5 44.175901
9.100167 0.5 48.746251
9.108500 0.5 53.336101
9.116833 0.5 57.845501
9.125167 0.5 62.179301
9.133500 0.5 66.251601
9.141833 0.5 69.997651
9.150167 0.5 73.367301
9.158500 0.5 76.332101
9.166833 0.5 78.911151
9.175167 0.5 81.064001
9.183500 0.5 82.819201
9.191833 0.5 84.158851
9.200167 0.5 85.097651
9.208500 0.5 85.644951
9.216833 0.5 85.847351
9.225167 0.5 85.686351
9.233500 0.5 85.199601
9.241833 0.5 84.399051
9.250167 0.5 83.297551
9.258500 0.5 81.912551
9.266833 0.5 80.258901
9.275167 0.5 78.344801
9.283500 0.5 76.179501
9.291833 0.5 73.781901
9.300167 0.5 71.183901
9.308500 0.5 68.370651
9.316833 0.5 65.376201
9.325167 0.5 62.202751
9.333500 0.5 58.909351
9.341833 0.5 55.540451
9.350167 0.5 52.082651
9.358500 0.5 48.588551
9.366833 0.5 45.071501
9.375167 0.5 41.565501
9.383500 0.5 38.132951
9.391833 0.5 34.814951
9.400167 0.5 31.623650
9.408500 0.5 28.588550
9.416833 0.5 25.730450
9.425167 0.5 23.057150
9.433500 0.5 20.584850
9.441833 0.5 18.326850
9.450167 0.5 16.284050
9.458500 0.5 14.421100
9.466833 0.5 12.727900
9.475167 0.5 11.209600
9.483500 0.5 9.858550
9.491833 0.5 8.670100
9.500167 0.5 7.634100
9.508500 0.5 6.723500
9.516833 0.5 5.916400
9.525167 0.5 5.209900
9.533500 0.5 4.599450
9.541833 0.5 4.070300
9.550167 0.5 3.610750
9.558500 0.5 3.211300
9.566833 0.5 2.865300
9.575167 0.5 2.562950
9.583500 0.5 2.298950
9.591833 0.5 2.066750
9.600167 0.5 1.866750
9.608500 0.5 1.691400
9.616833 0.5 1.534750
9.625167 0.5 1.391500
9.633500 0.5 1.264900
9.641833 0.5 1.149250
9.650167 0.5 1.048650
9.658500 0.5 0.956800
9.666833 0.5 0.874400
9.675167 0.5 0.798250
9.683500 0.5 0.729400
9.691833 0.5 0.667400
9.700167 0.5 0.609850
9.708500 0.5 0.557300
9.716833 0.5 0.510800
9.725167 0.5 0.467000
9.733500 0.5 0.428500
9.741833 0.5 0.393450
9.750167 0.5 0.362600
9.758500 0.5 0.332400
9.766833 0.5 0.306500
9.775167 0.5 0.287400
9.783500 0.5 0.271650
9.791833 0.5 0.261500
9.800167 0.5 0.253300
9.808500 0.5 0.246350
9.816833 0.5 0.243450
9.825167 0.5 0.245100
9.833500 0.5 0.252150
9.841833 0.5 0.263150
9.850167 0.5 0.277800
9.858500 0.5 0.296950
9.866833 0.5 0.318800
9.875167 0.5 0.347650
9.883500 0.5 0.386050
9.891833 0.5 0.428200
9.900167 0.5 0.475350
9.908500 0.5 0.525700
9.916833 0.5 0.578800
9.925167 0.5 0.639850
9.933500 0.5 0.712150
9.941833 0.5 0.794350
9.950167 0.5 0.877250
9.958500 0.5 0.966800
9.966833 0.5 1.064650
9.975167 0.5 1.170650
9.983500 0.5 1.286950
9.991833 0.5 1.411800
10.000167 0.5 1.545250
10.008500 0.5 1.690250
10.016833 0.5 1.842100
10.025167 0.5 2.005700
10.033500 0.5 2.183250
10.041833 0.5 2.376900
10.050167 0.5 2.583000
10.058500 0.5 2.801900
10.066833 0.5 3.036350
10.075167 0.5 3.286400
10.083500 0.5 3.560700
10.091833 0.5 3.860100
10.100167 0.5 4.182350
10.108500 0.5 4.534000
10.116833 0.5 4.918200
10.125167 0.5 5.341350
10.133500 0.5 5.808300
10.141833 0.5 6.324250
10.150167 0.5 6.897500
10.158500 0.5 7.539300
10.166833 0.5 8.259300
10.175167 0.5 9.067550
10.183500 0.5 9.981000
10.191833 0.5 11.008900
10.200167 0.5 12.164600
10.208500 0.5 13.475000
10.216833 0.5 14.958800
10.225167 0.5 16.630200
10.233500 0.5 18.515150
10.241833 0.5 20.609850
10.250167 0.5 22.936850
10.258500 0.5 25.504350
10.266833 0.5 28.313250
10.275167 0.5 31.359350
10.283500 0.5 34.628051
10.291833 0.5 38.093751
10.300167 0.5 41.697301
10.308500 0.5 45.415251
10.316833 0.5 49.237351
10.325167 0.5 53.077401
10.333500 0.5 56.912951
10.341833 0.5 60.653301
10.350167 0.5 64.235051
10.358500 0.5 67.609301
10.366833 0.5 70.747601
10.375167 0.5 73.669651
10.383500 0.5 76.322301
10.391833 0.5 78.671001
10.400167 0.5 80.713801
10.408500 0.5 82.437651
10.416833 0.5 83.857851
10.425167 0.5 84.987401
10.433500 0.5 85.824501
10.441833 0.5 86.382451
10.450167 0.5 86.658051
10.458500 0.5 86.648851
10.466833 0.5 86.419151
10.475167 0.5 85.946301
10.483500 0.5 85.246601
10.491833 0.5 84.296151
10.500167 0.5 83.113551
10.508500 0.5 81.696251
10.516833 0.5 80.045251
10.525167 0.5 78.204351
10.533500 0.5 76.157901
10.541833 0.5 73.907951
10.550167 0.5 71.485051
10.558500 0.5 68.892701
10.566833 0.5 66.141651
10.575167 0.5 63.253951
10.583500 0.5 60.246401
10.591833 0.5 57.132701
10.600167 0.5 53.961501
10.608500 0.5 50.734601
10.616833 0.5 47.482951
10.625167 0.5 44.247151
10.633500 0.5 41.023951
10.641833 0.5 37.864751
10.650167 0.5 34.828451
10.658500 0.5 31.895400
10.666833 0.5 29.097200
10.675167 0.5 26.437400
10.683500 0.5 23.920400
10.691833 0.5 21.582400
10.700167 0.5 19.430450
10.708500 0.5 17.455450
10.716833 0.5 15.653350
10.725167 0.5 14.021550
10.733500 0.5 12.549450
10.741833 0.5 11.226850
10.750167 0.5 10.059450
10.758500 0.5 9.028300
10.766833 0.5 8.106850
10.775167 0.5 7.291850
10.783500 0.5 6.573400
10.791833 0.5 5.936000
10.800167 0.5 5.383100
10.808500 0.5 4.907600
10.816833 0.5 4.492500
10.825167 0.5 4.122200
10.833500 0.5 3.794450
10.841833 0.5 3.509200
10.850167 0.5 3.259300
10.858500 0.5 3.041100
10.866833 0.5 2.847250
10.875167 0.5 2.675550
10.883500 0.5 2.524500
10.891833 0.5 2.384750
10.900167 0.5 2.261950
10.908500 0.5 2.155050
10.916833 0.5 2.058150
10.925167 0.5 1.968550
10.933500 0.5 1.884600
10.941833 0.5 1.807550
10.950167 0.5 1.733500
10.958500 0.5 1.668500
10.966833 0.5 1.609600
10.975167 0.5 1.553550
10.983500 0.5 1.499750
10.991833 0.5 1.449050
11.000167 0.5 1.401650
11.008500 0.5 1.357000
11.016833 0.5 1.314400
11.025167 0.5 1.275050
11.033500 0.5 1.236500
11.041833 0.5 1.200000
11.050167 0.5 1.165200
11.058500 0.5 1.131150
11.066833 0.5 1.096750
11.075167 0.5 1.063400
11.083500 0.5 1.033250
11.091833 0.5 1.004150
11.100167 0.5 0.978900
11.108500 0.5 0.951300
11.116833 0.5 0.923350
11.125167 0.5 0.896000
11.133500 0.5 0.869550
11.141833 0.5 0.844650
11.150167 0.5 0.822000
11.158500 0.5 0.798350
11.166833 0.5 0.775600
11.175167 0.5 0.750850
11.183500 0.5 0.729500
11.191833 0.5 0.710800
11.200167 0.5 0.692300
11.208500 0.5 0.676650
11.216833 0.5 0.658700
11.225167 0.5 0.637000
11.233500 0.5 0.617850
11.241833 0.5 0.602850
11.250167 0.5 0.591850
11.258500 0.5 0.577550
11.266833 0.5 0.562000
11.275167 0.5 0.547350
11.283500 0.5 0.534100
11.291833 0.5 0.522450
11.300167 0.5 0.511400
11.308500 0.5 0.500400
11.316833 0.5 0.490700
11.325167 0.5 0.478650
11.333500 0.5 0.471050
11.341833 0.5 0.464900
11.350167 0.5 0.459250
11.358500 0.5 0.456450
11.366833 0.5 0.452150
11.375167 0.5 0.448550
11.383500 0.5 0.442200
11.391833 0.5 0.439200
11.400167 0.5 0.440050
11.408500 0.5 0.437900
11.416833 0.5 0.437350
11.425167 0.5 0.437450
11.433500 0.5 0.438600
11.441833 0.5 0.441800
11.450167 0.5 0.445650
11.458500 0.5 0.450050
11.466833 0.5 0.458550
11.475167 0.5 0.463400
11.483500 0.5 0.473200
11.491833 0.5 0.483600
11.500167 0.5 0.493750
11.508500 0.5 0.503900
11.516833 0.5 0.518700
11.525167 0.5 0.535900
11.533500 0.5 0.555450
11.541833 0.5 0.575600
11.550167 0.5 0.598200
11.558500 0.5 0.620600
11.566833 0.5 0.647750
11.575167 0.5 0.676850
11.583500 0.5 0.709050
11.591833 0.5 0.743250
11.600167 0.5 0.781500
11.608500 0.5 0.820950
11.616833 0.5 0.865700
11.625167 0.5 0.915250
11.633500 0.5 0.966750
11.641833 0.5 1.025100
11.650167 0.5 1.085800
11.658500 0.5 1.147050
11.666833 0.5 1.212300
11.675167 0.5 1.283400
11.683500 0.5 1.365600
11.691833 0.5 1.449350
11.700167 0.5 1.535050
11.708500 0.5 1.625750
11.716833 0.5 1.723300
11.725167 0.5 1.826050
11.733500 0.5 1.935050
11.741833 0.5 2.051850
11.750167 0.5 2.173800
11.758500 0.5 2.300400
11.766833 0.5 2.436350
11.775167 0.5 2.581650
11.783500 0.5 2.731950
11.791833 0.5 2.898300
11.800167 0.5 3.070550
11.808500 0.5 3.250300
11.816833 0.5 3.441450
11.825167 0.5 3.642350
11.833500 0.5 3.862250
11.841833 0.5 4.098400
11.850167 0.5 4.346750
11.858500 0.5 4.612600
11.866833 0.5 4.901100
11.875167 0.5 5.212200
11.883500 0.5 5.550200
11.891833 0.5 5.916250
11.900167 0.5 6.320850
11.908500 0.5 6.761650
11.916833 0.5 7.244900
11.925167 0.5 7.777950
11.933500 0.5 8.365900
11.941833 0.5 9.016550
11.950167 0.5 9.739500
11.958500 0.5 10.549750
11.966833 0.5 11.446950
11.975167 0.5 12.448850
11.983500 0.5 13.561150
11.991833 0.5 14.791700
12.000167 0.5 16.151800
12.008500 0.5 17.654800
12.016833 0.5 19.307700
12.025167 0.5 21.111750
12.033500 0.5 23.068950
12.041833 0.5 25.179300
12.050167 0.5 27.435200
12.058500 0.5 29.837400
12.066833 0.5 32.364550
12.075167 0.5 35.002701
12.083500 0.5 37.740301
12.091833 0.5 40.528451
12.100167 0.5 43.334451
12.108500 0.5 46.132501
12.116833 0.5 48.911201
12.125167 0.5 51.640151
12.133500 0.5 54.283801
12.141833 0.5 56.810401
12.150167 0.5 59.189851
12.158500 0.5 61.409101
12.166833 0.5 63.459351
12.175167 0.5 65.316701
12.183500 0.5 66.977051
12.191833 0.5 68.431351
12.200167 0.5 69.664301
12.208500 0.5 70.687351
12.216833 0.5 71.484701
12.225167 0.5 72.091901
12.233500 0.5 72.487601
12.241833 0.5 72.656151
12.250167 0.5 72.632351
12.258500 0.5 72.379951
12.266833 0.5 71.955301
12.275167 0.5 71.354601
12.283500 0.5 70.572351
12.291833 0.5 69.632351
12.300167 0.5 68.541101
12.308500 0.5 67.315451
12.316833 0.5 65.965201
12.325167 0.5 64.495301
12.333500 0.5 62.931251
12.341833 0.5 61.284151
12.350167 0.5 59.572701
12.358500 0.5 57.798001
12.366833 0.5 55.978301
12.375167 0.5 54.157401
12.383500 0.5 52.335301
12.391833 0.5 50.551251
12.400167 0.5 48.820951
12.408500 0.5 47.172201
12.416833 0.5 45.618251
12.425167 0.5 44.180651
12.433500 0.5 42.893001
12.441833 0.5 41.784451
12.450167 0.5 40.879551
12.458500 0.5 40.194551
12.466833 0.5 39.741101
12.475167 0.5 39.530651
12.483500 0.5 39.572551
12.491833 0.5 39.862301
12.500167 0.5 40.407651
12.508500 0.5 41.183401
12.516833 0.5 42.172251
12.525167 0.5 43.356351
12.533500 0.5 44.677951
12.541833 0.5 46.125101
12.550167 0.5 47.657251
12.558500 0.5 49.263001
12.566833 0.5 50.888251
12.575167 0.5 52.496201
12.583500 0.5 54.057601
12.591833 0.5 55.543551
12.600167 0.5 56.942351
12.608500 0.5 58.235901
12.616833 0.5 59.407001
12.625167 0.5 60.443451
12.633500 0.5 61.336701
12.641833 0.5 62.087901
12.650167 0.5 62.685701
12.658500 0.5 63.156051
12.666833 0.5 63.490501
12.675167 0.5 63.669101
12.683500 0.5 63.713251
12.691833 0.5 63.597501
12.700167 0.5 63.344451
12.708500 0.5 62.972801
12.716833 0.5 62.468151
12.725167 0.5 61.843901
12.733500 0.5 61.108951
12.741833 0.5 60.262501
12.750167 0.5 59.314301
12.758500 0.5 58.267101
12.766833 0.5 57.126101
12.775167 0.5 55.905001
12.783500 0.5 54.603001
12.791833 0.5 53.223051
12.800167 0.5 51.753751
12.808500 0.5 50.237101
12.816833 0.5 48.660451
12.825167 0.5 47.041651
12.833500 0.5 45.389701
12.841833 0.5 43.702051
12.850167 0.5 41.988701
12.858500 0.5 40.261601
12.866833 0.5 38.511301
12.875167 0.5 36.764001
12.883500 0.5 35.032851
12.891833 0.5 33.315200
12.900167 0.5 31.623500
12.908500 0.5 29.960650
12.916833 0.5 28.335750
12.925167 0.5 26.754800
12.933500 0.5 25.221950
12.941833 0.5 23.744900
12.950167 0.5 22.317500
12.958500 0.5 20.955900
12.966833 0.5 19.643700
12.975167 0.5 18.394750
12.983500 0.5 17.224650
12.991833 0.5 16.132500
13.000167 0.5 15.100950
13.008500 0.5 14.122750
13.016833 0.5 13.207850
13.025167 0.5 12.359600
13.033500 0.5 11.574200
13.041833 0.5 10.846350
13.050167 0.5 10.174100
13.058500 0.5 9.551400
13.066833 0.5 8.973400
13.075167 0.5 8.445650
13.083500 0.5 7.961750
13.091833 0.5 7.519250
13.100167 0.5 7.117350
13.108500 0.5 6.743150
13.116833 0.5 6.393000
13.125167 0.5 6.070500
13.133500 0.5 5.772400
13.141833 0.5 5.502700
13.150167 0.5 5.258000
13.158500 0.5 5.029000
13.166833 0.5 4.817150
13.175167 0.5 4.623700
13.183500 0.5 4.444000
13.191833 0.5 4.276950
13.200167 0.5 4.122400
13.208500 0.5 3.978950
13.216833 0.5 3.846950
13.225167 0.5 3.723750
13.233500 0.5 3.605300
13.241833 0.5 3.494050
13.250167 0.5 3.393350
13.258500 0.5 3.296250
13.266833 0.5 3.209400
13.275167 0.5 3.125050
13.283500 0.5 3.046900
13.291833 0.5 2.972600
13.300167 0.5 2.899900
13.308500 0.5 2.831150
13.316833 0.5 2.766600
13.325167 0.5 2.707050
13.333500 0.5 2.649900
13.341833 0.5 2.594750
13.350167 0.5 2.542900
13.358500 0.5 2.491350
13.366833 0.5 2.446050
13.375167 0.5 2.402500
13.383500 0.5 2.358350
13.391833 0.5 2.320500
13.400167 0.5 2.279800
13.408500 0.5 2.238350
13.416833 0.5 2.200400
13.425167 0.5 2.168000
13.433500 0.5 2.137550
13.441833 0.5 2.107100
13.450167 0.5 2.074300
13.458500 0.5 2.043000
13.466833 0.5 2.013800
13.475167 0.5 1.987750
13.483500 0.5 1.960150
13.491833 0.5 1.934050
13.500167 0.5 1.907850
13.508500 0.5 1.880500
13.516833 0.5 1.856900
13.525167 0.5 1.834850
13.533500 0.5 1.816150
13.541833 0.5 1.800750
13.550167 0.5 1.778750
13.558500 0.5 1.760000
13.566833 0.5 1.736750
13.575167 0.5 1.719300
13.583500 0.5 1.703050
13.591833 0.5 1.685400
13.600167 0.5 1.669000
13.608500 0.5 1.651900
13.616833 0.5 1.636400
13.625167 0.5 1.622300
13.633500 0.5 1.607200
13.641833 0.5 1.593250
13.650167 0.5 1.582900
13.658500 0.5 1.571150
13.666833 0.5 1.555800
13.675167 0.5 1.541800
13.683500 0.5 1.532450
13.691833 0.5 1.519500
13.700167 0.5 1.510150
13.708500 0.5 1.498600
13.716833 0.5 1.490100
13.725167 0.5 1.481150
13.733500 0.5 1.470750
13.741833 0.5 1.460650
13.750167 0.5 1.451050
13.758500 0.5 1.442100
13.766833 0.5 1.433050
13.775167 0.5 1.425400
13.783500 0.5 1.417050
13.791833 0.5 1.408800
13.800167 0.5 1.401550
13.808500 0.5 1.396900
13.816833 0.5 1.388750
13.825167 0.5 1.383850
13.833500 0.5 1.379750
13.841833 0.5 1.370800
13.850167 0.5 1.362850
13.858500 0.5 1.357200
13.866833 0.5 1.354600
13.875167 0.5 1.353650
13.883500 0.5 1.347250
13.891833 0.5 1.342100
13.900167 0.5 1.337550
13.908500 0.5 1.332350
13.916833 0.5 1.329000
13.925167 0.5 1.324900
13.933500 0.5 1.322150
13.941833 0.5 1.317200
13.950167 0.5 1.312500
13.958500 0.5 1.311850
13.966833 0.5 1.311350
13.975167 0.5 1.314300
13.983500 0.5 1.312850
13.991833 0.5 1.314900
14.000167 0.5 1.311600
14.008500 0.5 1.309800
14.016833 0.5 1.311950
14.025167 0.5 1.314250
14.033500 0.5 1.315400
14.041833 0.5 1.318950
14.050167 0.5 1.320400
14.058500 0.5 1.324200
14.066833 0.5 1.327850
14.075167 0.5 1.333050
14.083500 0.5 1.339450
14.091833 0.5 1.348150
14.100167 0.5 1.353500
14.108500 0.5 1.358300
14.116833 0.5 1.370550
14.125167 0.5 1.379650
14.133500 0.5 1.389700
14.141833 0.5 1.404250
14.150167 0.5 1.417400
14.158500 0.5 1.432950
14.166833 0.5 1.449550
14.175167 0.5 1.464950
14.183500 0.5 1.483250
14.191833 0.5 1.504200
14.200167 0.5 1.526450
14.208500 0.5 1.551650
14.216833 0.5 1.578150
14.225167 0.5 1.609250
14.233500 0.5 1.644050
14.241833 0.5 1.683150
14.250167 0.5 1.724500
14.258500 0.5 1.768100
14.266833 0.5 1.827200
14.275167 0.5 1.883200
14.283500 0.5 1.948450
14.291833 0.5 2.024100
14.300167 0.5 2.117600
14.308500 0.5 2.226300
14.316833 0.5 2.352950
14.325167 0.5 2.501550
14.333500 0.5 2.681700
14.341833 0.5 2.903850
14.350167 0.5 3.176300
14.358500 0.5 3.513700
14.366833 0.5 3.932200
14.375167 0.5 4.445800
14.383500 0.5 5.073450
14.391833 0.5 5.833050
14.400167 0.5 6.734550
14.408500 0.5 7.784500
14.416833 0.5 8.979000
14.425167 0.5 10.298850
14.433500 0.5 11.727150
14.441833 0.5 13.218450
14.450167 0.5 14.760200
14.458500 0.5 16.315050
14.466833 0.5 17.849700
14.475167 0.5 19.340200
14.483500 0.5 20.754800
14.491833 0.5 22.078300
14.500167 0.5 23.297950
14.508500 0.5 24.404750
14.516833 0.5 25.396550
14.525167 0.5 26.273100
14.533500 0.5 27.028650
14.541833 0.5 27.667100
14.550167 0.5 28.196150
14.558500 0.5 28.625800
14.566833 0.5 28.954650
14.575167 0.5 29.205150
14.583500 0.5 29.366000
14.591833 0.5 29.454600
14.600167 0.5 29.467100
14.608500 0.5 29.415950
14.616833 0.5 29.304450
14.625167 0.5 29.141400
14.633500 0.5 28.932100
14.641833 0.5 28.681050
14.650167 0.5 28.389850
14.658500 0.5 28.066600
14.666833 0.5 27.713700
14.675167 0.5 27.336250
14.683500 0.5 26.932700
14.691833 0.5 26.504900
14.700167 0.5 26.072550
14.708500 0.5 25.617300
14.716833 0.5 25.139250
14.725167 0.5 24.655500
14.733500 0.5 24.173150
14.741833 0.5 23.683900
14.750167 0.5 23.190600
14.758500 0.5 22.685300
14.766833 0.5 22.178500
14.775167 0.5 21.672150
14.783500 0.5 21.168550
14.791833 0.5 20.668300
14.800167 0.5 20.169050
14.808500 0.5 19.672800
14.816833 0.5 19.173550
14.825167 0.5 18.687950
14.833500 0.5 18.214250
14.841833 0.5 17.745750
14.850167 0.5 17.291400
14.858500 0.5 16.830900
14.866833 0.5 16.377100
14.875167 0.5 15.924850
14.883500 0.5 15.484700
14.891833 0.5 15.061650
14.900167 0.5 14.639750
14.908500 0.5 14.223250
14.916833 0.5 13.814150
14.925167 0.5 13.415800
14.933500 0.5 13.026400
14.941833 0.5 12.644200
14.950167 0.5 12.270950
14.958500 0.5 11.908750
14.966833 0.5 11.550050
14.975167 0.5 11.197950
14.983500 0.5 10.857950
14.991833 0.5 10.529900
15.000167 0.5 10.206950
15.008500 0.5 9.894800
15.016833 0.5 9.587600
15.025167 0.5 9.289800
15.033500 0.5 8.997050
15.041833 0.5 8.713550
15.050167 0.5 8.436450
15.058500 0.5 8.169550
15.066833 0.5 7.910200
15.075167 0.5 7.658450
15.083500 0.5 7.415400
15.091833 0.5 7.178100
15.100167 0.5 6.949000
15.108500 0.5 6.730350
15.116833 0.5 6.515900
15.125167 0.5 6.304200
15.133500 0.5 6.107600
15.141833 0.5 5.918450
15.150167 0.5 5.727700
15.158500 0.5 5.546050
15.166833 0.5 5.373850
15.175167 0.5 5.212300
15.183500 0.5 5.057450
15.191833 0.5 4.902650
15.200167 0.5 4.753750
15.208500 0.5 4.613350
15.216833 0.5 4.480100
15.225167 0.5 4.353050
15.233500 0.5 4.232550
15.241833 0.5 4.116350
15.250167 0.5 4.003850
15.258500 0.5 3.898250
15.266833 0.5 3.803000
15.275167 0.5 3.710800
15.283500 0.5 3.632050
15.291833 0.5 3.550950
15.300167 0.5 3.476100
15.308500 0.5 3.401650
15.316833 0.5 3.333500
15.325167 0.5 3.274450
15.333500 0.5 3.223450
15.341833 0.5 3.170650
15.350167 0.5 3.122650
15.358500 0.5 3.080700
15.366833 0.5 3.042200
15.375167 0.5 3.010000
15.383500 0.5 2.981100
15.391833 0.5 2.958150
15.400167 0.5 2.939800
15.408500 0.5 2.920650
15.416833 0.5 2.907900
15.425167 0.5 2.900000
15.433500 0.5 2.897700
15.441833 0.5 2.897550
15.450167 0.5 2.904050
15.458500 0.5 2.913400
15.466833 0.5 2.926900
15.475167 0.5 2.944550
15.483500 0.5 2.964350
15.491833 0.5 2.989200
15.500167 0.5 3.020050
15.508500 0.5 3.056250
15.516833 0.5 3.096600
15.525167 0.5 3.142550
15.533500 0.5 3.195000
15.541833 0.5 3.255550
15.550167 0.5 3.321300
15.558500 0.5 3.389050
15.566833 0.5 3.468600
15.575167 0.5 3.565300
15.583500 0.5 3.660950
15.591833 0.5 3.767050
15.600167 0.5 3.887650
15.608500 0.5 4.030000
15.616833 0.5 4.188800
15.625167 0.5 4.367550
15.633500 0.5 4.564700
15.641833 0.5 4.790600
15.650167 0.5 5.053950
15.658500 0.5 5.359450
15.666833 0.5 5.714900
15.675167 0.5 6.129800
15.683500 0.5 6.614500
15.691833 0.5 7.181600
15.700167 0.5 7.858100
15.708500 0.5 8.655150
15.716833 0.5 9.601050
15.725167 0.5 10.710100
15.733500 0.5 11.987150
15.741833 0.5 13.452600
15.750167 0.5 15.092350
15.758500 0.5 16.927900
15.766833 0.5 18.951400
15.775167 0.5 21.131100
15.783500 0.5 23.446800
15.791833 0.5 25.861750
15.800167 0.5 28.347600
15.808500 0.5 30.871600
15.816833 0.5 33.397850
15.825167 0.5 35.898151
15.833500 0.5 38.340701
15.841833 0.5 40.690901
15.850167 0.5 42.928151
15.858500 0.5 45.027101
15.866833 0.5 47.014851
15.875167 0.5 48.825551
15.883500 0.5 50.513151
15.891833 0.5 52.012701
15.900167 0.5 53.362351
15.908500 0.5 54.525801
15.916833 0.5 55.539501
15.925167 0.5 56.377401
15.933500 0.5 57.060301
15.941833 0.5 57.592901
15.950167 0.5 57.991851
15.958500 0.5 58.253001
15.966833 0.5 58.252201
15.975167 0.5 58.428901
15.983500 0.5 58.340851
15.991833 0.5 58.134101
16.000167 0.5 57.851251
16.008500 0.5 57.507551
16.016833 0.5 57.070601
16.025167 0.5 56.520351
16.033500 0.5 55.920951
16.041833 0.5 55.285201
16.050167 0.5 54.601551
16.058500 0.5 53.882351
16.066833 0.5 53.090301
16.075167 0.5 52.262401
16.083500 0.5 51.401601
16.091833 0.5 50.517951
16.100167 0.5 49.614801
16.108500 0.5 48.689501
16.116833 0.5 47.749601
16.125167 0.5 46.765501
16.133500 0.5 45.805251
16.141833 0.5 44.844001
16.150167 0.5 43.902051
16.158500 0.5 42.992701
16.166833 0.5 42.041351
16.175167 0.5 41.095051
16.183500 0.5 40.124951
16.191833 0.5 39.173701
16.200167 0.5 38.267051
16.208500 0.5 37.356351
16.216833 0.5 36.435701
16.225167 0.5 35.529201
16.233500 0.5 34.636851
16.241833 0.5 33.761301
16.250167 0.5 32.897700
16.258500 0.5 32.049000
16.266833 0.5 31.215400
16.275167 0.5 30.389100
16.283500 0.5 29.589950
16.291833 0.5 28.798000
16.300167 0.5 28.034850
16.308500 0.5 27.287050
16.316833 0.5 26.559200
16.325167 0.5 25.841700
16.333500 0.5 25.138800
[truncated: 5,240 more rows]

## Sheet: Sheet1
0.000167	-0.0136
0.0085	-0.01895
0.016833	-0.0205
0.025167	-0.0205
0.0335	-0.02185
0.041833	-0.0245
0.050167	-0.027
0.0585	-0.03035
0.066833	-0.03315
0.075167	-0.0353
0.0835	-0.03725
0.091833	-0.04015
0.100167	-0.04305
0.1085	-0.0486
0.116833	-0.0496
0.125167	-0.0518
0.1335	-0.05325
0.141833	-0.0528
0.150167	-0.05455
0.1585	-0.0596
0.166833	-0.06355
0.175167	-0.06675
0.1835	-0.0658
0.191833	-0.06725
0.200167	-0.07065
0.2085	-0.0744
0.216833	-0.0778
0.225167	-0.0821
0.2335	-0.0856
0.241833	-0.0869
0.250167	-0.0883
0.2585	-0.0946
0.266833	-0.09685
0.275167	-0.0959
0.2835	-0.0983
0.291833	-0.0998
0.300167	-0.09995
0.3085	-0.10215
0.316833	-0.10495
0.325167	-0.106
0.3335	-0.1074
0.341833	-0.11055
0.350167	-0.1132
0.3585	-0.11535
0.366833	-0.11855
0.375167	-0.12105
0.3835	-0.123
0.391833	-0.1255
0.400167	-0.1267
0.4085	-0.1295
0.416833	-0.13085
0.425167	-0.13305
0.4335	-0.1355
0.441833	-0.1395
0.450167	-0.14175
0.4585	-0.1429
0.466833	-0.14495
0.475167	-0.1458
0.4835	-0.14845
0.491833	-0.15145
0.500167	-0.15385
0.5085	-0.156
0.516833	-0.15855
0.525167	-0.16085
0.5335	-0.16395
0.541833	-0.1676
0.550167	-0.17065
0.5585	-0.1723
0.566833	-0.1738
0.575167	-0.17425
0.5835	-0.17545
0.591833	-0.1793
0.600167	-0.1832
0.6085	-0.1866
0.616833	-0.18575
0.625167	-0.18665
0.6335	-0.18985
0.641833	-0.19225
0.650167	-0.1951
0.6585	-0.19735
0.666833	-0.20005
0.675167	-0.2022
0.6835	-0.20475
0.691833	-0.2078
0.700167	-0.21065
0.7085	-0.21315
0.716833	-0.216
0.725167	-0.215
0.7335	-0.2159
0.741833	-0.21915
0.750167	-0.2206
0.7585	-0.22515
0.766833	-0.2263
0.775167	-0.22825
0.7835	-0.23145
0.791833	-0.23315
0.800167	-0.23585
0.8085	-0.23765
0.816833	-0.24055
0.825167	-0.2444
0.8335	-0.2469
0.841833	-0.24945
0.850167	-0.2501
0.8585	-0.25185
0.866833	-0.2534
0.875167	-0.25595
0.8835	-0.25905
0.891833	-0.26045
0.900167	-0.2627
0.9085	-0.2633
0.916833	-0.26585
0.925167	-0.2862
0.9335	-0.3476
0.941833	-0.4306
0.950167	-0.4584
0.9585	-0.3701
0.966833	-0.2128
0.975167	-0.0892
0.9835	-0.05545
0.991833	-0.0875
1.00017	-0.13445
1.0085	-0.1669
1.01683	-0.1678
1.02517	-0.12045
1.0335	-0.0059
1.04183	0.1508
1.05017	0.279
1.0585	0.32475
1.06683	0.28605
1.07517	0.23625
1.0835	0.35705
1.09183	0.8291
1.10017	1.52105
1.1085	2.0911
1.11683	2.3187
1.12517	2.18515
1.1335	1.80655
1.14183	1.33115
1.15017	0.8844
1.1585	0.54275
1.16683	0.3275
1.17517	0.2297
1.1835	0.248
1.19183	0.40545
1.20017	0.69685
1.2085	1.00535
1.21683	1.2042
1.22517	1.2764
1.2335	1.28675
1.24183	1.3189
1.25017	1.41905
1.2585	1.5742
1.26683	1.74695
1.27517	1.92165
1.2835	2.10065
1.29183	2.2939
1.30017	2.5046
1.3085	2.74195
1.31683	2.99675
1.32517	3.2701
1.3335	3.5564
1.34183	3.84705
1.35017	4.1339
1.3585	4.4115
1.36683	4.67815
1.37517	4.93665
1.3835	5.18525
1.39183	5.42195
1.40017	5.6455
1.4085	5.85325
1.41683	6.04675
1.42517	6.2221
1.4335	6.38205
1.44183	6.5283
1.45017	6.6595
1.4585	6.7779
1.46683	6.87765
1.47517	6.9621
1.4835	7.032
1.49183	7.09375
1.50017	7.1432
1.5085	7.18175
1.51683	7.2043
1.52517	7.2067
1.5335	7.1903
1.54183	7.1552
1.55017	7.1047
1.5585	7.04395
1.56683	6.97165
1.57517	6.8936
1.5835	6.80465
1.59183	6.7119
1.60017	6.61525
1.6085	6.51585
1.61683	6.41575
1.62517	6.3136
1.6335	6.2086
1.64183	6.1002
1.65017	5.98415
1.6585	5.86165
1.66683	5.73035
1.67517	5.59185
1.6835	5.4498
1.69183	5.3072
1.70017	5.1656
1.7085	5.02635
1.71683	4.88425
1.72517	4.7418
1.7335	4.5957
1.74183	4.4548
1.75017	4.3138
1.7585	4.17545
1.76683	4.04
1.77517	3.90365
1.7835	3.7677
1.79183	3.63215
1.80017	3.49585
1.8085	3.36335
1.81683	3.23315
1.82517	3.1073
1.8335	2.98445
1.84183	2.8644
1.85017	2.7483
1.8585	2.6337
1.86683	2.5234
1.87517	2.4152
1.8835	2.308
1.89183	2.20645
1.90017	2.1036
1.9085	2.00375
1.91683	1.90875
1.92517	1.8224
1.9335	1.7374
1.94183	1.65245
1.95017	1.56915
1.9585	1.4856
1.96683	1.40345
1.97517	1.3224
1.9835	1.2434
1.99183	1.16625
2.00017	1.09455
2.0085	1.0243
2.01683	0.96175
2.02517	0.9069
2.0335	0.8603
2.04183	0.8156
2.05017	0.76955
2.0585	0.7188
2.06683	0.66175
2.07517	0.6028
2.0835	0.54375
2.09183	0.48395
2.10017	0.4284
2.1085	0.3741
2.11683	0.32355
2.12517	0.27675
2.1335	0.2312
2.14183	0.1883
2.15017	0.149
2.1585	0.11175
2.16683	0.07255
2.17517	0.03755
2.1835	0.0036
2.19183	-0.0303
2.20017	-0.0595
2.2085	-0.0885
2.21683	-0.1142
2.22517	-0.1383
2.2335	-0.1613
2.24183	-0.1809
2.25017	-0.19855
2.2585	-0.2147
2.26683	-0.2314
2.27517	-0.25065
2.2835	-0.27075
2.29183	-0.29705
2.30017	-0.3202
2.3085	-0.3431
2.31683	-0.36725
2.32517	-0.38595
2.3335	-0.40535
2.34183	-0.42545
2.35017	-0.44245
2.3585	-0.456
2.36683	-0.469
2.37517	-0.48065
2.3835	-0.4948
2.39183	-0.50655
2.40017	-0.5171
2.4085	-0.52705
2.41683	-0.53555
2.42517	-0.54325
2.4335	-0.55045
2.44183	-0.5584
2.45017	-0.56505
2.4585	-0.56935
2.46683	-0.57215
2.47517	-0.5725
2.4835	-0.57495
2.49183	-0.5738
2.50017	-0.5726
2.5085	-0.5669
2.51683	-0.55735
2.52517	-0.54605
2.5335	-0.5328
2.54183	-0.51905
2.55017	-0.5036
2.5585	-0.48655
2.56683	-0.4693
2.57517	-0.44995
2.5835	-0.4301
2.59183	-0.40355
2.60017	-0.3785
2.6085	-0.34885
2.61683	-0.3159
2.62517	-0.282
2.6335	-0.2454
2.64183	-0.2063
2.65017	-0.1659
2.6585	-0.1242
2.66683	-0.0823
2.67517	-0.0402
2.6835	0.00055
2.69183	0.0422
2.70017	0.08325
2.7085	0.12265
2.71683	0.16065
2.72517	0.19655
2.7335	0.23095
2.74183	0.26555
2.75017	0.2944
2.7585	0.32155
2.76683	0.34815
2.77517	0.367
2.7835	0.3823
2.79183	0.39665
2.80017	0.41145
2.8085	0.42115
2.81683	0.42585
2.82517	0.4282
2.8335	0.426
2.84183	0.42145
2.85017	0.415
2.8585	0.40555
2.86683	0.39445
2.87517	0.37975
2.8835	0.3618
2.89183	0.3434
2.90017	0.32425
2.9085	0.30545
2.91683	0.282
2.92517	0.25805
2.9335	0.2305
2.94183	0.20215
2.95017	0.17565
2.9585	0.14835
2.96683	0.119
2.97517	0.0904
2.9835	0.0609
2.99183	0.0328
3.00017	0.00355
3.0085	-0.02545
3.01683	-0.0521
3.02517	-0.0791
3.0335	-0.1061
3.04183	-0.13485
3.05017	-0.15985
3.0585	-0.18575
3.06683	-0.21185
3.07517	-0.23355
3.0835	-0.2573
3.09183	-0.2777
3.10017	-0.2985
3.1085	-0.3174
3.11683	-0.33085
3.12517	-0.3402
3.1335	-0.34205
3.14183	-0.3341
3.15017	-0.31095
3.1585	-0.26965
3.16683	-0.2027
3.17517	-0.10125
3.1835	0.03715
3.19183	0.22375
3.20017	0.47185
3.2085	0.7821
3.21683	1.1679
3.22517	1.64185
3.2335	2.22515
3.24183	2.9397
3.25017	3.82865
3.2585	4.97925
3.26683	6.54965
3.27517	8.8057
3.2835	12.1707
3.29183	17.2279
3.30017	24.648
3.3085	34.9554
3.31683	48.1445
3.32517	63.4856
3.3335	79.4775
3.34183	94.4751
3.35017	107.003
3.3585	116.014
3.36683	121.152
3.37517	122.492
3.3835	120.697
3.39183	116.313
3.40017	109.667
3.4085	101.15
3.41683	91.1757
3.42517	80.2306
3.4335	68.897
3.44183	57.7503
3.45017	47.3109
3.4585	37.9791
3.46683	29.9842
3.47517	23.4147
3.4835	18.2209
3.49183	14.227
3.50017	11.2145
3.5085	8.98085
3.51683	7.3302
3.52517	6.10805
3.5335	5.19045
3.54183	4.49295
3.55017	3.9498
3.5585	3.517
3.56683	3.16385
3.57517	2.86485
3.5835	2.6098
3.59183	2.3854
3.60017	2.18585
3.6085	2.0099
3.61683	1.8465
3.62517	1.6957
3.6335	1.5631
3.64183	1.4374
3.65017	1.31425
3.6585	1.20195
3.66683	1.1026
3.67517	1.0074
3.6835	0.91745
3.69183	0.82895
3.70017	0.74585
3.7085	0.6669
3.71683	0.5949
3.72517	0.5242
3.7335	0.4587
3.74183	0.39715
3.75017	0.3343
3.7585	0.2768
3.76683	0.2239
3.77517	0.1726
3.7835	0.1286
3.79183	0.08195
3.80017	0.0383
3.8085	-0.00535
3.81683	-0.0445
3.82517	-0.07995
3.8335	-0.11275
3.84183	-0.14615
3.85017	-0.17895
3.8585	-0.209
3.86683	-0.23935
3.87517	-0.26855
3.8835	-0.29555
3.89183	-0.32075
3.90017	-0.3478
3.9085	-0.3758
3.91683	-0.40165
3.92517	-0.42745
3.9335	-0.4533
3.94183	-0.4765
3.95017	-0.5009
3.9585	-0.52345
3.96683	-0.54845
3.97517	-0.5694
3.9835	-0.592
3.99183	-0.6134
4.00017	-0.6333
4.0085	-0.653
4.01683	-0.67225
4.02517	-0.69085
4.0335	-0.70715
4.04183	-0.72225
4.05017	-0.738
4.0585	-0.7544
4.06683	-0.76715
4.07517	-0.77765
4.0835	-0.79265
4.09183	-0.80505
4.10017	-0.816
4.1085	-0.8242
4.11683	-0.8335
4.12517	-0.8447
4.1335	-0.8553
4.14183	-0.86555
4.15017	-0.87495
4.1585	-0.8851
4.16683	-0.8946
4.17517	-0.9045
4.1835	-0.9165
4.19183	-0.9256
4.20017	-0.9339
4.2085	-0.942
4.21683	-0.9455
4.22517	-0.95235
4.2335	-0.9576
4.24183	-0.9636
4.25017	-0.97105
4.2585	-0.97415
4.26683	-0.97895
4.27517	-0.98625
4.2835	-0.99345
4.29183	-1.0021
4.30017	-1.0122
4.3085	-1.0225
4.31683	-1.0342
4.32517	-1.0463
4.3335	-1.0589
4.34183	-1.07175
4.35017	-1.08515
4.3585	-1.09755
4.36683	-1.10795
4.37517	-1.1194
4.3835	-1.12765
4.39183	-1.1387
4.40017	-1.1471
4.4085	-1.15425
4.41683	-1.16375
4.42517	-1.17145
4.4335	-1.17925
4.44183	-1.1871
4.45017	-1.19335
4.4585	-1.20055
4.46683	-1.20735
4.47517	-1.21335
4.4835	-1.22025
4.49183	-1.2275
4.50017	-1.23265
4.5085	-1.23615
4.51683	-1.24335
4.52517	-1.2498
4.5335	-1.2562
4.54183	-1.2601
4.55017	-1.26475
4.5585	-1.2687
4.56683	-1.27565
4.57517	-1.27975
4.5835	-1.2852
4.59183	-1.2902
4.60017	-1.29515
4.6085	-1.30005
4.61683	-1.3067
4.62517	-1.3119
4.6335	-1.31625
4.64183	-1.3208
4.65017	-1.32305
4.6585	-1.32615
4.66683	-1.3312
4.67517	-1.33555
4.6835	-1.34245
4.69183	-1.34705
4.70017	-1.3487
4.7085	-1.3539
4.71683	-1.3597
4.72517	-1.3649
4.7335	-1.37015
4.74183	-1.37485
4.75017	-1.37975
4.7585	-1.38505
4.76683	-1.39005
4.77517	-1.39525
4.7835	-1.40045
4.79183	-1.40685
4.80017	-1.4097
4.8085	-1.4149
4.81683	-1.4187
4.82517	-1.4234
4.8335	-1.42615
4.84183	-1.4313
4.85017	-1.4352
4.8585	-1.44035
4.86683	-1.44435
4.87517	-1.4473
4.8835	-1.451
4.89183	-1.4541
4.90017	-1.457
4.9085	-1.4599
4.91683	-1.4621
4.92517	-1.4669
4.9335	-1.46885
4.94183	-1.4702
4.95017	-1.4718
4.9585	-1.47715
4.96683	-1.4807
4.97517	-1.4832
4.9835	-1.48425
4.99183	-1.48385
5.00017	-1.48835
5.0085	-1.49125
5.01683	-1.494
5.02517	-1.49665
5.0335	-1.49985
5.04183	-1.50215
5.05017	-1.50505
5.0585	-1.51095
5.06683	-1.5131
5.07517	-1.51645
5.0835	-1.51725
5.09183	-1.51475
5.10017	-1.5185
5.1085	-1.5184
5.11683	-1.52185
5.12517	-1.52355
5.1335	-1.5213
5.14183	-1.5208
5.15017	-1.5207
5.1585	-1.52035
5.16683	-1.51955
5.17517	-1.5179
5.1835	-1.51775
5.19183	-1.5177
5.20017	-1.51835
5.2085	-1.52115
5.21683	-1.5239
5.22517	-1.529
5.2335	-1.53225
5.24183	-1.53705
5.25017	-1.5423
5.2585	-1.54815
5.26683	-1.5539
5.27517	-1.56105
5.2835	-1.5662
5.29183	-1.5733
5.30017	-1.57835
5.3085	-1.5835
5.31683	-1.588
5.32517	-1.59275
5.3335	-1.59765
5.34183	-1.60135
5.35017	-1.6047
5.3585	-1.60875
5.36683	-1.61225
5.37517	-1.61465
5.3835	-1.61485
5.39183	-1.6203
5.40017	-1.62365
5.4085	-1.6263
5.41683	-1.62695
5.42517	-1.6279
5.4335	-1.6295
5.44183	-1.63225
5.45017	-1.63595
5.4585	-1.63785
5.46683	-1.64065
5.47517	-1.6431
5.4835	-1.6455
5.49183	-1.64915
5.50017	-1.65305
5.5085	-1.6563
5.51683	-1.6566
5.52517	-1.65605
5.5335	-1.65845
5.54183	-1.6601
5.55017	-1.66435
5.5585	-1.668
5.56683	-1.66895
5.57517	-1.66885
5.5835	-1.67275
5.59183	-1.6747
5.60017	-1.67835
5.6085	-1.6798
5.61683	-1.68165
5.62517	-1.6837
5.6335	-1.68595
5.64183	-1.68785
5.65017	-1.6898
5.6585	-1.69395
5.66683	-1.69575
5.67517	-1.69545
5.6835	-1.6976
5.69183	-1.6984
5.70017	-1.7009
5.7085	-1.70225
5.71683	-1.70345
5.72517	-1.70565
5.7335	-1.708
5.74183	-1.70965
5.75017	-1.71135
5.7585	-1.713
5.76683	-1.7143
5.77517	-1.7162
5.7835	-1.7174
5.79183	-1.7189
5.80017	-1.71975
5.8085	-1.72185
5.81683	-1.72065
5.82517	-1.72315
5.8335	-1.72595
5.84183	-1.727
5.85017	-1.72735
5.8585	-1.72785
5.86683	-1.72595
5.87517	-1.72805
5.8835	-1.73025
5.89183	-1.7324
5.90017	-1.73365
5.9085	-1.73445
5.91683	-1.73585
5.92517	-1.73745
5.9335	-1.74185
5.94183	-1.74425
5.95017	-1.7438
5.9585	-1.7433
5.96683	-1.74165
5.97517	-1.7434
5.9835	-1.74415
5.99183	-1.74655
6.00017	-1.74705
6.0085	-1.7458
6.01683	-1.74595
6.02517	-1.74755
6.0335	-1.74875
6.04183	-1.74955
6.05017	-1.74975
6.0585	-1.7501
6.06683	-1.75095
6.07517	-1.7518
6.0835	-1.75195
6.09183	-1.7549
6.10017	-1.7559
6.1085	-1.7526
6.11683	-1.75345
6.12517	-1.7531
6.1335	-1.75435
6.14183	-1.7538
6.15017	-1.75545
6.1585	-1.754
6.16683	-1.75525
6.17517	-1.75555
6.1835	-1.7554
6.19183	-1.7547
6.20017	-1.75425
6.2085	-1.7528
6.21683	-1.75115
6.22517	-1.74845
6.2335	-1.74605
6.24183	-1.74395
6.25017	-1.7394
6.2585	-1.7329
6.26683	-1.7298
6.27517	-1.72435
6.2835	-1.7151
6.29183	-1.70545
6.30017	-1.6918
6.3085	-1.6799
6.31683	-1.66665
6.32517	-1.65045
6.3335	-1.6311
6.34183	-1.60885
6.35017	-1.585
6.3585	-1.55645
6.36683	-1.5271
6.37517	-1.4933
6.3835	-1.4519
6.39183	-1.40505
6.40017	-1.35065
6.4085	-1.29555
6.41683	-1.2315
6.42517	-1.16495
6.4335	-1.08945
6.44183	-1.00415
6.45017	-0.9085
6.4585	-0.80975
6.46683	-0.70205
6.47517	-0.5832
6.4835	-0.45345
6.49183	-0.31265
6.50017	-0.1587
6.5085	0.01085
6.51683	0.19725
6.52517	0.4017
6.5335	0.63265
6.54183	0.89795
6.55017	1.20415
6.5585	1.5607
6.56683	1.9826
6.57517	2.49175
6.5835	3.11015
6.59183	3.86505
6.60017	4.79285
6.6085	5.92845
6.61683	7.30975
6.62517	8.97235
6.6335	10.9464
6.64183	13.2473
6.65017	15.8743
6.6585	18.8044
6.66683	21.9895
6.67517	25.3439
6.6835	28.7947
6.69183	32.248
6.70017	35.5775
6.7085	38.7049
6.71683	41.5232
6.72517	43.9877
6.7335	46.0533
6.74183	47.6771
6.75017	48.8153
6.7585	49.4707
6.76683	49.6424
6.77517	49.3551
6.7835	48.6323
6.79183	47.5063
6.80017	46.0093
6.8085	44.178
6.81683	42.1018
6.82517	39.8055
6.8335	37.3254
6.84183	34.7085
6.85017	31.9907
6.8585	29.2219
6.86683	26.4811
6.87517	23.8129
6.8835	21.2631
6.89183	18.8271
6.90017	16.5483
6.9085	14.4675
6.91683	12.6
6.92517	10.9451
6.9335	9.50075
6.94183	8.2606
6.95017	7.2161
6.9585	6.3444
6.96683	5.6383
6.97517	5.08385
6.9835	4.66245
6.99183	4.3512
7.00017	4.147
7.0085	4.03445
7.01683	4.00885
7.02517	4.0651
7.0335	4.20405
7.04183	4.42235
7.05017	4.7273
7.0585	5.1281
7.06683	5.6383
7.07517	6.2804
7.0835	7.0773
7.09183	8.07045
7.10017	9.3036
7.1085	10.8288
7.11683	12.7087
7.12517	15.0274
7.1335	17.8369
7.14183	21.1891
7.15017	25.1237
7.1585	29.6366
7.16683	34.6932
7.17517	40.2176
7.1835	46.0273
7.19183	51.9533
7.20017	57.7726
7.2085	63.2983
7.21683	68.3707
7.22517	72.844
7.2335	76.6154
7.24183	79.589
7.25017	81.7839
7.2585	83.2266
7.26683	83.9194
7.27517	83.9663
7.2835	83.2997
7.29183	82.0316
7.30017	80.1811
7.3085	77.855
7.31683	75.1481
7.32517	72.0638
7.3335	68.6267
7.34183	64.9427
7.35017	61.0825
7.3585	57.0909
7.36683	53.03
7.37517	48.9487
7.3835	44.9023
7.39183	40.9273
7.40017	37.069
7.4085	33.3856
7.41683	29.9009
7.42517	26.6167
7.4335	23.5569
7.44183	20.7344
7.45017	18.1635
7.4585	15.8376
7.46683	13.7647
7.47517	11.9253
7.4835	10.3056
7.49183	8.8947
7.50017	7.6731
7.5085	6.61785
7.51683	5.7109
7.52517	4.9335
7.5335	4.27085
7.54183	3.7013
7.55017	3.21315
7.5585	2.80045
7.56683	2.44585
7.57517	2.13275
7.5835	1.86125
7.59183	1.6297
7.60017	1.4265
7.6085	1.24715
7.61683	1.08595
7.62517	0.9385
7.6335	0.80625
7.64183	0.68785
7.65017	0.5803
7.6585	0.4818
7.66683	0.39095
7.67517	0.304
7.6835	0.2242
7.69183	0.1516
7.70017	0.0849
7.7085	0.02545
7.71683	-0.0348
7.72517	-0.0923
7.7335	-0.14905
7.74183	-0.20045
7.75017	-0.24695
7.7585	-0.28905
7.76683	-0.33355
7.77517	-0.37685
7.7835	-0.41595
7.79183	-0.4533
7.80017	-0.48845
7.8085	-0.52265
7.81683	-0.55505
7.82517	-0.5875
7.8335	-0.6181
7.84183	-0.6464
7.85017	-0.6745
7.8585	-0.6974
7.86683	-0.72325
7.87517	-0.7462
7.8835	-0.7701
7.89183	-0.7924
7.90017	-0.8147
7.9085	-0.8356
7.91683	-0.8556
7.92517	-0.8763
7.9335	-0.89535
7.94183	-0.9134
7.95017	-0.93105
7.9585	-0.9483
7.96683	-0.96375
7.97517	-0.98185
7.9835	-0.99835
7.99183	-1.01025
8.00017	-1.023
8.0085	-1.0386
8.01683	-1.0549
8.02517	-1.06835
8.0335	-1.0784
8.04183	-1.0887
8.05017	-1.09935
8.0585	-1.1121
8.06683	-1.12445
8.07517	-1.1355
8.0835	-1.1464
8.09183	-1.1558
8.10017	-1.166
8.1085	-1.1751
8.11683	-1.1884
8.12517	-1.1968
8.1335	-1.206
8.14183	-1.21205
8.15017	-1.2171
8.1585	-1.2247
8.16683	-1.2336
8.17517	-1.24385
8.1835	-1.2503
8.19183	-1.25265
8.20017	-1.2587
8.2085	-1.26555
8.21683	-1.27315
8.22517	-1.27905
8.2335	-1.28435
8.24183	-1.2896
8.25017	-1.29575
8.2585	-1.29905
8.26683	-1.3064
8.27517	-1.31015
8.2835	-1.31515
8.29183	-1.3181
8.30017	-1.3225
8.3085	-1.3238
8.31683	-1.3286
8.32517	-1.3329
8.3335	-1.3371
8.34183	-1.3381
8.35017	-1.3421
8.3585	-1.3451
8.36683	-1.3485
8.37517	-1.3516
8.3835	-1.3538
8.39183	-1.3568
8.40017	-1.35925
8.4085	-1.36195
8.41683	-1.36565
8.42517	-1.36645
8.4335	-1.36645
8.44183	-1.3677
8.45017	-1.3719
8.4585	-1.3738
8.46683	-1.3742
8.47517	-1.3747
8.4835	-1.3732
8.49183	-1.374
8.50017	-1.37555
8.5085	-1.3757
8.51683	-1.3768
8.52517	-1.37605
8.5335	-1.3746
8.54183	-1.3737
8.55017	-1.37525
8.5585	-1.3731
8.56683	-1.37065
8.57517	-1.36435
8.5835	-1.35405
8.59183	-1.3476
8.60017	-1.339
8.6085	-1.3312
8.61683	-1.32155
8.62517	-1.30505
8.6335	-1.2877
8.64183	-1.2717
8.65017	-1.2519
8.6585	-1.22925
8.66683	-1.2036
8.67517	-1.1744
8.6835	-1.1417
8.69183	-1.10575
8.70017	-1.0674
8.7085	-1.0233
8.71683	-0.97345
8.72517	-0.91855
8.7335	-0.8552
8.74183	-0.7883
8.75017	-0.71625
8.7585	-0.6363
8.76683	-0.5519
8.77517	-0.4569
8.7835	-0.35405
8.79183	-0.2446
8.80017	-0.1244
8.8085	0.00315
8.81683	0.14225
8.82517	0.29265
8.8335	0.4544
8.84183	0.6296
8.85017	0.81615
8.8585	1.01985
8.86683	1.243
8.87517	1.48465
8.8835	1.7423
8.89183	2.0237
8.90017	2.3354
8.9085	2.68015
8.91683	3.0609
8.92517	3.4863
8.9335	3.95335
8.94183	4.4783
8.95017	5.07535
8.9585	5.75425
8.96683	6.5297
8.97517	7.41795
8.9835	8.43665
8.99183	9.60245
9.00017	10.9473
9.0085	12.5051
9.01683	14.306
9.02517	16.3727
9.0335	18.7306
9.04183	21.4045
9.05017	24.405
9.0585	27.7458
9.06683	31.4383
9.07517	35.4421
9.0835	39.7116
9.09183	44.1759
9.10017	48.7463
9.1085	53.3361
9.11683	57.8455
9.12517	62.1793
9.1335	66.2516
9.14183	69.9977
9.15017	73.3673
9.1585	76.3321
9.16683	78.9112
9.17517	81.064
9.1835	82.8192
9.19183	84.1589
9.20017	85.0977
9.2085	85.645
9.21683	85.8474
9.22517	85.6864
9.2335	85.1996
9.24183	84.3991
9.25017	83.2976
9.2585	81.9126
9.26683	80.2589
9.27517	78.3448
9.2835	76.1795
9.29183	73.7819
9.30017	71.1839
9.3085	68.3707
9.31683	65.3762
9.32517	62.2028
9.3335	58.9094
9.34183	55.5405
9.35017	52.0827
9.3585	48.5886
9.36683	45.0715
9.37517	41.5655
9.3835	38.133
9.39183	34.815
9.40017	31.6237
9.4085	28.5886
9.41683	25.7305
9.42517	23.0572
9.4335	20.5848
9.44183	18.3269
9.45017	16.2841
9.4585	14.4211
9.46683	12.7279
9.47517	11.2096
9.4835	9.85855
9.49183	8.6701
9.50017	7.6341
9.5085	6.7235
9.51683	5.9164
9.52517	5.2099
9.5335	4.59945
9.54183	4.0703
9.55017	3.61075
9.5585	3.2113
9.56683	2.8653
9.57517	2.56295
9.5835	2.29895
9.59183	2.06675
9.60017	1.86675
9.6085	1.6914
9.61683	1.53475
9.62517	1.3915
9.6335	1.2649
9.64183	1.14925
9.65017	1.04865
9.6585	0.9568
9.66683	0.8744
9.67517	0.79825
9.6835	0.7294
9.69183	0.6674
9.70017	0.60985
9.7085	0.5573
9.71683	0.5108
9.72517	0.467
9.7335	0.4285
9.74183	0.39345
9.75017	0.3626
9.7585	0.3324
9.76683	0.3065
9.77517	0.2874
9.7835	0.27165
9.79183	0.2615
9.80017	0.2533
9.8085	0.24635
9.81683	0.24345
9.82517	0.2451
9.8335	0.25215
9.84183	0.26315
9.85017	0.2778
9.8585	0.29695
9.86683	0.3188
9.87517	0.34765
9.8835	0.38605
9.89183	0.4282
9.90017	0.47535
9.9085	0.5257
9.91683	0.5788
9.92517	0.63985
9.9335	0.71215
9.94183	0.79435
9.95017	0.87725
9.9585	0.9668
9.96683	1.06465
9.97517	1.17065
9.9835	1.28695
9.99183	1.4118
10.0002	1.54525
10.0085	1.69025
10.0168	1.8421
10.0252	2.0057
10.0335	2.18325
10.0418	2.3769
10.0502	2.583
10.0585	2.8019
10.0668	3.03635
10.0752	3.2864
10.0835	3.5607
10.0918	3.8601
10.1002	4.18235
10.1085	4.534
10.1168	4.9182
10.1252	5.34135
10.1335	5.8083
10.1418	6.32425
10.1502	6.8975
10.1585	7.5393
10.1668	8.2593
10.1752	9.06755
10.1835	9.981
10.1918	11.0089
10.2002	12.1646
10.2085	13.475
10.2168	14.9588
10.2252	16.6302
10.2335	18.5151
10.2418	20.6099
10.2502	22.9368
10.2585	25.5043
10.2668	28.3133
10.2752	31.3593
10.2835	34.6281
10.2918	38.0938
10.3002	41.6973
10.3085	45.4153
10.3168	49.2374
10.3252	53.0774
10.3335	56.913
10.3418	60.6533
10.3502	64.2351
10.3585	67.6093
10.3668	70.7476
10.3752	73.6697
10.3835	76.3223
10.3918	78.671
10.4002	80.7138
10.4085	82.4377
10.4168	83.8579
10.4252	84.9874
10.4335	85.8245
10.4418	86.3825
10.4502	86.6581
10.4585	86.6489
10.4668	86.4192
10.4752	85.9463
10.4835	85.2466
10.4918	84.2962
10.5002	83.1136
10.5085	81.6963
10.5168	80.0453
10.5252	78.2044
10.5335	76.1579
10.5418	73.908
10.5502	71.4851
10.5585	68.8927
10.5668	66.1417
10.5752	63.254
10.5835	60.2464
10.5918	57.1327
10.6002	53.9615
10.6085	50.7346
10.6168	47.483
10.6252	44.2472
10.6335	41.024
10.6418	37.8648
10.6502	34.8285
10.6585	31.8954
10.6668	29.0972
10.6752	26.4374
10.6835	23.9204
10.6918	21.5824
10.7002	19.4305
10.7085	17.4554
10.7168	15.6533
10.7252	14.0215
10.7335	12.5495
10.7418	11.2269
10.7502	10.0595
10.7585	9.0283
10.7668	8.10685
10.7752	7.29185
10.7835	6.5734
10.7918	5.936
10.8002	5.3831
10.8085	4.9076
10.8168	4.4925
10.8252	4.1222
10.8335	3.79445
10.8418	3.5092
10.8502	3.2593
10.8585	3.0411
10.8668	2.84725
10.8752	2.67555
10.8835	2.5245
10.8918	2.38475
10.9002	2.26195
10.9085	2.15505
10.9168	2.05815
10.9252	1.96855
10.9335	1.8846
10.9418	1.80755
10.9502	1.7335
10.9585	1.6685
10.9668	1.6096
10.9752	1.55355
10.9835	1.49975
10.9918	1.44905
11.0002	1.40165
11.0085	1.357
11.0168	1.3144
11.0252	1.27505
11.0335	1.2365
11.0418	1.2
11.0502	1.1652
11.0585	1.13115
11.0668	1.09675
11.0752	1.0634
11.0835	1.03325
11.0918	1.00415
11.1002	0.9789
11.1085	0.9513
11.1168	0.92335
11.1252	0.896
11.1335	0.86955
11.1418	0.84465
11.1502	0.822
11.1585	0.79835
11.1668	0.7756
11.1752	0.75085
11.1835	0.7295
11.1918	0.7108
11.2002	0.6923
11.2085	0.67665
11.2168	0.6587
11.2252	0.637
11.2335	0.61785
11.2418	0.60285
11.2502	0.59185
11.2585	0.57755
11.2668	0.562
11.2752	0.54735
11.2835	0.5341
11.2918	0.52245
11.3002	0.5114
11.3085	0.5004
11.3168	0.4907
11.3252	0.47865
11.3335	0.47105
11.3418	0.4649
11.3502	0.45925
11.3585	0.45645
11.3668	0.45215
11.3752	0.44855
11.3835	0.4422
11.3918	0.4392
11.4002	0.44005
11.4085	0.4379
11.4168	0.43735
11.4252	0.43745
11.4335	0.4386
11.4418	0.4418
11.4502	0.44565
11.4585	0.45005
11.4668	0.45855
11.4752	0.4634
11.4835	0.4732
11.4918	0.4836
11.5002	0.49375
11.5085	0.5039
11.5168	0.5187
11.5252	0.5359
11.5335	0.55545
11.5418	0.5756
11.5502	0.5982
11.5585	0.6206
11.5668	0.64775
11.5752	0.67685
11.5835	0.70905
11.5918	0.74325
11.6002	0.7815
11.6085	0.82095
11.6168	0.8657
11.6252	0.91525
11.6335	0.96675
11.6418	1.0251
11.6502	1.0858
11.6585	1.14705
11.6668	1.2123
11.6752	1.2834
11.6835	1.3656
11.6918	1.44935
11.7002	1.53505
11.7085	1.62575
11.7168	1.7233
11.7252	1.82605
11.7335	1.93505
11.7418	2.05185
11.7502	2.1738
11.7585	2.3004
11.7668	2.43635
11.7752	2.58165
11.7835	2.73195
11.7918	2.8983
11.8002	3.07055
11.8085	3.2503
11.8168	3.44145
11.8252	3.64235
11.8335	3.86225
11.8418	4.0984
11.8502	4.34675
11.8585	4.6126
11.8668	4.9011
11.8752	5.2122
11.8835	5.5502
11.8918	5.91625
11.9002	6.32085
11.9085	6.76165
11.9168	7.2449
11.9252	7.77795
11.9335	8.3659
11.9418	9.01655
11.9502	9.7395
11.9585	10.5497
11.9668	11.4469
11.9752	12.4489
11.9835	13.5611
11.9918	14.7917
12.0002	16.1518
12.0085	17.6548
12.0168	19.3077
12.0252	21.1118
12.0335	23.069
12.0418	25.1793
12.0502	27.4352
12.0585	29.8374
12.0668	32.3646
12.0752	35.0027
12.0835	37.7403
12.0918	40.5285
12.1002	43.3345
12.1085	46.1325
12.1168	48.9112
12.1252	51.6402
12.1335	54.2838
12.1418	56.8104
12.1502	59.1899
12.1585	61.4091
12.1668	63.4594
12.1752	65.3167
12.1835	66.9771
12.1918	68.4314
12.2002	69.6643
12.2085	70.6874
12.2168	71.4847
12.2252	72.0919
12.2335	72.4876
12.2418	72.6562
12.2502	72.6324
12.2585	72.38
12.2668	71.9553
12.2752	71.3546
12.2835	70.5724
12.2918	69.6324
12.3002	68.5411
12.3085	67.3155
12.3168	65.9652
12.3252	64.4953
12.3335	62.9313
12.3418	61.2842
12.3502	59.5727
12.3585	57.798
12.3668	55.9783
12.3752	54.1574
12.3835	52.3353
12.3918	50.5513
12.4002	48.821
12.4085	47.1722
12.4168	45.6183
12.4252	44.1807
12.4335	42.893
12.4418	41.7845
12.4502	40.8796
12.4585	40.1946
12.4668	39.7411
12.4752	39.5307
12.4835	39.5726
12.4918	39.8623
12.5002	40.4077
12.5085	41.1834
12.5168	42.1723
12.5252	43.3564
12.5335	44.678
12.5418	46.1251
12.5502	47.6573
12.5585	49.263
12.5668	50.8883
12.5752	52.4962
12.5835	54.0576
12.5918	55.5436
12.6002	56.9424
12.6085	58.2359
12.6168	59.407
12.6252	60.4435
12.6335	61.3367
12.6418	62.0879
12.6502	62.6857
12.6585	63.1561
12.6668	63.4905
12.6752	63.6691
12.6835	63.7133
12.6918	63.5975
12.7002	63.3445
12.7085	62.9728
12.7168	62.4682
12.7252	61.8439
12.7335	61.109
12.7418	60.2625
12.7502	59.3143
12.7585	58.2671
12.7668	57.1261
12.7752	55.905
12.7835	54.603
12.7918	53.2231
12.8002	51.7538
12.8085	50.2371
12.8168	48.6605
12.8252	47.0417
12.8335	45.3897
12.8418	43.7021
12.8502	41.9887
12.8585	40.2616
12.8668	38.5113
12.8752	36.764
12.8835	35.0329
12.8918	33.3152
12.9002	31.6235
12.9085	29.9607
12.9168	28.3358
12.9252	26.7548
12.9335	25.2219
12.9418	23.7449
12.9502	22.3175
12.9585	20.9559
12.9668	19.6437
12.9752	18.3947
12.9835	17.2247
12.9918	16.1325
13.0002	15.1009
13.0085	14.1227
13.0168	13.2079
13.0252	12.3596
13.0335	11.5742
13.0418	10.8463
13.0502	10.1741
13.0585	9.5514
13.0668	8.9734
13.0752	8.44565
13.0835	7.96175
13.0918	7.51925
13.1002	7.11735
13.1085	6.74315
13.1168	6.393
13.1252	6.0705
13.1335	5.7724
13.1418	5.5027
13.1502	5.258
13.1585	5.029
13.1668	4.81715
13.1752	4.6237
13.1835	4.444
13.1918	4.27695
13.2002	4.1224
13.2085	3.97895
13.2168	3.84695
13.2252	3.72375
13.2335	3.6053
13.2418	3.49405
13.2502	3.39335
13.2585	3.29625
13.2668	3.2094
13.2752	3.12505
13.2835	3.0469
13.2918	2.9726
13.3002	2.8999
13.3085	2.83115
13.3168	2.7666
13.3252	2.70705
13.3335	2.6499
13.3418	2.59475
13.3502	2.5429
13.3585	2.49135
13.3668	2.44605
13.3752	2.4025
13.3835	2.35835
13.3918	2.3205
13.4002	2.2798
13.4085	2.23835
13.4168	2.2004
13.4252	2.168
13.4335	2.13755
13.4418	2.1071
13.4502	2.0743
13.4585	2.043
13.4668	2.0138
13.4752	1.98775
13.4835	1.96015
13.4918	1.93405
13.5002	1.90785
13.5085	1.8805
13.5168	1.8569
13.5252	1.83485
13.5335	1.81615
13.5418	1.80075
13.5502	1.77875
13.5585	1.76
13.5668	1.73675
13.5752	1.7193
13.5835	1.70305
13.5918	1.6854
13.6002	1.669
13.6085	1.6519
13.6168	1.6364
13.6252	1.6223
13.6335	1.6072
13.6418	1.59325
13.6502	1.5829
13.6585	1.57115
13.6668	1.5558
13.6752	1.5418
13.6835	1.53245
13.6918	1.5195
13.7002	1.51015
13.7085	1.4986
13.7168	1.4901
13.7252	1.48115
13.7335	1.47075
13.7418	1.46065
13.7502	1.45105
13.7585	1.4421
13.7668	1.43305
13.7752	1.4254
13.7835	1.41705
13.7918	1.4088
13.8002	1.40155
13.8085	1.3969
13.8168	1.38875
13.8252	1.38385
13.8335	1.37975
13.8418	1.3708
13.8502	1.36285
13.8585	1.3572
13.8668	1.3546
13.8752	1.35365
13.8835	1.34725
13.8918	1.3421
13.9002	1.33755
13.9085	1.33235
13.9168	1.329
13.9252	1.3249
13.9335	1.32215
13.9418	1.3172
13.9502	1.3125
13.9585	1.31185
13.9668	1.31135
13.9752	1.3143
13.9835	1.31285
13.9918	1.3149
14.0002	1.3116
14.0085	1.3098
14.0168	1.31195
14.0252	1.31425
14.0335	1.3154
14.0418	1.31895
14.0502	1.3204
14.0585	1.3242
14.0668	1.32785
14.0752	1.33305
14.0835	1.33945
14.0918	1.34815
14.1002	1.3535
14.1085	1.3583
14.1168	1.37055
14.1252	1.37965
14.1335	1.3897
14.1418	1.40425
14.1502	1.4174
14.1585	1.43295
14.1668	1.44955
14.1752	1.46495
14.1835	1.48325
14.1918	1.5042
14.2002	1.52645
14.2085	1.55165
14.2168	1.57815
14.2252	1.60925
14.2335	1.64405
14.2418	1.68315
14.2502	1.7245
14.2585	1.7681
14.2668	1.8272
14.2752	1.8832
14.2835	1.94845
14.2918	2.0241
14.3002	2.1176
14.3085	2.2263
14.3168	2.35295
14.3252	2.50155
14.3335	2.6817
14.3418	2.90385
14.3502	3.1763
14.3585	3.5137
14.3668	3.9322
14.3752	4.4458
14.3835	5.07345
14.3918	5.83305
14.4002	6.73455
14.4085	7.7845
14.4168	8.979
14.4252	10.2988
14.4335	11.7271
14.4418	13.2185
14.4502	14.7602
14.4585	16.315
14.4668	17.8497
14.4752	19.3402
14.4835	20.7548
14.4918	22.0783
14.5002	23.298
14.5085	24.4047
14.5168	25.3966
14.5252	26.2731
14.5335	27.0286
14.5418	27.6671
14.5502	28.1961
14.5585	28.6258
14.5668	28.9547
14.5752	29.2051
14.5835	29.366
14.5918	29.4546
14.6002	29.4671
14.6085	29.4159
14.6168	29.3044
14.6252	29.1414
14.6335	28.9321
14.6418	28.681
14.6502	28.3898
14.6585	28.0666
14.6668	27.7137
14.6752	27.3362
14.6835	26.9327
14.6918	26.5049
14.7002	26.0725
14.7085	25.6173
14.7168	25.1393
14.7252	24.6555
14.7335	24.1731
14.7418	23.6839
14.7502	23.1906
14.7585	22.6853
14.7668	22.1785
14.7752	21.6721
14.7835	21.1685
14.7918	20.6683
14.8002	20.169
14.8085	19.6728
14.8168	19.1735
14.8252	18.688
14.8335	18.2142
14.8418	17.7458
14.8502	17.2914
14.8585	16.8309
14.8668	16.3771
14.8752	15.9248
14.8835	15.4847
14.8918	15.0617
14.9002	14.6397
14.9085	14.2233
14.9168	13.8141
14.9252	13.4158
14.9335	13.0264
14.9418	12.6442
14.9502	12.2709
14.9585	11.9087
14.9668	11.5501
14.9752	11.198
14.9835	10.858
14.9918	10.5299
15.0002	10.207
15.0085	9.8948
15.0168	9.5876
15.0252	9.2898
15.0335	8.99705
15.0418	8.71355
15.0502	8.43645
15.0585	8.16955
15.0668	7.9102
15.0752	7.65845
15.0835	7.4154
15.0918	7.1781
15.1002	6.949
15.1085	6.73035
15.1168	6.5159
15.1252	6.3042
15.1335	6.1076
15.1418	5.91845
15.1502	5.7277
15.1585	5.54605
15.1668	5.37385
15.1752	5.2123
15.1835	5.05745
15.1918	4.90265
15.2002	4.75375
15.2085	4.61335
15.2168	4.4801
15.2252	4.35305
15.2335	4.23255
15.2418	4.11635
15.2502	4.00385
15.2585	3.89825
15.2668	3.803
15.2752	3.7108
15.2835	3.63205
15.2918	3.55095
15.3002	3.4761
15.3085	3.40165
15.3168	3.3335
15.3252	3.27445
15.3335	3.22345
15.3418	3.17065
15.3502	3.12265
15.3585	3.0807
15.3668	3.0422
15.3752	3.01
15.3835	2.9811
15.3918	2.95815
15.4002	2.9398
15.4085	2.92065
15.4168	2.9079
15.4252	2.9
15.4335	2.8977
15.4418	2.89755
15.4502	2.90405
15.4585	2.9134
15.4668	2.9269
15.4752	2.94455
15.4835	2.96435
15.4918	2.9892
15.5002	3.02005
15.5085	3.05625
15.5168	3.0966
15.5252	3.14255
15.5335	3.195
15.5418	3.25555
15.5502	3.3213
15.5585	3.38905
15.5668	3.4686
15.5752	3.5653
15.5835	3.66095
15.5918	3.76705
15.6002	3.88765
15.6085	4.03
15.6168	4.1888
15.6252	4.36755
15.6335	4.5647
15.6418	4.7906
15.6502	5.05395
15.6585	5.35945
15.6668	5.7149
15.6752	6.1298
15.6835	6.6145
15.6918	7.1816
15.7002	7.8581
15.7085	8.65515
15.7168	9.60105
15.7252	10.7101
15.7335	11.9871
15.7418	13.4526
15.7502	15.0923
15.7585	16.9279
15.7668	18.9514
15.7752	21.1311
15.7835	23.4468
15.7918	25.8618
15.8002	28.3476
15.8085	30.8716
15.8168	33.3978
15.8252	35.8982
15.8335	38.3407
15.8418	40.6909
15.8502	42.9282
15.8585	45.0271
15.8668	47.0149
15.8752	48.8256
15.8835	50.5132
15.8918	52.0127
15.9002	53.3624
15.9085	54.5258
15.9168	55.5395
15.9252	56.3774
15.9335	57.0603
15.9418	57.5929
15.9502	57.9919
15.9585	58.253
15.9668	58.2522
15.9752	58.4289
15.9835	58.3409
15.9918	58.1341
16.0002	57.8513
16.0085	57.5076
16.0168	57.0706
16.0252	56.5204
16.0335	55.921
16.0418	55.2852
16.0502	54.6016
16.0585	53.8824
16.0668	53.0903
16.0752	52.2624
16.0835	51.4016
16.0918	50.518
16.1002	49.6148
16.1085	48.6895
16.1168	47.7496
16.1252	46.7655
16.1335	45.8053
16.1418	44.844
16.1502	43.9021
16.1585	42.9927
16.1668	42.0414
16.1752	41.0951
16.1835	40.125
16.1918	39.1737
16.2002	38.2671
16.2085	37.3564
16.2168	36.4357
16.2252	35.5292
16.2335	34.6369
16.2418	33.7613
16.2502	32.8977
16.2585	32.049
16.2668	31.2154
16.2752	30.3891
16.2835	29.59
16.2918	28.798
16.3002	28.0348
16.3085	27.2871
16.3168	26.5592
16.3252	25.8417
16.3335	25.1388
16.3418	24.445
16.3502	23.7784
16.3585	23.1166
16.3668	22.4715
16.3752	21.8437
16.3835	21.2325
16.3918	20.6416
16.4002	20.0624
16.4085	19.499
16.4168	18.9605
16.4252	18.4178
16.4335	17.8944
16.4418	17.397
16.4502	16.9165
16.4585	16.4241
16.4668	15.9537
16.4752	15.5058
16.4835	15.0759
16.4918	14.6615
16.5002	14.2528
16.5085	13.8467
16.5168	13.4563
16.5252	13.0799
16.5335	12.7149
16.5418	12.3631
16.5502	12.0214
16.5585	11.6822
16.5668	11.3595
16.5752	11.0485
16.5835	10.7523
16.5918	10.4804
16.6002	10.2042
16.6085	9.9308
16.6168	9.6621
16.6252	9.4014
16.6335	9.15975
16.6418	8.932
16.6502	8.69825
16.6585	8.4709
[truncated: 5,201 more rows]
