# Supplementary material for: Polysaccharide, the Active Component of Dendrobium officinale, Ameliorates Metabolic Hypertension in Rats via Regulating Intestinal Flora-SCFAs-Vascular Axis
Source: Front Pharmacol. 2022 Jul 11;13:935714. doi: 10.3389/fphar.2022.935714 (PMC9310040; doi:10.3389/fphar.2022.935714)
Supplement: Supplementary file 1 [file DataSheet1.ZIP › Supplementary materials-raw data/Figure 1/Figure 1C-2.xlsx]

## Sheet: 样品数据结果
0.000333	-0.0115
0.008667	-0.01235
0.017	-0.0147
0.025333	-0.0172
0.033667	-0.01935
0.042	-0.0217
0.050333	-0.02455
0.058667	-0.02735
0.067	-0.02945
0.075333	-0.02915
0.083667	-0.031
0.092	-0.03345
0.100333	-0.0368
0.108667	-0.04
0.117	-0.0419
0.125333	-0.0437
0.133667	-0.0463
0.142	-0.0485
0.150333	-0.0507
0.158667	-0.053
0.167	-0.0547
0.175333	-0.0574
0.183667	-0.0601
0.192	-0.06255
0.200333	-0.0639
0.208667	-0.06885
0.217	-0.0717
0.225333	-0.07305
0.233667	-0.0758
0.242	-0.07605
0.250333	-0.07865
0.258667	-0.08005
0.267	-0.0812
0.275333	-0.08445
0.283667	-0.08705
0.292	-0.08915
0.300333	-0.09175
0.308667	-0.0929
0.317	-0.09515
0.325333	-0.09805
0.333667	-0.10015
0.342	-0.10245
0.350333	-0.1037
0.358667	-0.1067
0.367	-0.1068
0.375333	-0.11055
0.383667	-0.1128
0.392	-0.11665
0.400333	-0.11785
0.408667	-0.1188
0.417	-0.12035
0.425333	-0.1238
0.433667	-0.12585
0.442	-0.1282
0.450333	-0.13065
0.458667	-0.13265
0.467	-0.13495
0.475333	-0.1387
0.483667	-0.1409
0.492	-0.1435
0.500333	-0.14595
0.508667	-0.14675
0.517	-0.1468
0.525333	-0.15005
0.533667	-0.1516
0.542	-0.15515
0.550333	-0.1575
0.558667	-0.158
0.567	-0.1609
0.575333	-0.1639
0.583667	-0.16585
0.592	-0.1682
0.600333	-0.16985
0.608667	-0.17185
0.617	-0.1745
0.625333	-0.1767
0.633667	-0.1777
0.642	-0.18055
0.650333	-0.1842
0.658667	-0.18435
0.667	-0.1872
0.675333	-0.18875
0.683667	-0.1906
0.692	-0.19195
0.700333	-0.1943
0.708667	-0.1955
0.717	-0.19865
0.725333	-0.20135
0.733667	-0.2033
0.742	-0.20565
0.750333	-0.2076
0.758667	-0.20955
0.767	-0.21155
0.775333	-0.21325
0.783667	-0.2156
0.792	-0.21815
0.800333	-0.2188
0.808667	-0.2203
0.817	-0.2251
0.825333	-0.22865
0.833667	-0.2303
0.842	-0.23215
0.850333	-0.2323
0.858667	-0.23405
0.867	-0.23685
0.875333	-0.2383
0.883667	-0.2403
0.892	-0.2427
0.900333	-0.2462
0.908667	-0.24765
0.917	-0.25405
0.925333	-0.27225
0.933667	-0.3221
0.942	-0.38715
0.950333	-0.41635
0.958667	-0.35295
0.967	-0.1932
0.975333	-0.0378
0.983667	0.0275
0.992	0.00415
1.00033	-0.05945
1.00867	-0.12025
1.017	-0.1595
1.02533	-0.17615
1.03367	-0.1733
1.042	-0.15935
1.05033	-0.14215
1.05867	-0.1279
1.067	-0.1232
1.07533	-0.1276
1.08367	-0.133
1.092	-0.11625
1.10033	-0.0297
1.10867	0.2011
1.117	0.5437
1.12533	0.82655
1.13367	0.91445
1.142	0.8068
1.15033	0.5965
1.15867	0.38645
1.167	0.2373
1.17533	0.1789
1.18367	0.2315
1.192	0.41825
1.20033	0.7052
1.20867	0.9865
1.217	1.1739
1.22533	1.25705
1.23367	1.28625
1.242	1.3216
1.25033	1.38745
1.25867	1.4931
1.267	1.6221
1.27533	1.76745
1.28367	1.92545
1.292	2.09945
1.30033	2.29005
1.30867	2.49935
1.317	2.7224
1.32533	2.9545
1.33367	3.18945
1.342	3.42495
1.35033	3.65995
1.35867	3.8964
1.367	4.1328
1.37533	4.35875
1.38367	4.56955
1.392	4.76135
1.40033	4.94075
1.40867	5.10975
1.417	5.2684
1.42533	5.4137
1.43367	5.5433
1.442	5.6542
1.45033	5.75625
1.45867	5.8525
1.467	5.9407
1.47533	6.0129
1.48367	6.06005
1.492	6.0793
1.50033	6.0767
1.50867	6.058
1.517	6.03145
1.52533	5.99945
1.53367	5.9659
1.542	5.92655
1.55033	5.88605
1.55867	5.84075
1.567	5.7946
1.57533	5.75085
1.58367	5.72225
1.592	5.74125
1.60033	5.8624
1.60867	6.134
1.617	6.5468
1.62533	7.00625
1.63367	7.37245
1.642	7.5337
1.65033	7.4492
1.65867	7.15035
1.667	6.70745
1.67533	6.2096
1.68367	5.71665
1.692	5.278
1.70033	4.91125
1.70867	4.60965
1.717	4.34855
1.72533	4.1123
1.73367	3.88755
1.742	3.67775
1.75033	3.4823
1.75867	3.30035
1.767	3.12945
1.77533	2.97035
1.78367	2.8191
1.792	2.675
1.80033	2.53965
1.80867	2.411
1.817	2.2865
1.82533	2.1688
1.83367	2.0518
1.842	1.93985
1.85033	1.83
1.85867	1.7263
1.867	1.6293
1.87533	1.5356
1.88367	1.44735
1.892	1.366
1.90033	1.29205
1.90867	1.22655
1.917	1.1742
1.92533	1.1385
1.93367	1.13215
1.942	1.18485
1.95033	1.3819
1.95867	1.895
1.967	2.927
1.97533	4.5447
1.98367	6.5083
1.992	8.30445
2.00033	9.45045
2.00867	9.7145
2.017	9.1609
2.02533	8.034
2.03367	6.63385
2.042	5.213
2.05033	3.94005
2.05867	2.89315
2.067	2.08375
2.07533	1.48205
2.08367	1.0447
2.092	0.72735
2.10033	0.4936
2.10867	0.32045
2.117	0.18685
2.12533	0.07795
2.13367	-0.00985
2.142	-0.08185
2.15033	-0.14175
2.15867	-0.19095
2.167	-0.2348
2.17533	-0.27245
2.18367	-0.3072
2.192	-0.34245
2.20033	-0.37935
2.20867	-0.41835
2.217	-0.4581
2.22533	-0.4975
2.23367	-0.5342
2.242	-0.5674
2.25033	-0.59715
2.25867	-0.62395
2.267	-0.6501
2.27533	-0.67385
2.28367	-0.6976
2.292	-0.71805
2.30033	-0.73655
2.30867	-0.7542
2.317	-0.77325
2.32533	-0.7906
2.33367	-0.8077
2.342	-0.82355
2.35033	-0.83775
2.35867	-0.8528
2.367	-0.86635
2.37533	-0.87915
2.38367	-0.89355
2.392	-0.90675
2.40033	-0.91745
2.40867	-0.92855
2.417	-0.9392
2.42533	-0.9494
2.43367	-0.95985
2.442	-0.9703
2.45033	-0.97975
2.45867	-0.9898
2.467	-0.9991
2.47533	-1.00735
2.48367	-1.0147
2.492	-1.02015
2.50033	-1.0245
2.50867	-1.02715
2.517	-1.0276
2.52533	-1.0275
2.53367	-1.0264
2.542	-1.02255
2.55033	-1.01435
2.55867	-1.00885
2.567	-0.99985
2.57533	-0.98445
2.58367	-0.95985
2.592	-0.91755
2.60033	-0.8472
2.60867	-0.7315
2.617	-0.55525
2.62533	-0.30995
2.63367	-0.0035
2.642	0.33715
2.65033	0.671
2.65867	0.9503
2.667	1.1389
2.67533	1.2233
2.68367	1.2016
2.692	1.0935
2.70033	0.9229
2.70867	0.7172
2.717	0.5018
2.72533	0.2943
2.73367	0.1108
2.742	-0.04635
2.75033	-0.1831
2.75867	-0.29805
2.767	-0.39305
2.77533	-0.4725
2.78367	-0.53825
2.792	-0.59365
2.80033	-0.64035
2.80867	-0.6806
2.817	-0.71625
2.82533	-0.7461
2.83367	-0.77165
2.842	-0.7942
2.85033	-0.81565
2.85867	-0.8332
2.867	-0.8498
2.87533	-0.8642
2.88367	-0.8766
2.892	-0.8853
2.90033	-0.8925
2.90867	-0.89935
2.917	-0.90495
2.92533	-0.9132
2.93367	-0.9259
2.942	-0.94235
2.95033	-0.96285
2.95867	-0.9862
2.967	-1.0129
2.97533	-1.0384
2.98367	-1.0607
2.992	-1.0823
3.00033	-1.10395
3.00867	-1.1213
3.017	-1.1344
3.02533	-1.1443
3.03367	-1.1516
3.042	-1.1552
3.05033	-1.1535
3.05867	-1.14645
3.067	-1.1351
3.07533	-1.123
3.08367	-1.113
3.092	-1.1077
3.10033	-1.1134
3.10867	-1.1235
3.117	-1.1422
3.12533	-1.16665
3.13367	-1.1913
3.142	-1.22105
3.15033	-1.24825
3.15867	-1.27535
3.167	-1.29765
3.17533	-1.316
3.18367	-1.3317
3.192	-1.3467
3.20033	-1.35955
3.20867	-1.37065
3.217	-1.38105
3.22533	-1.3917
3.23367	-1.40015
3.242	-1.40845
3.25033	-1.41845
3.25867	-1.42625
3.267	-1.43375
3.27533	-1.4406
3.28367	-1.4467
3.292	-1.4516
3.30033	-1.45785
3.30867	-1.46265
3.317	-1.4677
3.32533	-1.47175
3.33367	-1.4765
3.342	-1.4816
3.35033	-1.4847
3.35867	-1.48635
3.367	-1.48825
3.37533	-1.4879
3.38367	-1.4839
3.392	-1.4778
3.40033	-1.4712
3.40867	-1.46155
3.417	-1.44835
3.42533	-1.4376
3.43367	-1.4318
3.442	-1.429
3.45033	-1.431
3.45867	-1.43865
3.467	-1.4522
3.47533	-1.4713
3.48367	-1.4944
3.492	-1.51725
3.50033	-1.54125
3.50867	-1.56295
3.517	-1.5842
3.52533	-1.6024
3.53367	-1.62025
3.542	-1.6352
3.55033	-1.6471
3.55867	-1.6584
3.567	-1.6657
3.57533	-1.67435
3.58367	-1.6814
3.592	-1.6906
3.60033	-1.69775
3.60867	-1.70305
3.617	-1.70825
3.62533	-1.7155
3.63367	-1.7216
3.642	-1.72855
3.65033	-1.73545
3.65867	-1.73985
3.667	-1.74615
3.67533	-1.75215
3.68367	-1.75775
3.692	-1.7645
3.70033	-1.77005
3.70867	-1.7758
3.717	-1.78045
3.72533	-1.78625
3.73367	-1.7915
3.742	-1.79735
3.75033	-1.80355
3.75867	-1.8079
3.767	-1.81405
3.77533	-1.8196
3.78367	-1.82435
3.792	-1.8301
3.80033	-1.8353
3.80867	-1.84045
3.817	-1.8453
3.82533	-1.84975
3.83367	-1.85445
3.842	-1.85875
3.85033	-1.8627
3.85867	-1.86475
3.867	-1.86955
3.87533	-1.8728
3.88367	-1.87555
3.892	-1.87715
3.90033	-1.87875
3.90867	-1.8801
3.917	-1.8826
3.92533	-1.88565
3.93367	-1.88875
3.942	-1.8925
3.95033	-1.8956
3.95867	-1.90055
3.967	-1.90675
3.97533	-1.91355
3.98367	-1.9201
3.992	-1.92655
4.00033	-1.93125
4.00867	-1.93635
4.017	-1.94385
4.02533	-1.951
4.03367	-1.9589
4.042	-1.9647
4.05033	-1.9688
4.05867	-1.97525
4.067	-1.98215
4.07533	-1.98765
4.08367	-1.99375
4.092	-1.9991
4.10033	-2.0045
4.10867	-2.01015
4.117	-2.01505
4.12533	-2.0199
4.13367	-2.02435
4.142	-2.0298
4.15033	-2.0332
4.15867	-2.0382
4.167	-2.0415
4.17533	-2.0462
4.18367	-2.05065
4.192	-2.05625
4.20033	-2.05965
4.20867	-2.065
4.217	-2.06995
4.22533	-2.0743
4.23367	-2.07965
4.242	-2.08415
4.25033	-2.0881
4.25867	-2.093
4.267	-2.0977
4.27533	-2.1023
4.28367	-2.1059
4.292	-2.11065
4.30033	-2.1142
4.30867	-2.12025
4.317	-2.12465
4.32533	-2.12785
4.33367	-2.13135
4.342	-2.1338
4.35033	-2.1384
4.35867	-2.14295
4.367	-2.14705
4.37533	-2.1508
4.38367	-2.1551
4.392	-2.1589
4.40033	-2.16245
4.40867	-2.16715
4.417	-2.17165
4.42533	-2.17625
4.43367	-2.178
4.442	-2.17945
4.45033	-2.1844
4.45867	-2.188
4.467	-2.19295
4.47533	-2.197
4.48367	-2.1997
4.492	-2.2029
4.50033	-2.2084
4.50867	-2.2127
4.517	-2.2169
4.52533	-2.221
4.53367	-2.2265
4.542	-2.23085
4.55033	-2.2348
4.55867	-2.23925
4.567	-2.24365
4.57533	-2.2487
4.58367	-2.2522
4.592	-2.25495
4.60033	-2.2593
4.60867	-2.2628
4.617	-2.26595
4.62533	-2.2713
4.63367	-2.2748
4.642	-2.27785
4.65033	-2.28195
4.65867	-2.2863
4.667	-2.2898
4.67533	-2.29325
4.68367	-2.29695
4.692	-2.3003
4.70033	-2.3027
4.70867	-2.3076
4.717	-2.31035
4.72533	-2.3131
4.73367	-2.316
4.742	-2.32115
4.75033	-2.3244
4.75867	-2.3271
4.767	-2.33
4.77533	-2.3323
4.78367	-2.33525
4.792	-2.3397
4.80033	-2.34305
4.80867	-2.34605
4.817	-2.3486
4.82533	-2.352
4.83367	-2.3544
4.842	-2.3586
4.85033	-2.3614
4.85867	-2.36435
4.867	-2.3661
4.87533	-2.36705
4.88367	-2.36915
4.892	-2.37065
4.90033	-2.3742
4.90867	-2.37645
4.917	-2.37835
4.92533	-2.37875
4.93367	-2.3824
4.942	-2.3854
4.95033	-2.38895
4.95867	-2.3927
4.967	-2.39515
4.97533	-2.3996
4.98367	-2.40355
4.992	-2.40635
5.00033	-2.411
5.00867	-2.4146
5.017	-2.4189
5.02533	-2.42165
5.03367	-2.4259
5.042	-2.4285
5.05033	-2.4325
5.05867	-2.43665
5.067	-2.43935
5.07533	-2.44165
5.08367	-2.446
5.092	-2.4488
5.10033	-2.4518
5.10867	-2.4541
5.117	-2.4569
5.12533	-2.45905
5.13367	-2.46105
5.142	-2.46295
5.15033	-2.4651
5.15867	-2.4671
5.167	-2.46775
5.17533	-2.47045
5.18367	-2.47265
5.192	-2.4742
5.20033	-2.4748
5.20867	-2.47615
5.217	-2.47635
5.22533	-2.47965
5.23367	-2.482
5.242	-2.48395
5.25033	-2.48735
5.25867	-2.4899
5.267	-2.49195
5.27533	-2.49465
5.28367	-2.49895
5.292	-2.5017
5.30033	-2.5035
5.30867	-2.50515
5.317	-2.50645
5.32533	-2.51
5.33367	-2.51215
5.342	-2.5154
5.35033	-2.51685
5.35867	-2.51765
5.367	-2.5196
5.37533	-2.52315
5.38367	-2.5254
5.392	-2.52785
5.40033	-2.5303
5.40867	-2.5327
5.417	-2.5354
5.42533	-2.53685
5.43367	-2.5397
5.442	-2.5438
5.45033	-2.54555
5.45867	-2.54675
5.467	-2.5482
5.47533	-2.55045
5.48367	-2.55185
5.492	-2.55345
5.50033	-2.55655
5.50867	-2.55805
5.517	-2.5597
5.52533	-2.5625
5.53367	-2.5635
5.542	-2.56565
5.55033	-2.5669
5.55867	-2.56865
5.567	-2.5707
5.57533	-2.57285
5.58367	-2.57375
5.592	-2.5748
5.60033	-2.57665
5.60867	-2.57675
5.617	-2.5802
5.62533	-2.58155
5.63367	-2.58235
5.642	-2.58415
5.65033	-2.5842
5.65867	-2.5854
5.667	-2.5884
5.67533	-2.59075
5.68367	-2.5927
5.692	-2.594
5.70033	-2.5966
5.70867	-2.5989
5.717	-2.60215
5.72533	-2.6057
5.73367	-2.6073
5.742	-2.6084
5.75033	-2.6111
5.75867	-2.6136
5.767	-2.6161
5.77533	-2.62045
5.78367	-2.6225
5.792	-2.6242
5.80033	-2.6249
5.80867	-2.62745
5.817	-2.63055
5.82533	-2.6329
5.83367	-2.6348
5.842	-2.6368
5.85033	-2.63915
5.85867	-2.64095
5.867	-2.64145
5.87533	-2.64485
5.88367	-2.64695
5.892	-2.64785
5.90033	-2.6491
5.90867	-2.6504
5.917	-2.65175
5.92533	-2.65345
5.93367	-2.65655
5.942	-2.6581
5.95033	-2.6594
5.95867	-2.6613
5.967	-2.66335
5.97533	-2.66465
5.98367	-2.6666
5.992	-2.66755
6.00033	-2.66955
6.00867	-2.6703
6.017	-2.67195
6.02533	-2.6731
6.03367	-2.6746
6.042	-2.6751
6.05033	-2.6781
6.05867	-2.67995
6.067	-2.68035
6.07533	-2.68205
6.08367	-2.6827
6.092	-2.68315
6.10033	-2.68585
6.10867	-2.68775
6.117	-2.6891
6.12533	-2.6907
6.13367	-2.6914
6.142	-2.6932
6.15033	-2.6946
6.15867	-2.6971
6.167	-2.6976
6.17533	-2.6977
6.18367	-2.699
6.192	-2.699
6.20033	-2.70115
6.20867	-2.70375
6.217	-2.7045
6.22533	-2.7062
6.23367	-2.70525
6.242	-2.7068
6.25033	-2.7077
6.25867	-2.709
6.267	-2.7102
6.27533	-2.71035
6.28367	-2.7104
6.292	-2.71165
6.30033	-2.711
6.30867	-2.71145
6.317	-2.71255
6.32533	-2.712
6.33367	-2.7121
6.342	-2.7125
6.35033	-2.713
6.35867	-2.7136
6.367	-2.71515
6.37533	-2.71575
6.38367	-2.71555
6.392	-2.717
6.40033	-2.7178
6.40867	-2.71855
6.417	-2.71975
6.42533	-2.7208
6.43367	-2.72195
6.442	-2.7234
6.45033	-2.7254
6.45867	-2.72645
6.467	-2.7268
6.47533	-2.72765
6.48367	-2.72805
6.492	-2.7305
6.50033	-2.73115
6.50867	-2.73075
6.517	-2.73195
6.52533	-2.7312
6.53367	-2.7315
6.542	-2.7329
6.55033	-2.73365
6.55867	-2.73265
6.567	-2.73295
6.57533	-2.73315
6.58367	-2.733
6.592	-2.73475
6.60033	-2.7356
6.60867	-2.73465
6.617	-2.73315
6.62533	-2.7333
6.63367	-2.734
6.642	-2.7352
6.65033	-2.7367
6.65867	-2.7376
6.667	-2.7373
6.67533	-2.73785
6.68367	-2.74025
6.692	-2.74165
6.70033	-2.74325
6.70867	-2.74485
6.717	-2.746
6.72533	-2.7471
6.73367	-2.74905
6.742	-2.75045
6.75033	-2.75145
6.75867	-2.75175
6.767	-2.7532
6.77533	-2.75275
6.78367	-2.75375
6.792	-2.7551
6.80033	-2.7551
6.80867	-2.757
6.817	-2.75675
6.82533	-2.7568
6.83367	-2.75685
6.842	-2.757
6.85033	-2.75735
6.85867	-2.7581
6.867	-2.7577
6.87533	-2.75685
6.88367	-2.7556
6.892	-2.7563
6.90033	-2.7563
6.90867	-2.75405
6.917	-2.75335
6.92533	-2.75135
6.93367	-2.7504
6.942	-2.74715
6.95033	-2.744
6.95867	-2.7389
6.967	-2.734
6.97533	-2.72905
6.98367	-2.72185
6.992	-2.7141
7.00033	-2.7043
7.00867	-2.6939
7.017	-2.6824
7.02533	-2.6702
7.03367	-2.65855
7.042	-2.6436
7.05033	-2.6299
7.05867	-2.6165
7.067	-2.60185
7.07533	-2.5905
7.08367	-2.58175
7.092	-2.57385
7.10033	-2.5667
7.10867	-2.5613
7.117	-2.56135
7.12533	-2.56245
7.13367	-2.5669
7.142	-2.5728
7.15033	-2.5812
7.15867	-2.59105
7.167	-2.60225
7.17533	-2.6142
7.18367	-2.6282
7.192	-2.6408
7.20033	-2.65375
7.20867	-2.6658
7.217	-2.67725
7.22533	-2.688
7.23367	-2.69755
7.242	-2.70735
7.25033	-2.71565
7.25867	-2.721
7.267	-2.72705
7.27533	-2.73085
7.28367	-2.7342
7.292	-2.73585
7.30033	-2.7369
7.30867	-2.73735
7.317	-2.73585
7.32533	-2.7336
7.33367	-2.73155
7.342	-2.72555
7.35033	-2.71875
7.35867	-2.71175
7.367	-2.7031
7.37533	-2.6903
7.38367	-2.6754
7.392	-2.6575
7.40033	-2.63685
7.40867	-2.61365
7.417	-2.5856
7.42533	-2.55445
7.43367	-2.5192
7.442	-2.47885
7.45033	-2.43555
7.45867	-2.38935
7.467	-2.3424
7.47533	-2.2914
7.48367	-2.23885
7.492	-2.18885
7.50033	-2.1388
7.50867	-2.09335
7.517	-2.055
7.52533	-2.02135
7.53367	-1.99465
7.542	-1.9744
7.55033	-1.96425
7.55867	-1.96445
7.567	-1.97365
7.57533	-1.99245
7.58367	-2.01855
7.592	-2.0518
7.60033	-2.0912
7.60867	-2.13515
7.617	-2.1837
7.62533	-2.23335
7.63367	-2.2835
7.642	-2.3332
7.65033	-2.38015
7.65867	-2.42685
7.667	-2.47105
7.67533	-2.51265
7.68367	-2.5502
7.692	-2.58275
7.70033	-2.61355
7.70867	-2.6407
7.717	-2.6634
7.72533	-2.6836
7.73367	-2.7007
7.742	-2.7155
7.75033	-2.7286
7.75867	-2.7388
7.767	-2.74845
7.77533	-2.75665
7.78367	-2.7623
7.792	-2.76825
7.80033	-2.77415
7.80867	-2.77895
7.817	-2.7811
7.82533	-2.78495
7.83367	-2.78695
7.842	-2.7892
7.85033	-2.79305
7.85867	-2.79485
7.867	-2.7958
7.87533	-2.79725
7.88367	-2.7991
7.892	-2.8004
7.90033	-2.8021
7.90867	-2.8035
7.917	-2.80435
7.92533	-2.80435
7.93367	-2.8058
7.942	-2.8053
7.95033	-2.80795
7.95867	-2.809
7.967	-2.81015
7.97533	-2.80935
7.98367	-2.8103
7.992	-2.81135
8.00033	-2.81265
8.00867	-2.8127
8.017	-2.81305
8.02533	-2.81385
8.03367	-2.8148
8.042	-2.8155
8.05033	-2.816
8.05867	-2.81665
8.067	-2.8166
8.07533	-2.81815
8.08367	-2.81645
8.092	-2.81645
8.10033	-2.8174
8.10867	-2.8169
8.117	-2.81835
8.12533	-2.81885
8.13367	-2.8189
8.142	-2.81905
8.15033	-2.81995
8.15867	-2.81925
8.167	-2.8182
8.17533	-2.8188
8.18367	-2.81825
8.192	-2.81715
8.20033	-2.8163
8.20867	-2.81475
8.217	-2.814
8.22533	-2.814
8.23367	-2.81265
8.242	-2.81165
8.25033	-2.8098
8.25867	-2.80755
8.267	-2.8048
8.27533	-2.80285
8.28367	-2.8016
8.292	-2.79975
8.30033	-2.79805
8.30867	-2.7949
8.317	-2.7927
8.32533	-2.7905
8.33367	-2.7882
8.342	-2.7857
8.35033	-2.78305
8.35867	-2.7802
8.367	-2.7782
8.37533	-2.7758
8.38367	-2.7735
8.392	-2.7738
8.40033	-2.77265
8.40867	-2.77105
8.417	-2.7689
8.42533	-2.7687
8.43367	-2.76925
8.442	-2.76965
8.45033	-2.77005
8.45867	-2.77135
8.467	-2.77205
8.47533	-2.7746
8.48367	-2.7765
8.492	-2.7796
8.50033	-2.7808
8.50867	-2.7849
8.517	-2.7864
8.52533	-2.7878
8.53367	-2.79125
8.542	-2.79425
8.55033	-2.7987
8.55867	-2.80245
8.567	-2.80415
8.57533	-2.80795
8.58367	-2.8115
8.592	-2.81495
8.60033	-2.81765
8.60867	-2.8205
8.617	-2.8236
8.62533	-2.82615
8.63367	-2.82845
8.642	-2.8306
8.65033	-2.8314
8.65867	-2.83475
8.667	-2.8362
8.67533	-2.8393
8.68367	-2.84035
8.692	-2.84045
8.70033	-2.8418
8.70867	-2.84255
8.717	-2.8439
8.72533	-2.8463
8.73367	-2.84595
8.742	-2.8467
8.75033	-2.8481
8.75867	-2.8484
8.767	-2.84835
8.77533	-2.84995
8.78367	-2.8509
8.792	-2.851
8.80033	-2.85085
8.80867	-2.85155
8.817	-2.85105
8.82533	-2.8526
8.83367	-2.85355
8.842	-2.8541
8.85033	-2.85225
8.85867	-2.85315
8.867	-2.85395
8.87533	-2.85435
8.88367	-2.85445
8.892	-2.8549
8.90033	-2.8551
8.90867	-2.85585
8.917	-2.8554
8.92533	-2.85655
8.93367	-2.856
8.942	-2.8569
8.95033	-2.8565
8.95867	-2.8538
8.967	-2.85385
8.97533	-2.8544
8.98367	-2.8547
8.992	-2.85515
9.00033	-2.8544
9.00867	-2.8529
9.017	-2.8536
9.02533	-2.853
9.03367	-2.85225
9.042	-2.85115
9.05033	-2.85095
9.05867	-2.84955
9.067	-2.84895
9.07533	-2.8477
9.08367	-2.84545
9.092	-2.84475
9.10033	-2.8444
9.10867	-2.8426
9.117	-2.8417
9.12533	-2.83875
9.13367	-2.83785
9.142	-2.83485
9.15033	-2.8327
9.15867	-2.8304
9.167	-2.8274
9.17533	-2.82625
9.18367	-2.8224
9.192	-2.81815
9.20033	-2.8142
9.20867	-2.81015
9.217	-2.8055
9.22533	-2.79925
9.23367	-2.79265
9.242	-2.7864
9.25033	-2.77665
9.25867	-2.76805
9.267	-2.7587
9.27533	-2.74705
9.28367	-2.73235
9.292	-2.7162
9.30033	-2.6981
9.30867	-2.6788
9.317	-2.65605
9.32533	-2.62975
9.33367	-2.60095
9.342	-2.5686
9.35033	-2.53335
9.35867	-2.49325
9.367	-2.45
9.37533	-2.40315
9.38367	-2.35255
9.392	-2.2964
9.40033	-2.23695
9.40867	-2.17735
9.417	-2.1134
9.42533	-2.05
9.43367	-1.9835
9.442	-1.9168
9.45033	-1.85265
9.45867	-1.7895
9.467	-1.7289
9.47533	-1.6725
9.48367	-1.6205
9.492	-1.5748
9.50033	-1.53585
9.50867	-1.5032
9.517	-1.47945
9.52533	-1.4656
9.53367	-1.46195
9.542	-1.46425
9.55033	-1.47815
9.55867	-1.4993
9.567	-1.52935
9.57533	-1.5668
9.58367	-1.6107
9.592	-1.66245
9.60033	-1.71885
9.60867	-1.77985
9.617	-1.84345
9.62533	-1.9096
9.63367	-1.97625
9.642	-2.0436
9.65033	-2.10955
9.65867	-2.1748
9.667	-2.2366
9.67533	-2.29785
9.68367	-2.35465
9.692	-2.40665
9.70033	-2.4585
9.70867	-2.50625
9.717	-2.54875
9.72533	-2.5861
9.73367	-2.61985
9.742	-2.6532
9.75033	-2.68185
9.75867	-2.70765
9.767	-2.7298
9.77533	-2.74895
9.78367	-2.76655
9.792	-2.78115
9.80033	-2.79465
9.80867	-2.80705
9.817	-2.81675
9.82533	-2.8253
9.83367	-2.83125
9.842	-2.83825
9.85033	-2.84315
9.85867	-2.8491
9.867	-2.8541
9.87533	-2.85815
9.88367	-2.86045
9.892	-2.86435
9.90033	-2.8666
9.90867	-2.8685
9.917	-2.87075
9.92533	-2.8721
9.93367	-2.87385
9.942	-2.8748
9.95033	-2.8754
9.95867	-2.8772
9.967	-2.87905
9.97533	-2.87855
9.98367	-2.88025
9.992	-2.88095
10.0003	-2.87945
10.0087	-2.8806
10.017	-2.8806
10.0253	-2.8807
10.0337	-2.881
10.042	-2.88065
10.0503	-2.8803
10.0587	-2.87915
10.067	-2.878
10.0753	-2.8764
10.0837	-2.87495
10.092	-2.8736
10.1003	-2.87015
10.1087	-2.8678
10.117	-2.8659
10.1253	-2.8597
10.1337	-2.8582
10.142	-2.8545
10.1503	-2.84965
10.1587	-2.84235
10.167	-2.8361
10.1753	-2.8291
10.1837	-2.8226
10.192	-2.8143
10.2003	-2.80545
10.2087	-2.7959
10.217	-2.78505
10.2253	-2.7726
10.2337	-2.76055
10.242	-2.7474
10.2503	-2.73125
10.2587	-2.7143
10.267	-2.69565
10.2753	-2.67545
10.2837	-2.6554
10.292	-2.6335
10.3003	-2.61115
10.3087	-2.58415
10.317	-2.5552
10.3253	-2.52695
10.3337	-2.4951
10.342	-2.46075
10.3503	-2.42385
10.3587	-2.38515
10.367	-2.34455
10.3753	-2.30075
10.3837	-2.251
10.392	-2.20165
10.4003	-2.1504
10.4087	-2.0929
10.417	-2.0318
10.4253	-1.9677
10.4337	-1.8969
10.442	-1.82405
10.4503	-1.7435
10.4587	-1.6587
10.467	-1.5672
10.4753	-1.4677
10.4837	-1.35995
10.492	-1.24255
10.5003	-1.11465
10.5087	-0.97475
10.517	-0.82145
10.5253	-0.65175
10.5337	-0.4635
10.542	-0.25535
10.5503	-0.0265
10.5587	0.2344
10.567	0.5232
10.5753	0.84175
10.5837	1.2001
10.592	1.605
10.6003	2.0594
10.6087	2.5677
10.617	3.1275
10.6253	3.75205
10.6337	4.44435
10.642	5.2083
10.6503	6.048
10.6587	6.96425
10.667	7.9563
10.6753	9.019
10.6837	10.1591
10.692	11.3729
10.7003	12.6557
10.7087	14.0165
10.717	15.416
10.7253	16.866
10.7337	18.3222
10.742	19.7915
10.7503	21.2632
10.7587	22.7093
10.767	24.1143
10.7753	25.4657
10.7837	26.7391
10.792	27.9308
10.8003	29.0227
10.8087	30.0027
10.817	30.8707
10.8253	31.6063
10.8337	32.2009
10.842	32.6562
10.8503	32.9819
10.8587	33.1538
10.867	33.1925
10.8753	33.0891
10.8837	32.8464
10.892	32.4652
10.9003	31.9566
10.9087	31.3132
10.917	30.5586
10.9253	29.6953
10.9337	28.7329
10.942	27.6809
10.9503	26.5493
10.9587	25.3467
10.967	24.0912
10.9753	22.7834
10.9837	21.4311
10.992	20.0666
11.0003	18.7017
11.0087	17.3111
11.017	15.9354
11.0253	14.5967
11.0337	13.2962
11.042	12.0366
11.0503	10.8145
11.0587	9.6458
11.067	8.5439
11.0753	7.51145
11.0837	6.54505
11.092	5.6489
11.1003	4.82275
11.1087	4.0595
11.117	3.37035
11.1253	2.75085
11.1337	2.18945
11.142	1.68905
11.1503	1.2349
11.1587	0.8274
11.167	0.46375
11.1753	0.14225
11.1837	-0.13785
11.192	-0.38205
11.2003	-0.6011
11.2087	-0.7945
11.217	-0.9617
11.2253	-1.10815
11.2337	-1.2364
11.242	-1.34825
11.2503	-1.4462
11.2587	-1.53295
11.267	-1.6099
11.2753	-1.67535
11.2837	-1.7345
11.292	-1.78575
11.3003	-1.8323
11.3087	-1.87335
11.317	-1.90975
11.3253	-1.94315
11.3337	-1.9733
11.342	-2.00055
11.3503	-2.0253
11.3587	-2.04805
11.367	-2.06825
11.3753	-2.08665
11.3837	-2.10405
11.392	-2.1197
11.4003	-2.1342
11.4087	-2.14805
11.417	-2.16235
11.4253	-2.1732
11.4337	-2.18215
11.442	-2.1941
11.4503	-2.20505
11.4587	-2.2149
11.467	-2.22195
11.4753	-2.2289
11.4837	-2.2361
11.492	-2.24475
11.5003	-2.2522
11.5087	-2.2591
11.517	-2.2645
11.5253	-2.27015
11.5337	-2.2762
11.542	-2.2819
11.5503	-2.2882
11.5587	-2.29145
11.567	-2.29665
11.5753	-2.2989
11.5837	-2.301
11.592	-2.3054
11.6003	-2.3085
11.6087	-2.31395
11.617	-2.3162
11.6253	-2.31735
11.6337	-2.32055
11.642	-2.3231
11.6503	-2.3261
11.6587	-2.32785
11.667	-2.3292
11.6753	-2.33145
11.6837	-2.33325
11.692	-2.33395
11.7003	-2.3361
11.7087	-2.337
11.717	-2.3389
11.7253	-2.33845
11.7337	-2.34055
11.742	-2.3402
11.7503	-2.34055
11.7587	-2.3408
11.767	-2.34155
11.7753	-2.34205
11.7837	-2.34285
11.792	-2.3426
11.8003	-2.3423
11.8087	-2.3424
11.817	-2.34165
11.8253	-2.342
11.8337	-2.34135
11.842	-2.3405
11.8503	-2.3416
11.8587	-2.34145
11.867	-2.33845
11.8753	-2.33765
11.8837	-2.33905
11.892	-2.3381
11.9003	-2.33655
11.9087	-2.3345
11.917	-2.33175
11.9253	-2.3324
11.9337	-2.33145
11.942	-2.3304
11.9503	-2.3293
11.9587	-2.32775
11.967	-2.32605
11.9753	-2.3253
11.9837	-2.3257
11.992	-2.32365
12.0003	-2.32225
12.0087	-2.3207
12.017	-2.316
12.0253	-2.31455
12.0337	-2.3126
12.042	-2.3124
12.0503	-2.31095
12.0587	-2.3074
12.067	-2.30485
12.0753	-2.3039
12.0837	-2.302
12.092	-2.30045
12.1003	-2.29855
12.1087	-2.29635
12.117	-2.29405
12.1253	-2.29225
12.1337	-2.29
12.142	-2.28785
12.1503	-2.28565
12.1587	-2.283
12.167	-2.28035
12.1753	-2.2772
12.1837	-2.274
12.192	-2.2711
12.2003	-2.26915
12.2087	-2.2651
12.217	-2.26255
12.2253	-2.25985
12.2337	-2.2566
12.242	-2.25355
12.2503	-2.24975
12.2587	-2.2464
12.267	-2.24285
12.2753	-2.23865
12.2837	-2.23605
12.292	-2.232
12.3003	-2.22695
12.3087	-2.2206
12.317	-2.2186
12.3253	-2.2142
12.3337	-2.2094
12.342	-2.20345
12.3503	-2.197
12.3587	-2.191
12.367	-2.186
12.3753	-2.18055
12.3837	-2.1745
12.392	-2.16885
12.4003	-2.16255
12.4087	-2.1556
12.417	-2.14875
12.4253	-2.1425
12.4337	-2.13415
12.442	-2.1244
12.4503	-2.1128
12.4587	-2.1024
12.467	-2.09195
12.4753	-2.0819
12.4837	-2.0706
12.492	-2.0564
12.5003	-2.03975
12.5087	-2.0251
12.517	-2.00825
12.5253	-1.99005
12.5337	-1.96975
12.542	-1.9469
12.5503	-1.92295
12.5587	-1.89645
12.567	-1.86895
12.5753	-1.8375
12.5837	-1.80385
12.592	-1.76685
12.6003	-1.72385
12.6087	-1.68055
12.617	-1.6315
12.6253	-1.58055
12.6337	-1.5243
12.642	-1.46485
12.6503	-1.4013
12.6587	-1.3339
12.667	-1.26245
12.6753	-1.1867
12.6837	-1.1078
12.692	-1.0253
12.7003	-0.9393
12.7087	-0.85015
12.717	-0.75935
12.7253	-0.6672
12.7337	-0.5728
12.742	-0.47715
12.7503	-0.38265
12.7587	-0.2902
12.767	-0.19895
12.7753	-0.1087
12.7837	-0.0204
12.792	0.06615
12.8003	0.14435
12.8087	0.21855
12.817	0.2863
12.8253	0.34915
12.8337	0.40615
12.842	0.45555
12.8503	0.49845
12.8587	0.53195
12.867	0.56075
12.8753	0.5837
12.8837	0.60425
12.892	0.61935
12.9003	0.6257
12.9087	0.62785
12.917	0.62385
12.9253	0.6177
12.9337	0.61385
12.942	0.6072
12.9503	0.5973
12.9587	0.58855
12.967	0.58275
12.9753	0.5804
12.9837	0.5815
12.992	0.5869
13.0003	0.59945
13.0087	0.61935
13.017	0.64665
13.0253	0.6831
13.0337	0.73495
13.042	0.79625
13.0503	0.87165
13.0587	0.96105
13.067	1.0678
13.0753	1.19175
13.0837	1.33865
13.092	1.5049
13.1003	1.6971
13.1087	1.9166
13.117	2.1654
13.1253	2.4472
13.1337	2.7645
13.142	3.12055
13.1503	3.5199
13.1587	3.963
13.167	4.45595
13.1753	5.00135
13.1837	5.6076
13.192	6.26405
13.2003	6.982
13.2087	7.7614
13.217	8.6061
13.2253	9.51715
13.2337	10.4895
13.242	11.5157
13.2503	12.595
13.2587	13.7171
13.267	14.8805
13.2753	16.0741
13.2837	17.2881
13.292	18.508
13.3003	19.7228
13.3087	20.9258
13.317	22.1145
13.3253	23.2882
13.3337	24.4237
13.342	25.5176
13.3503	26.5444
13.3587	27.4989
13.367	28.3916
13.3753	29.2198
13.3837	29.9618
13.392	30.6273
13.4003	31.2026
13.4087	31.6906
13.417	32.0946
13.4253	32.4127
13.4337	32.6473
13.442	32.802
13.4503	32.8687
13.4587	32.8539
13.467	32.7669
13.4753	32.6131
13.4837	32.3805
13.492	32.0855
13.5003	31.7229
13.5087	31.2929
13.517	30.8054
13.5253	30.2633
13.5337	29.6667
13.542	29.0236
13.5503	28.3388
13.5587	27.6132
13.567	26.8504
13.5753	26.0566
13.5837	25.2349
13.592	24.3848
13.6003	23.5118
13.6087	22.6245
13.617	21.7309
13.6253	20.814
13.6337	19.8874
13.642	18.9656
13.6503	18.0544
13.6587	17.1443
13.667	16.2419
13.6753	15.3395
13.6837	14.4502
13.692	13.5871
13.7003	12.7451
13.7087	11.9265
13.717	11.1333
13.7253	10.3669
13.7337	9.62685
13.742	8.92515
13.7503	8.26075
13.7587	7.62615
13.767	7.0197
13.7753	6.4378
13.7837	5.885
13.792	5.3662
13.8003	4.8826
13.8087	4.4343
13.817	4.00985
13.8253	3.6089
13.8337	3.2347
13.842	2.89065
13.8503	2.5709
13.8587	2.2748
13.867	2.0009
13.8753	1.74805
13.8837	1.51245
13.892	1.2946
13.9003	1.0961
13.9087	0.9149
13.917	0.7446
13.9253	0.5884
13.9337	0.4428
13.942	0.3086
13.9503	0.1847
13.9587	0.07025
13.967	-0.0352
13.9753	-0.13275
13.9837	-0.2226
13.992	-0.3057
14.0003	-0.38365
14.0087	-0.45505
14.017	-0.52235
14.0253	-0.5838
14.0337	-0.6425
14.042	-0.6971
14.0503	-0.74525
14.0587	-0.79285
14.067	-0.83855
14.0753	-0.8803
14.0837	-0.91915
14.092	-0.95595
14.1003	-0.98765
14.1087	-1.0211
14.117	-1.05325
14.1253	-1.08245
14.1337	-1.1105
14.142	-1.13605
14.1503	-1.1612
14.1587	-1.1853
14.167	-1.21005
14.1753	-1.23155
14.1837	-1.24985
14.192	-1.26785
14.2003	-1.28405
14.2087	-1.3028
14.217	-1.3197
14.2253	-1.3378
14.2337	-1.3543
14.242	-1.36735
14.2503	-1.3794
14.2587	-1.3946
14.267	-1.4089
14.2753	-1.4221
14.2837	-1.4353
14.292	-1.4466
14.3003	-1.45915
14.3087	-1.4693
14.317	-1.4808
14.3253	-1.4934
14.3337	-1.50295
14.342	-1.5113
14.3503	-1.5205
14.3587	-1.52995
14.367	-1.5389
14.3753	-1.54745
14.3837	-1.5563
14.392	-1.5643
14.4003	-1.57315
14.4087	-1.58125
14.417	-1.5889
14.4253	-1.59545
14.4337	-1.6027
14.442	-1.61
14.4503	-1.6167
14.4587	-1.6239
14.467	-1.6299
14.4753	-1.63695
14.4837	-1.64235
14.492	-1.64575
14.5003	-1.6537
14.5087	-1.6603
14.517	-1.6653
14.5253	-1.6702
14.5337	-1.6737
14.542	-1.67775
14.5503	-1.6836
14.5587	-1.6883
14.567	-1.6934
14.5753	-1.69765
14.5837	-1.70255
14.592	-1.707
14.6003	-1.7113
14.6087	-1.7174
14.617	-1.72125
14.6253	-1.72355
14.6337	-1.7266
14.642	-1.73005
14.6503	-1.73295
14.6587	-1.7381
14.667	-1.74235
14.6753	-1.7456
14.6837	-1.74645
14.692	-1.74985
14.7003	-1.7539
14.7087	-1.7574
14.717	-1.7608
14.7253	-1.7629
14.7337	-1.7663
14.742	-1.7687
14.7503	-1.77135
14.7587	-1.77525
14.767	-1.7786
14.7753	-1.78
14.7837	-1.7828
14.792	-1.7847
14.8003	-1.7856
14.8087	-1.78785
14.817	-1.79095
14.8253	-1.7933
14.8337	-1.7955
14.842	-1.7978
14.8503	-1.8007
14.8587	-1.8022
14.867	-1.80405
14.8753	-1.80575
14.8837	-1.80785
14.892	-1.80925
14.9003	-1.81125
14.9087	-1.81295
14.917	-1.81495
14.9253	-1.81435
14.9337	-1.81675
14.942	-1.81945
14.9503	-1.8208
14.9587	-1.82135
14.967	-1.822
14.9753	-1.82255
14.9837	-1.82425
14.992	-1.82605
15.0003	-1.82805
15.0087	-1.82945
15.017	-1.83015
15.0253	-1.8319
15.0337	-1.83325
15.042	-1.8364
15.0503	-1.83735
15.0587	-1.83815
15.067	-1.83825
15.0753	-1.8381
15.0837	-1.83985
15.092	-1.8411
15.1003	-1.8434
15.1087	-1.8441
15.117	-1.84335
15.1253	-1.8445
15.1337	-1.84625
15.142	-1.84785
15.1503	-1.8491
15.1587	-1.8498
15.167	-1.8511
15.1753	-1.8527
15.1837	-1.85395
15.192	-1.85585
15.2003	-1.85745
15.2087	-1.8586
15.217	-1.85905
15.2253	-1.8594
15.2337	-1.86005
15.242	-1.8614
15.2503	-1.86225
15.2587	-1.86475
15.267	-1.86465
15.2753	-1.86665
15.2837	-1.86755
15.292	-1.86875
15.3003	-1.86965
15.3087	-1.87055
15.317	-1.87225
15.3253	-1.87395
15.3337	-1.8727
15.342	-1.8749
15.3503	-1.8758
15.3587	-1.8759
15.367	-1.8771
15.3753	-1.87995
15.3837	-1.88115
15.392	-1.88115
15.4003	-1.88375
15.4087	-1.88295
15.417	-1.88365
15.4253	-1.88595
15.4337	-1.88775
15.442	-1.88785
15.4503	-1.8895
15.4587	-1.8909
15.467	-1.89215
15.4753	-1.8944
15.4837	-1.8961
15.492	-1.8967
15.5003	-1.8976
15.5087	-1.8972
15.517	-1.8981
15.5253	-1.89955
15.5337	-1.90155
15.542	-1.9034
15.5503	-1.90375
15.5587	-1.90265
15.567	-1.905
15.5753	-1.9062
15.5837	-1.90745
15.592	-1.90885
15.6003	-1.90955
15.6087	-1.9104
15.617	-1.91135
15.6253	-1.91315
15.6337	-1.9144
15.642	-1.9152
15.6503	-1.91805
15.6587	-1.91665
15.667	-1.9168
15.6753	-1.91825
15.6837	-1.91875
15.692	-1.9207
15.7003	-1.92195
15.7087	-1.92195
15.717	-1.92345
15.7253	-1.9248
15.7337	-1.9258
15.742	-1.9266
15.7503	-1.92805
15.7587	-1.92825
15.767	-1.929
15.7753	-1.9311
15.7837	-1.9324
15.792	-1.93135
15.8003	-1.9329
15.8087	-1.9345
15.817	-1.93655
15.8253	-1.9379
15.8337	-1.9381
15.842	-1.9384
15.8503	-1.93905
15.8587	-1.94035
15.867	-1.9432
15.8753	-1.94495
15.8837	-1.9461
15.892	-1.94755
15.9003	-1.9496
15.9087	-1.9513
15.917	-1.95515
15.9253	-1.95645
15.9337	-1.9582
15.942	-1.9586
15.9503	-1.95935
15.9587	-1.96135
15.967	-1.9644
15.9753	-1.9668
15.9837	-1.96965
15.992	-1.9695
16.0003	-1.97105
16.0087	-1.9742
16.017	-1.9775
16.0253	-1.9792
16.0337	-1.9812
16.042	-1.98435
16.0503	-1.9867
16.0587	-1.98875
16.067	-1.9927
16.0753	-1.99465
16.0837	-1.997
16.092	-1.9988
16.1003	-2.00045
16.1087	-2.00205
16.117	-2.004
16.1253	-2.00675
16.1337	-2.0091
16.142	-2.0103
16.1503	-2.0123
16.1587	-2.01435
16.167	-2.01695
16.1753	-2.01875
16.1837	-2.0206
16.192	-2.022
16.2003	-2.02465
16.2087	-2.02635
16.217	-2.02845
16.2253	-2.02935
16.2337	-2.02975
16.242	-2.03125
16.2503	-2.03375
16.2587	-2.03425
16.267	-2.0345
16.2753	-2.0362
16.2837	-2.0363
16.292	-2.03705
16.3003	-2.03885
16.3087	-2.0397
16.317	-2.0412
16.3253	-2.04165
16.3337	-2.04325
16.342	-2.0444
16.3503	-2.04585
16.3587	-2.0479
16.367	-2.0479
16.3753	-2.04835
16.3837	-2.0475
16.392	-2.0474
16.4003	-2.0482
16.4087	-2.0509
16.417	-2.0516
16.4253	-2.0502
16.4337	-2.0496
16.442	-2.0508
16.4503	-2.05165
16.4587	-2.05245
16.467	-2.053
16.4753	-2.05325
16.4837	-2.05355
16.492	-2.05375
16.5003	-2.0552
16.5087	-2.0567
16.517	-2.05665
16.5253	-2.057
16.5337	-2.0558
16.542	-2.05625
16.5503	-2.05645
16.5587	-2.0567
16.567	-2.0579
16.5753	-2.05745
16.5837	-2.05705
16.592	-2.05835
16.6003	-2.05875
16.6087	-2.059
16.617	-2.0587
16.6253	-2.05905
16.6337	-2.0597
16.642	-2.06
16.6503	-2.0611
16.6587	-2.06005
[truncated: 5,201 more rows]
