# Supplementary material for: Polysaccharide, the Active Component of Dendrobium officinale, Ameliorates Metabolic Hypertension in Rats via Regulating Intestinal Flora-SCFAs-Vascular Axis
Source: Front Pharmacol. 2022 Jul 11;13:935714. doi: 10.3389/fphar.2022.935714 (PMC9310040; doi:10.3389/fphar.2022.935714)
Supplement: Supplementary file 1 [file DataSheet1.ZIP › Supplementary materials-raw data/Figure 2/Figure 2ABC.xlsx]

## Sheet: Sheet1
SBP	均值	SD	均值	SD	均值	SD	均值	SD	均值	SD	均值	SD
-6	123.25	3.92641	129.4	11.2599	124.15	8.62828	124.3	12.6768	127.833	9.70586	116.6	9.41735
0	119.55	8.69726	144.714	5.01638	145.708	3.04692	146.833	4.13133	146.833	8.36549	145.444	4.47214
2	128.8	10.5353	142.896	2.1766	143.333	1.20698	139.067	4.94613	136	8.11231	139.467	5.06952
4	119.759	8.01262	143.042	3.52914	137.467	5.13569	133.887	9.93755	134	4.66667	134.424	7.22991
7	122.417	8.5035	143.75	3.92306	139.2	3.86245	124.867	4.79763	135.467	7.90249	126.9	10.2452
	NG		MG		AB		DOFP		DOFP+AB		SCFAs
DBP	均值	SD	均值	SD	均值	SD	均值	SD	均值	SD	均值	SD
-6	97.5333	6.22986	104.733	8.46751	103.117	9.27364	100.333	11.3963	105.067	8.19033	96.6	6.76374
0	102.5	9.40351	114.375	7.24719	114.2	9.67522	114.133	7.25242	113.467	12.363	113.889	8.23779
2	104.625	6.57662	114.222	4.52565	114.185	7.54636	109.767	9.74242	112.25	2.87228	109.6	4.78075
4	101.4	8.39113	116.056	8.90797	113.3	3.29225	103.667	13.1224	110.417	6.22428	104.267	9.80652
7	99.4444	9.10891	114.833	4.30403	109.6	8.9205	104.267	7.90811	104.9	6.08388	104.833	8.8642
	NG		MG		AB		DOFP		DOFP+AB		SCFAs
MBP	均值	SD	均值	SD	均值	SD	均值	SD	均值	SD	均值	SD
-6	115.15	9.2217	113.033	8.77208	110.283	8.70435	108.267	11.5788	112.7	8.45679	103.4	7.16783
0	108.367	8.94213	126.033	8.00224	125.5	7.49856	125.167	5.50477	124.667	10.4669	124.481	6.51091
2	114.067	7.99506	119.786	5.07053	122.8	6.28775	119.667	7.91467	115.833	7.95623	119.667	4.60072
4	103.574	8.61729	122.094	7.94368	118.517	4.81282	112.033	11.5464	112.733	5.81356	111.967	8.64163
7	107.741	8.57123	124.55	3.64984	119.5	6.40842	109.926	5.45888	115.233	5.50656	110.481	7.06146
	NG		MG		AB		DOFP		DOFP+AB		SCFAs
