# Supplementary material for: Polysaccharide, the Active Component of Dendrobium officinale, Ameliorates Metabolic Hypertension in Rats via Regulating Intestinal Flora-SCFAs-Vascular Axis
Source: Front Pharmacol. 2022 Jul 11;13:935714. doi: 10.3389/fphar.2022.935714 (PMC9310040; doi:10.3389/fphar.2022.935714)
Supplement: Supplementary file 1 [file DataSheet1.ZIP › Supplementary materials-raw data/Figure 2/Figure 2D.xlsx]

## Sheet: 分组时
造模0周-体重表
	NG		MG		AB		DOFP		DOFP+AB		SCFAs
	编号	体重（g）	编号	体重（g）	编号	体重（g）	编号	体重（g）	编号	体重（g）	编号	体重（g）
上	24	242	167	244.4	257	240.2	25	250.1	27	244.9	258	244.8
	29	236.7	138	238.2	34	239.1	137	236.8	15	239.4	237	236.8
	7	232.7	18	233.2	26	233.7	16	234	23	233.8	169	234.5
	6	228.6	158	227.6	28	228.9	248	227.7	146	228.5	59	230.6
	268	226.7	47	224.6	19	227.2	259	227.3	9	226.4	58	224.8
下	3	224.2	46	223.9	79	224.2	45	224.1	235	223.6	4	221.8
	134	220.2	178	218.2	256	218.6	49	219.2	37	219.3	129	217.5
	69	215.2	149	212.3	156	216.8	136	215.3	249	214.9	234	216.9
	246	206.2	78	211.2	157	205.2	123	206.2	124	207.4	67	209.6
	38	202.4	39	202.3	128	200.2	148	203.9	35	194.6	125	194.8

## Sheet: 造模2周
造模2周-体重表
NG		MG		AB		DOFP		DOFP+AB		SCFAs
编号	体重	编号	体重	编号	体重	编号	体重	编号	体重	编号	体重
24	334.9	167	276.3	257	259.1	25	267.8	27	264.5	258	250.9
29	298.6	138	237.8	34	270.3	137	267.4	15	258.4	237	251.9
7	337.1	18	268.9	26	248.9	16	247.3	23	248.1	169	253.3
6	333.2	158	249.3	28	237.4	248	244.8	146	253.5	59	270.2
268	300.4	47	260.7	19	255.4	259	250.5	9	262	58	256.2
3	353.8	46	252.1	79	245.5	45	259.3	235	242.3	4	244.2
134	327.7	178	266.9	256	254.8	49	240.1	37	263.5	129	258
69	320.7	149	251.2	156	243.3	136	268.1	249	252.6	234	245.1
246	315.6	78	238.9	157	244.6	123	251.8	124	252	67	233.1
38	327.7	39	233.6	128	230.7	148	236	35	258.5	125	244.6

## Sheet: 造模4周
造模4周-体重表
NG		MG		AB		DOFP		DOFP+AB		SCFAs
编号	体重	编号	体重	编号	体重	编号	体重	编号	体重	编号	体重
24	408.3	167	328.6	257	320.5	25	324.7	27	319.7	258	315.6
29	348.4	138	329.6	34	328.2	137	343.9	15	302.6	237	304.2
7	409.6	18	305.5	26	306.4	16	294.5	23	293.6	169	309.4
6	398.6	158	337.6	28	294.3	248	293.4	146	304.6	59	315
268	350.2	47	328.2	19	302.6	259	313.5	9	347.5	58	318.6
3	439.7	46	301.9	79	303.2	45	315.9	235	302.6	4	294.4
134	395.8	178	332.6	256	308.5	49	297.8	37	336.9	129	341.9
69	379.8	149	290.6	156	302.9	136	322.1	249	326.4	234	298.4
246	380.6	78	303.3	157	306.4	123	306.7	124	297.3	67	295.5
38	406.9	39	251.9	128	276.7	148	275.8	35	311.2	125	278.2

## Sheet: 造模6周
造模6周-体重表
NG		MG		AB		DOFP		DOFP+AB		SCFAs
编号	体重	编号	体重	编号	体重	编号	体重	编号	体重	编号	体重
24	468.5	167	352.9	257	337.5	25	375.5	27	340	258	352.6
29	362.2	138	308.7	34	350.7	137	383.8	15	321.9	237	312.3
7	410.5	18	353.4	26	328.4	16	323.4	23	313.4	169	340.7
6	453.1	158	312.3	28	316.8	248	343.3	146	320.6	59	375.6
268	388.7	47	351.4	19	342.1	259	351.9	9	369.8	58	346.4
3	499.9	46	350.3	79	333.7	45	369.1	235	308.6	4	321.9
134	435.8	178	364.6	256	331	49	331.9	37	371.5	129	375.8
69	419.4	149	335.7	156	329.1	136	373.5	249	340.4	234	305.5
246	419.9	78	327.2	157	326.8	123	357.8	124	321.8	67	317.4
38	454.4	39	289.7	128	288.7	148	317.6	35	342.2	125	294.5

## Sheet: 给药2周
给药2周-体重表
NG		MG		AB		DOFP		DOFP+AB		SCFAs
编号	体重	编号	体重	编号	体重	编号	体重	编号	体重	编号	体重
24	575	37	456.11	138	358.5	126	476.9	147	360.7	34	439.6
29	457.7	35	406.5	247	421.8	239	399.7	16	372.5	36	424
7	564.3	128	401.5	267	373.4	28	385	2	338.2	148	409.7
6	552.2	249	421.9	9	435.4	79	425.8	25	431.1	68	383.5
268	478.6	245	361	45	433.5	179	419.7	135	326.4	59	472.9
3	596.4	145	376.9	14	432.2	124	370.5	18	385.9	48	442.8
134	517.2	19	445.8	57	403.4	259	442.1	89	387.9	146	361.8
69	482.9	178	427.1	256	413.7	257	408.9	238	393.7	58	435.5
246	497	159	411.8	15	379.1	1	388.3	17	377.9	235	382.5
38	523.1	236	461.7	46	398.5	125	375.2	189	431.3	13	370.8

## Sheet: 给药4周
给药4周-体重表
NG		MG		AB		DOFP		DOFP+AB		SCFAs
编号	体重	编号	体重	编号	体重	编号	体重	编号	体重	编号	体重
24	584.7	37	488.8	138	353.9	126	511.9	147	400.5	34	479.7
29	死亡	35	433.5	247	464.8	239	426.7	16	392.1	36	462.6
7	571.8	128	440.9	267	443.2	28	413.1	2	370.3	148	431.7
6	555.5	249	453.5	9	469.7	79	458.7	25	476	68	406.5
268	489.5	245	409.5	45	462.2	179	438.2	135	329.3	59	496.7
3	606.1	145	403.9	14	472.3	124	383	18	405	48	473
134	520.1	19	486.2	57	430.1	259	494	89	394	146	388.3
69	495.2	178	458.3	256	449.3	257	449.8	238	421.5	58	459.8
246	492.5	159	446.3	15	410.1	1	424.4	17	412	235	416.8
38	536.9	236	499.8	46	430.4	125	417.3	189	468.7	13	386.4

## Sheet: 给药6周
给药6周-体重表
NG		MG		AB		DOFP		DOFP+AB		SCFAs
编号	体重	编号	体重	编号	体重	编号	体重	编号	体重	编号	体重
24	610.4	37	500.9	138	365.3	126	561.2	147	436.4	34	530.1
29	死亡	35	438	247	512.7	239	457.2	16	405.7	36	492.2
7	620.1	128	445.3	267	470.9	28	430.5	2	410	148	460
6	569.1	249	462.3	9	495.3	79	482.1	25	516.3	68	435.2
268	500.3	245	410.3	45	499.8	179	468.9	135	353.3	59	509.2
3	620.4	145	412.2	14	503.3	124	400.3	18	443.8	48	507.3
134	532.1	19	510	57	453.8	259	523.8	89	430.7	146	417.4
69	510.1	178	500.7	256	487.6	257	457.9	238	465.6	58	495.7
246	500.3	159	469.9	15	435.2	1	436.7	17	446.8	235	452.8
38	560.9	236	520.2	46	450.8	125	435.7	189	496.4	13	423.7
