# Supplementary material for: Polysaccharide, the Active Component of Dendrobium officinale, Ameliorates Metabolic Hypertension in Rats via Regulating Intestinal Flora-SCFAs-Vascular Axis
Source: Front Pharmacol. 2022 Jul 11;13:935714. doi: 10.3389/fphar.2022.935714 (PMC9310040; doi:10.3389/fphar.2022.935714)
Supplement: Supplementary file 1 [file DataSheet1.ZIP › Supplementary materials-raw data/Figure 3/Figure 3A-F.xlsx]

## Sheet: TC
NG	MG	DOPS	DOPS+AB	AB	SCFAs
1.94	6.09	4.68	4.58	4.18	4.32
1.82	6.12	2.35	5.51	6.47	5.63
2.2	4.56	3.5	5.61	4.76	4.07
2.58	5.53	2.57	6.81	2.5	4.8
1.94	4.26	2.72	5.63	7.08	5.04
1.52	4.78	3.36	3.53	6.2	4.02
2.16	5.93	3.97		5.85	3.57
2.1	5.71	2.55		6.47	3.74
1.86		2.84			4.41
					3.42

## Sheet: TG
NG	MG	DOPS	DOPS+AB	AB	SCFAs
1.08	0.81	1.1	0.94	1.62	0.95
1.05	1.05	0.83	1.44	1.46	1.05
0.7	1.01	1.17	1.14	1.12	1.32
1.19	0.91	0.99	1.39	0.91	0.85
0.81	0.83	1.31	0.92	1.25	0.95
0.89	1.81	0.96	0.93	1.33	1.18
	0.83	0.78	1.45	1.19
	1.89

## Sheet: HDL-C
NG	MG	DOPS	DOPS+AB	AB	SCFAs
0.82	0.17	0.54	0.42	0.3	0.44
0.82	0.17	0.38	0.23	0.35	0.2
0.75	0.28	0.43	0.18	0.3	0.51
0.72	0.38	0.53	0.12	0.32	0.24
0.7	0.3	0.23	0.21	0.22	0.29
0.79	0.08	0.34	0.4	0.32	0.59
0.66	0.23	0.24	0.22	0.33	0.41
	0.43	0.47			0.43
	0.1	0.31
	0.27

## Sheet: LDL-C
NG	MG	DOPS	DOPS+AB	AB	SCFAs
0.63	5.55	3.64	4.74818	6.04	3.88
0.52	5.47	1.59	3.41454	3.21	5.2
1.45	3.82	2.54	6.26727	5.76	3.39
1.12	5.23	1.44	4.76091	3.26	4.29
0.85	4.03	1.5	4.40364	5.24	4.15
0.58	3.53	2.67		4.99	3.73
1.46	5.45	3.73		4.79	2.76
0.99	4.58	1.27			3.57
1.2		1.93			2.45

## Sheet: AST
NG	MG	DOPS	DOPS+AB	AB	SCFAs
161	217	125	228	214	196
162	207	230	182	148	155
169	258	222	152	179	156
127	174	176	150	187	204
122	218	167	194	166	91
163	183	144	199	135	159
122	169	101	177	175	225
		156	131	201	176
				230	105
				201

## Sheet: ALT
NG	MG	DOPS	DOPS+AB	AB	SCFAs
60	79	51	88	76	54
58	71	45	96	81	51
62	66	58	63	52	57
54	67	46	65	44	41
54	97	63	88	84	63
45	62	53	94	119	43
39	80	56	49		46
52	44	55	70		64
53	64				62
					39
