# Supplementary material for: Polysaccharide, the Active Component of Dendrobium officinale, Ameliorates Metabolic Hypertension in Rats via Regulating Intestinal Flora-SCFAs-Vascular Axis
Source: Front Pharmacol. 2022 Jul 11;13:935714. doi: 10.3389/fphar.2022.935714 (PMC9310040; doi:10.3389/fphar.2022.935714)
Supplement: Supplementary file 1 [file DataSheet1.ZIP › Supplementary materials-raw data/Figure 4/Figure 4BD.xlsx]

## Sheet: Sheet1
	NG		MG		DOPS		DOPS+AB		AB		SCFAs
	X	SD	X	SD	X	SD	X	SD	X	SD	X	SD
ileum	61.765	8.25261	47.8125	5.75624	55.7139	3.57929	42.5542	12.9724	48.4263	6.73122	57.997	7.00639
colon	160.764	11.7489	139.039	17.3862	161.953	28.7137	136.207	20.9588	144.596	18.8944	162.571	0.50252
