# Supplementary material for: Polysaccharide, the Active Component of Dendrobium officinale, Ameliorates Metabolic Hypertension in Rats via Regulating Intestinal Flora-SCFAs-Vascular Axis
Source: Front Pharmacol. 2022 Jul 11;13:935714. doi: 10.3389/fphar.2022.935714 (PMC9310040; doi:10.3389/fphar.2022.935714)
Supplement: Supplementary file 1 [file DataSheet1.ZIP › Supplementary materials-raw data/Figure 4/Figure 4FG.xlsx]

## Sheet: 数据统计
ZO-1蛋白表达
编号	灰度值	编号	灰度值	编号	灰度值	编号	灰度值	编号	灰度值	编号	灰度值
1-246	295.2	2-37	3.486	5-179	59.02	7-17	52.13	3-45	81.94	8-235	50.95
1-246	43.379	2-37	38.068	5-179	154.32	7-17	135.78	3-45	37.817	8-235	401
1-246	335.38	2-37	381.37	5-179	122.53	7-17	1530.6	3-45	194.86	8-235	946.95
1-246	271.17	2-37	8.0277	5-179	39.824	7-17	48.168	3-45	77.436	8-235	45.296
1-246	37.186	2-37	27.672	5-179	146.93	7-17	114.77	3-45	24.178	8-235	410.06
1-246	308	2-37	271.98	5-179	273.46	7-17	1428.5	3-45	149.45	8-235	901.99
Claudin蛋白表达
编号	灰度值	编号	灰度值	编号	灰度值	编号	灰度值	编号	灰度值	编号	灰度值
1-246	116.4	2-37	46.82	5-179	185.4	7-17	137	3-45	137	8-235	172.2
1-246	121.19	2-37	56.632	5-179	227.06	7-17	163.54	3-45	164.24	8-235	185.46
1-246	115.61	2-37	48.38	5-179	187.76	7-17	133.17	3-45	138.53	8-235	157.93
GAPDH蛋白表达
编号	灰度值	编号	灰度值	编号	灰度值	编号	灰度值	编号	灰度值	编号	灰度值
1-246	1350.8	2-37	1233.7	4-39	1297.1	6-237	1307	3-45	1145.6	8-235	1131.2
1-246	2033.6	2-37	2553.8	4-39	2556.7	6-237	2270.8	3-45	2841.2	8-235	3391.3
1-246	1733.6	2-37	2636.1	4-39	2280.7	6-237	1823.5	3-45	2382.1	8-235	2137.6
