# Supplementary material for: Polysaccharide, the Active Component of Dendrobium officinale, Ameliorates Metabolic Hypertension in Rats via Regulating Intestinal Flora-SCFAs-Vascular Axis
Source: Front Pharmacol. 2022 Jul 11;13:935714. doi: 10.3389/fphar.2022.935714 (PMC9310040; doi:10.3389/fphar.2022.935714)
Supplement: Supplementary file 1 [file DataSheet1.ZIP › Supplementary materials-raw data/Figure 5/Figure 5A-H.xlsx]

## Sheet: 粪便
		NG	MG	anti	DOPS	DOPS+anti
acetic acid	乙酸	1.7	1.13	0.973	2.09	2.03
		1.8	1.31	1.48	1.77	1.67
		1.84	1.59	1.53	1.76	1.2
		1.76	1.46	1.56	2.29	0.956
		2	1.09	1.99	1.93	1.4
		NG	MG	anti	DOPS	DOPS+anti
propionic acid	丙酸	0.367	0.0681	0.0765	0.146	0.105
		0.496	0.0324	0.16	0.367	0.118
		0.568	0.0731	0.273	0.213	0.0867
		0.365	0.164	0.0675	0.14	0.257
		0.367	0.0212	0.0819	0.232	0.148
		NG	MG	anti	DOPS	DOPS+anti
isobutyric acid	异丁酸	0.0852	0.0223	0.0191	0.0259	0.0348
		0.108	0.0155	0.0121	0.053	0.0357
		0.104	0.0382	0.0307	0.0534	0.0255
		0.077	0.0368	0.0272	0.0263	0.0469
		0.0441	0.014	0.0436	0.0561	0.0197
butyric acid	丁酸	NG	MG	anti	DOPS	DOPS+anti
		1.01	0.156	0.23	0.336	0.241
		1.14	0.0723	0.378	0.551	0.226
		1.89	0.258	0.533	0.405	0.123
		0.959	0.206	0.141	0.284	0.464
		1.03	0.0518	0.169	0.673	0.188
		NG	MG	anti	DOPS	DOPS+anti
	异戊酸	0.143	0.0494	0.0497	0.0601	0.0937
		0.152	0.0347	0.051	0.0831	0.0849
		0.149	0.0917	0.0655	0.091	0.0668
		0.115	0.0706	0.0658	0.0535	0.0735
		0.0666	0.0327	0.107	0.0897	0.0472
		NG	MG	anti	DOPS	DOPS+anti
valeric acid	戊酸	0.133	0.0294	0.0442	0.0625	0.0326
		0.152	0.0101	0.0651	0.106	0.0302
		0.178	0.0567	0.0718	0.0848	0.0191
		0.119	0.0494	0.0342	0.0576	0.0573
		0.0977	0.0509	0.0204	0.107	0.0511
		NG	MG	anti	DOPS	DOPS+anti
	己酸	0.15	0.0367	0.0107	0.0455	0.0335
		0.108	0.0283	0.0497	0.158	0.0527
		0.216	0.0443	0.0345	0.277	0.0365
		0.136	0.0132	0.0362	0.162	0.0204
		0.155	0.0383	0.0093	0.371	0.0167
