# Supplementary material for: Polysaccharide, the Active Component of Dendrobium officinale, Ameliorates Metabolic Hypertension in Rats via Regulating Intestinal Flora-SCFAs-Vascular Axis
Source: Front Pharmacol. 2022 Jul 11;13:935714. doi: 10.3389/fphar.2022.935714 (PMC9310040; doi:10.3389/fphar.2022.935714)
Supplement: Supplementary file 1 [file DataSheet1.ZIP › Supplementary materials-raw data/Figure 5/Figure 5K.xlsx]

## Sheet: 数据统计
GPR41蛋白表达
编号	灰度值	编号	灰度值	编号	灰度值	编号	灰度值	编号	灰度值	编号	灰度值
1-246	1464.2	2-37	618.37	5-179	757.31	7-17	418.83	3-45	111.62	8-235	1156.7
1-246	455.83	2-37	69.124	5-179	96.579	7-17	498.54	3-45	332.18	8-235	795.38
1-246	1829.8	2-37	357.98	5-179	350.19	7-17	1482.5	3-45	1679.8	8-235	2437.6
β-actin蛋白表达
编号	灰度值	编号	灰度值	编号	灰度值	编号	灰度值	编号	灰度值	编号	灰度值
1-246	3942.8	2-37	3836.1	5-179	3356.3	7-17	3371.5	3-45	2853.7	8-235	3138
1-246	4475.2	2-37	3671.2	5-179	4658.6	7-17	4331.1	3-45	3906.5	8-235	3869.9
1-246	2706.2	2-37	3936.5	5-179	5115.7	7-17	3605.8	3-45	3939	8-235	4548.4
