# Supplementary material for: Polysaccharide, the Active Component of Dendrobium officinale, Ameliorates Metabolic Hypertension in Rats via Regulating Intestinal Flora-SCFAs-Vascular Axis
Source: Front Pharmacol. 2022 Jul 11;13:935714. doi: 10.3389/fphar.2022.935714 (PMC9310040; doi:10.3389/fphar.2022.935714)
Supplement: Supplementary file 1 [file DataSheet1.ZIP › Supplementary materials-raw data/Figure 6/Figure 6 B.xlsx]

## Sheet: Sheet1
	NG	MG	AB	DOFP	DOFP+AB	SCFAs
NO含量（μmol/L）	9.1954	4.5977	11.0345	7.81609	9.65517	11.0345
	5.97701	8.27586	9.1954	7.35632	10.5747	8.73563
	16.092	7.81609	11.954	11.0345	6.89655	8.27586
	4.5977	4.13793	2.29885	7.81609	5.05747	9.65517
	9.65517	5.05747	6.43678	15.6322		8.73563
	11.954	4.5977	6.89655	10.5747		12.4138
				7.35632		9.65517
