# Supplementary material for: Polysaccharide, the Active Component of Dendrobium officinale, Ameliorates Metabolic Hypertension in Rats via Regulating Intestinal Flora-SCFAs-Vascular Axis
Source: Front Pharmacol. 2022 Jul 11;13:935714. doi: 10.3389/fphar.2022.935714 (PMC9310040; doi:10.3389/fphar.2022.935714)
Supplement: Supplementary file 1 [file DataSheet1.ZIP › Supplementary materials-raw data/Figure 6/Figure 6 D F.xlsx]

## Sheet: 统计
大鼠主动脉弓eNOS免疫组化表达统计
Group	X	SD	X±SD
NG	0.8481	0.252535	0.848±0.253
MG	0.366058	0.0465254	0.366±0.047
AB	0.315467	0.0547548	0.315±0.055
DOFP	0.833276	0.336762	0.833±0.337
DOFP+AB	0.225988	0.150878	0.226±0.151
SCFAs	0.7781	0.0884356	0.778±0.088
大鼠主动脉弓-GPR41免疫组化表达统计
Group	X	SD	X±SD
NG	0.562439	0.191109	0.562±0.191
MG	0.151697	0.0232563	0.152±0.023
AB	0.300392	0.182864	0.300±0.183
DOFP	0.729391	0.155796	0.729±0.156
DOFP+AB	0.169701	0.0597327	0.170±0.060
SCFAs	0.447426	0.121286	0.447±0.121
