# Supplementary material for: Polysaccharide, the Active Component of Dendrobium officinale, Ameliorates Metabolic Hypertension in Rats via Regulating Intestinal Flora-SCFAs-Vascular Axis
Source: Front Pharmacol. 2022 Jul 11;13:935714. doi: 10.3389/fphar.2022.935714 (PMC9310040; doi:10.3389/fphar.2022.935714)
Supplement: Supplementary file 1 [file DataSheet1.ZIP › Supplementary materials-raw data/Figure 7 & 8/Figure 7 & 8/interaction_results/Anosim/adonis_results.txt]

#	Df	SumsOfSqs	MeanSqs	F_Model	R^2	Pr(>F)
group_factor$SD21041	4	2.99543621085144	0.74885905271286	5.36085458079945	0.53020786106248	0.001
Residuals	19	2.65411452355093	0.139690238081628	-	0.46979213893752	-
Total	23	5.64955073440237	-	-	1	-
