# Supplementary material for: Polysaccharide, the Active Component of Dendrobium officinale, Ameliorates Metabolic Hypertension in Rats via Regulating Intestinal Flora-SCFAs-Vascular Axis
Source: Front Pharmacol. 2022 Jul 11;13:935714. doi: 10.3389/fphar.2022.935714 (PMC9310040; doi:10.3389/fphar.2022.935714)
Supplement: Supplementary file 1 [file DataSheet1.ZIP › Supplementary materials-raw data/Figure 7 & 8/Figure 7 & 8/interaction_results/AnosimBox/box_data.xls]

names	min	q1	fliers	median	q3	max
anti	18	41		48.5	72	86
antipoly	6	37		45.5	80	87
Between	8	99.5		162	219.5	276
MG	1	6		14	24.5	36
NG	3	20		58	109	117
poly	11	47		58.5	101.5	162
