# Supplementary material for: Polysaccharide, the Active Component of Dendrobium officinale, Ameliorates Metabolic Hypertension in Rats via Regulating Intestinal Flora-SCFAs-Vascular Axis
Source: Front Pharmacol. 2022 Jul 11;13:935714. doi: 10.3389/fphar.2022.935714 (PMC9310040; doi:10.3389/fphar.2022.935714)
Supplement: Supplementary file 1 [file DataSheet1.ZIP › Supplementary materials-raw data/Figure 7 & 8/Figure 7 & 8/interaction_results/Circos_20210409_130116072/taxa.percents.table.xls]

OTU ID	MG	NG	anti	antipoly	poly
d__Bacteria; k__norank_d__Bacteria; p__Firmicutes	0.866056610468	0.811300346805	0.782791951379	0.807875218899	0.814190387895
d__Bacteria; k__norank_d__Bacteria; p__Bacteroidota	0.0952225617782	0.148499467775	0.114282525839	0.0945043436459	0.124597969532
d__Bacteria; k__norank_d__Bacteria; p__Verrucomicrobiota	1.71685609312e-05	0.0	0.0766147031556	0.0630772928613	0.00065812816903
d__Bacteria; k__norank_d__Bacteria; p__Desulfobacterota	0.031452803626	0.0215207911273	0.00430072451327	0.00327919513786	0.0531424189358
d__Bacteria; k__norank_d__Bacteria; p__Actinobacteriota	0.00204305875082	0.00380283624627	0.0192459568039	0.0296071833259	0.00345660360082
others	0.00520779681581	0.0148765580469	0.00276413830993	0.00165676612987	0.00395449186782
