# Supplementary material for: Polysaccharide, the Active Component of Dendrobium officinale, Ameliorates Metabolic Hypertension in Rats via Regulating Intestinal Flora-SCFAs-Vascular Axis
Source: Front Pharmacol. 2022 Jul 11;13:935714. doi: 10.3389/fphar.2022.935714 (PMC9310040; doi:10.3389/fphar.2022.935714)
Supplement: Supplementary file 1 [file DataSheet1.ZIP › Supplementary materials-raw data/Figure 7 & 8/Figure 7 & 8/interaction_results/Circos_20210409_130116072/taxa.table.xls]

OTU ID	MG	NG	anti	antipoly	poly
d__Bacteria; k__norank_d__Bacteria; p__Firmicutes	25222.1666667	23627.5	22797.25	23527.75	23711.6666667
d__Bacteria; k__norank_d__Bacteria; p__Bacteroidota	2773.16666667	4324.75	3328.25	2752.25	3628.66666667
d__Bacteria; k__norank_d__Bacteria; p__Verrucomicrobiota	0.5	0.0	2231.25	1837.0	19.1666666667
d__Bacteria; k__norank_d__Bacteria; p__Desulfobacterota	916.0	626.75	125.25	95.5	1547.66666667
d__Bacteria; k__norank_d__Bacteria; p__Actinobacteriota	59.5	110.75	560.5	862.25	100.666666667
d__Bacteria; k__norank_d__Bacteria; p__Proteobacteria	59.1666666667	201.0	23.5	45.75	16.8333333333
d__Bacteria; k__norank_d__Bacteria; p__Campilobacterota	57.0	142.5	0.0	0.0	49.8333333333
d__Bacteria; k__norank_d__Bacteria; p__Patescibacteria	0.166666666667	71.5	43.0	0.5	12.6666666667
d__Bacteria; k__norank_d__Bacteria; p__Cyanobacteria	21.8333333333	14.25	0.75	0.5	29.5
d__Bacteria; k__norank_d__Bacteria; p__Spirochaetota	3.33333333333	0.5	12.75	1.5	5.0
d__Bacteria; k__norank_d__Bacteria; p__Elusimicrobiota	9.33333333333	1.5	0.0	0.0	0.0
d__Bacteria; k__norank_d__Bacteria; p__unclassified_k__norank_d__Bacteria	0.833333333333	2.0	0.5	0.0	1.33333333333
