# Supplementary material for: Polysaccharide, the Active Component of Dendrobium officinale, Ameliorates Metabolic Hypertension in Rats via Regulating Intestinal Flora-SCFAs-Vascular Axis
Source: Front Pharmacol. 2022 Jul 11;13:935714. doi: 10.3389/fphar.2022.935714 (PMC9310040; doi:10.3389/fphar.2022.935714)
Supplement: Supplementary file 1 [file DataSheet1.ZIP › Supplementary materials-raw data/Figure 7 & 8/Figure 7 & 8/interaction_results/COG/cog.category.function.xls]

#Category	MG	anti	antipoly	poly	NG	Description
A	382	1306	1176	1039	1562	RNA processing and modification
B	1672	4347	3903	2495	1635	Chromatin structure and dynamics
C	1831351	2203318	2221715	1173977	835147	Energy production and conversion
D	486626	542837	546794	310079	246280	Cell cycle control, cell division, chromosome partitioning
E	2521900	2956376	2944015	1625991	1218260	Amino acid transport and metabolism
F	915225	1052786	1065331	602692	501735	Nucleotide transport and metabolism
G	2635866	3072621	3177173	1663903	1640982	Carbohydrate transport and metabolism
H	1085598	1276070	1251893	675821	478664	Coenzyme transport and metabolism
I	723914	855004	841952	491737	376834	Lipid transport and metabolism
J	2006455	2254977	2261000	1358146	1061997	Translation, ribosomal structure and biogenesis
K	2554219	2961786	3001566	1655155	1372778	Transcription
L	2230267	2530386	2505306	1490682	1132216	Replication, recombination and repair
M	1881776	2284588	2254896	1253558	1027549	Cell wall/membrane/envelope biogenesis
N	277577	205199	184249	251872	242328	Cell motility
O	914213	1110599	1099823	612792	490806	Posttranslational modification, protein turnover, chaperones
P	1594083	1973675	1954763	1066398	851172	Inorganic ion transport and metabolism
Q	207962	297842	289045	163301	127800	Secondary metabolites biosynthesis, transport and catabolism
R	2435260	2850186	2850992	1640952	1296484	General function prediction only
S	2518023	3051607	3034811	1673402	1367944	Function unknown
T	1845071	2187613	2179381	1170710	1009201	Signal transduction mechanisms
U	349150	458148	445355	264037	225164	Intracellular trafficking, secretion, and vesicular transport
V	1034441	1180366	1201748	652699	547719	Defense mechanisms
W	4	0	0	2	28	Extracellular structures
Z	2603	4302	3573	2996	2252	Cytoskeleton
