# Supplementary material for: Polysaccharide, the Active Component of Dendrobium officinale, Ameliorates Metabolic Hypertension in Rats via Regulating Intestinal Flora-SCFAs-Vascular Axis
Source: Front Pharmacol. 2022 Jul 11;13:935714. doi: 10.3389/fphar.2022.935714 (PMC9310040; doi:10.3389/fphar.2022.935714)
Supplement: Supplementary file 1 [file DataSheet1.ZIP › Supplementary materials-raw data/Figure 7 & 8/Figure 7 & 8/interaction_results/COG/cog.descrip.table.xls]

COG ID	MG	anti	antipoly	poly	NG	Description
COG0001	8417	11863	11738	4801	2686	Glutamate-1-semialdehyde aminotransferase
COG0002	12664	14915	14814	8034	5592	N-acetylglutamate semialdehyde dehydrogenase
COG0003	421	643	454	649	401	ATPase required for the post-translational delivery of tail-anchored (TA) proteins to the endoplasmic reticulum. Recognizes and selectively binds the transmembrane domain of TA proteins in the cytosol. This complex then targets to the endoplasmic reticulum by membrane-bound receptors, where the tail- anchored protein is released for insertion. This process is regulated by ATP binding and hydrolys…
COG0004	11821	12687	12596	7676	5942	ammonium Transporter
COG0005	9344	7922	8268	8196	4896	The purine nucleoside phosphorylases catalyze the phosphorolytic breakdown of the N-glycosidic bond in the beta- (deoxy)ribonucleoside molecules, with the formation of the corresponding free purine bases and pentose-1-phosphate (By similarity)
COG0006	18516	23797	25301	14118	12962	peptidase M24
COG0007	10593	12346	12142	6243	3875	Multifunctional enzyme that catalyzes the SAM-dependent methylation of uroporphyrinogen III at position C-2 and C-7 to form precorrin-2 and then position C-12 or C-18 to form trimethylpyrrocorphin 2. It also catalyzes the conversion of precorrin-2 into siroheme. This reaction consists of the NAD- dependent oxidation of precorrin-2 into sirohydrochlorin and its subsequent ferrochelation into siroh…
COG0008	28054	32944	32422	19461	13214	Catalyzes the attachment of glutamate to tRNA(Glu) in a two-step reaction glutamate is first activated by ATP to form Glu-AMP and then transferred to the acceptor end of tRNA(Glu) (By similarity)
COG0009	14343	15794	15840	10127	7384	sua5 ycio yrdc ywlc family protein
COG0010	11601	13432	12939	9569	6478	hydrolase activity, acting on carbon-nitrogen (but not peptide) bonds, in linear amidines
COG0011	1161	844	811	895	460	Domain of unknown function DUF77
COG0012	13333	14991	15086	9012	7051	gtp-binding protein
COG0013	20281	23502	23890	11610	7899	Catalyzes the attachment of alanine to tRNA(Ala) in a two-step reaction alanine is first activated by ATP to form Ala- AMP and then transferred to the acceptor end of tRNA(Ala). Also edits incorrectly charged Ser-tRNA(Ala) and Gly-tRNA(Ala) via its editing domain (By similarity)
COG0014	12645	14923	14865	8281	6349	Catalyzes the NADPH dependent reduction of L-gamma- glutamyl 5-phosphate into L-glutamate 5-semialdehyde and phosphate. The product spontaneously undergoes cyclization to form 1-pyrroline-5-carboxylate (By similarity)
COG0015	12925	14958	15079	8963	7075	adenylosuccinate lyase
COG0016	13333	15042	15124	9013	7055	phenylalanyL-tRNA synthetase, alpha subunit
COG0017	22494	23417	22380	13864	9339	asparaginyl-tRNA synthetase
COG0018	14081	15229	15707	10012	8405	arginyL-tRNA synthetase
COG0019	29315	35534	34727	17927	13380	Specifically catalyzes the decarboxylation of meso- diaminopimelate (meso-DAP) to L-lysine (By similarity)
COG0020	14472	16009	15644	10195	7290	Catalyzes the condensation of isopentenyl diphosphate (IPP) with allylic pyrophosphates generating different type of terpenoids (By similarity)
COG0021	1807	2849	2410	2265	1426	Transketolase
COG0022	2193	4238	3310	2566	1496	Dehydrogenase, E1 component
COG0023	494	1737	1476	650	684	translation initiation factor
COG0024	19855	24568	25133	11017	9918	Removes the N-terminal methionine from nascent proteins (By similarity)
COG0025	1695	1780	2333	2588	4038	Sodium hydrogen exchanger
COG0026	52	1213	1009	576	1703	phosphoribosylaminoimidazole carboxylase atpase subunit
COG0027	655	1721	1476	647	696	Catalyzes two reactions the first one is the production of beta-formyl glycinamide ribonucleotide (GAR) from formate, ATP and beta GAR
COG0028	29004	33153	32780	17882	16037	acetolactate synthase
COG0029	11768	14003	14738	6596	3726	L-aspartate oxidase
COG0030	18334	22101	22472	10839	9735	Specifically dimethylates two adjacent adenosines (A1518 and A1519) in the loop of a conserved hairpin near the 3'-end of 16S rRNA in the 30S particle. May play a critical role in biogenesis of 30S subunits (By similarity)
COG0031	21392	23454	22860	16815	11427	cysteine biosynthetic process from serine
COG0033	242	7	2	516	217	phosphoglucomutase
COG0034	18297	24246	24441	10485	8420	glutamine phosphoribosylpyrophosphate amidotransferase
COG0035	12862	13799	14135	8923	6935	Catalyzes the conversion of uracil and 5-phospho-alpha- D-ribose 1-diphosphate (PRPP) to UMP and diphosphate (By similarity)
COG0036	15050	16855	18739	9649	7673	ribulose-phosphate 3-epimerase activity
COG0037	27838	28739	28970	18330	13519	Ligates lysine onto the cytidine present at position 34 of the AUA codon-specific tRNA(Ile) that contains the anticodon CAU, in an ATP-dependent manner. Cytidine is converted to lysidine, thus changing the amino acid specificity of the tRNA from methionine to isoleucine (By similarity)
COG0038	16878	22931	22166	8837	7384	chloride channel
COG0039	16325	16992	17369	12599	11729	Catalyzes the reversible oxidation of malate to oxaloacetate (By similarity)
COG0040	13246	14526	14338	8512	5486	Catalyzes the condensation of ATP and 5-phosphoribose 1- diphosphate to form N'-(5'-phosphoribosyl)-ATP (PR-ATP). Has a crucial role in the pathway because the rate of histidine biosynthesis seems to be controlled primarily by regulation of HisG enzymatic activity (By similarity)
COG0041	12772	16152	16035	8332	6381	Catalyzes the conversion of N5-carboxyaminoimidazole ribonucleotide (N5-CAIR) to 4-carboxy-5-aminoimidazole ribonucleotide (CAIR) (By similarity)
COG0042	23980	27071	26676	14473	10927	Catalyzes the synthesis of dihydrouridine a modified base found in the D-loop of most tRNAs (By similarity)
COG0043	1896	2324	2226	1885	2406	Catalyzes the decarboxylation of 3-octaprenyl-4-hydroxy benzoate to 2-octaprenylphenol (By similarity)
COG0044	28274	33758	33869	14455	8556	Dihydroorotase
COG0045	333	1385	1025	579	282	Succinyl-CoA synthetase subunit beta
COG0046	12773	15036	15098	8325	6386	phosphoribosylformylglycinamidine synthase
COG0047	1137	3515	3605	1546	1549	phosphoribosylformylglycinamidine synthase
COG0048	13314	14984	15022	8903	6780	Interacts with and stabilizes bases of the 16S rRNA that are involved in tRNA selection in the A site and with the mRNA backbone. Located at the interface of the 30S and 50S subunits, it traverses the body of the 30S subunit contacting proteins on the other side and probably holding the rRNA structure together. The combined cluster of proteins S8, S12 and S17 appears to hold together the shoulder…
COG0049	12548	14925	15024	8859	6454	One of the primary rRNA binding proteins, it binds directly to 16S rRNA where it nucleates assembly of the head domain of the 30S subunit. Is located at the subunit interface close to the decoding center, probably blocks exit of the E-site tRNA (By similarity)
COG0050	14074	15349	15535	9669	8469	This protein promotes the GTP-dependent binding of aminoacyl-tRNA to the A-site of ribosomes during protein biosynthesis (By similarity)
COG0051	13324	14959	14762	8936	7013	tRNA binding
COG0052	13345	15005	15081	9015	7052	30S ribosomal protein S2
COG0053	17998	18333	18015	12485	8779	cation diffusion facilitator family transporter
COG0054	11536	11708	11194	6640	3356	Catalyzes the formation of 6,7-dimethyl-8- ribityllumazine by condensation of 5-amino-6-(D- ribitylamino)uracil with 3,4-dihydroxy-2-butanone 4-phosphate. This is the penultimate step in the biosynthesis of riboflavin (By similarity)
COG0055	20220	20660	20544	10828	7398	Produces ATP from ADP in the presence of a proton gradient across the membrane. The catalytic sites are hosted primarily by the beta subunits (By similarity)
COG0056	17359	21142	21140	8955	6743	Produces ATP from ADP in the presence of a proton gradient across the membrane. The alpha chain is a regulatory subunit (By similarity)
COG0057	13954	16826	16642	9776	7387	glyceraldehyde3phosphate dehydrogenase
COG0058	23990	27158	26983	14309	9741	Phosphorylase is an important allosteric enzyme in carbohydrate metabolism. Enzymes from different sources differ in their regulatory mechanisms and in their natural substrates. However, all known phosphorylases share catalytic and structural properties (By similarity)
COG0059	12358	14187	13901	7722	5245	Alpha-keto-beta-hydroxylacyl reductoisomerase
COG0060	13333	15042	15143	9013	7055	amino acids such as valine, to avoid such errors it has two additional distinct tRNA(Ile)-dependent editing activities. One activity is designated as 'pretransfer' editing and involves the hydrolysis of activated Val-AMP. The other activity is designated 'posttransfer' editing and involves deacylation of mischarged Val-tRNA(Ile) (By similarity)
COG0061	13338	15044	15144	8914	7050	Catalyzes the phosphorylation of NAD to NADP. Utilizes ATP and other nucleoside triphosphates as well as inorganic polyphosphate as a source of phosphorus (By similarity)
COG0062	2749	5106	5512	3042	3116	NADHX epimerase activity
COG0063	12514	15013	15060	8756	6446	Together with NAD(P)HX epimerase, which catalyzes the epimerization of the S- and R-forms, the enzyme allows the repair of both epimers of NAD(P)HX, a damaged form of NAD(P)H that is a result of enzymatic or heat-dependent hydration (By similarity)
COG0064	10474	12161	12406	6277	5901	Allows the formation of correctly charged Asn-tRNA(Asn) or Gln-tRNA(Gln) through the transamidation of misacylated Asp- tRNA(Asn) or Glu-tRNA(Gln) in organisms which lack either or both of asparaginyl-tRNA or glutaminyl-tRNA synthetases. The reaction takes place in the presence of glutamine and ATP through an activated phospho-Asp-tRNA(Asn) or phospho-Glu-tRNA(Gln) (By similarity)
COG0065	17063	20543	20298	8842	7087	Catalyzes the isomerization between 2-isopropylmalate and 3-isopropylmalate, via the formation of 2-isopropylmaleate (By similarity)
COG0066	16832	20419	20063	8259	5461	Catalyzes the isomerization between 2-isopropylmalate and 3-isopropylmalate, via the formation of 2-isopropylmaleate (By similarity)
COG0067	1383	2338	2967	1389	1024	glutamate synthase
COG0068	2061	2178	1800	2904	2330	protein carbamoylation
COG0069	13381	14342	14446	8863	6232	glutamate synthase
COG0070	747	1151	1720	749	902	glutamate synthase
COG0071	20628	25494	24939	11768	9567	response to heat
COG0072	13333	15042	15123	9013	7055	phenylalanyl-tRNA synthetase (beta subunit)
COG0073	13199	14461	14934	6246	5808	Is required not only for elongation of protein synthesis but also for the initiation of all mRNA translation through initiator tRNA(fMet) aminoacylation (By similarity)
COG0074	583	2358	2039	755	428	Succinyl-CoA ligase ADP-forming subunit alpha
COG0075	7686	6485	6434	6687	3221	aminotransferase
COG0076	767	2709	2951	919	985	decarboxylase
COG0077	14008	16167	16061	8063	5572	Prephenate dehydratase
COG0078	19377	23319	23850	12417	9518	ornithine carbamoyltransferase
COG0079	34348	38815	38820	19355	14430	Imidazole acetol-phosphate transaminase
COG0080	13333	15042	15142	9013	7055	This protein binds directly to 23S ribosomal RNA (By similarity)
COG0081	13333	14991	15086	9012	7051	Binds directly to 23S rRNA. The L1 stalk is quite mobile in the ribosome, and is involved in E site tRNA release (By similarity)
COG0082	13855	15039	15164	9143	5668	5-enolpyruvylshikimate-3-phosphate phospholyase
COG0083	2013	3483	3410	2182	1600	Catalyzes the ATP-dependent phosphorylation of L- homoserine to L-homoserine phosphate (By similarity)
COG0084	14252	15987	16573	10168	9123	tatd family
COG0085	13511	15255	15649	9124	7260	DNA-dependent RNA polymerase catalyzes the transcription of DNA into RNA using the four ribonucleoside triphosphates as substrates (By similarity)
COG0086	13315	15021	15085	8827	6743	DNA-dependent RNA polymerase catalyzes the transcription of DNA into RNA using the four ribonucleoside triphosphates as substrates (By similarity)
COG0087	13333	14991	15086	9012	7051	One of the primary rRNA binding proteins, it binds directly near the 3'-end of the 23S rRNA, where it nucleates assembly of the 50S subunit (By similarity)
COG0088	13333	14991	15067	9012	7051	One of the primary rRNA binding proteins, this protein initially binds near the 5'-end of the 23S rRNA. It is important during the early stages of 50S assembly. It makes multiple contacts with different domains of the 23S rRNA in the assembled 50S subunit and ribosome (By similarity)
COG0089	13333	15042	15142	9013	7055	One of the early assembly proteins it binds 23S rRNA. One of the proteins that surrounds the polypeptide exit tunnel on the outside of the ribosome. Forms the main docking site for trigger factor binding to the ribosome (By similarity)
COG0090	13333	15042	15142	9013	7055	One of the primary rRNA binding proteins. Required for association of the 30S and 50S subunits to form the 70S ribosome, for tRNA binding and peptide bond formation. It has been suggested to have peptidyltransferase activity
COG0091	13333	15042	15142	9013	7055	The globular domain of the protein is located near the polypeptide exit tunnel on the outside of the subunit, while an extended beta-hairpin is found that lines the wall of the exit tunnel in the center of the 70S ribosome (By similarity)
COG0092	13541	15156	15330	9481	8385	Binds the lower part of the 30S subunit head. Binds mRNA in the 70S ribosome, positioning it for translation (By similarity)
COG0093	13333	13911	14212	8927	7013	Binds to 23S rRNA. Forms part of two intersubunit bridges in the 70S ribosome (By similarity)
COG0094	11291	14890	14977	8841	6417	This is 1 of the proteins that binds and probably mediates the attachment of the 5S RNA into the large ribosomal subunit, where it forms part of the central protuberance. In the 70S ribosome it contacts protein S13 of the 30S subunit (bridge B1b), connecting the 2 subunits
COG0095	1922	3644	3357	3000	4026	Lipoate-protein, ligase
COG0096	13333	15042	15142	9013	7055	One of the primary rRNA binding proteins, it binds directly to 16S rRNA central domain where it helps coordinate assembly of the platform of the 30S subunit (By similarity)
COG0097	13333	14991	15086	9012	7051	This protein binds to the 23S rRNA, and is important in its secondary structure. It is located near the subunit interface in the base of the L7 L12 stalk, and near the tRNA binding site of the peptidyltransferase center (By similarity)
COG0098	13315	15035	15096	8904	6785	Located at the back of the 30S subunit body where it stabilizes the conformation of the head with respect to the body (By similarity)
COG0099	13333	15042	15124	9013	7055	Located at the top of the head of the 30S subunit, it contacts several helices of the 16S rRNA. In the 70S ribosome it contacts the 23S rRNA (bridge B1a) and protein L5 of the 50S subunit (bridge B1b), connecting the 2 subunits
COG0100	13333	15027	15112	8936	7013	Located on the platform of the 30S subunit, it bridges several disparate RNA helices of the 16S rRNA. Forms part of the Shine-Dalgarno cleft in the 70S ribosome (By similarity)
COG0101	17902	20120	20698	13430	10505	Formation of pseudouridine at positions 38, 39 and 40 in the anticodon stem and loop of transfer RNAs (By similarity)
COG0102	13323	14909	14706	8935	7008	This protein is one of the early assembly proteins of the 50S ribosomal subunit, although it is not seen to bind rRNA by itself. It is important during the early stages of 50S assembly (By similarity)
COG0103	11290	14839	14902	8839	6412	30S ribosomal protein S9
COG0104	14529	16208	16091	9041	7643	Plays an important role in the de novo pathway of purine nucleotide biosynthesis
COG0105	1151	2841	2972	2104	2652	Major role in the synthesis of nucleoside triphosphates other than ATP. The ATP gamma phosphate is transferred to the NDP beta phosphate via a ping-pong mechanism, using a phosphorylated active-site intermediate (By similarity)
COG0106	13275	15009	15106	8547	5550	phosphoribosylformimino-5-aminoimidazole carboxamide ribotide isomerase
COG0107	16980	20245	20199	8715	5564	IGPS catalyzes the conversion of PRFAR and glutamine to IGP, AICAR and glutamate. The HisF subunit catalyzes the cyclization activity that produces IGP and AICAR from PRFAR using the ammonia provided by the HisH subunit (By similarity)
COG0108	10225	9960	9145	6640	3312	Catalyzes the conversion of D-ribulose 5-phosphate to formate and 3,4-dihydroxy-2-butanone 4-phosphate (By similarity)
COG0109	386	1261	1110	510	1470	Converts heme B (protoheme IX) to heme O by substitution of the vinyl group on carbon 2 of heme B porphyrin ring with a hydroxyethyl farnesyl side group (By similarity)
COG0110	27311	28808	27373	22460	20327	acetyltransferase
COG0111	25798	31461	32870	16663	11061	Dehydrogenase
COG0112	14844	16107	15874	9026	7410	Catalyzes the reversible interconversion of serine and glycine with tetrahydrofolate (THF) serving as the one-carbon carrier. This reaction serves as the major source of one-carbon groups required for the biosynthesis of purines, thymidylate, methionine, and other important biomolecules. Also exhibits THF- independent aldolase activity toward beta-hydroxyamino acids, producing glycine and aldehyd…
COG0113	7848	10674	10482	4650	2727	delta-aminolevulinic acid dehydratase
COG0114	1199	1614	1731	1058	1196	fumarate hydratase class II
COG0115	16467	19828	19854	11925	9232	brancheD-chain amino acid aminotransferase
COG0116	12047	12549	12184	7568	6058	Specifically methylates the guanine in position 2445 (m2G2445) and the guanine in position 2069 (m7G2069) of 23S rRNA (By similarity)
COG0117	1478	2322	2133	1002	2139	Converts 2,5-diamino-6-(ribosylamino)-4(3h)-pyrimidinone 5'-phosphate into 5-amino-6-(ribosylamino)-2,4(1h,3h)- pyrimidinedione 5'-phosphate (By similarity)
COG0118	13289	14564	14406	8520	5491	IGPS catalyzes the conversion of PRFAR and glutamine to IGP, AICAR and glutamate. The hisH subunit provides the glutamine amidotransferase activity that produces the ammonia necessary to hisF for the synthesis of IGP and AICAR (By similarity)
COG0119	23115	23512	22914	17427	13621	Catalyzes the condensation of the acetyl group of acetyl-CoA with 3-methyl-2-oxobutanoate (2-oxoisovalerate) to form 3-carboxy-3-hydroxy-4-methylpentanoate (2-isopropylmalate) (By similarity)
COG0120	718	979	1507	1374	3072	phosphoriboisomerase A
COG0121	5	1	1	5	29	Glutamine amidotransferase
COG0122	8828	12639	12388	5742	4274	Glycosylase
COG0123	290	1191	969	573	244	Histone deacetylase
COG0124	13926	15350	15274	9686	7223	Histidyl-trna synthetase
COG0125	5892	6358	6383	6885	6694	Phosphorylation of dTMP to form dTDP in both de novo and salvage pathways of dTTP synthesis (By similarity)
COG0126	13333	15042	15124	9013	7055	phosphoglycerate kinase
COG0127	14031	15220	15643	9953	8197	Pyrophosphatase that hydrolyzes non-canonical purine nucleotides such as XTP and ITP dITP to their respective monophosphate derivatives. Might exclude non-canonical purines from DNA precursor pool, thus preventing their incorporation into DNA and avoiding chromosomal lesions (By similarity)
COG0128	14308	15197	15380	10122	7210	5-enolpyruvylshikimate-3-phosphate synthase
COG0129	19048	25353	24673	11343	9423	Dihydroxy-acid dehydratase
COG0130	13303	15040	15122	8988	6984	Responsible for synthesis of pseudouridine from uracil- 55 in the psi GC loop of transfer RNAs (By similarity)
COG0131	13278	15011	15107	8559	5544	imidazoleglycerolphosphate dehydratase
COG0132	4307	6886	6447	815	835	Catalyzes a mechanistically unusual reaction, the ATP- dependent insertion of CO2 between the N7 and N8 nitrogen atoms of 7,8-diaminopelargonic acid (DAPA) to form an ureido ring (By similarity)
COG0133	12651	12441	12283	8293	5004	The beta subunit is responsible for the synthesis of L- tryptophan from indole and L-serine (By similarity)
COG0134	10690	11558	11733	5923	4478	indole-3-glycerol phosphate synthase
COG0135	9466	11458	11781	5827	4369	N-(5'-phosphoribosyl)anthranilate isomerase
COG0136	13339	15041	15143	8884	6502	Catalyzes the NADPH-dependent formation of L-aspartate- semialdehyde (L-ASA) by the reductive dephosphorylation of L- aspartyl-4-phosphate (By similarity)
COG0137	12691	15074	15343	8345	6472	Citrulline--aspartate ligase
COG0138	13612	15065	15108	9412	6634	bifunctional purine biosynthesis protein PURH
COG0139	12923	16111	16033	8461	4962	Phosphoribosyl-amp cyclohydrolase
COG0140	2169	2625	2884	2735	1858	phosphoribosyl-ATP pyrophosphatase
COG0141	13364	15014	15108	9076	5675	Catalyzes the sequential NAD-dependent oxidations of L- histidinol to L-histidinaldehyde and then to L-histidine (By similarity)
COG0142	14821	18392	17771	11120	8342	synthase
COG0143	13843	15848	16225	9829	8690	Is required not only for elongation of protein synthesis but also for the initiation of all mRNA translation through initiator tRNA(fMet) aminoacylation (By similarity)
COG0144	23255	27199	27648	14103	11661	nOP2 Sun
COG0145	1301	2470	2591	1386	682	5-oxoprolinase
COG0146	37	1138	919	53	114	5-oxoprolinase
COG0147	12664	14891	14251	7517	4956	synthase (Component I)
COG0148	23098	27851	27767	12397	8429	Catalyzes the reversible conversion of 2- phosphoglycerate into phosphoenolpyruvate. It is essential for the degradation of carbohydrates via glycolysis (By similarity)
COG0149	14530	17901	17980	9579	7456	triosephosphate isomerase
COG0150	12979	15146	15286	8791	7711	phosphoribosylaminoimidazole synthetase
COG0151	12828	15097	15175	8360	6453	Phosphoribosylglycinamide synthetase
COG0152	12994	15293	15724	8751	7557	SAICAR synthetase
COG0153	12481	12843	12964	7994	6353	Catalyzes the transfer of the gamma-phosphate of ATP to D-galactose to form alpha-D-galactose-1-phosphate (Gal-1-P) (By similarity)
COG0154	11413	14614	14379	7580	6373	Allows the formation of correctly charged Gln-tRNA(Gln) through the transamidation of misacylated Glu-tRNA(Gln) in organisms which lack glutaminyl-tRNA synthetase. The reaction takes place in the presence of glutamine and ATP through an activated gamma-phospho-Glu-tRNA(Gln) (By similarity)
COG0155	678	2818	2863	273	304	Component of the sulfite reductase complex that catalyzes the 6-electron reduction of sulfite to sulfide. This is one of several activities required for the biosynthesis of L- cysteine from sulfate (By similarity)
COG0156	2442	5099	4283	3539	2133	8-Amino-7-oxononanoate synthase
COG0157	11438	14296	14115	6173	3218	nicotinate-nucleotide diphosphorylase (carboxylating) activity
COG0158	303	48	43	558	306	D-fructose-1,6-bisphosphate 1-phosphohydrolase class 1
COG0159	10835	11637	11761	6013	4578	The alpha subunit is responsible for the aldol cleavage of indoleglycerol phosphate to indole and glyceraldehyde 3- phosphate (By similarity)
COG0160	617	2031	1865	957	2255	transaminase activity
COG0161	7106	9050	8360	3015	1949	Catalyzes the transfer of the alpha-amino group from S- adenosyl-L-methionine (SAM) to 7-keto-8-aminopelargonic acid (KAPA) to form 7,8-diaminopelargonic acid (DAPA). It is the only animotransferase known to utilize SAM as an amino donor (By similarity)
COG0162	13589	15504	15540	9077	7056	Catalyzes the attachment of tyrosine to tRNA(Tyr) in a two-step reaction tyrosine is first activated by ATP to form Tyr- AMP and then transferred to the acceptor end of tRNA(Tyr) (By similarity)
COG0163	7119	7559	7312	2145	3026	carboxy-lyase activity
COG0164	13315	15035	15078	8904	6785	Endonuclease that specifically degrades the RNA of RNA- DNA hybrids (By similarity)
COG0165	12706	14953	14915	8284	6358	argininosuccinate lyase
COG0166	14150	16525	16612	9590	7442	glucose-6-phosphate isomerase activity
COG0167	15450	16227	16201	9751	7920	Catalyzes the conversion of dihydroorotate to orotate
COG0168	31092	35334	36129	17726	13768	Low-affinity potassium transport system. Interacts with Trk system potassium uptake protein TrkA (By similarity)
COG0169	26648	31109	30665	13091	8099	shikimate dehydrogenase
COG0170	541	29	26	540	62	phosphatidate Cytidylyltransferase
COG0171	13600	15622	15946	9084	7071	nh(3)-dependent nad( ) synthetase
COG0172	13864	15050	15168	9547	7084	Catalyzes the attachment of serine to tRNA(Ser). Is also able to aminoacylate tRNA(Sec) with serine, to form the misacylated tRNA L-seryl-tRNA(Sec), which will be further converted into selenocysteinyl-tRNA(Sec) (By similarity)
COG0173	14898	15547	15699	10021	7625	aspartyl-trna synthetase
COG0174	12731	15120	15512	7801	7635	glutamine synthetase
COG0175	16619	20434	19450	8533	5433	Reduction of activated sulfate into sulfite (By similarity)
COG0176	13477	15210	16185	6989	4831	Transaldolase is important for the balance of metabolites in the pentose-phosphate pathway (By similarity)
COG0177	14235	16678	17133	9737	8603	endonuclease III
COG0178	18009	19927	20188	13539	14229	The UvrABC repair system catalyzes the recognition and processing of DNA lesions. UvrA is an ATPase and a DNA-binding protein. A damage recognition complex composed of 2 UvrA and 2 UvrB subunits scans DNA for abnormalities. When the presence of a lesion has been verified by UvrB, the UvrA molecules dissociate (By similarity)
COG0179	2924	4029	3293	3775	3534	Fumarylacetoacetate hydrolase
COG0180	13542	15142	15320	9405	8344	tryptophanyltRNA synthetase
COG0181	10407	12105	12018	5267	3808	Tetrapolymerization of the monopyrrole PBG into the hydroxymethylbilane pre-uroporphyrinogen in several discrete steps (By similarity)
COG0182	3627	3348	2644	3372	2743	Catalyzes the interconversion of methylthioribose-1- phosphate (MTR-1-P) into methylthioribulose-1-phosphate (MTRu-1-P) (By similarity)
COG0183	11308	7635	7166	7752	5270	acetyl-coa acetyltransferase
COG0184	13333	15042	15142	9013	7055	Forms an intersubunit bridge (bridge B4) with the 23S rRNA of the 50S subunit in the ribosome (By similarity)
COG0185	13330	15000	15077	9013	7055	Protein S19 forms a complex with S13 that binds strongly to the 16S ribosomal RNA (By similarity)
COG0186	11272	14869	14920	8655	6104	One of the primary rRNA binding proteins, it binds specifically to the 5'-end of 16S ribosomal
COG0187	26817	29261	29279	18341	15084	DNA gyrase negatively supercoils closed circular double- stranded DNA in an ATP-dependent manner and also catalyzes the interconversion of other topological isomers of double-stranded DNA rings, including catenanes and knotted rings (By similarity)
COG0188	25919	28740	28760	17291	12597	DNA gyrase negatively supercoils closed circular double- stranded DNA in an ATP-dependent manner and also catalyzes the interconversion of other topological isomers of double-stranded DNA rings, including catenanes and knotted rings (By similarity)
COG0189	814	701	481	576	400	Responsible for the addition of glutamate residues to the C-terminus of ribosomal protein S6 (By similarity)
COG0190	14022	16059	16579	9671	7203	Catalyzes the oxidation of 5,10- methylenetetrahydrofolate to 5,10-methenyltetrahydrofolate and then the hydrolysis of 5,10-methenyltetrahydrofolate to 10- formyltetrahydrofolate (By similarity)
COG0191	27771	33109	37380	16757	14316	Aldolase
COG0192	15230	17131	17940	11479	8855	Catalyzes the formation of S-adenosylmethionine from methionine and ATP
COG0193	13333	15037	15141	9013	7057	The natural substrate for this enzyme may be peptidyl- tRNAs which drop off the ribosome during protein synthesis (By similarity)
COG0194	24389	24912	25989	14052	13020	Essential for recycling GMP and indirectly, cGMP (By similarity)
COG0195	13333	15042	15124	9013	7055	Transcription elongation factor NusA
COG0196	13750	15705	15642	9420	7314	riboflavin biosynthesis protein ribF
COG0197	13333	15042	15142	9013	7055	Binds 23S rRNA and is also seen to make contacts with the A and possibly P site tRNAs (By similarity)
COG0198	12902	14922	15042	8889	7001	One of the proteins that surrounds the polypeptide exit tunnel on the outside of the subunit (By similarity)
COG0199	13341	14997	14802	9113	7200	Binds 16S rRNA, required for the assembly of 30S particles and may also be responsible for determining the conformation of the 16S rRNA at the A site (By similarity)
COG0200	13315	15035	15096	8904	6785	Binds to the 23S rRNA (By similarity)
COG0201	13420	15091	15256	8923	6787	The central subunit of the protein translocation channel SecYEG. Consists of two halves formed by TMs 1-5 and 6-10. These two domains form a lateral gate at the front which open onto the bilayer between TMs 2 and 7, and are clamped together by SecE at the back. The channel is closed by both a pore ring composed of hydrophobic SecY resides and a short helix (helix 2A) on the extracellular side of …
COG0202	11816	15099	15278	8902	6431	DNA-dependent RNA polymerase catalyzes the transcription of DNA into RNA using the four ribonucleoside triphosphates as substrates (By similarity)
COG0203	13240	14938	14911	9000	7053	50S ribosomal protein l17
COG0204	24975	28522	27704	15864	10481	Acyltransferase
COG0205	40703	49855	49379	22873	15743	phosphohexokinase
COG0206	11323	15045	15385	8881	6496	Essential cell division protein that forms a contractile ring structure (Z ring) at the future cell division site. The regulation of the ring assembly controls the timing and the location of cell division. One of the functions of the FtsZ ring is to recruit other cell division proteins to the septum to produce a new cell wall between the dividing cells. Binds GTP and shows GTPase activity (By sim…
COG0207	11602	12379	12023	7322	5817	Provides the sole de novo source of dTMP for DNA biosynthesis (By similarity)
COG0208	892	3222	3547	1252	2638	Provides the precursors necessary for DNA synthesis. Catalyzes the biosynthesis of deoxyribonucleotides from the corresponding ribonucleotides (By similarity)
COG0209	5023	7475	7346	5914	4970	Provides the precursors necessary for DNA synthesis. Catalyzes the biosynthesis of deoxyribonucleotides from the corresponding ribonucleotides (By similarity)
COG0210	30770	35568	35301	22354	16779	helicase
COG0211	13845	15038	15121	9434	6805	50S ribosomal protein l27
COG0212	13321	15030	15129	9003	7060	5-formyltetrahydrofolate cyclo-ligase
COG0213	4624	3813	3670	4173	1799	The enzymes which catalyze the reversible phosphorolysis of pyrimidine nucleosides are involved in the degradation of these compounds and in their utilization as carbon and energy sources, or in the rescue of pyrimidine bases for nucleotide synthesis (By similarity)
COG0214	3775	2253	2791	2861	3124	Involved in the production of pyridoxal phosphate, probably by incorporating ammonia into the pyridine ring (By similarity)
COG0215	13334	15048	15125	9017	7059	Cysteinyl-tRNA synthetase
COG0216	13333	15042	15142	9013	7056	Peptide chain release factor 1 directs the termination of translation in response to the peptide chain termination codons UAG and UAA (By similarity)
COG0217	14001	17043	17021	9618	7088	transcriptional regulatory protein
COG0218	13332	13917	14223	9000	7053	Necessary for normal cell division and for the maintenance of normal septation (By similarity)
COG0219	12770	13930	13798	8294	6246	Methylates the ribose at the nucleotide 34 wobble position in the two leucyl isoacceptors tRNA(Leu)(CmAA) and tRNA(Leu)(cmnm5UmAA). Catalyzes the methyl transfer from S- adenosyl-L-methionine to the 2'-OH of the wobble nucleotide (By similarity)
COG0220	12991	14379	14187	8348	6786	Catalyzes the formation of N(7)-methylguanine at position 46 (m7G46) in tRNA (By similarity)
COG0221	1898	806	1241	2280	1395	Pyrophosphate phospho-hydrolase
COG0222	13336	15044	15143	9025	7057	Seems to be the binding site for several of the factors involved in protein synthesis and appears to be essential for accurate translation (By similarity)
COG0223	13698	15157	15313	9485	8477	Modifies the free amino group of the aminoacyl moiety of methionyl-tRNA(fMet). The formyl group appears to play a dual role in the initiator identity of N-formylmethionyl-tRNA by (I) promoting its recognition by IF2 and (II) impairing its binding to EFTu-GTP (By similarity)
COG0224	20427	20775	20733	11296	8728	Produces ATP from ADP in the presence of a proton gradient across the membrane. The gamma chain is believed to be important in regulating ATPase activity and the flow of protons through the CF(0) complex (By similarity)
COG0225	3844	4372	4460	5348	4650	Has an important function as a repair enzyme for proteins that have been inactivated by oxidation. Catalyzes the reversible oxidation-reduction of methionine sulfoxide in proteins to methionine (By similarity)
COG0226	15096	19359	19052	10965	7638	phosphate abc transporter
COG0227	13017	14292	13808	8634	6467	50s ribosomal protein L28
COG0228	13333	14991	15086	9012	7051	30s ribosomal protein S16
COG0229	440	2573	2500	852	2940	)-reductase
COG0230	799	1359	1838	1162	2019	50s ribosomal protein l34
COG0231	13442	15160	15386	9061	7635	Involved in peptide bond synthesis. Stimulates efficient translation and peptide-bond synthesis on native or reconstituted 70S ribosomes in vitro. Probably functions indirectly by altering the affinity of the ribosome for aminoacyl-tRNA, thus increasing their reactivity as acceptors for peptidyl transferase (By similarity)
COG0232	12544	15362	15676	7962	4740	deoxyguanosinetriphosphate triphosphohydrolase-like protein
COG0233	13333	15042	15142	9013	7055	Responsible for the release of ribosomes from messenger RNA at the termination of protein biosynthesis. May increase the efficiency of translation by recycling ribosomes from one round of translation to another (By similarity)
COG0234	13319	15018	15044	8806	6759	Binds to cpn60 in the presence of Mg-ATP and suppresses the ATPase activity of the latter (By similarity)
COG0235	25546	31712	33622	10658	9314	Class II aldolase adducin
COG0236	32378	34268	33784	19771	14817	Carrier of the growing fatty acid chain in fatty acid biosynthesis (By similarity)
COG0237	13243	14983	15099	8425	6898	Catalyzes the phosphorylation of the 3'-hydroxyl group of dephosphocoenzyme A to form coenzyme A (By similarity)
COG0238	13330	15000	15095	9013	7055	Binds as a heterodimer with protein S6 to the central domain of the 16S rRNA, where it helps stabilize the platform of the 30S subunit (By similarity)
COG0239	8862	9787	9717	4999	4598	inorganic anion transmembrane transporter activity
COG0240	14442	15332	15696	9662	7153	glycerol-3-phosphate dehydrogenase
COG0241	505	1411	1336	672	480	histidinol-phosphatase activity
COG0242	24922	27248	28006	15248	13021	Removes the formyl group from the N-terminal Met of newly synthesized proteins. Requires at least a dipeptide for an efficient rate of reaction. N-terminal L-methionine is a prerequisite for activity but the enzyme has broad specificity at other positions (By similarity)
COG0243	7300	20095	28983	7003	4530	molybdopterin oxidoreductase
COG0244	11722	14996	15047	8888	6428	50s ribosomal protein L10
COG0245	13294	14947	15096	8588	5603	Involved in the biosynthesis of isopentenyl diphosphate (IPP) and dimethylallyl diphosphate (DMAPP), two major building blocks of isoprenoid compounds. Catalyzes the conversion of 4- diphosphocytidyl-2-C-methyl-D-erythritol 2-phosphate (CDP-ME2P) to 2-C-methyl-D-erythritol 2,4-cyclodiphosphate (ME-CPP) with a corresponding release of cytidine 5-monophosphate (CMP) (By similarity)
COG0246	12788	12869	15060	7291	5456	Mannitol dehydrogenase
COG0247	7452	7919	7649	4912	3268	domain protein
COG0248	9098	12142	12309	5661	4945	ppx gppa phosphatase
COG0249	18684	20780	21000	14167	10688	that it carries out the mismatch recognition step. This protein has a weak ATPase activity (By similarity)
COG0250	18795	24351	24643	11017	8645	Participates in transcription elongation, termination and antitermination (By similarity)
COG0251	17514	22492	21706	12931	9369	Endoribonuclease LPSP
COG0252	5094	6431	6914	4913	4870	L-asparaginase
COG0253	18027	22418	22151	9808	6562	Catalyzes the stereoinversion of LL-2,6- diaminoheptanedioate (L,L-DAP) to meso-diaminoheptanedioate (meso- DAP), a precursor of L-lysine and an essential component of the bacterial peptidoglycan (By similarity)
COG0254	13865	15002	15121	9547	7099	50S ribosomal protein L3-1
COG0255	12854	14883	15022	8924	6990	50s ribosomal protein l29
COG0256	13333	15042	15142	9013	7055	This is one of the proteins that binds and probably mediates the attachment of the 5S RNA into the large ribosomal subunit, where it forms part of the central protuberance (By similarity)
COG0257	1493	1431	1518	2351	2698	50S ribosomal protein L36
COG0258	1969	3887	4325	2287	3146	Structure-specific nuclease with 5'-flap endonuclease and 5'-3' exonuclease activities involved in DNA replication and repair. During DNA replication, cleaves the 5'-overhanging flap structure that is generated by displacement synthesis when DNA polymerase encounters the 5'-end of a downstream Okazaki fragment. It enters the flap from the 5'-end and then tracks to cleave the flap base, leaving a …
COG0259	59	1165	949	24	57	Catalyzes the oxidation of either pyridoxine 5'- phosphate (PNP) or pyridoxamine 5'-phosphate (PMP) into pyridoxal 5'-phosphate (PLP) (By similarity)
COG0260	1223	457	959	1807	1896	Presumably involved in the processing and regular turnover of intracellular proteins. Catalyzes the removal of unsubstituted N-terminal amino acids from various peptides (By similarity)
COG0261	13863	15044	15167	9543	7075	This protein binds to 23S rRNA in the presence of protein L20 (By similarity)
COG0262	13011	16466	15955	8809	7687	dihydrofolate reductase activity
COG0263	12756	15180	15158	8405	6515	Catalyzes the transfer of a phosphate group to glutamate to form glutamate 5-phosphate which rapidly cyclizes to 5- oxoproline (By similarity)
COG0264	13333	15042	15124	9013	7055	Associates with the EF-Tu.GDP complex and induces the exchange of GDP to GTP. It remains bound to the aminoacyl-tRNA.EF- Tu.GTP complex up to the GTP hydrolysis stage on the ribosome (By similarity)
COG0265	34995	47330	45413	23077	15270	Serine protease
COG0266	1276	1843	2276	2029	3039	Involved in base excision repair of DNA damaged by oxidation or by mutagenic agents. Acts as DNA glycosylase that recognizes and removes damaged bases. Has a preference for oxidized purines, such as 7,8-dihydro-8-oxoguanine (8-oxoG). Has AP (apurinic apyrimidinic) lyase activity and introduces nicks in the DNA strand. Cleaves the DNA backbone by beta-delta elimination to generate a single-strand …
COG0267	13126	13900	14304	9475	7387	50S ribosomal protein L33
COG0268	12442	14887	14967	8666	5587	Binds directly to 16S ribosomal RNA (By similarity)
COG0269	359	1873	2583	365	551	synthase
COG0270	21924	18160	18231	21202	16005	Cytosine-specific methyltransferase
COG0271	18	1	0	18	35	Bola-like protein
COG0272	14438	17755	18534	9908	7793	DNA ligase (NAD+) activity
COG0274	7506	10283	11401	6730	6022	Catalyzes a reversible aldol reaction between acetaldehyde and D-glyceraldehyde 3-phosphate to generate 2-deoxy- D-ribose 5-phosphate (By similarity)
COG0275	24298	27197	26971	13529	9794	Specifically methylates the N4 position of cytidine in position 1402 (C1402) of 16S rRNA (By similarity)
COG0276	101	526	788	372	1043	Catalyzes the ferrous insertion into protoporphyrin IX (By similarity)
COG0277	8047	7518	6536	6221	2751	FAD linked oxidase domain protein
COG0278	15	1	0	16	35	Glutaredoxin
COG0279	1565	2472	2501	1910	3439	D-glycero-D-manno-heptose 7-phosphate metabolic process
COG0280	15035	17607	18039	10368	8826	phosphate acetyltransferase
COG0281	14703	15098	14823	10124	7337	malic enzyme
COG0282	14167	15190	15375	10536	9958	acetate kinase activity
COG0283	13823	15044	15149	9514	6996	Cytidine monophosphate kinase
COG0284	12732	15008	15087	8310	6405	Catalyzes the decarboxylation of orotidine 5'- monophosphate (OMP) to uridine 5'-monophosphate (UMP) (By similarity)
COG0285	20578	24124	24012	12067	8676	Folylpolyglutamate synthase
COG0286	27046	31254	30992	18260	15380	type I restriction-modification system
COG0287	13320	15032	15115	8593	5629	prephenate dehydrogenase
COG0288	1183	2722	2809	820	519	carbonic anhydrase
COG0289	14377	16172	16041	9594	6536	Catalyzes the conversion of 4-hydroxy- tetrahydrodipicolinate (HTPA) to tetrahydrodipicolinate (By similarity)
COG0290	13362	15119	15158	9005	6795	IF-3 binds to the 30S ribosomal subunit and shifts the equilibrum between 70S ribosomes and their 50S and 30S subunits in favor of the free subunits, thus enhancing the availability of 30S subunits on which protein synthesis initiation begins (By similarity)
COG0291	13330	14999	15095	9013	7055	50s ribosomal protein L35
COG0292	13330	14949	15039	9012	7050	Binds directly to 23S ribosomal RNA and is necessary for the in vitro assembly process of the 50S ribosomal subunit. It is not involved in the protein synthesizing functions of that subunit (By similarity)
COG0293	267	52	43	521	217	Specifically methylates the uridine in position 2552 of 23S rRNA at the 2'-O position of the ribose in the fully assembled 50S ribosomal subunit (By similarity)
COG0294	8591	12711	11899	5428	3349	dihydropteroate synthase
COG0295	13699	13401	13416	9157	7285	cytidine deaminase
COG0296	21250	23499	23173	12673	9624	Catalyzes the formation of the alpha-1,6-glucosidic linkages in glycogen by scission of a 1,4-alpha-linked oligosaccharide from growing alpha-1,4-glucan chains and the subsequent attachment of the oligosaccharide to the alpha-1,6 position (By similarity)
COG0297	21019	19814	19293	11327	7008	starch synthase activity
COG0298	881	1197	1284	1595	2010	chaperone-mediated protein complex assembly
COG0299	12771	15036	15116	8320	6381	phosphoribosylglycinamide formyltransferase
COG0300	15769	17124	16974	11505	9701	Dehydrogenase
COG0301	12735	13385	13806	8265	7475	Catalyzes the ATP-dependent transfer of a sulfur to tRNA to produce 4-thiouridine in position 8 of tRNAs, which functions as a near-UV photosensor. Also catalyzes the transfer of sulfur to the sulfur carrier protein ThiS, forming ThiS-thiocarboxylate. This is a step in the synthesis of thiazole, in the thiamine biosynthesis pathway. The sulfur is donated as persulfide by IscS (By similarity)
COG0302	8855	11110	10821	5138	3350	GTP cyclohydrolase i
COG0303	16007	20486	20836	7699	3507	Molybdenum cofactor synthesis domain protein
COG0304	14242	18277	17522	10569	7519	Catalyzes the condensation reaction of fatty acid synthesis by the addition to an acyl acceptor of two carbons from malonyl-ACP (By similarity)
COG0305	15515	19575	18543	11643	8162	Replicative dna helicase
COG0306	3072	4863	4571	4331	4250	inorganic phosphate transmembrane transporter activity
COG0307	11304	11681	11080	6582	3350	riboflavin synthase, subunit alpha
COG0308	515	1780	1550	923	2810	aminopeptidase
COG0309	11140	11730	11627	6499	4830	Hydrogenase expression formation protein HypE
COG0310	7245	10359	9860	4091	2934	Part of the energy-coupling factor (ECF) transporter complex CbiMNOQ involved in cobalt import (By similarity)
COG0311	3735	1766	1996	2815	3052	Involved in the hydrolysis of glutamine to glutamate and ammonia. Channels an ammonia molecule to PdxS (By similarity)
COG0312	2150	2446	3153	1526	346	peptidase U62 modulator of DNA gyrase
COG0313	13798	15584	15626	9619	7668	Catalyzes the 2'-O-methylation of the ribose of cytidine 1402 (C1402) in 16S rRNA (By similarity)
COG0314	315	1230	1012	657	471	Molybdopterin
COG0315	7129	11383	11208	2858	1049	Together with MoaA, is involved in the conversion of 5'- GTP to cyclic pyranopterin monophosphate (cPMP or molybdopterin precursor Z) (By similarity)
COG0316	315	1199	980	573	356	Iron--sulfur cluster
COG0317	20904	24679	24635	12822	8023	In eubacteria ppGpp (guanosine 3'-diphosphate 5-' diphosphate) is a mediator of the stringent response that coordinates a variety of cellular activities in response to changes in nutritional abundance (By similarity)
COG0318	11045	15120	14958	11858	7832	Amp-dependent synthetase and ligase
COG0319	13333	15042	15142	9013	7055	metalloendopeptidase activity
COG0320	674	1767	1507	668	767	Catalyzes the radical-mediated insertion of two sulfur atoms into the C-6 and C-8 positions of the octanoyl moiety bound to the lipoyl domains of lipoate-dependent enzymes, thereby converting the octanoylated domains into lipoylated derivatives (By similarity)
COG0321	657	691	634	646	747	Catalyzes the transfer of endogenously produced octanoic acid from octanoyl-acyl-carrier-protein onto the lipoyl domains of lipoate-dependent enzymes. Lipoyl-ACP can also act as a substrate although octanoyl-ACP is likely to be the physiological substrate (By similarity)
COG0322	14358	17059	17177	9913	7582	The UvrABC repair system catalyzes the recognition and processing of DNA lesions. UvrC both incises the 5' and 3' sides of the lesion. The N-terminal half is responsible for the 3' incision and the C-terminal half is responsible for the 5' incision (By similarity)
COG0323	13544	14846	14568	9261	7273	This protein is involved in the repair of mismatches in DNA. It is required for dam-dependent methyl-directed DNA mismatch repair. May act as a molecular matchmaker , a protein that promotes the formation of a stable complex between two or more DNA-binding proteins in an ATP-dependent manner without itself being part of a final effector complex (By similarity)
COG0324	13415	15108	15172	8961	7087	Catalyzes the transfer of a dimethylallyl group onto the adenine at position 37 in tRNAs that read codons beginning with uridine, leading to the formation of N6-(dimethylallyl)adenosine (i(6)A) (By similarity)
COG0325	17203	20643	20477	8899	5783	alanine racemase domain protein
COG0326	14539	14996	15209	8650	6228	Molecular chaperone. Has ATPase activity (By similarity)
COG0327	12003	15035	15841	8796	6973	dinuclear metal center protein, YbgI
COG0328	6471	7131	6460	7954	5912	ribonuclease H activity
COG0329	38615	49261	49871	21832	15439	Catalyzes the condensation of (S)-aspartate-beta- semialdehyde (S)-ASA and pyruvate to 4-hydroxy- tetrahydrodipicolinate (HTPA) (By similarity)
COG0330	22456	28474	28948	14802	8826	Band 7 protein
COG0331	13699	15670	15418	10107	6893	Malonyl coA-acyl carrier protein transacylase
COG0332	10470	10412	9786	10497	7868	Catalyzes the condensation reaction of fatty acid synthesis by the addition to an acyl acceptor of two carbons from malonyl-ACP. Catalyzes the first condensation reaction which initiates fatty acid synthesis and may therefore play a role in governing the total rate of fatty acid production. Possesses both acetoacetyl-ACP synthase and acetyl transacylase activities. Its substrate specificity deter…
COG0333	13275	13801	13788	8857	6662	50s ribosomal protein l32
COG0334	14172	16696	16784	9467	6875	oxidoreductase activity, acting on the CH-NH2 group of donors, NAD or NADP as acceptor
COG0335	13333	15042	15142	9013	7055	This protein is located at the 30S-50S ribosomal subunit interface and may play a role in the structure and function of the aminoacyl-tRNA binding site (By similarity)
COG0336	13333	15042	15124	9013	7055	Specifically methylates guanosine-37 in various tRNAs (By similarity)
COG0337	13827	16355	16632	9123	6828	3-dehydroquinate synthase
COG0338	10608	13189	13137	6751	5315	site-specific DNA-methyltransferase (adenine-specific) activity
COG0339	994	2339	2063	1284	1297	oligopeptidase a
COG0340	17870	21674	21537	9462	6828	Biotin- acetyl-CoA-carboxylase ligase
COG0341	4218	4993	5214	4563	2635	Part of the Sec protein translocase complex. Interacts with the SecYEG preprotein conducting channel. SecDF uses the proton motive force (PMF) to complete protein translocation after the ATP-dependent function of SecA (By similarity)
COG0342	12110	14344	14609	7522	4967	Part of the Sec protein translocase complex. Interacts with the SecYEG preprotein conducting channel. SecDF uses the proton motive force (PMF) to complete protein translocation after the ATP-dependent function of SecA (By similarity)
COG0343	13323	15043	15123	8881	6472	Exchanges the guanine residue with 7-aminomethyl-7- deazaguanine in tRNAs with GU(N) anticodons (tRNA-Asp, -Asn, -His and -Tyr). After this exchange, a cyclopentendiol moiety is attached to the 7-aminomethyl group of 7-deazaguanine, resulting in the hypermodified nucleoside queuosine (Q) (7-(((4,5-cis- dihydroxy-2-cyclopenten-1-yl)amino)methyl)-7-deazaguanosine) (By similarity)
COG0344	16698	16382	16664	11511	8848	Catalyzes the transfer of an acyl group from acyl- phosphate (acyl-PO(4)) to glycerol-3-phosphate (G3P) to form lysophosphatidic acid (LPA). This enzyme utilizes acyl-phosphate as fatty acyl donor, but not acyl-CoA or acyl-ACP (By similarity)
COG0345	13665	16040	16560	9472	7929	pyrroline-5-carboxylate reductase activity
COG0346	29535	29406	29725	17017	11025	glyoxalase bleomycin resistance protein dioxygenase
COG0347	8982	8371	8001	8406	6117	Nitrogen regulatory protein pii
COG0348	21022	26838	26763	9730	4944	4Fe-4S Ferredoxin iron-sulfur binding domain protein
COG0349	792	2251	2278	1232	928	Exonuclease involved in the 3' processing of various precursor tRNAs. Initiates hydrolysis at the 3'-terminus of an RNA molecule and releases 5'-mononucleotides (By similarity)
COG0350	10120	15006	15414	6952	6079	Involved in the cellular defense against the biological effects of O6-methylguanine (O6-MeG) in DNA. Repairs alkylated guanine in DNA by stoichiometrically transferring the alkyl group at the O-6 position to a cysteine residue in the enzyme. This is a suicide reaction the enzyme is irreversibly inactivated (By similarity)
COG0351	13067	14501	14941	8040	5800	phosphomethylpyrimidine kinase
COG0352	22009	23403	23117	11216	6441	Condenses 4-methyl-5-(beta-hydroxyethyl)thiazole monophosphate (THZ-P) and 2-methyl-4-amino-5-hydroxymethyl pyrimidine pyrophosphate (HMP-PP) to form thiamine monophosphate (TMP) (By similarity)
COG0353	13863	15044	15149	9543	7075	May play a role in DNA repair. It seems to be involved in an RecBC-independent recombinational process of DNA repair. It may act with RecF and RecO (By similarity)
COG0354	15	1128	931	18	33	Folate-binding protein involved in regulating the level of ATP-DnaA and in the modification of some tRNAs. It is probably a key factor in regulatory networks that act via tRNA modification, such as initiation of chromosomal replication (By similarity)
COG0355	20241	20807	20569	10817	7393	Produces ATP from ADP in the presence of a proton gradient across the membrane (By similarity)
COG0356	17257	20061	19967	8851	6755	it plays a direct role in the translocation of protons across the membrane (By similarity)
COG0357	13862	13878	14192	9532	7070	Specifically methylates the N7 position of a guanine in 16S rRNA (By similarity)
COG0358	43006	44568	43782	28815	23188	DNA primase activity
COG0359	13333	15042	15142	9013	7055	Binds to the 23S rRNA (By similarity)
COG0360	13334	15042	15142	9015	7055	Binds together with S18 to 16S ribosomal RNA (By similarity)
COG0361	13364	14864	14497	8893	6846	however, it seems to stimulate more or less all the activities of the other two initiation factors, IF-2 and IF-3 (By similarity)
COG0362	375	1627	1913	869	2861	Catalyzes the oxidative decarboxylation of 6- phosphogluconate to ribulose 5-phosphate and CO(2), with concomitant reduction of NADP to NADPH (By similarity)
COG0363	15035	19059	20865	9732	7868	Catalyzes the reversible isomerization-deamination of glucosamine 6-phosphate (GlcN6P) to form fructose 6-phosphate (Fru6P) and ammonium ion (By similarity)
COG0364	905	1547	1569	1386	2874	Glucose-6-phosphate 1-dehydrogenase
COG0365	2246	3839	3635	2547	2102	Catalyzes the conversion of acetate into acetyl-CoA (AcCoA), an essential intermediate at the junction of anabolic and catabolic pathways. AcsA undergoes a two-step reaction. In the first half reaction, AcsA combines acetate with ATP to form acetyl-adenylate (AcAMP) intermediate. In the second half reaction, it can then transfer the acetyl group from AcAMP to the sulfhydryl group of CoA, forming …
COG0366	65755	64730	65708	36318	32408	alpha amylase, catalytic
COG0367	17087	19525	20689	13289	10564	asparagine synthetase
COG0368	11647	12623	12336	7164	5637	Joins Ado-cobinamide-GDP and alpha-ribazole to generate adenosylcobalamin (Ado-cobalamin) (By similarity)
COG0369	18	3348	2757	41	41	Component of the sulfite reductase complex that catalyzes the 6-electron reduction of sulfite to sulfide. This is one of several activities required for the biosynthesis of L- cysteine from sulfate. The flavoprotein component catalyzes the electron flow from NADPH - FAD - FMN to the hemoprotein component (By similarity)
COG0370	29581	34712	35208	19318	14365	Ferrous iron transport protein b
COG0371	13398	12662	13530	8341	6378	Dehydrogenase
COG0372	21417	23040	22980	10938	7108	citrate synthase
COG0373	11926	12481	11873	7078	4170	Catalyzes the NADPH-dependent reduction of glutamyl- tRNA(Glu) to glutamate 1-semialdehyde (GSA) (By similarity)
COG0374	782	666	937	1166	627	Hydrogenase, large subunit
COG0375	2555	2707	3516	3003	3434	Probably plays a role in a hydrogenase nickel cofactor insertion step (By similarity)
COG0376	2	1116	919	13	5	Bifunctional enzyme with both catalase and broad- spectrum peroxidase activity (By similarity)
COG0377	538	1707	1460	710	764	NDH-1 shuttles electrons from NADH, via FMN and iron- sulfur (Fe-S) centers, to quinones in the respiratory chain. The immediate electron acceptor for the enzyme in this species is believed to be ubiquinone. Couples the redox reaction to proton translocation (for every two electrons transferred, four hydrogen ions are translocated across the cytoplasmic membrane), and thus conserves the redox ene…
COG0378	11697	12315	12202	7745	4621	Facilitates the functional incorporation of the urease nickel metallocenter. This process requires GTP hydrolysis, probably effectuated by UreG (By similarity)
COG0379	11314	12944	12909	5922	2850	Catalyzes the condensation of iminoaspartate with dihydroxyacetone phosphate to form quinolinate (By similarity)
COG0380	7	37	23	8	17	synthase
COG0381	6951	8172	8116	8170	6446	UDP-N-acetylglucosamine 2-epimerase
COG0382	1202	3305	2713	2268	1339	Synthesis of 3-octaprenyl-4-hydroxybenzoate (By similarity)
COG0383	11244	10329	11257	8339	14724	alpha-mannosidase
COG0384	2193	1225	847	2404	1826	phenazine biosynthesis protein, phzf family
COG0385	9450	12464	11531	3904	1590	bile acid
COG0386	2692	3932	2751	2680	686	glutathione peroxidase
COG0387	4	43	48	1	3	Calcium Proton
COG0388	23519	27910	26505	13892	9552	nitrilase cyanide hydratase and apolipoprotein n-acyltransferase
COG0389	30294	34971	36550	18098	15486	Poorly processive error-prone DNA polymerase involved in untargeted mutagenesis. Copies undamaged DNA at stalled replication forks which arise in vivo from mismatched or misaligned primer ends. These misaligned primers can be extended by polIV. Exhibits no 3-5 exonuclease (proofreading) activity. May be involved in translesional synthesis in conjunction with the beta clamp from polIII (By similar…
COG0390	850	310	580	717	169	(ABC) transporter
COG0391	2796	2744	3034	3467	2657	Catalyzes the transfer of the 2-phospholactate moiety from lactyl (2) diphospho-(5')guanosine (LPPG) to 7,8-didemethyl- 8-hydroxy-5-deazariboflavin (FO) with the formation of the L- lactyl phosphodiester of 7,8-didemethyl-8-hydroxy-5- deazariboflavin (F420-0) and GMP (By similarity)
COG0392	12309	12406	12943	7971	6781	Membrane
COG0393	8695	10310	10047	3757	1596	UPF0145 protein
COG0394	21628	26419	25376	13891	8737	PHOsphatase
COG0395	162958	179477	184663	109365	154844	Binding-protein-dependent transport systems inner membrane component
COG0396	6070	8484	9052	6412	7014	feS assembly ATPase SufC
COG0397	801	1630	1390	628	31	UPF0061 protein
COG0398	4474	7852	8061	4269	4968	Snare associated golgi protein
COG0399	21338	26015	26370	15364	12129	DegT DnrJ EryC1 StrS aminotransferase
COG0400	27	1141	929	42	15	phospholipase carboxylesterase
COG0401	1	0	0	1	0	hydrophobic protein
COG0402	20541	25186	25140	13375	11139	deaminase
COG0403	2427	3255	2739	3024	2098	The glycine cleavage system catalyzes the degradation of glycine. The P protein binds the alpha-amino group of glycine through its pyridoxal phosphate cofactor
COG0404	1992	3107	2956	2450	2452	The glycine cleavage system catalyzes the degradation of glycine (By similarity)
COG0405	2621	3081	3042	2381	980	gamma-glutamyltransferase activity
COG0406	41353	43169	42591	25565	22834	Phosphoglycerate mutase
COG0407	18844	23061	21843	13713	15530	Catalyzes the decarboxylation of four acetate groups of uroporphyrinogen-III to yield coproporphyrinogen-III (By similarity)
COG0408	8	1	0	6	33	Key enzyme in heme biosynthesis. Catalyzes the oxidative decarboxylation of propionic acid side chains of rings A and B of coproporphyrinogen III (By similarity)
COG0409	874	1192	1274	1596	2015	hydrogenase expression formation protein HypD
COG0410	8550	8271	7735	8414	4784	amino acid transport
COG0411	8221	6620	6462	7889	4542	(ABC) transporter
COG0412	1771	4753	3703	2255	2275	dienelactone hydrolase
COG0413	4442	3534	2605	3335	2210	Catalyzes the reversible reaction in which hydroxymethyl group from 5,10-methylenetetrahydrofolate is tranferred onto alpha-ketoisovalerate to form ketopantoate (By similarity)
COG0414	9273	9521	8638	4364	1949	Catalyzes the condensation of pantoate with beta-alanine in an ATP-dependent reaction via a pantoyl-adenylate intermediate (By similarity)
COG0415	180	1158	927	46	146	deoxyribo-dipyrimidine photolyase
COG0416	13924	15818	15557	10095	7147	Catalyzes the reversible formation of acyl-phosphate (acyl-PO(4)) from acyl- acyl-carrier-protein (acyl-ACP). This enzyme utilizes acyl-ACP as fatty acyl donor, but not acyl-CoA (By similarity)
COG0417	536	24	26	541	89	DNA polymerase
COG0418	33	0	0	27	100	Dihydroorotase
COG0419	18869	23634	22717	11326	8447	Involved in DNA double-strand break repair (DSBR). The Rad50 Mre11 complex possesses single-strand endonuclease activity and ATP-dependent double-strand-specific 3'-5' exonuclease activity. Rad50 provides an ATP-dependent control of Mre11 by unwinding and or repositioning DNA ends into the Mre11 active site (By similarity)
COG0420	20072	25388	25002	12273	8492	Exonuclease
COG0421	11158	11940	11372	6563	3267	Catalyzes the production of spermidine from putrescine and decarboxylated S-adenosylmethionine (dcSAM), which serves as an aminopropyl donor (By similarity)
COG0422	10998	13209	13646	5791	4089	thiamine diphosphate biosynthetic process
COG0423	12715	14019	13896	8024	5309	Catalyzes the attachment of glycine to tRNA(Gly) (By similarity)
COG0424	13278	14899	15009	8508	5656	Maf-like protein
COG0425	20310	23732	23210	6796	3231	sulfurtransferase activity
COG0426	27246	27512	27377	16891	12372	domain protein
COG0427	9358	4640	3724	7563	3699	Acetyl-CoA hydrolase
COG0428	16016	15219	15152	11869	6304	zinc transporter
COG0429	265	1163	961	528	217	Alpha beta hydrolase
COG0430	8	1121	929	11	0	Catalyzes the conversion of 3'-phosphate to a 2',3'- cyclic phosphodiester at the end of RNA. The mechanism of action of the enzyme occurs in 3 steps (A) adenylation of the enzyme by ATP
COG0431	546	1552	1927	1997	5349	Nadph-dependent fmn reductase
COG0432	3009	5236	4616	2801	2207	Secondary thiamine-phosphate synthase enzyme
COG0433	6431	9323	9818	2392	1814	Aaa atpase
COG0434	327	795	1785	308	397	photosystem i assembly btpa
COG0435	25	1239	967	308	724	glutathione Stransferase
COG0436	51053	55171	54226	37373	28638	aminotransferase
COG0437	9535	24246	33127	9243	5043	4fe-4S ferredoxin iron-sulfur binding domain protein
COG0438	84500	124336	119380	68388	67865	Glycosyl transferase (Group 1
COG0439	3289	3322	3810	4162	2122	acetyl-CoA carboxylase biotin carboxylase
COG0440	24912	28140	28464	11603	8257	Acetolactate synthase small subunit
COG0441	13615	15319	15370	9516	8467	threonine-tRNA ligase activity
COG0442	13585	15212	15405	9492	8391	Catalyzes the attachment of proline to tRNA(Pro) in a two-step reaction proline is first activated by ATP to form Pro- AMP and then transferred to the acceptor end of tRNA(Pro). As ProRS can inadvertently accommodate and process non-cognate amino acids such as alanine and cysteine, to avoid such errors it has two additional distinct editing activities against alanine. One activity is designated a…
COG0443	21005	21162	20507	15652	10900	Heat shock protein
COG0444	35141	42436	41926	24461	21336	(ABC) transporter
COG0445	13830	14552	14378	9490	7005	NAD-binding protein involved in the addition of a carboxymethylaminomethyl (cmnm) group at the wobble position (U34) of certain tRNAs, forming tRNA-cmnm(5)s(2)U34 (By similarity)
COG0446	17003	19877	18880	10401	6246	pyridine nucleotide-disulfide oxidoreductase
COG0447	141	1703	1760	203	290	Naphthoate synthase
COG0448	36366	40900	41009	17796	12200	Catalyzes the synthesis of ADP-glucose, a sugar donor used in elongation reactions on alpha-glucans (By similarity)
COG0449	17499	18656	19370	13341	11108	Catalyzes the first step in hexosamine metabolism, converting fructose-6P into glucosamine-6P using glutamine as a nitrogen source (By similarity)
COG0450	3708	3800	3191	4456	2527	alkyl hydroperoxide reductase
COG0451	35279	48733	46361	27864	27490	Nad-dependent epimerase dehydratase
COG0452	12983	16802	16651	8483	5693	Phosphopantothenoylcysteine decarboxylase
COG0455	3713	1565	947	3602	1845	site-determining protein
COG0456	85815	83323	88169	63507	51867	acetyltransferase
COG0457	570	166	147	234	712	repeat-containing protein
COG0458	20670	24013	24510	12406	10566	carbamoyl-phosphate synthetase ammonia chain
COG0459	13345	15115	15196	8940	7068	Prevents misfolding and promotes the refolding and proper assembly of unfolded polypeptides generated under stress conditions (By similarity)
COG0460	18786	23389	23509	10261	5900	homoserine dehydrogenase
COG0461	18722	22651	22823	11344	8279	orotate phosphoribosyltransferase activity
COG0462	20934	25369	25614	13156	10613	Phosphoribosyl pyrophosphate synthase
COG0463	127156	154813	151279	80892	72165	Glycosyl transferase, family 2
COG0464	2998	4515	4076	3846	2590	Aaa atpase
COG0465	32662	36363	36370	20068	14411	Acts as a processive, ATP-dependent zinc metallopeptidase for both cytoplasmic and membrane proteins. Plays a role in the quality control of integral membrane proteins (By similarity)
COG0466	18166	21345	21084	10074	6676	ATP-dependent serine protease that mediates the selective degradation of mutant and abnormal proteins as well as certain short-lived regulatory proteins. Required for cellular homeostasis and for survival from DNA damage and developmental changes induced by stress. Degrades polypeptides processively to yield small peptide fragments that are 5 to 10 amino acids long. Binds to DNA in a double-stran…
COG0467	282	1460	1134	463	471	Circadian clock protein KaiC
COG0468	13896	15190	15341	9594	9011	Can catalyze the hydrolysis of ATP in the presence of single-stranded DNA, the ATP-dependent uptake of single-stranded DNA by duplex DNA, and the ATP-dependent hybridization of homologous single-stranded DNAs. It interacts with LexA causing its activation and leading to its autocatalytic cleavage (By similarity)
COG0469	15517	16040	15462	10836	7293	Pyruvate kinase
COG0471	14799	18933	18165	12427	8610	Transporter
COG0472	16743	19350	19048	12968	11695	phospho-N-acetylmuramoyl-pentapeptide-transferase activity
COG0473	13508	15764	15580	8718	5899	3-isopropylmalate dehydrogenase activity
COG0474	37328	43065	43299	24848	19391	P-type atpase
COG0475	6352	10313	10294	7338	9756	Sodium hydrogen exchanger
COG0476	10959	10937	10178	6088	2813	small protein activating enzyme activity
COG0478	7	5	11	1	1	Serine Threonine protein kinase
COG0479	4797	7864	7943	1627	1246	succinate dehydrogenase
COG0480	44467	51281	51657	27782	19433	Catalyzes the GTP-dependent ribosomal translocation step during translation elongation. During this step, the ribosome changes from the pre-translocational (PRE) to the post- translocational (POST) state as the newly formed A-site-bound peptidyl-tRNA and P-site-bound deacylated tRNA move to the P and E sites, respectively. Catalyzes the coordinated movement of the two tRNA molecules, the mRNA and…
COG0481	13315	15020	15085	8827	6743	Required for accurate and efficient protein synthesis under certain stress conditions. May act as a fidelity factor of the translation reaction, by catalyzing a one-codon backward translocation of tRNAs on improperly translocated ribosomes. Back- translocation proceeds from a post-translocation (POST) complex to a pre-translocation (PRE) complex, thus giving elongation factor G a second chance to…
COG0482	13767	15571	15709	10246	8188	Catalyzes the 2-thiolation of uridine at the wobble position (U34) of tRNA, leading to the formation of s(2)U34 (By similarity)
COG0483	5946	9242	9218	3224	3851	inositol monophosphatase
COG0484	37972	43518	43870	24582	17829	ATP binding to DnaK triggers the release of the substrate protein, thus completing the reaction cycle. Several rounds of ATP-dependent interactions between DnaJ, DnaK and GrpE are required for fully efficient folding. Also involved, together with DnaK and GrpE, in the DNA replication of plasmids through activation of initiation proteins (By similarity)
COG0486	13957	14741	14689	9549	7016	Exhibits a very high intrinsic GTPase hydrolysis rate. Involved in the addition of a carboxymethylaminomethyl (cmnm) group at the wobble position (U34) of certain tRNAs, forming tRNA- cmnm(5)s(2)U34 (By similarity)
COG0488	57977	62523	63736	38390	32971	(ABC) transporter
COG0489	35724	41222	40309	20894	14607	ATP-binding protein
COG0490	320	811	661	178	30	potassium ion transport
COG0491	25945	31697	31727	21190	14423	Beta-lactamase domain protein
COG0492	41205	47040	47993	26551	18306	thioredoxin reductase
COG0493	44112	47100	47508	24360	16405	metal cluster binding
COG0494	15402	17322	16956	8822	8757	Nudix hydrolase
COG0495	13333	15042	15142	9014	7060	Leucyl-trna synthetase
COG0496	1809	2393	2154	2386	2369	Nucleotidase that shows phosphatase activity on nucleoside 5'-monophosphates (By similarity)
COG0497	13457	15327	15767	8992	7048	May be involved in recombinational repair of damaged DNA (By similarity)
COG0498	13227	15383	15347	9176	6881	threonine synthase
COG0499	1593	3107	2987	2712	3238	May play a key role in the regulation of the intracellular concentration of adenosylhomocysteine (By similarity)
COG0500	788	1622	1388	604	20	Methyltransferase
COG0501	1548	1832	1579	2123	2624	Protease HtpX homolog
COG0502	21100	22700	22445	12094	6826	Catalyzes the conversion of dethiobiotin (DTB) to biotin by the insertion of a sulfur atom into dethiobiotin via a radical- based mechanism (By similarity)
COG0503	22312	27221	27269	13988	13340	Catalyzes a salvage reaction resulting in the formation of AMP, that is energically less costly than de novo synthesis (By similarity)
COG0504	13858	15043	15161	9523	7075	Catalyzes the ATP-dependent amination of UTP to CTP with either L-glutamine or ammonia as the source of nitrogen (By similarity)
COG0505	12958	15445	15955	8628	7296	carbamoyl-phosphate synthetase glutamine chain
COG0506	171	36	23	13	106	Proline dehydrogenase
COG0507	25225	29118	29536	17041	13524	exodeoxyribonuclease v alpha
COG0508	2127	5128	4009	3229	2011	Dehydrogenase
COG0509	2386	4661	4279	3584	2898	The glycine cleavage system catalyzes the degradation of glycine. The H protein shuttles the methylamine group of glycine from the P protein to the T protein (By similarity)
COG0510	1586	2760	3002	1851	1275	Ethanolamine kinase
COG0511	15747	19388	19528	7619	4386	Acetyl-CoA carboxylase, biotin carboxyl carrier protein
COG0512	10786	11978	11886	5277	4191	anthranilate synthase
COG0513	17533	18852	18487	18952	18363	purine NTP-dependent helicase activity
COG0514	13687	16293	15594	10705	9298	atp-dependent dna helicase
COG0515	45519	72542	69777	21985	14575	Serine Threonine protein kinase
COG0516	13615	15283	15416	9825	9848	Catalyzes the conversion of inosine 5'-phosphate (IMP) to xanthosine 5'-phosphate (XMP), the first committed and rate- limiting step in the de novo synthesis of guanine nucleotides, and therefore plays an important role in the regulation of cell growth (By similarity)
COG0517	10130	13699	13565	6387	3523	Catalyzes the conversion of inosine 5'-phosphate (IMP) to xanthosine 5'-phosphate (XMP), the first committed and rate- limiting step in the de novo synthesis of guanine nucleotides, and therefore plays an important role in the regulation of cell growth (By similarity)
COG0518	1045	3466	3623	984	1989	Catalyzes the synthesis of GMP from XMP (By similarity)
COG0519	14124	15720	16008	10376	8866	Catalyzes the synthesis of GMP from XMP (By similarity)
COG0520	17098	20848	20495	12344	9102	cysteine desulfurase
COG0521	10369	13216	13299	5205	2063	molybdenum cofactor biosynthesis protein
COG0522	13589	15503	15521	9077	7056	One of the primary rRNA binding proteins, it binds directly to 16S rRNA where it nucleates assembly of the body of the 30S subunit (By similarity)
COG0523	26640	31773	30665	12989	7130	cobalamin synthesis protein
COG0524	55787	69607	69737	36811	29348	pfkb domain protein
COG0525	13895	15168	15341	9588	8975	amino acids such as threonine, to avoid such errors, it has a posttransfer editing activity that hydrolyzes mischarged Thr-tRNA(Val) in a tRNA-dependent manner (By similarity)
COG0526	7994	13102	13223	5115	5339	Thioredoxin
COG0527	21399	28295	28670	12809	8811	Aspartokinase
COG0528	13333	15042	15143	9013	7055	UMP kinase activity
COG0529	526	1538	1185	1044	694	Catalyzes the synthesis of activated sulfate (By similarity)
COG0530	13124	13327	13071	7376	4350	exchanger
COG0531	18297	21723	22444	15527	18901	amino acid
COG0532	13314	14984	15022	8903	6780	One of the essential components for the initiation of protein synthesis. Protects formylmethionyl-tRNA from spontaneous hydrolysis and promotes its binding to the 30S ribosomal subunits. Also involved in the hydrolysis of GTP during the formation of the 70S ribosomal complex (By similarity)
COG0533	15713	17717	17356	11586	8497	Required for the formation of a threonylcarbamoyl group on adenosine at position 37 (t(6)A37) in tRNAs that read codons beginning with adenine (By similarity)
COG0534	241279	273896	275894	130979	108407	Mate efflux family protein
COG0535	44033	48550	46846	28110	17799	radical SAM domain protein
COG0536	13863	15044	15149	9543	7075	An essential GTPase which binds GTP, GDP and possibly (p)ppGpp with moderate affinity, with high nucleotide exchange rates and a fairly low GTP hydrolysis rate (By similarity). It may play a role in control of the cell cycle, stress response, ribosome biogenesis and in those bacteria that undergo differentiation, in morphogenesis control
COG0537	15457	17044	17475	11179	10706	histidine triad (hIT) protein
COG0538	12157	12718	12738	7718	5445	isocitrate dehydrogenase (NADp)
COG0539	25071	27751	27571	15783	11425	thus facilitating recognition of the initiation point. It is needed to translate mRNA with a short Shine-Dalgarno (SD) purine-rich sequence (By similarity)
COG0540	12749	14999	15081	8325	6405	aspartate transcarbamylase
COG0541	13365	15056	15155	9019	7057	Involved in targeting and insertion of nascent membrane proteins into the cytoplasmic membrane. Binds to the hydrophobic signal sequence of the ribosome-nascent chain (RNC) as it emerges from the ribosomes. The SRP-RNC complex is then targeted to the cytoplasmic membrane where it interacts with the SRP receptor FtsY
COG0542	29561	36026	35393	22352	18038	ATP-dependent CLP protease ATP-binding subunit
COG0543	28434	29007	29106	18478	11791	cytochrome-b5 reductase activity, acting on NAD(P)H
COG0544	26942	26951	27010	15951	10605	Involved in protein export. Acts as a chaperone by maintaining the newly synthesized protein in an open conformation
COG0545	1617	4118	3520	2036	2074	Peptidyl-prolyl cis-trans isomerase
COG0546	39654	47848	48944	27252	22605	had-superfamily hydrolase, subfamily ia, variant
COG0547	10601	11499	11422	5754	4278	Anthranilate phosphoribosyltransferase
COG0548	12669	16035	15751	8046	5621	nag kinase
COG0549	14724	18088	18609	6410	4500	carbamate kinase
COG0550	51745	59909	59694	31201	27011	Releases the supercoiling and torsional tension of DNA, which is introduced during the DNA replication and transcription, by transiently cleaving and rejoining one strand of the DNA duplex. Introduces a single-strand break via transesterification at a target site in duplex DNA. The scissile phosphodiester is attacked by the catalytic tyrosine of the enzyme, resulting in the formation of a DNA-(5'…
COG0551	2847	3462	3333	2568	2915	DNA topoisomerase type I activity
COG0552	13787	15149	15213	9075	7070	Involved in targeting and insertion of nascent membrane proteins into the cytoplasmic membrane. Acts as a receptor for the complex formed by the signal recognition particle (SRP) and the ribosome-nascent chain (RNC)
COG0553	13843	19803	19802	10840	9144	helicase
COG0554	13939	17327	17895	8925	8082	Key enzyme in the regulation of glycerol uptake and metabolism (By similarity)
COG0555	6033	7395	7146	831	1029	(ABC) transporter
COG0556	13432	15088	15208	9165	7374	damaged site, the DNA wraps around one UvrB monomer. DNA wrap is dependent on ATP binding by UvrB and probably causes local melting of the DNA helix, facilitating insertion of UvrB beta-hairpin between the DNA strands. Then UvrB probes one DNA strand for the presence of a lesion. If a lesion is found the UvrA subunits dissociate and the UvrB-DNA preincision complex is formed. This complex is subs…
COG0557	13433	15001	15094	9333	6852	3'-5' exoribonuclease that releases 5'-nucleoside monophosphates and is involved in maturation of structured RNAs (By similarity)
COG0558	21939	26221	25882	14003	10257	cdp-diacylglycerol-glycerol-3-phosphate 3-phosphatidyltransferase
COG0559	12365	13602	12845	8647	4853	(ABC) transporter
COG0560	10626	12496	11716	6785	3402	phosphoserine phosphatase activity
COG0561	63316	65472	74162	38861	31226	,hydrolase
COG0562	13000	12605	13110	8501	7630	UDP-galactopyranose mutase
COG0563	16178	20482	20029	12391	10978	Catalyzes the reversible transfer of the terminal phosphate group between ATP and AMP. Plays an important role in cellular energy homeostasis and in adenine nucleotide metabolism (By similarity)
COG0564	53947	60749	59426	32319	23889	pseudouridine synthase activity
COG0565	277	74	43	540	260	RNA methyltransferase TrmH family, group 1
COG0566	37387	39103	39295	23719	17056	Methyltransferase
COG0567	19	1138	933	102	83	2-oxoglutarate dehydrogenase, E1
COG0568	19725	23402	23280	14709	11437	Sigma factors are initiation factors that promote the attachment of RNA polymerase to specific initiation sites and are then released (By similarity)
COG0569	34481	39117	39494	21875	17874	Potassium uptake protein
COG0571	13427	15094	15316	9025	7053	Digests double-stranded RNA. Involved in the processing of primary rRNA transcript to yield the immediate precursors to the large and small rRNAs (23S and 16S). Also processes some mRNAs, and tRNAs when they are encoded in the rRNA operon (By similarity)
COG0572	15644	16395	16372	11522	9601	uridine kinase
COG0573	13369	14976	15088	9460	7070	phosphate abc transporter
COG0574	14962	18314	17677	11061	7834	phosphotransferase activity, paired acceptors
COG0575	13078	13464	13826	8940	7055	phosphatidate Cytidylyltransferase
COG0576	13315	16102	15941	8913	6780	Participates actively in the response to hyperosmotic and heat shock by preventing the aggregation of stress-denatured proteins, in association with DnaK and GrpE. It is the nucleotide exchange factor for DnaK and may function as a thermosensor. Unfolded proteins bind initially to DnaJ
COG0577	45681	55146	55608	29835	26080	ABC transporter (permease)
COG0578	885	1913	1551	1337	1595	glycerol-3-phosphate dehydrogenase
COG0579	8145	9054	9377	6511	4109	malate dehydrogenase (quinone)
COG0580	2877	2628	2731	1395	2974	Channel that permits osmotically driven movement of water in both directions. It is involved in the osmoregulation and in the maintenance of cell turgor during volume expansion in rapidly growing cells. It mediates rapid entry or exit of water in response to abrupt changes in osmolarity (By similarity)
COG0581	13506	15647	15250	9330	7037	phosphate abc transporter
COG0582	1341	508	440	2529	1233	Integrase
COG0583	151606	176076	176447	87243	66640	Transcriptional regulator
COG0584	21577	23273	22448	11157	8112	glycerophosphoryl diester phosphodiesterase
COG0585	33	22	0	34	136	Responsible for synthesis of pseudouridine from uracil- 13 in transfer RNAs (By similarity)
COG0586	3038	4848	4782	4796	6251	SNARE associated Golgi
COG0587	14589	18266	18331	9687	6831	DNA polymerase III (alpha subunit)
COG0588	551	507	818	1424	4944	Catalyzes the interconversion of 2-phosphoglycerate and 3-phosphoglycerate (By similarity)
COG0589	2199	5981	6703	3650	7345	Universal stress protein
COG0590	13753	16495	16616	9752	7215	deaminase
COG0591	25529	27253	26047	15205	9813	symporter
COG0592	14035	16483	16436	9764	7296	DNA polymerase processivity factor activity
COG0593	14137	15092	15215	10072	7296	it binds specifically double-stranded DNA at a 9 bp consensus (dnaA box) 5'-TTATC CA A CA A-3'. DnaA binds to ATP and to acidic phospholipids (By similarity)
COG0594	13823	14531	14369	9488	6974	RNaseP catalyzes the removal of the 5'-leader sequence from pre-tRNA to produce the mature 5'-terminus. It can also cleave other RNA substrates such as 4.5S RNA. The protein component plays an auxiliary but essential role in vivo by binding to the 5'-leader sequence and broadening the substrate specificity of the ribozyme (By similarity)
COG0595	13014	14086	14787	9373	7796	Metallo-Beta-Lactamase
COG0596	34204	41070	41745	23952	23883	Alpha beta hydrolase
COG0597	13955	16524	16908	9813	8684	This protein specifically catalyzes the removal of signal peptides from prolipoproteins (By similarity)
COG0598	14640	17615	18205	9100	8319	magnesium and cobalt transport protein CorA
COG0599	10714	13946	13892	7477	5697	Antioxidant protein with alkyl hydroperoxidase activity. Required for the reduction of the AhpC active site cysteine residues and for the regeneration of the AhpC enzyme activity (By similarity)
COG0600	29588	35421	34850	21521	11250	Binding-protein-dependent transport systems inner membrane component
COG0601	32113	42607	42615	22140	21951	Binding-protein-dependent transport systems inner membrane component
COG0602	13661	16728	16730	8228	6541	Catalyzes the conversion of 6-carboxy-5,6,7,8- tetrahydropterin (CPH4) to 7-carboxy-7-deazaguanine (CDG) (By similarity)
COG0603	3012	2950	2318	3126	711	Catalyzes the ATP-dependent conversion of 7-carboxy-7- deazaguanine (CDG) to 7-cyano-7-deazaguanine (preQ(0)) (By similarity)
COG0604	2004	4624	4113	1279	2393	alcohol dehydrogenase
COG0605	3379	4676	3962	3383	1499	Destroys radicals which are normally produced within the cells and which are toxic to biological systems (By similarity)
COG0606	12410	14750	14459	8011	5673	Mg chelatase subunit ChlI
COG0607	23987	32135	31334	12464	8214	Rhodanese domain protein
COG0608	13403	15082	15200	8940	7092	Single-stranded-DNA-specific exonuclease (RecJ)
COG0609	28284	30165	30053	20183	13224	permease protein
COG0610	11385	15654	15223	8102	7163	Type I site-specific deoxyribonuclease
COG0611	1190	2327	2051	1797	1476	Catalyzes the ATP-dependent phosphorylation of thiamine- monophosphate (TMP) to form thiamine-pyrophosphate (TPP), the active form of vitamin B1 (By similarity)
COG0612	11092	13987	12578	12978	10372	peptidase'
COG0613	12137	13754	14995	11388	10999	DNA-directed DNA polymerase activity
COG0614	26654	29860	29576	18699	11286	Periplasmic binding protein
COG0615	11256	15258	15459	3917	3046	cytidylyltransferase
COG0616	1265	5635	5218	1958	1334	Signal peptide peptidase, SppA
COG0617	13841	15065	15185	9926	7388	Catalyzes the addition and repair of the essential 3'- terminal CCA sequence in tRNAs without using a nucleic acid template. Adds these three nucleotides in the order of C, C, and A to the tRNA nucleotide-73, using CTP and ATP as substrates and producing inorganic pyrophosphate
COG0618	20198	21780	22048	11240	8291	phosphoesterase RecJ domain protein
COG0619	37040	45354	47191	25445	20668	Cobalt transport protein
COG0620	6112	4867	5285	4736	5097	Catalyzes the transfer of a methyl group from 5- methyltetrahydrofolate to homocysteine resulting in methionine formation (By similarity)
COG0621	39165	44227	44192	24350	16063	Catalyzes the methylthiolation of N6- (dimethylallyl)adenosine (i(6)A), leading to the formation of 2- methylthio-N6-(dimethylallyl)adenosine (ms(2)i(6)A) at position 37 in tRNAs that read codons beginning with uridine (By similarity)
COG0622	30931	35360	36019	17447	12538	Phosphodiesterase, mj0936 family
COG0623	807	617	553	1460	1736	Enoyl- acyl-carrier-protein reductase NADH
COG0624	30387	40500	40169	19991	17265	succinyl-diaminopimelate desuccinylase activity
COG0625	70	1174	938	83	272	glutathione Stransferase
COG0626	4471	4650	3653	4921	4144	cystathionine
COG0627	6975	8452	8614	3830	6973	esterase
COG0628	32103	38012	38635	22980	19254	Membrane
COG0629	36419	41806	42109	22862	15833	single-stranded DNA-binding protein
COG0630	1790	583	1076	372	968	type II secretion system protein
COG0631	21924	26944	26143	11815	8056	Phosphatase
COG0632	13432	14925	15067	9419	7021	The RuvA-RuvB complex in the presence of ATP renatures cruciform structure in supercoiled DNA with palindromic sequence, indicating that it may promote strand exchange reactions in homologous recombination. RuvAB is a helicase that mediates the Holliday junction migration by localized denaturation and reannealing. RuvA stimulates, in the presence of DNA, the weak ATPase activity of RuvB (By simil…
COG0633	45	35	15	47	167	Ferredoxin
COG0634	9904	10276	10456	8868	6811	hypoxanthine phosphoribosyltransferase
COG0635	25336	29735	29889	15512	10462	Coproporphyrinogen III oxidase
COG0636	11296	9683	9272	6943	5042	F(1)F(0) ATP synthase produces ATP from ADP in the presence of a proton or sodium gradient. F-type ATPases consist of two structural domains, F(1) containing the extramembraneous catalytic core and F(0) containing the membrane proton channel, linked together by a central stalk and a peripheral stalk. During catalysis, ATP synthesis in the catalytic domain of F(1) is coupled via a rotary mechanism…
COG0637	30458	37427	40048	19855	16585	HAD-superfamily hydrolase subfamily IA variant 3
COG0638	0	22	0	6	36	The proteasome is a multicatalytic proteinase complex which is characterized by its ability to cleave peptides with Arg, Phe, Tyr, Leu, and Glu adjacent to the leaving group at neutral or slightly basic pH. The proteasome has an ATP-dependent proteolytic activity (By similarity)
COG0639	12	5	11	3	29	serine threonine-protein phosphatase
COG0640	39121	53051	52295	23368	14845	Transcriptional regulator, arsr family
COG0641	26351	34823	35302	15270	9893	radical SAM domain protein
COG0642	284230	359104	356767	160790	126168	Histidine kinase
COG0643	5420	5153	4777	5252	5763	CheA signal transduction histidine kinase
COG0644	3941	13273	11876	5451	6219	geranylgeranyl reductase
COG0645	362	429	1072	1077	1467	Aminoglycoside phosphotransferase
COG0646	10919	11562	11927	5860	4059	homocysteine S-methyltransferase activity
COG0647	2494	4169	5490	2338	3052	Hydrolase
COG0648	16512	18874	19111	8132	5888	Endonuclease IV plays a role in DNA repair. It cleaves phosphodiester bonds at apurinic or apyrimidinic sites (AP sites) to produce new 5'-ends that are base-free deoxyribose 5-phosphate residues. It preferentially attacks modified AP sites created by bleomycin and neocarzinostatin (By similarity)
COG0649	538	1707	1460	710	764	NDH-1 shuttles electrons from NADH, via FMN and iron- sulfur (Fe-S) centers, to quinones in the respiratory chain. The immediate electron acceptor for the enzyme in this species is believed to be ubiquinone. Couples the redox reaction to proton translocation (for every two electrons transferred, four hydrogen ions are translocated across the cytoplasmic membrane), and thus conserves the redox ene…
COG0650	994	1171	1333	2619	2177	Respiratory-chain NADH dehydrogenase, subunit 1
COG0651	8654	5576	4672	10066	7387	Monovalent cation H antiporter subunit D
COG0652	20968	26530	26911	13016	11397	peptidyl-prolyl cis-trans isomerase activity
COG0653	13872	16374	16366	9245	7345	Part of the Sec protein translocase complex. Interacts with the SecYEG preprotein conducting channel. Has a central role in coupling the hydrolysis of ATP to the transfer of proteins into and across the cell membrane, serving
COG0654	87	1146	925	68	176	oxidoreductase activity, acting on paired donors, with incorporation or reduction of molecular oxygen, NAD(P)H as one donor, and incorporation of one atom of oxygen
COG0655	49358	50189	49932	31239	20979	Nadph-dependent fmn reductase
COG0656	16948	18562	18341	13838	12173	reductase
COG0657	36369	49962	48529	25000	28798	alpha beta hydrolase fold-3 domain protein
COG0658	2717	3966	3646	2852	1649	DNA internalization-related competence protein ComEC Rec2
COG0659	10720	11961	11688	6111	4339	sulfate transporter
COG0661	5179	5875	7119	4680	4366	Required, probably indirectly, for the hydroxylation of 2-octaprenylphenol to 2-octaprenyl-6-hydroxy-phenol, the fourth step in ubiquinone biosynthesis (By similarity)
COG0662	13367	19043	18171	9882	8079	Mannose-1-phosphate guanylyltransferase Mannose-6-phosphate isomerase
COG0663	16759	17801	17836	8261	5574	Transferase
COG0664	50145	59545	58623	34103	20751	transcriptional regulator, crp fnr family
COG0665	6311	10990	10209	6032	3961	Catalyzes the last two steps in the biosynthesis of 5- methylaminomethyl-2-thiouridine (mnm(5)s(2)U) at the wobble position (U34) in tRNA. Catalyzes the FAD-dependent demodification of cmnm(5)s(2)U34 to nm(5)s(2)U34, followed by the transfer of a methyl group from S-adenosyl-L-methionine to nm(5)s(2)U34, to form mnm(5)s(2)U34 (By similarity)
COG0666	3305	3462	3325	3805	2329	Ankyrin Repeat
COG0667	23592	29267	27905	16858	12252	Aldo keto reductase
COG0668	13468	13953	13931	8859	7381	Mechanosensitive ion channel
COG0669	13370	15193	15172	9016	7058	Reversibly transfers an adenylyl group from ATP to 4'- phosphopantetheine, yielding dephospho-CoA (dPCoA) and pyrophosphate (By similarity)
COG0670	2369	2178	2090	2887	2675	Membrane
COG0671	16896	19166	18606	8614	5551	PHOsphatase
COG0672	15	1119	920	20	33	)-iron permease
COG0673	39042	78576	77200	32526	40027	oxidoreductase
COG0674	24222	25842	25060	17788	9857	Oxidoreductase required for the transfer of electrons from pyruvate to flavodoxin (By similarity)
COG0675	42135	54163	55616	14681	6651	Transposase
COG0676	5	1118	919	15	31	Aldose 1epimerase
COG0677	3262	2928	2572	4193	3023	Dehydrogenase
COG0678	0	1	0	0	0	peroxiredoxin
COG0679	33779	38963	38523	16497	11419	Auxin Efflux Carrier
COG0680	605	640	872	1157	621	Hydrogenase maturation protease
COG0681	29540	28968	29335	18821	13832	Signal peptidase i
COG0682	18689	23222	23056	10650	8678	Transfers the N-acyl diglyceride group on what will become the N-terminal cysteine of membrane lipoproteins (By similarity)
COG0683	14467	15079	13783	10763	5590	(ABC) transporter
COG0684	2290	3334	3184	3190	2234	Globally modulates RNA abundance by binding to RNase E (Rne) and regulating its endonucleolytic activity. Can modulate Rne action in a substrate-dependent manner by altering the composition of the degradosome. Modulates RNA-binding and helicase activities of the degradosome (By similarity)
COG0685	12815	16185	15637	8524	6827	Methylenetetrahydrofolate reductase
COG0686	1546	3480	3708	885	258	alanine dehydrogenase
COG0687	13001	14299	14277	7153	5749	polyamine binding
COG0688	8404	10486	10025	4788	2545	Phosphatidylserine decarboxylase
COG0689	2554	3486	2431	2860	1068	Phosphorolytic exoribonuclease that removes nucleotide residues following the -CCA terminus of tRNA and adds nucleotides to the ends of RNA molecules by using nucleoside diphosphates as substrates (By similarity)
COG0690	6757	5813	5982	5788	6100	preprotein translocase subunit SecE
COG0691	13333	15042	15124	9013	7055	Binds specifically to the SsrA RNA (tmRNA) and is required for stable association of SsrA with ribosomes (By similarity)
COG0692	11381	11754	12431	5799	5405	Excises uracil residues from the DNA which can arise as a result of misincorporation of dUMP residues by DNA polymerase or due to deamination of cytosine (By similarity)
COG0693	16233	17981	17109	12619	10703	PfpI family
COG0694	1692	1176	1837	1268	341	metallo-sulfur cluster assembly
COG0695	1948	2982	2819	2106	1400	Glutaredoxin
COG0696	13495	14632	14542	9121	6875	Catalyzes the interconversion of 2-phosphoglycerate and 3-phosphoglycerate (By similarity)
COG0697	31469	33209	33390	22252	14061	membrane
COG0698	16753	21311	22290	11001	8611	Isomerase
COG0700	5787	6788	6948	5193	3960	nucleoside recognition domain protein
COG0701	5453	7455	6440	6091	2576	Predicted permease
COG0702	981	1409	1560	1350	2389	epimerase dehydratase
COG0703	29333	30072	30195	14814	10047	Catalyzes the specific phosphorylation of the 3-hydroxyl group of shikimic acid using ATP as a cosubstrate (By similarity)
COG0704	13485	16056	15606	8955	6865	Plays a role in the regulation of phosphate uptake
COG0705	13131	14942	14773	8576	6225	rhomboid family
COG0706	13884	15066	15170	9776	8415	Required for the insertion and or proper folding and or complex formation of integral membrane proteins into the membrane. Involved in integration of membrane proteins that insert both dependently and independently of the Sec translocase complex, as well as at least some lipoproteins
COG0707	20093	23581	23187	15978	10706	Cell wall formation. Catalyzes the transfer of a GlcNAc subunit on undecaprenyl-pyrophosphoryl-MurNAc-pentapeptide (lipid intermediate I) to form undecaprenyl-pyrophosphoryl-MurNAc- (pentapeptide)GlcNAc (lipid intermediate II) (By similarity)
COG0708	13483	15195	15368	8900	6907	Exodeoxyribonuclease III
COG0709	10326	9290	8896	5526	2062	Synthesizes selenophosphate from selenide and ATP (By similarity)
COG0710	10212	11945	11698	4288	1824	Type I DHQase
COG0711	17309	20112	20118	9815	8340	F(1)F(0) ATP synthase produces ATP from ADP in the presence of a proton or sodium gradient. F-type ATPases consist of two structural domains, F(1) containing the extramembraneous catalytic core and F(0) containing the membrane proton channel, linked together by a central stalk and a peripheral stalk. During catalysis, ATP synthesis in the catalytic domain of F(1) is coupled via a rotary mechanism…
COG0712	16348	19154	19241	7812	5887	F(1)F(0) ATP synthase produces ATP from ADP in the presence of a proton or sodium gradient. F-type ATPases consist of two structural domains, F(1) containing the extramembraneous catalytic core and F(0) containing the membrane proton channel, linked together by a central stalk and a peripheral stalk. During catalysis, ATP synthesis in the catalytic domain of F(1) is coupled via a rotary mechanism…
COG0713	538	1707	1460	710	764	NDH-1 shuttles electrons from NADH, via FMN and iron- sulfur (Fe-S) centers, to quinones in the respiratory chain. The immediate electron acceptor for the enzyme in this species is believed to be ubiquinone. Couples the redox reaction to proton translocation (for every two electrons transferred, four hydrogen ions are translocated across the cytoplasmic membrane), and thus conserves the redox ene…
COG0714	37126	53083	50712	18272	11832	ATPase activity
COG0715	30505	42202	41009	20393	12360	(ABC) transporter
COG0716	33122	34793	35015	19946	16254	Low-potential electron donor to a number of redox enzymes (By similarity)
COG0717	359	531	465	681	1523	Deoxycytidine triphosphate deaminase
COG0718	13266	14279	14319	8885	6435	Binds to DNA and alters its conformation. May be involved in regulation of gene expression, nucleoid organization and DNA protection (By similarity)
COG0719	10817	11798	12391	11221	11730	Fe-S assembly protein
COG0720	2086	3427	3198	2012	1467	6-pyruvoyltetrahydropterin synthase activity
COG0721	7511	11557	11828	4198	5224	Allows the formation of correctly charged Asn-tRNA(Asn) or Gln-tRNA(Gln) through the transamidation of misacylated Asp- tRNA(Asn) or Glu-tRNA(Gln) in organisms which lack either or both of asparaginyl-tRNA or glutaminyl-tRNA synthetases. The reaction takes place in the presence of glutamine and ATP through an activated phospho-Asp-tRNA(Asn) or phospho-Glu-tRNA(Gln) (By similarity)
COG0722	13175	17262	17034	4148	3180	Stereospecific condensation of phosphoenolpyruvate (PEP) and D-erythrose-4-phosphate (E4P) giving rise to 3-deoxy-D- arabino-heptulosonate-7-phosphate (DAHP) (By similarity)
COG0723	578	49	45	675	186	Component of the ubiquinol-cytochrome c reductase complex (complex III or cytochrome b-c1 complex), which is a respiratory chain that generates an electrochemical potential coupled to ATP synthesis (By similarity)
COG0724	698	3605	2933	1156	595	Rna-binding protein
COG0725	10185	11950	11777	5357	2229	ABC transporter, periplasmic molybdate-binding protein
COG0726	48121	59923	59141	29523	20738	4-amino-4-deoxy-alpha-L-arabinopyranosyl undecaprenyl phosphate biosynthetic process
COG0727	4617	6246	6220	1479	1999	Fe-S-cluster oxidoreductase
COG0728	4748	4012	3284	4085	2205	Integral membrane protein (MviN
COG0729	265	47	43	519	224	Surface Antigen
COG0730	19332	20095	19377	17029	12887	Membrane
COG0731	1132	818	736	739	817	radical SAM domain protein
COG0732	22628	22700	22147	16738	13264	Restriction modification system DNA (Specificity
COG0733	38710	42853	44650	20267	13246	Transporter
COG0735	35252	43192	41957	20106	17327	Ferric uptake regulator, Fur family
COG0736	2345	3471	3851	2737	2151	Transfers the 4'-phosphopantetheine moiety from coenzyme A to a Ser of acyl-carrier-protein (By similarity)
COG0737	14368	15251	13953	11987	9373	5-Nucleotidase
COG0738	17004	21419	21026	9650	8722	Transporter
COG0739	33559	38975	36674	27454	20776	peptidase'
COG0740	33411	39586	38854	20763	16332	Cleaves peptides in various proteins in a process that requires ATP hydrolysis. Has a chymotrypsin-like activity. Plays a major role in the degradation of misfolded proteins (By similarity)
COG0741	10853	9633	8674	7035	4232	transglycosylase
COG0742	13344	15049	15125	9022	7057	Methyltransferase
COG0743	13296	14965	15023	8509	5378	Catalyzes the NADP-dependent rearrangement and reduction of 1-deoxy-D-xylulose-5-phosphate (DXP) to 2-C-methyl-D-erythritol 4-phosphate (MEP) (By similarity)
COG0744	8586	7969	9197	7720	6931	penicillin-binding protein
COG0745	288280	347233	352067	167672	131370	regulatoR
COG0746	4462	8284	8168	1064	607	Transfers a GMP moiety from GTP to Mo-molybdopterin (Mo- MPT) cofactor (Moco or molybdenum cofactor) to form Mo- molybdopterin guanine dinucleotide (Mo-MGD) cofactor (By similarity)
COG0747	31569	40858	39835	20641	19859	Extracellular solute-binding protein, family 5
COG0748	28	1	0	25	72	pyridoxamine 5-phosphate
COG0749	16175	18084	18427	13022	11639	DNA polymerase
COG0750	12638	15046	15190	8863	6433	Membrane-associated zinc metalloprotease
COG0751	616	1044	1228	994	1782	Glycyl-tRNA synthetase beta subunit
COG0752	619	1022	1246	989	1746	glycyl-tRNA synthetase, alpha subunit
COG0753	1147	3226	3441	1774	2363	Catalase
COG0754	49	0	1	41	133	Glutathionylspermidine synthase
COG0755	884	2244	2269	1309	1029	cytochrome c
COG0756	14500	16526	17468	9787	8474	This enzyme is involved in nucleotide metabolism it produces dUMP, the immediate precursor of thymidine nucleotides and it decreases the intracellular concentration of dUTP so that uracil cannot be incorporated into DNA (By similarity)
COG0757	4547	4544	4709	5682	4595	Catalyzes a trans-dehydration via an enolate intermediate (By similarity)
COG0758	14126	16588	16699	9454	7286	DNA protecting protein DprA
COG0759	12529	14508	14131	8328	5619	Could be involved in insertion of integral membrane proteins into the membrane (By similarity)
COG0760	7576	10073	9393	6695	6511	peptidyl-prolyl cis-trans isomerase
COG0761	7725	8963	9564	5939	4175	Converts 1-hydroxy-2-methyl-2-(E)-butenyl 4-diphosphate into isopentenyl diphosphate (IPP) and dimethylallyl diphosphate (DMAPP) (By similarity)
COG0762	33	48	44	22	11	integral membrane protein
COG0763	710	1734	1462	704	839	Condensation of UDP-2,3-diacylglucosamine and 2,3- diacylglucosamine-1-phosphate to form lipid A disaccharide, a precursor of lipid A, a phosphorylated glycolipid that anchors the lipopolysaccharide to the outer membrane of the cell (By similarity)
COG0764	12991	15541	15289	8574	6853	Involved in unsaturated fatty acids biosynthesis. Catalyzes the dehydration of short chain beta-hydroxyacyl-ACPs and long chain saturated and unsaturated beta-hydroxyacyl-ACPs (By similarity)
COG0765	36702	39971	41196	23536	20897	amino acid AbC transporter
COG0766	21099	25091	24217	13576	11082	Cell wall formation. Adds enolpyruvyl to UDP-N- acetylglucosamine (By similarity)
COG0767	1209	1827	1551	1742	1228	ABC transporter (permease)
COG0768	52486	63927	64261	30851	22425	penicillin-binding protein
COG0769	22557	26576	26865	15121	10071	Catalyzes the addition of meso-diaminopimelic acid to the nucleotide precursor UDP-N-acetylmuramoyl-L-alanyl-D-glutamate (UMAG) in the biosynthesis of bacterial cell-wall peptidoglycan (By similarity)
COG0770	14182	15666	16021	9637	7338	UDP-N-acetylmuramoylalanyl-D-glutamyl-2,6-diaminopimelate-D-alanyl-D-alanine ligase activity
COG0771	13856	16030	15988	9044	7028	Cell wall formation. Catalyzes the addition of glutamate to the nucleotide precursor UDP-N-acetylmuramoyl-L-alanine (UMA) (By similarity)
COG0772	44274	52133	52363	27604	19842	Cell Division Protein
COG0773	13351	17312	16994	8938	7069	cell wall formation (By similarity)
COG0774	711	1785	1519	706	844	involved in the biosynthesis of lipid A, a phosphorylated glycolipid that anchors the lipopolysaccharide to the outer membrane of the cell (By similarity)
COG0775	13363	13042	13833	8543	7038	Catalyzes the irreversible cleavage of the glycosidic bond in both 5'-methylthioadenosine (MTA) and S- adenosylhomocysteine (SAH AdoHcy) to adenine and the corresponding thioribose, 5'-methylthioribose and S-ribosylhomocysteine, respectively (By similarity)
COG0776	23968	27842	26765	15995	10584	This protein is one of the two subunits of integration host factor, a specific DNA-binding protein that functions in genetic recombination as well as in transcriptional and translational control (By similarity)
COG0777	12125	13721	13930	6720	3751	Component of the acetyl coenzyme A carboxylase (ACC) complex. Biotin carboxylase (BC) catalyzes the carboxylation of biotin on its carrier protein (BCCP) and then the CO(2) group is transferred by the transcarboxylase to acetyl-CoA to form malonyl- CoA (By similarity)
COG0778	51100	60699	61429	32616	25339	nitroreductase
COG0779	12880	13813	14071	8742	6739	Required for maturation of 30S ribosomal subunits (By similarity)
COG0780	1668	1797	1504	1261	382	Catalyzes the NADPH-dependent reduction of 7-cyano-7- deazaguanine (preQ0) to 7-aminomethyl-7-deazaguanine (preQ1) (By similarity)
COG0781	13444	15310	15428	9205	7262	DNA-dependent transcription, termination
COG0782	22967	25025	24784	14074	10801	Necessary for efficient RNA polymerase transcription elongation past template-encoded arresting sites. The arresting sites in DNA have the property of trapping a certain fraction of elongating RNA polymerases that pass through, resulting in locked ternary complexes. Cleavage of the nascent transcript by cleavage factors such as GreA or GreB allows the resumption of elongation from the new 3'termi…
COG0783	1730	1284	1095	1981	1609	oxidoreductase activity, oxidizing metal ions
COG0784	11214	15264	15098	3734	2740	response regulator
COG0785	2458	2640	3252	3245	2850	Cytochrome c biogenesis protein
COG0786	6830	3712	3350	5299	2860	Sodium Glutamate Symporter
COG0787	15682	17897	17841	11493	8503	Catalyzes the interconversion of L-alanine and D- alanine. May also act on other amino acids (By similarity)
COG0788	96	1141	929	66	130	formyltetrahydrofolate deformylase
COG0789	62167	72591	78443	45496	39379	Transcriptional regulator
COG0790	12492	15979	13931	12753	9039	Sel1 domain protein repeat-containing protein
COG0791	62323	70486	68037	33168	22845	NLP P60 protein
COG0792	12707	15784	16071	8141	5748	UPF0102 protein
COG0793	19668	23802	23024	15687	10355	protease
COG0794	1729	4079	5988	2010	1969	Arabinose 5-phosphate isomerase
COG0795	1443	3557	3037	1406	1683	Permease yjgp yjgq family
COG0796	13029	14763	14901	8489	6505	Provides the (R)-glutamate required for cell wall biosynthesis (By similarity)
COG0797	570	1243	988	1124	559	rare lipoprotein A
COG0798	6020	8287	7199	3149	794	arsenical-resistance protein
COG0799	13333	15041	15123	8912	7022	Functions as a ribosomal silencing factor. Interacts with ribosomal protein L14 (rplN), blocking formation of intersubunit bridge B8. Prevents association of the 30S and 50S ribosomal subunits and the formation of functional ribosomes, thus repressing translation (By similarity)
COG0800	12788	16267	17944	9855	6427	Aldolase
COG0801	8631	11116	10179	5406	3311	2-Amino-4-hydroxy-6-hydroxymethyldihydropteridine pyrophosphokinase
COG0802	13333	15042	15142	9013	7055	protein family UPF0079, ATPase
COG0803	10074	9524	8880	10103	7161	periplasmic solute binding protein
COG0804	3934	6605	6290	766	1432	Urea amidohydrolase subunit alpha
COG0805	865	2286	2318	1301	1048	Part of the twin-arginine translocation (Tat) system that transports large folded proteins containing a characteristic twin-arginine motif in their signal peptide across membranes. Together with TatB, TatC is part of a receptor directly interacting with Tat signal peptides (By similarity)
COG0806	13342	13944	14218	9005	7056	An accessory protein needed during the final step in the assembly of 30S ribosomal subunit, possibly for assembly of the head region. Probably interacts with S19. Essential for efficient processing of 16S rRNA. May be needed both before and after RbfA during the maturation of 16S rRNA. It has affinity for free ribosomal 30S subunits but not for 70S ribosomes (By similarity)
COG0807	1621	3106	2959	416	224	Catalyzes the conversion of D-ribulose 5-phosphate to formate and 3,4-dihydroxy-2-butanone 4-phosphate (By similarity)
COG0809	13694	15341	15088	9308	6698	Transfers and isomerizes the ribose moiety from AdoMet to the 7-aminomethyl group of 7-deazaguanine (preQ1-tRNA) to give epoxyqueuosine (oQ-tRNA) (By similarity)
COG0810	11639	16460	15434	9541	6895	TonB family
COG0811	2407	9773	8529	3415	3200	MotA TolQ exbB proton channel
COG0812	13324	15102	15447	8803	6751	cell wall formation (By similarity)
COG0813	8121	10174	10237	4147	2464	purine nucleoside phosphorylase DeoD-type
COG0814	610	159	223	1531	1891	amino acid transport
COG0815	723	2861	2418	1252	946	Transfers the fatty acyl group on membrane lipoproteins (By similarity)
COG0816	12978	14975	15075	8905	6461	Could be a nuclease that resolves Holliday junction intermediates in genetic recombination (By similarity)
COG0817	3518	5307	4717	4516	3051	Nuclease that resolves Holliday junction intermediates in genetic recombination. Cleaves the cruciform structure in supercoiled DNA by nicking to strands with the same polarity at sites symmetrically opposed at the junction in the homologous arms and leaves a 5'-terminal phosphate and a 3'-terminal hydroxyl group (By similarity)
COG0818	2673	4432	4748	2738	2471	Diacylglycerol kinase
COG0819	1478	1466	941	1411	401	Transcriptional activator, tena
COG0820	13897	17367	17370	9250	7286	rRNA (adenine-C2-)-methyltransferase activity
COG0821	12783	14993	15073	7997	5580	4-hydroxy-3-methylbut-2-en-1-yl diphosphate synthase activity
COG0822	24652	27943	27949	15122	11985	sUF system Fes assembly protein, NifU family
COG0823	1874	2523	2105	2896	2982	Involved in the TonB-independent uptake of proteins (By similarity)
COG0824	11176	13286	13024	7943	5856	Thioesterase
COG0825	7843	6696	6767	6802	3988	Component of the acetyl coenzyme A carboxylase (ACC) complex. First, biotin carboxylase catalyzes the carboxylation of biotin on its carrier protein (BCCP) and then the CO(2) group is transferred by the carboxyltransferase to acetyl-CoA to form malonyl-CoA (By similarity)
COG0826	28075	31046	31940	17721	13064	Peptidase U32
COG0827	607	30	39	888	1543	DNA Methylase
COG0828	8407	7208	7043	3952	2604	30S ribosomal protein S21
COG0829	3936	6605	6290	952	2119	Required for maturation of urease via the functional incorporation of the urease nickel metallocenter (By similarity)
COG0830	3934	6605	6290	766	1432	Required for maturation of urease via the functional incorporation of the urease nickel metallocenter (By similarity)
COG0831	3905	6605	6290	741	1361	Urea amidohydrolase subunit gamma
COG0832	312	1411	1276	621	1430	Urea amidohydrolase subunit beta
COG0833	473	1459	1760	890	2592	permease
COG0834	51438	59797	60635	26897	19096	(ABC) transporter
COG0835	11899	9499	8040	12986	9843	chew protein
COG0836	7052	9495	8667	4911	4689	mannose-1-phosphate guanylyltransferase activity
COG0837	282	42	32	541	259	glucokinase (EC 2.7.1.2)
COG0838	538	1707	1460	710	764	NDH-1 shuttles electrons from NADH, via FMN and iron- sulfur (Fe-S) centers, to quinones in the respiratory chain
COG0839	538	1707	1460	710	764	NADH dehydrogenase subunit j
COG0840	61921	34296	28842	63728	45646	Methyl-accepting chemotaxis
COG0841	11528	16803	14610	11559	8914	acriflavin resistance protein
COG0842	7953	13098	13286	9228	7749	(ABC) transporter
COG0843	178	1147	923	42	141	Cytochrome C oxidase subunit I
COG0845	28767	41879	38583	21287	18854	Efflux transporter rnd family, mfp subunit
COG0846	31077	37933	37590	13883	11003	NAD-dependent protein deacetylase which modulates the activities of several enzymes which are inactive in their acetylated form
COG0847	3942	4206	4052	4886	4262	DNA polymerase iii
COG0848	2188	10852	9097	3137	2578	Biopolymer transport protein exbD tolR
COG0849	5002	3859	3615	4847	5427	This protein may be involved in anomalous filament growth. May be a component of the septum (By similarity)
COG0850	5410	3140	3227	4341	4937	Cell division inhibitor that blocks the formation of polar Z ring septums. Rapidly oscillates between the poles of the cell to destabilize FtsZ filaments that have formed before they mature into polar Z rings. Prevents FtsZ polymerization (By similarity)
COG0851	5706	2715	2620	4084	4689	Prevents the cell division inhibition by proteins MinC and MinD at internal division sites while permitting inhibition at polar sites. This ensures cell division at the proper site by restricting the formation of a division septum at the midpoint of the long axis of the cell (By similarity)
COG0852	538	1309	1152	1073	1681	NDH-1 shuttles electrons from NADH, via FMN and iron- sulfur (Fe-S) centers, to quinones in the respiratory chain. The immediate electron acceptor for the enzyme in this species is believed to be ubiquinone. Couples the redox reaction to proton translocation (for every two electrons transferred, four hydrogen ions are translocated across the cytoplasmic membrane), and thus conserves the redox ene…
COG0853	8132	8167	7403	3979	1801	Catalyzes the pyruvoyl-dependent decarboxylation of aspartate to produce beta-alanine (By similarity)
COG0854	684	1714	1484	671	790	Catalyzes the complicated ring closure reaction between the two acyclic compounds 1-deoxy-D-xylulose-5-phosphate (DXP) and 3-amino-2-oxopropyl phosphate (1-amino-acetone-3-phosphate or AAP) to form pyridoxine 5'-phosphate (PNP) and inorganic phosphate (By similarity)
COG0855	16481	20913	21028	8433	6202	Catalyzes the reversible transfer of the terminal phosphate of ATP to form a long-chain polyphosphate (polyP) (By similarity)
COG0856	17	5	6	26	11	pyrE-like protein
COG0857	305	3	1	6	128	Involved in acetate metabolism (By similarity)
COG0858	13081	15000	15110	8498	6868	Associates with free 30S ribosomal subunits (but not with 30S subunits that are part of 70S ribosomes or polysomes). Essential for efficient processing of 16S rRNA. May interact with the 5'-terminal helix region of 16S rRNA (By similarity)
COG0859	1998	6399	5572	2549	2044	heptosyltransferase
COG0860	43369	50172	50634	23515	16564	n-acetylmuramoyl-l-alanine amidase
COG0861	725	3331	3026	1525	2116	membrane protein terC
COG0863	12014	12119	12594	12700	10678	DNA methylase n-4 n-6 domain protein
COG0864	655	2211	2115	1173	645	Transcriptional regulator
COG1001	11097	12061	13288	6007	1935	adenine deaminase
COG1002	502	652	615	651	683	Type II restriction enzyme, methylase
COG1003	2871	3780	3236	3621	2684	The glycine cleavage system catalyzes the degradation of glycine. The P protein binds the alpha-amino group of glycine through its pyridoxal phosphate cofactor
COG1004	10594	13035	12639	6487	4958	UDP-glucose 6-dehydrogenase
COG1005	538	1707	1460	710	764	NDH-1 shuttles electrons from NADH, via FMN and iron- sulfur (Fe-S) centers, to quinones in the respiratory chain. The immediate electron acceptor for the enzyme in this species is believed to be ubiquinone. Couples the redox reaction to proton translocation (for every two electrons transferred, four hydrogen ions are translocated across the cytoplasmic membrane), and thus conserves the redox ene…
COG1006	887	513	318	1078	1494	Monovalent cation H antiporter subunit C
COG1007	537	1656	1404	709	759	NDH-1 shuttles electrons from NADH, via FMN and iron- sulfur (Fe-S) centers, to quinones in the respiratory chain. The immediate electron acceptor for the enzyme in this species is believed to be ubiquinone. Couples the redox reaction to proton translocation (for every two electrons transferred, four hydrogen ions are translocated across the cytoplasmic membrane), and thus conserves the redox ene…
COG1008	546	1708	1461	722	771	subunit m
COG1009	1220	3784	3433	2307	2498	subunit l
COG1010	10840	11312	11054	6002	3729	Precorrin-3B C17-methyltransferase
COG1011	25023	26950	27715	15228	14327	Hydrolase
COG1012	26967	37438	36310	16841	11852	Dehydrogenase
COG1013	14632	18108	17915	9670	5207	Oxidoreductase required for the transfer of electrons from pyruvate to flavodoxin (By similarity)
COG1014	14309	17485	17408	11820	6758	oxidoreductase
COG1015	12045	12468	12593	6637	4040	Phosphotransfer between the C1 and C5 carbon atoms of pentose (By similarity)
COG1017	277	1591	1330	85	36	Is involved in NO detoxification in an aerobic process, termed nitric oxide dioxygenase (NOD) reaction that utilizes O(2) and NAD(P)H to convert NO to nitrate, which protects the bacterium from various noxious nitrogen compounds. Therefore, plays a central role in the inducible response to nitrosative stress (By similarity)
COG1018	38	1141	942	33	133	Is involved in NO detoxification in an aerobic process, termed nitric oxide dioxygenase (NOD) reaction that utilizes O(2) and NAD(P)H to convert NO to nitrate, which protects the bacterium from various noxious nitrogen compounds. Therefore, plays a central role in the inducible response to nitrosative stress (By similarity)
COG1020	18607	23548	22269	13551	8817	non-ribosomal peptide synthetase
COG1021	260	616	988	607	1473	2,3-dihydroxybenzoate-AMP ligase
COG1022	8413	9520	8404	6094	4713	Amp-dependent synthetase and ligase
COG1023	542	90	385	535	23	6-phosphogluconate dehydrogenase
COG1024	10909	7071	7164	8160	4785	Enoyl-CoA hydratase
COG1025	5	0	0	2	28	metalloendopeptidase activity
COG1026	10839	11434	11769	5704	3308	peptidase
COG1027	6100	9337	8874	2152	1120	Aspartate ammonia-lyase
COG1028	78851	108876	107454	56705	46532	Dehydrogenase reductase
COG1030	1410	1900	1768	1810	2372	Nodulation efficiency protein
COG1032	43004	45888	45657	28928	19230	radical SAM domain protein
COG1033	13425	13032	12888	7926	5664	RND superfamily
COG1034	478	2774	3237	812	520	subunit g
COG1035	7772	8706	8268	3753	1478	Coenzyme F420 hydrogenase
COG1036	1250	491	727	1172	1170	flavoprotein
COG1038	9123	11950	11126	6170	3786	Catalyzes a 2-step reaction, involving the ATP-dependent carboxylation of the covalently attached biotin in the first step and the transfer of the carboxyl group to pyruvate in the second (By similarity)
COG1039	668	1333	1550	679	67	Endonuclease that specifically degrades the RNA of RNA- DNA hybrids (By similarity)
COG1040	13392	16201	16064	8939	7044	Competence protein
COG1041	7756	7307	7451	3317	2176	RNA methylase
COG1042	628	2397	2093	251	315	CoA-binding domain protein
COG1043	841	3103	2604	866	924	Involved in the biosynthesis of lipid A, a phosphorylated glycolipid that anchors the lipopolysaccharide to the outer membrane of the cell (By similarity)
COG1044	2110	5841	6004	2600	1756	Catalyzes the N-acylation of UDP-3-O-acylglucosamine using 3-hydroxyacyl-ACP as the acyl donor. Is involved in the biosynthesis of lipid A, a phosphorylated glycolipid that anchors the lipopolysaccharide to the outer membrane of the cell (By similarity)
COG1045	19945	19249	19370	13934	9870	serine acetyltransferase
COG1047	5313	8831	9455	1788	1206	peptidylprolyl cistrans isomerase
COG1048	12457	15091	15169	8107	5251	aconitate hydratase
COG1049	33	1	0	27	100	Aconitate hydratase 2
COG1051	52658	53731	54869	33503	30033	NUDiX hydrolase
COG1052	22812	25006	27037	17833	18109	Dehydrogenase
COG1053	24028	36942	45281	15387	12802	Succinate DeHydrogenase
COG1054	555	1150	957	562	67	UPF0176 protein
COG1055	16752	19766	19733	9056	7251	arsenical pump membrane protein
COG1056	182	1130	1022	120	22	Nicotinamide-nucleotide adenylyltransferase
COG1057	13407	15075	15137	9057	7106	Catalyzes the reversible adenylation of nicotinate mononucleotide (NaMN) to nicotinic acid adenine dinucleotide (NaAD) (By similarity)
COG1058	4546	5209	4381	5646	4358	competence damage-inducible protein
COG1059	539	3	25	530	21	Responsible for removing an oxidatively damaged form of guanine (7,8-dihydro-8-oxoguanine 7-oxoG) from DNA. Also nicks DNA at apurinic apyrimidinic sites (AP sites) (By similarity)
COG1060	18254	20498	20498	9416	5810	Catalyzes the radical-mediated transfer of the hydroxybenzyl group from 4-hydroxyphenylpyruvate (HPP) to 5-amino- 6-ribitylamino-2,4(1H,3H)-pyrimidinedione to form 7,8-didemethyl- 8-hydroxy-5-deazariboflavin (FO) (By similarity)
COG1061	21785	20977	20568	13486	9938	type iii restriction protein res subunit
COG1062	7	12	23	87	174	alcohol dehydrogenase
COG1063	46693	63901	66780	25111	20370	Dehydrogenase
COG1064	138	1228	1019	563	1419	alcohol dehydrogenase
COG1066	14534	15486	15011	9927	9174	May play a role in the repair of endogenous alkylation damage (By similarity)
COG1067	2193	3256	2291	2497	913	atp-dependent protease
COG1069	165	1342	1143	132	161	ribulokinase
COG1070	44033	59927	61573	22022	18032	Carbohydrate kinase
COG1071	1048	3261	2792	1305	1241	Dehydrogenase
COG1072	575	540	1089	548	1633	pantothenate kinase activity
COG1073	12355	13001	12152	7857	5660	Hydrolase
COG1074	13888	16133	16448	9919	9692	The heterodimer acts as both an ATP-dependent DNA helicase and an ATP-dependent, dual-direction single-stranded exonuclease. Recognizes the chi site generating a DNA molecule suitable for the initiation of homologous recombination. The AddA nuclease domain is required for chi fragment generation
COG1075	612	2805	2182	1139	571	Triacylglycerol Lipase
COG1076	20	6	11	8	58	protein oligomerization
COG1077	27190	27221	27543	18151	12675	Rod shape-determining protein, MreB
COG1078	946	393	832	1474	2851	Metal Dependent Phosphohydrolase
COG1079	13922	16953	15885	10843	6515	ABC transporter (permease)
COG1080	23774	28886	27964	11958	7328	General (non sugar-specific) component of the phosphoenolpyruvate-dependent sugar phosphotransferase system (sugar PTS). This major carbohydrate active-transport system catalyzes the phosphorylation of incoming sugar substrates concomitantly with their translocation across the cell membrane. Enzyme I transfers the phosphoryl group from phosphoenolpyruvate (PEP) to the phosphoryl carrier protein (…
COG1082	32655	53006	53676	25224	31441	Xylose isomerase domain protein TIM barrel
COG1083	2809	1284	2195	2302	5306	cytidylyltransferase
COG1085	134	183	154	403	1884	galactose-1-phosphate uridylyltransferase
COG1086	15256	15702	16269	10798	6555	polysaccharide biosynthesis protein
COG1087	14489	15839	15834	10044	8203	udp-glucose 4-epimerase
COG1088	16298	18836	18644	8269	5627	dTDP-glucose 4-6-dehydratase
COG1089	5726	9323	8772	2666	2972	GDP-mannose 4,6-dehydratase
COG1090	291	2322	1903	580	259	Epimerase
COG1091	17457	19292	19411	9614	7707	Dtdp-4-dehydrorhamnose reductase
COG1092	22992	27933	27625	13860	8978	23S rRNA (guanine(2445)-N(2))-methyltransferase activity
COG1096	43	38	68	9	4	Exosome complex
COG1098	3029	2694	2396	4077	3296	RNA binding s1 domain protein
COG1099	0	1116	918	10	0	TatD-related deoxyribonuclease
COG1100	0	22	0	7	36	GTP-binding Protein
COG1101	20155	18889	18711	10350	5868	ABC transporter, (ATP-binding protein)
COG1102	57098	57595	57498	22602	18464	Cytidine monophosphate kinase
COG1104	27789	30357	29227	17959	12611	cysteine desulfurase
COG1105	13845	16850	17342	7621	5642	1-phosphofructokinase
COG1106	14177	16660	17740	6258	5874	Abortive infection protein
COG1107	27	156	31	4	1	phosphoesterase RecJ domain protein
COG1108	9431	8616	7729	9945	8747	ABC transporter
COG1109	36658	40126	39326	23655	18074	Catalyzes the conversion of glucosamine-6-phosphate to glucosamine-1-phosphate (By similarity)
COG1110	570	135	209	575	1920	Modifies the topological state of DNA by introducing positive supercoils in an ATP-dependent process. It cleaves transiently a single DNA strand and remains covalently bound to the 5' DNA end through a tyrosine residue. May be involved in rewinding the DNA strands in the regions of the chromosome that have opened up to allow transcription or replication (By similarity)
COG1111	4	38	22	2	9	helicase
COG1112	9390	4781	4750	8808	7025	Helicase
COG1113	1873	1711	1520	3816	5680	amino acid
COG1114	3796	5839	6166	3678	2971	branched-chain amino acid transport system II carrier protein
COG1115	42867	48084	48139	22643	14115	amino acid carrier protein
COG1116	25030	33421	32880	18392	11619	(ABC) transporter
COG1117	13594	16969	16590	9701	7783	Part of the ABC transporter complex PstSACB involved in phosphate import. Responsible for energy coupling to the transport system (By similarity)
COG1118	7861	9807	9457	3166	1369	(ABC) transporter
COG1119	737	1699	1453	1141	810	(ABC) transporter
COG1120	25284	28059	28475	16850	11852	(ABC) transporter
COG1121	12612	13950	13286	9438	8431	(ABC) transporter
COG1122	40218	49617	51542	24473	19276	ATPase activity
COG1123	31012	39592	39636	19627	17202	(ABC) transporter
COG1124	1681	3025	3154	1321	1906	(ABC) transporter
COG1125	2859	3198	3680	3980	3396	(ABC) transporter
COG1126	35959	38961	39647	22736	17547	ABC transporter, (ATP-binding protein)
COG1127	1200	1827	1551	1728	1216	lipid transport
COG1129	51926	71250	68371	21721	12135	(ABC) transporter
COG1131	161833	191307	198137	99563	76401	(ABC) transporter
COG1132	167190	176775	185194	123202	117312	(ABC) transporter
COG1133	1	0	0	1	0	transport protein
COG1134	16915	18996	19497	8423	6375	(ABC) transporter
COG1135	11164	10937	11147	8497	5186	Part of the ABC transporter complex MetNIQ involved in methionine import. Responsible for energy coupling to the transport system (By similarity)
COG1136	137769	156084	160220	87635	67168	(ABC) transporter
COG1137	1075	1801	1529	813	1435	(ABC) transporter
COG1138	351	605	870	600	320	cytochrome c-type biogenesis protein
COG1139	7895	9193	9242	4444	2648	Iron-sulfur cluster binding protein
COG1140	116	43	34	599	293	nitrate reductase beta subunit
COG1141	4576	3544	3189	3507	1343	Ferredoxin
COG1142	2115	3528	3713	2074	1328	4Fe-4S Ferredoxin iron-sulfur binding domain protein
COG1143	14381	16717	16544	9929	6638	NDH-1 shuttles electrons from NADH, via FMN and iron- sulfur (Fe-S) centers, to quinones in the respiratory chain. The immediate electron acceptor for the enzyme in this species is believed to be ubiquinone. Couples the redox reaction to proton translocation (for every two electrons transferred, four hydrogen ions are translocated across the cytoplasmic membrane), and thus conserves the redox ene…
COG1144	1323	2946	2375	942	711	oxidoreductase, delta subunit
COG1145	5	51	52	1	4	4Fe-4S ferredoxin, iron-sulfur binding
COG1146	819	224	180	1122	444	metal cluster binding
COG1148	5545	6549	6558	3338	2232	CoB--CoM heterodisulfide reductase activity
COG1149	22339	25887	25503	15878	10233	cobyrinic Acid a,c-diamide synthase
COG1150	5362	7270	7044	2333	1302	heterodisulfide reductase, subunit
COG1151	21939	24999	24698	13329	6539	Catalyzes the reduction of hydroxylamine to form NH(3) and H(2)O (By similarity)
COG1152	3891	5404	5139	446	240	Part of a complex that catalyzes the reversible cleavage of acetyl-CoA, allowing autotrophic growth from CO(2) (By similarity)
COG1154	14878	15768	16202	9871	8666	Catalyzes the acyloin condensation reaction between C atoms 2 and 3 of pyruvate and glyceraldehyde 3-phosphate to yield 1-deoxy-D-xylulose-5-phosphate (DXP) (By similarity)
COG1155	10961	14090	14291	7820	5173	Produces ATP from ADP in the presence of a proton gradient across the membrane. The V-type alpha chain is a catalytic subunit (By similarity)
COG1156	12219	14192	14348	7940	5205	Produces ATP from ADP in the presence of a proton gradient across the membrane. The V-type beta chain is a regulatory subunit (By similarity)
COG1157	2359	3002	2324	3605	3995	flagellum-specific ATP synthase
COG1158	10541	13711	13536	5589	4563	Facilitates transcription termination by a mechanism that involves Rho binding to the nascent RNA, activation of Rho's RNA-dependent ATPase activity, and release of the mRNA from the DNA template (By similarity)
COG1159	13333	15053	15150	9039	7062	An essential GTPase that binds both GDP and GTP, with rapid nucleotide exchange. Plays a role in 16S rRNA processing and 30S ribosomal subunit biogenesis and possibly also in cell cycle regulation and energy metabolism (By similarity)
COG1160	24743	28361	28750	15038	9984	GTPase that plays an essential role in the late steps of ribosome biogenesis (By similarity)
COG1161	13167	12979	13468	8712	7456	Required for a late step of 50S ribosomal subunit assembly. Has GTPase activity (By similarity)
COG1162	14026	15141	15303	9446	7984	May play a role in 30S ribosomal subunit biogenesis. Unusual circulary permuted GTPase that catalyzes rapid hydrolysis of GTP with a slow catalytic turnover (By similarity)
COG1164	10672	8632	9952	9188	6229	Oligoendopeptidase f
COG1165	639	1857	1708	690	672	Catalyzes the thiamine diphosphate-dependent decarboxylation of 2-oxoglutarate and the subsequent addition of the resulting succinic semialdehyde-thiamine pyrophosphate anion to isochorismate to yield 2-succinyl-5-enolpyruvyl-6-hydroxy-3- cyclohexene-1-carboxylate (SEPHCHC) (By similarity)
COG1166	373	1190	960	612	358	Catalyzes the biosynthesis of agmatine from arginine (By similarity)
COG1167	29682	35744	35688	18062	13451	Transcriptional regulator, gntR family
COG1168	9934	10445	11842	8605	8321	Aminotransferase
COG1169	102	1212	962	78	92	isochorismate synthase
COG1171	18097	21975	21585	9633	5724	Threonine dehydratase
COG1172	62793	89067	85955	21832	10847	(ABC) transporter
COG1173	32195	40401	39951	21596	21035	Binding-protein-dependent transport systems inner membrane component
COG1174	2789	2734	2573	3826	2735	(ABC) transporter
COG1175	127209	146171	147740	73169	74863	binding-protein-dependent transport systems inner membrane Component
COG1176	16412	19053	18920	7299	5793	transporter activity
COG1177	16538	18905	18891	7304	5876	Binding-protein-dependent transport systems inner membrane component
COG1178	2418	3582	3927	2749	3079	ABC transporter (permease)
COG1179	14189	14633	14925	8948	5727	uba thif-type nad fad binding protein
COG1180	35033	42009	44437	22654	19236	activating enzyme
COG1181	19183	22857	22932	11733	8692	cell wall formation (By similarity)
COG1182	2684	2256	1873	3060	909	Catalyzes the reductive cleavage of azo bond in aromatic azo compounds to the corresponding amines. Requires NADH, but not NADPH, as an electron donor for its activity (By similarity)
COG1183	10283	12956	12066	6945	3156	Cdp-diacylglycerol--serine o-phosphatidyltransferase
COG1184	100	169	712	57	68	translation initiation factor
COG1185	13288	14904	14996	8617	5671	Involved in mRNA degradation. Hydrolyzes single-stranded polyribonucleotides processively in the 3'- to 5'-direction (By similarity)
COG1186	13578	16295	16263	9410	8394	Peptide chain release factor 2 directs the termination of translation in response to the peptide chain termination codons UGA and UAA (By similarity)
COG1187	26557	31173	30765	17253	12988	pseudouridine synthase activity
COG1188	13027	14483	14322	8326	6724	heat shock protein
COG1189	12818	14409	14555	8349	6351	hemolysin a
COG1190	12699	14810	14865	8421	5674	lysyl-trna synthetase
COG1191	80670	90496	89141	45517	31519	Sigma factors are initiation factors that promote the attachment of RNA polymerase to specific initiation sites and are then released (By similarity)
COG1192	57986	64996	65518	32620	24901	cobyrinic Acid a,c-diamide synthase
COG1193	13834	15871	15664	9584	8939	muts2 protein
COG1194	12351	14002	14349	7798	4460	a g-specific adenine glycosylase
COG1195	14351	15129	15328	9903	8152	it is required for DNA replication and normal SOS inducibility. RecF binds preferentially to single-stranded, linear DNA. It also seems to bind ATP (By similarity)
COG1196	43988	53217	53710	31085	25190	Required for chromosome condensation and partitioning (By similarity)
COG1197	12609	15126	15192	8822	6438	transcriptioN-repair coupling factor
COG1198	13813	15454	15527	9807	8744	Primosomal protein n'
COG1199	13712	15695	15184	9653	7197	helicase
COG1200	13287	15064	15224	8863	8159	ATP-dependent DNA helicase recG
COG1201	998	2138	2454	1250	2998	purine NTP-dependent helicase activity
COG1203	11190	13544	13665	6772	4343	CRISPR-associated helicase, cas3
COG1204	3787	6533	6433	774	154	helicase
COG1205	760	621	528	1241	1810	DEAD DEAH box helicase
COG1206	3703	3800	3870	4706	3617	Catalyzes the folate-dependent formation of 5-methyl- uridine at position 54 (M-5-U54) in all tRNAs (By similarity)
COG1207	12594	13238	13293	8555	6579	Catalyzes the last two sequential reactions in the de novo biosynthetic pathway for UDP-N-acetylglucosamine (UDP- GlcNAc). The C-terminal domain catalyzes the transfer of acetyl group from acetyl coenzyme A to glucosamine-1-phosphate (GlcN-1-P) to produce N-acetylglucosamine-1-phosphate (GlcNAc-1-P), which is converted into UDP-GlcNAc by the transfer of uridine 5- monophosphate (from uridine 5-tr…
COG1208	6756	12145	11584	7419	7044	nucleotidyl transferase
COG1209	36041	43663	43652	15370	8889	Catalyzes the formation of dTDP-glucose, from dTTP and glucose 1-phosphate, as well as its pyrophosphorolysis (By similarity)
COG1210	3303	4725	4521	4425	3551	utp--glucose-1-phosphate uridylyltransferase
COG1211	14306	16628	16909	9052	6836	Catalyzes the formation of 4-diphosphocytidyl-2-C- methyl-D-erythritol from CTP and 2-C-methyl-D-erythritol 4- phosphate (MEP) (By similarity)
COG1212	1188	2122	1914	2022	1596	Activates KDO (a required 8-carbon sugar) for incorporation into bacterial lipopolysaccharide in Gram-negative bacteria (By similarity)
COG1213	1160	691	867	1102	718	nucleotidyl transferase
COG1214	13301	14541	14343	8889	6947	Peptidase M22 Glycoprotease
COG1215	20126	24738	23525	16860	13797	Glycosyl transferase, family 2
COG1216	38824	48051	47553	22772	17803	Glycosyl transferase, family 2
COG1217	13512	15094	15210	9269	8075	gtp-binding protein typa
COG1218	1171	601	580	1168	745	3'(2'),5'bisphosphate nucleotidase
COG1219	22147	26294	26263	12459	9571	ATP-dependent specificity component of the Clp protease. It directs the protease to specific substrates. Can perform chaperone functions in the absence of ClpP (By similarity)
COG1220	329	117	99	816	1547	this subunit has chaperone activity. The binding of ATP and its subsequent hydrolysis by HslU are essential for unfolding of protein substrates subsequently hydrolyzed by HslV. HslU recognizes the N-terminal part of its protein substrates and unfolds these before they are guided to HslV for hydrolysis (By similarity)
COG1221	301	932	3293	156	275	transcriptional
COG1222	84	2	1	511	125	26S protease regulatory subunit
COG1225	19102	28037	26713	11747	8178	alkyl hydroperoxide reductase Thiol specific antioxidant Mal allergen
COG1226	4	2	1	16	9	PotAssium voltage-gated channel
COG1227	11251	13469	13930	6096	3717	Manganese-dependent inorganic pyrophosphatase
COG1228	12125	13816	14064	8757	5927	amidohydrolase
COG1230	1014	637	623	1288	1363	cation diffusion facilitator family transporter
COG1231	531	1123	946	545	26	L-amino-acid oxidase activity
COG1232	1967	3745	3543	3157	3777	protoporphyrinogen oxidase
COG1233	482	2669	2861	722	491	phytoene
COG1234	19477	19893	19083	10637	7087	Zinc phosphodiesterase, which displays some tRNA 3'- processing endonuclease activity. Probably involved in tRNA maturation, by removing a 3'-trailer from precursor tRNA (By similarity)
COG1235	12817	17352	17095	8427	6850	domain protein
COG1236	11625	13513	12804	6717	3782	cleavage and polyadenylation
COG1237	4268	3348	2752	2958	2791	beta-lactamase domain protein
COG1238	740	609	569	1162	830	Membrane
COG1239	307	404	298	461	444	magnesium chelatase
COG1240	1345	3852	3204	1795	1553	magnesium chelatase
COG1241	0	22	0	6	36	dna replication licensing factor
COG1242	12159	12641	13225	6634	4564	radical SAM protein
COG1243	1382	2018	2016	1906	1355	Histone acetyltransferase
COG1244	71	284	601	168	131	radical SAM domain protein
COG1245	294	974	1196	118	102	ATP-binding cassette, sub-family E
COG1246	11234	12371	12447	9346	6863	n-acetylglutamate synthase
COG1247	18987	26305	26723	13075	11025	N-acetyltransferase
COG1249	12486	19764	19936	10124	7900	dihydrolipoyl dehydrogenase
COG1250	11524	6882	5979	8349	5640	Dehydrogenase
COG1251	6478	9406	10157	5201	3408	nitrite reductase
COG1252	1424	1876	1619	1621	2224	Nadh dehydrogenase
COG1253	22335	29816	30384	14353	13113	CBS Domain protein
COG1254	10799	11187	10747	5557	4848	Acylphosphatase (EC 3.6.1.7)
COG1256	6293	3174	2758	5956	5499	ciliary or bacterial-type flagellar motility
COG1257	21	31	14	310	1384	)-reductase
COG1259	348	1661	1736	608	299	nuclease activity
COG1260	177	222	52	96	106	synthase
COG1261	341	59	42	589	379	basal body p-ring
COG1262	1060	6525	5299	1411	1569	Sulphatase-modifying factor protein
COG1263	26364	29766	32664	16482	13588	PTS System
COG1264	3452	4306	5020	2723	1103	pts system
COG1266	8180	6513	7283	6711	9642	caax amino terminal protease family protein
COG1267	905	105	84	1421	1748	phosphatidylglycerophosphatase a
COG1268	18091	19475	19655	8147	6285	bioY protein
COG1269	13113	14915	14836	8489	5754	ATPase 116 kDa subunit
COG1270	11441	12073	11380	6706	4238	Converts cobyric acid to cobinamide by the addition of aminopropanol on the F carboxylic group (By similarity)
COG1271	1079	1173	1382	2064	2558	(Ubiquinol oxidase) subunit I
COG1272	12400	12864	13343	7067	5613	Channel protein (Hemolysin III family
COG1273	725	1966	2395	823	364	Could be involved in DNA repair (By similarity)
COG1274	541	1753	1814	667	775	Catalyzes the conversion of oxaloacetate (OAA) to phosphoenolpyruvate (PEP), the rate-limiting step in the metabolic pathway that produces glucose from lactate and other precursors derived from the citric acid cycle (By similarity)
COG1275	298	947	1019	665	197	C4-dicarboxylate transporter malic acid transport protein
COG1276	6	3	2	6	31	copper resistance
COG1277	8411	4902	5181	6558	6415	(ABC) transporter
COG1278	13444	15394	16620	9286	9037	Cold shock protein
COG1279	561	444	337	727	1337	Lysine exporter protein (Lyse ygga)
COG1280	1858	2083	1777	2394	1602	Lysine exporter protein (Lyse ygga)
COG1281	12511	13881	13758	7760	6048	Redox regulated molecular chaperone. Protects both thermally unfolding and oxidatively damaged proteins from irreversible aggregation. Plays an important role in the bacterial defense system toward oxidative stress (By similarity)
COG1282	181	103	90	599	155	The transhydrogenation between NADH and NADP is coupled to respiration and ATP hydrolysis and functions as a proton pump across the membrane (By similarity)
COG1283	24682	25530	26163	13917	8638	Na Pi-cotransporter
COG1284	36560	43326	46821	22328	18888	membrane
COG1285	5015	5717	5452	5970	5140	mgtC SapB transporter
COG1286	1232	757	971	1421	1616	Colicin v production protein
COG1287	296	102	100	530	228	oligosaccharyl transferase STT3 subunit
COG1288	5560	9185	8972	1791	2740	c4-dicarboxylate anaerobic carrier
COG1289	5324	9182	9229	2188	2437	Fusaric acid resistance protein
COG1290	129	30	7	563	244	Component of the ubiquinol-cytochrome c reductase complex (complex III or cytochrome b-c1 complex), which is a respiratory chain that generates an electrochemical potential coupled to ATP synthesis (By similarity)
COG1291	6345	7372	6619	3761	3892	MotA TolQ exbB proton channel
COG1292	3232	5227	5416	1678	826	Transporter
COG1293	12786	12827	12867	8206	6286	Fibronectin-binding A domain protein
COG1294	856	1160	1406	1546	2341	oxidoreductase activity, acting on diphenols and related substances as donors, oxygen as acceptor
COG1295	12584	13755	13711	7782	7317	ribonuclease BN
COG1296	12410	12777	13375	7411	5891	AzlC Family
COG1297	7291	10543	9762	2848	1313	oligo-peptide transporter
COG1298	3975	1888	1415	3618	4328	Flagellar biosynthesis protein flha
COG1299	12977	14692	16156	6845	4540	pts system
COG1300	340	1563	1162	521	322	stage II sporulation protein m
COG1301	18370	25539	24345	11181	7284	sodium dicarboxylate symporter
COG1302	24248	26398	27218	14690	12297	alkaline shock protein
COG1304	4097	4520	4520	3253	5278	Catalyzes the 1,3-allylic rearrangement of the homoallylic substrate isopentenyl (IPP) to its allylic isomer, dimethylallyl diphosphate (DMAPP) (By similarity)
COG1305	19245	26815	26569	11025	9405	transglutaminase domain-containing protein
COG1306	1544	1627	1167	2444	2990	GTP-Binding protein
COG1307	49165	47806	49946	34281	26650	degv family
COG1308	16	16	15	26	10	nascent polypeptide-associated complex
COG1309	105607	129864	137195	83287	77313	Transcriptional regulator
COG1310	6880	6157	5867	2318	786	Component of the eukaryotic translation initiation factor 3 (eIF-3) complex, which is involved in protein synthesis and, together with other initiation factors, stimulates binding of mRNA and methionyl-tRNAi to the 40S ribosome (By similarity)
COG1312	4186	5969	6381	4278	4781	Catalyzes the dehydration of D-mannonate (By similarity)
COG1313	10498	10635	10629	5859	4174	radical SAM domain protein
COG1314	3727	4157	3759	5266	5349	Preprotein translocase, subunit SecG
COG1315	4089	1876	1437	3670	4523	PALM domain HD hydrolase domain and
COG1316	28291	31164	32995	18539	15905	transcriptional
COG1317	2848	3253	2806	3570	3719	Flagellar assembly protein
COG1319	15774	19780	19757	6032	3003	Dehydrogenase
COG1320	851	357	287	1063	1486	monovalent cation h antiporter subunit g
COG1321	27812	35667	36191	16234	11537	cellular manganese ion homeostasis
COG1322	1895	1674	1988	1970	1328	Dna recombination protein
COG1323	12508	12871	12874	7693	5989	UPF0348 protein
COG1324	266	1179	951	545	258	tolerance protein
COG1327	11901	14205	13933	7178	6103	Negatively regulates transcription of bacterial ribonucleotide reductase nrd genes and operons by binding to NrdR- boxes (By similarity)
COG1328	21838	26343	28041	13395	10912	Anaerobic ribonucleoside-triphosphate reductase
COG1329	7684	5102	4616	6979	4200	Transcriptional regulator (CarD family
COG1330	12	6	11	3	29	exodeoxyribonuclease V, gamma
COG1331	3703	4248	3898	4803	7604	mannose-6-phosphate isomerase activity
COG1332	3716	5297	5245	158	4	CRISPR-associated RAMP protein, Csm5 family
COG1333	26	23	15	58	25	Cytochrome c biogenesis protein
COG1334	720	531	344	698	937	flagellar protein FlaG
COG1335	16375	20260	20343	11627	9623	isochorismatase
COG1336	38	1117	929	13	7	Crispr-associated ramp protein, Cmr4 family
COG1337	4326	6060	5884	1113	1636	Crispr-associated ramp protein
COG1338	3950	1891	1449	3711	4590	Flagellar biosynthetic protein FliP
COG1339	0	0	0	0	6	Catalyzes the CTP-dependent phosphorylation of riboflavin (vitamin B2) to form flavin mononucleotide (FMN) (By similarity)
COG1341	3	2	1	11	2	Nucleolar protein 9
COG1342	10649	10800	10198	6773	3905	UPF0251 protein
COG1343	8317	12087	11984	5350	3325	CRISPR (clustered regularly interspaced short palindromic repeat), is an adaptive immune system that provides protection against mobile genetic elements (viruses, transposable elements and conjugative plasmids). CRISPR clusters contain sequences complementary to antecedent mobile elements and target invading nucleic acids. CRISPR clusters are transcribed and processed into CRISPR RNA (crRNA). Fun…
COG1344	17401	8550	7786	14404	13452	Flagellin
COG1345	7834	3221	2826	6088	6110	flagellar hook-associated
COG1346	11880	14219	14445	7183	4771	cytolysis
COG1347	717	747	661	864	902	NQR complex catalyzes the reduction of ubiquinone-1 to ubiquinol by two successive reactions, coupled with the transport of Na( ) ions from the cytoplasm to the periplasm. NqrA to NqrE are probably involved in the second step, the conversion of ubisemiquinone to ubiquinol (By similarity)
COG1348	9259	12400	11531	5836	1709	The key enzymatic reactions in nitrogen fixation are catalyzed by the nitrogenase complex, which has 2 components the iron protein and the molybdenum-iron protein (By similarity)
COG1349	31673	38996	43599	18283	20651	transcriptional regulator DeoR family
COG1350	2623	3706	3623	3051	3698	The beta subunit is responsible for the synthesis of L- tryptophan from indole and L-serine (By similarity)
COG1351	3848	3761	4279	2416	3236	Catalyzes the formation of dTMP and tetrahydrofolate from dUMP and methylenetetrahydrofolate (By similarity)
COG1352	5044	5484	4433	4509	5245	catalyzes the demethylation of specific methylglutamate residues introduced into the chemoreceptors (methyl-accepting chemotaxis proteins) by CheR (By similarity)
COG1353	4025	6936	6383	635	275	crispr-associated protein
COG1354	12554	14399	14535	7828	6133	Participates in chromosomal partition during cell division. May act via the formation of a condensin-like complex containing Smc and ScpB that pull DNA away from mid-cell into both cell halves (By similarity)
COG1355	246	22	0	528	232	UPF0103 protein
COG1357	5617	7865	8213	6775	5912	pathogenesis
COG1358	12155	12845	12837	7609	5352	(ribosomal) protein
COG1359	569	1822	1450	1570	1477	Antibiotic biosynthesis monooxygenase
COG1360	3225	2673	2326	4420	4993	Ompa motb domain protein
COG1361	232	306	209	118	170	S-layer domain-like protein
COG1362	23664	25520	26263	13093	7954	M18 family aminopeptidase
COG1363	10462	12083	13707	10144	7469	Peptidase m42 family protein
COG1364	12335	14530	14880	7863	6319	Catalyzes two activities which are involved in the cyclic version of arginine biosynthesis the synthesis of N- acetylglutamate from glutamate and acetyl-CoA as the acetyl donor, and of ornithine by transacetylation between N(2)-acetylornithine and glutamate (By similarity)
COG1366	17948	21548	20690	9245	5099	stage II sporulation protein
COG1367	0	1116	918	10	5	Crispr-associated ramp protein, Cmr1 family
COG1368	25131	21238	19757	18126	13235	Sulfatase
COG1371	0	22	0	6	36	Chaperone or modulator of proteins involved in DNA or RNA processing (By similarity)
COG1373	34685	34218	38404	19586	17747	ATPase (AAA
COG1376	16930	25373	23629	9943	6723	ErfK ybiS ycfS ynhG family protein
COG1377	2741	3019	2351	3733	4635	flagellar biosynthetic protein flhB
COG1378	1407	1986	1995	1242	1907	Transcriptional regulator
COG1379	5249	7589	7544	2049	1299	Uvrd rep helicase
COG1380	11848	13733	13658	7136	4706	lrga family
COG1381	13322	14985	15122	9090	7213	Involved in DNA repair and RecF pathway recombination (By similarity)
COG1384	210	120	190	471	1330	lysyl-tRNA synthetase
COG1385	12956	14208	14104	8464	5971	Specifically methylates the N3 position of the uracil ring of uridine 1498 (m3U1498) in 16S rRNA. Acts on the fully assembled 30S ribosomal subunit (By similarity)
COG1386	12535	14392	14489	7720	5862	Participates in chromosomal partition during cell division. May act via the formation of a condensin-like complex containing Smc and ScpA that pull DNA away from mid-cell into both cell halves (By similarity)
COG1387	30733	35704	36281	16920	11474	histidinol phosphate phosphatase, hisj family
COG1388	10776	12319	10707	6861	5766	domain protein
COG1390	11065	12450	12670	7101	4508	Produces ATP from ADP in the presence of a proton gradient across the membrane (By similarity)
COG1391	13	12	13	9	33	Adenylation and deadenylation of glutamate--ammonia ligase (By similarity)
COG1392	1080	2865	3172	1943	2830	Phosphate transport regulator
COG1393	18209	22521	23221	10302	8920	arsenate reductase (glutaredoxin) activity
COG1394	12202	14130	14361	7890	5205	Produces ATP from ADP in the presence of a proton gradient across the membrane (By similarity)
COG1395	224	311	333	714	334	sequence-specific DNA binding
COG1396	85554	86553	88385	60472	55313	Transcriptional regulator
COG1397	8543	13260	13030	5389	6936	ADP-ribosylation Crystallin J1
COG1398	9	1118	919	22	7	desaturase
COG1399	13267	15004	15071	8748	6621	nucleic acidbinding protein
COG1401	1904	2577	2720	1304	454	restriction endodeoxyribonuclease activity
COG1402	7506	10443	10184	4257	4355	K01470 creatinine amidohydrolase EC 3.5.2.10
COG1403	1151	2583	2734	1666	1198	HNH endonuclease
COG1404	25833	27748	26970	14871	11332	peptidase (S8 and S53, subtilisin, kexin, sedolisin
COG1405	0	22	0	6	36	Stabilizes TBP binding to an archaeal box-A promoter. Also responsible for recruiting RNA polymerase II to the pre- initiation complex (DNA-TBP-TFIIB) (By similarity)
COG1406	536	496	294	558	383	chemotaxis protein
COG1407	3	1179	965	16	36	NA
COG1408	24825	34452	34018	13575	8057	metallophosphoesterase
COG1409	8701	14205	13131	5868	5454	Hydrolyzes cAMP to 5'-AMP. Plays an important regulatory role in modulating the intracellular concentration of cAMP, thereby influencing cAMP-dependent processes (By similarity)
COG1410	18052	22905	22283	9497	6134	methionine synthase
COG1413	626	1683	1261	1042	573	Catalyzes the hydroxylation of the N(6)-(4-aminobutyl)- L-lysine intermediate to form hypusine, an essential post- translational modification only found in mature eIF-5A factor (By similarity)
COG1414	8918	12770	12071	4860	4347	Iclr family transcriptional regulator
COG1415	0	4	0	1	0	Protein of unknown function (DUF763)
COG1416	322	247	519	632	209	DsrE/DsrF-like family
COG1418	27521	28161	29584	19690	16182	Endoribonuclease that initiates mRNA decay (By similarity)
COG1419	2184	431	275	1170	1153	Flagellar biosynthesis regulator FlhF
COG1420	12728	13253	13605	7839	6231	Negative regulator of class I heat shock genes (grpE- dnaK-dnaJ and groELS operons). Prevents heat-shock induction of these operons (By similarity)
COG1423	0	1116	918	10	0	ATP dependent DNA ligase
COG1424	84	5	1	507	121	Catalyzes the transformation of pimelate into pimeloyl- CoA with concomitant hydrolysis of ATP to AMP (By similarity)
COG1426	2495	4098	4920	4499	6917	Cytoskeletal protein that is involved in cell-shape control through regulation of the length of the long axis (By similarity)
COG1427	678	483	474	1129	825	periplasmic solute-binding protein
COG1428	998	608	580	1863	3420	Deoxynucleoside kinase
COG1429	869	2436	2045	1290	938	cobaltochelatase, cobn subunit
COG1430	26	32	30	20	44	exported protein
COG1431	463	577	586	534	1336	stem cell self-renewal protein Piwi
COG1432	3058	4971	5068	3714	3145	conserved protein
COG1433	8100	8941	9051	7376	5381	Dinitrogenase iron-molybdenum cofactor biosynthesis protein
COG1434	14993	21380	21066	8275	6656	conserved protein
COG1435	3406	2881	2822	4131	3021	THymidine Kinase
COG1436	11614	12770	12902	7261	4560	Subunit of the peripheral V1 complex of vacuolar ATPase essential for assembly or catalytic function. V-ATPase is responsible for acidifying a variety of intracellular compartments in eukaryotic cells (By similarity)
COG1437	240	5	1	510	213	Adenylate cyclase
COG1438	11711	12701	12610	7271	6140	Regulates arginine biosynthesis genes (By similarity)
COG1439	605	165	267	583	1924	NIN1 RPN12 binding protein 1 homolog (S. cerevisiae)
COG1440	5297	5036	9685	2887	3297	protein-N(PI)-phosphohistidine-sugar phosphotransferase activity
COG1441	5	0	0	2	29	Converts SHCHC to OSB (By similarity)
COG1442	5431	3786	3812	5069	5102	glycosyl transferase, family 8
COG1443	10802	11308	11123	4890	3039	Catalyzes the 1,3-allylic rearrangement of the homoallylic substrate isopentenyl (IPP) to its highly electrophilic allylic isomer, dimethylallyl diphosphate (DMAPP) (By similarity)
COG1444	1134	1666	2022	1445	873	Catalyzes the formation of N(4)-acetylcytidine (ac(4)C) at the wobble position of tRNA(Met), by using acetyl-CoA as an acetyl donor and ATP (or GTP) (By similarity)
COG1445	3160	4977	6328	913	672	PTS System
COG1446	322	366	1018	48	122	asparaginase
COG1447	4978	4394	8403	2713	3606	IIa component
COG1448	416	689	1054	124	114	aminotransferase
COG1449	752	668	589	1173	865	hydrolase family 57
COG1450	229	9187	7444	118	148	general secretion pathway protein D
COG1451	12345	13461	13445	9461	4909	metaL-dependent hydrolase
COG1452	771	1797	1520	718	856	involved in the assembly of LPS in the outer leaflet of the outer membrane. Determines N-hexane tolerance and is involved in outer membrane permeability. Essential for envelope biogenesis (By similarity)
COG1453	15972	18309	18544	11182	9755	Aldo keto reductase
COG1454	47354	53555	53244	31417	24580	alcohol dehydrogenase
COG1455	4863	6561	11675	5016	8923	pts system
COG1456	4716	7228	7017	562	28	Acetyl-CoA decarbonylase synthase complex subunit gamma
COG1457	3885	4273	3799	3469	3315	permease for cytosine purines, uracil, thiamine, allantoin
COG1459	5298	10779	10656	4923	5657	Type ii secretion system
COG1461	12805	14359	15188	7891	6686	dak2 domain fusion protein ylov
COG1462	6	0	0	4	33	Curli production assembly transport component CsgG
COG1463	963	1791	1530	1226	1036	Mammalian cell entry related domain protein
COG1464	11492	11450	11612	8756	5546	(Lipo)protein
COG1465	253	42	32	515	188	oxidoreductase activity, acting on the CH-NH2 group of donors, NAD or NADP as acceptor
COG1466	12902	14936	15035	8966	7044	DNA polymerase III (delta' subunit)
COG1468	5088	3880	4236	4807	3668	crispr-associated protein cas4
COG1469	270	1189	962	538	227	Converts GTP to 7,8-dihydroneopterin triphosphate (By similarity)
COG1470	253	174	250	476	1353	domain protein
COG1472	59463	55943	54163	37211	28486	hydrolase family 3
COG1473	26239	31687	31829	15961	8668	amidohydrolase
COG1474	41	516	797	54	101	Involved in regulation of DNA replication (By similarity)
COG1475	58839	66906	66156	33770	23330	parb-like partition protein
COG1476	99742	101874	104390	69625	57613	Transcriptional regulator
COG1477	22948	25295	23990	14445	8056	(LipO)protein
COG1478	650	721	881	962	1779	Catalyzes the GTP-dependent successive addition of two or more gamma-linked L-glutamates to the L-lactyl phosphodiester of 7,8-didemethyl-8-hydroxy-5-deazariboflavin (F420-0) to form coenzyme F420-0-glutamyl-glutamate (F420-2) or polyglutamated F420 derivatives (By similarity)
COG1479	643	1297	1652	860	1440	conserved protein
COG1480	2243	3307	2574	2943	1352	Metal Dependent Phosphohydrolase
COG1481	12529	13252	13623	7801	6088	May be required for sporulation (By similarity)
COG1482	12195	14991	15645	8351	5460	mannose-6-phosphate isomerase
COG1483	208	115	189	468	1330	ATPase (AAA superfamily)-like protein
COG1484	44365	45312	44015	29878	20854	IstB domain protein ATP-binding protein
COG1485	7	3	1	7	31	AFG1 family ATPase
COG1486	4990	4233	5214	5577	8035	glycoside hydrolase family 4
COG1487	69	1759	1828	83	151	Toxic component of a toxin-antitoxin (TA) module. A
COG1488	12982	13331	13639	8047	6927	Nicotinate phosphoribosyltransferase
COG1489	11403	11592	11354	6614	3994	Sugar fermentation stimulation protein homolog
COG1490	13822	14967	15092	9406	6928	Hydrolyzes D-tyrosyl-tRNA(Tyr) into D-tyrosine and free tRNA(Tyr). Could be a defense mechanism against a harmful effect of D-tyrosine (By similarity)
COG1492	11428	12096	11422	6645	4243	catalyzes amidations at positions B, D, E, and G on adenosylcobyrinic A,C-diamide. NH(2) groups are provided by glutamine, and one molecule of ATP is hydrogenolyzed for each amidation (By similarity)
COG1493	12495	13938	13810	7842	6060	Catalyzes the ATP- as well as the pyrophosphate- dependent phosphorylation of a specific serine residue in HPr, a phosphocarrier protein of the phosphoenolpyruvate-dependent sugar phosphotransferase system (PTS). HprK P also catalyzes the pyrophosphate-producing, inorganic phosphate-dependent dephosphorylation (phosphorolysis) of seryl-phosphorylated HPr (P- Ser-HPr). The two antagonistic activit…
COG1494	1062	1632	1381	1158	254	Fructose-1,6-bisphosphatase
COG1495	43	6	12	30	100	Required for disulfide bond formation in some periplasmic proteins. Acts by oxidizing the DsbA protein (By similarity)
COG1496	11881	14012	14119	6874	4389	Multi-copper polyphenol oxidoreductase laccase
COG1497	9	68	350	0	0	Transcriptional regulator
COG1501	26661	28124	27852	14581	15497	hydrolase, family 31
COG1502	31803	37092	36335	17685	12647	Catalyzes the reversible phosphatidyl group transfer from one phosphatidylglycerol molecule to another to form cardiolipin (CL) (diphosphatidylglycerol) and glycerol (By similarity)
COG1503	0	22	0	6	36	Peptide Chain Release Factor
COG1505	412	1662	1450	603	579	prolyl oligopeptidase
COG1506	6401	13333	13607	7593	8198	peptidase s9 prolyl oligopeptidase active site domain protein
COG1507	1	7	1	6	4	Septum formation initiator family protein
COG1508	3884	6009	6727	3540	2059	Sigma factors are initiation factors that promote the attachment of RNA polymerase to specific initiation sites and are then released (By similarity)
COG1509	910	1310	1085	1149	427	Lysine 2,3-aminomutase YodO family protein
COG1510	11	1117	919	17	8	Transcriptional regulator
COG1511	26324	27267	28037	14903	9542	domain protein
COG1512	9295	12008	11010	6664	3993	of methanol dehydrogenase type
COG1514	1460	1385	1238	1849	1884	2'-5' rna ligase
COG1515	5	1116	919	12	29	Selectively cleaves double-stranded DNA at the second phosphodiester bond 3' to a deoxyinosine leaving behind the intact lesion on the nicked DNA. Acts in DNA repair (By similarity)
COG1516	6289	3334	2864	5977	5536	flagellar protein FliS
COG1518	12853	13648	14071	6946	7431	CRISPR (clustered regularly interspaced short palindromic repeat), is an adaptive immune system that provides protection against mobile genetic elements (viruses, transposable elements and conjugative plasmids). CRISPR clusters contain sequences complementary to antecedent mobile elements and target invading nucleic acids. CRISPR clusters are transcribed and processed into CRISPR RNA (crRNA). Act…
COG1519	711	1763	1518	699	808	3-Deoxy-D-manno-octulosonic-acid transferase
COG1520	1559	17299	14147	1901	2345	Part of the outer membrane protein assembly complex, which is involved in assembly and insertion of beta-barrel proteins into the outer membrane (By similarity)
COG1521	13691	15323	15368	9076	6056	Catalyzes the phosphorylation of pantothenate (Pan), the first step in CoA biosynthesis (By similarity)
COG1522	19594	23402	22314	11785	8786	transcriptional regulator AsnC family
COG1523	16962	16475	17170	10834	7015	Glycogen debranching enzyme
COG1524	1567	7671	6542	2965	2499	type i phosphodiesterase nucleotide pyrophosphatase
COG1525	1210	1817	2165	2162	632	nuclease
COG1526	4193	7351	7213	800	296	Necessary for formate dehydrogenase activity (By similarity)
COG1527	10477	13476	13729	7176	4484	ATP synthase, subunit
COG1528	4394	5459	5500	4147	2320	Stores iron in a soluble, non-toxic, readily available form. Important for iron homeostasis (By similarity)
COG1529	29168	35928	35069	11301	5206	Aldehyde oxidase and xanthine dehydrogenase, molybdopterin binding
COG1530	10343	11231	10903	5212	3796	ribonuclease
COG1532	6	1	5	8	5	Rna-binding protein
COG1533	14927	16754	15852	10927	7379	radical SAM domain protein
COG1534	12502	12758	12839	7607	5459	Rna-binding protein
COG1535	5	0	1	2	28	isochorismatase
COG1536	3999	2030	1586	3815	4605	FliG is one of three proteins (FliG, FliN, FliM) that forms the rotor-mounted switch complex (C ring), located at the base of the basal body. This complex interacts with the CheY and CheZ chemotaxis proteins, in addition to contacting components of the motor that determine the direction of flagellar rotation (By similarity)
COG1538	7988	13562	11651	11146	9267	Membrane
COG1539	1293	3127	2607	1597	1383	dihydroneopterin aldolase
COG1540	4571	7009	7089	784	596	lamb ycsf family protein
COG1541	19825	27257	26669	14113	9041	Phenylacetate-CoA ligase
COG1543	9	7	6	20	7	hydrolase family 57
COG1544	13253	16083	16028	8745	6934	sigma 54 modulation protein ribosomal protein S30ea
COG1545	27	173	31	9	37	Nucleic-acid-binding protein containing a Zn-ribbon
COG1546	8984	12866	13560	4650	2413	competence damage-inducible protein
COG1547	10	1	1	5	3	Domain of unknown function (DUF309)
COG1550	582	548	358	1080	463	Protein of unknown function (DUF503)
COG1551	7428	3107	2697	5936	5482	regulation of carbohydrate metabolic process
COG1552	0	14	11	77	42	Ribosomal protein
COG1553	9	0	0	5	57	Part of a sulfur-relay system required for 2-thiolation of 5-methylaminomethyl-2-thiouridine (mnm(5)s(2)U) at tRNA wobble positions. Accepts sulfur from TusA and transfers it in turn to TusE (By similarity)
COG1554	3091	4061	3817	3883	5996	hydrolase family 65
COG1555	13216	15239	15224	8242	6563	Competence protein
COG1556	485	121	78	866	1210	Is involved in L-lactate degradation and allows cells to grow with lactate as the sole carbon source (By similarity)
COG1558	4034	1891	1449	4217	4712	flagellar basal-body rod protein flgc
COG1559	13220	13128	13230	8349	6375	Aminodeoxychorismate lyase
COG1560	820	2944	2759	889	1068	lipid a biosynthesis
COG1561	12581	14325	13727	7954	5434	YicC domain protein
COG1562	560	2264	1865	578	75	phytoene synthase
COG1563	833	584	317	1065	1394	H antiporter subunit B
COG1564	12626	13317	13653	7750	6163	thiamine diphosphokinase activity
COG1565	40	2232	1838	58	78	NADH dehydrogenase ubiquinone complex I, assembly factor 7
COG1566	11597	16344	13752	13104	8493	secretion protein HlyD family
COG1567	3923	5412	5433	626	1334	CRISPR-associated RAMP protein, Csm4 family
COG1568	11	0	0	12	4	Protein of unknown function DUF43
COG1569	511	334	372	589	1365	PilT protein domain protein
COG1570	13378	15032	15100	9020	7225	Bidirectionally degrades single-stranded DNA into large acid-insoluble oligonucleotides, which are then degraded further into small acid-soluble oligonucleotides (By similarity)
COG1571	0	22	0	6	36	ATP-dependent agmatine transferase that catalyzes the formation of 2-agmatinylcytidine (agm2C) at the wobble position (C34) of tRNA(Ile2), converting the codon specificity from AUG to AUA (By similarity)
COG1572	273	368	184	445	256	domain protein
COG1573	2807	5915	5743	4172	4184	uracil-dna glycosylase
COG1574	5077	6782	7696	5814	4501	amidohydrolase
COG1575	1385	3414	3237	2144	2331	1,4-dihydroxy-2-naphthoate octaprenyltransferase
COG1576	14354	15118	15265	9583	7066	rRNA processing
COG1577	41	1172	946	627	2764	mevalonate kinase
COG1578	566	406	925	1049	1548	Protein of unknown function DUF89
COG1579	1680	2855	2870	1915	1553	Zn-ribbon protein
COG1580	406	63	46	1118	426	Flagellar basal body-associated protein flil
COG1581	0	22	0	6	36	Binds double-stranded DNA tightly but without sequence specificity. It is distributed uniformly and abundantly on the chromosome, suggesting a role in chromatin architecture. However, it does not significantly compact DNA. Binds rRNA and mRNA in vivo. May play a role in maintaining the structural and functional stability of RNA, and, perhaps, ribosomes (By similarity)
COG1582	2055	1800	1324	3028	3670	flagellar FlbD family protein
COG1583	4614	6908	7082	865	1407	endonuclease activity
COG1584	421	465	404	87	99	gpr1 fun34 YaaH family protein
COG1585	12218	12712	13167	7309	4334	Membrane
COG1586	2353	2126	1670	2916	1113	Catalyzes the decarboxylation of S-adenosylmethionine to S-adenosylmethioninamine (dcAdoMet), the propylamine donor required for the synthesis of the polyamines spermine and spermidine from the diamine putrescine (By similarity)
COG1587	1232	3210	3265	1026	1167	synthase
COG1589	9182	9233	9540	8103	6323	Essential cell division protein. May link together the upstream cell division proteins, which are predominantly cytoplasmic, with the downstream cell division proteins, which are predominantly periplasmic. May control correct divisome assembly (By similarity)
COG1591	84	0	0	506	121	Holliday junction resolvase
COG1592	30312	34737	35564	20209	14545	Rubrerythrin
COG1593	21628	22078	21309	14169	7668	trap dicarboxylate transporter dctm subunit
COG1595	162989	211134	201799	103629	78919	RNA Polymerase
COG1596	1446	5876	4887	2386	1722	polysaccharide transmembrane transporter activity
COG1597	20907	25810	25762	13246	11844	diacylglycerol kinase
COG1598	17710	18431	19475	7064	3406	family UPF0150
COG1600	3858	5394	4500	4522	3495	Catalyzes the conversion of epoxyqueuosine (oQ) to queuosine (Q), which is a hypermodified base found in the wobble positions of tRNA(Asp), tRNA(Asn), tRNA(His) and tRNA(Tyr) (By similarity)
COG1604	0	1116	918	10	5	Crispr-associated ramp protein, Cmr6 family
COG1605	2352	4600	5075	2251	1274	Chorismate mutase
COG1606	10652	12564	12381	6380	3296	pp-loop domain protein
COG1607	7607	9486	9044	4778	3404	thioesterase Superfamily protein
COG1609	113835	124641	126040	69930	77937	Transcriptional regulator
COG1610	10759	12420	12625	5731	4916	gatB Yqey
COG1611	4790	8513	7969	1854	2047	decarboxylase
COG1612	13	1124	921	20	7	Catalyzes the oxidation of the C8 methyl side group on heme O porphyrin ring into a formyl group (By similarity)
COG1613	7611	8204	7852	2347	687	Sulfate ABC transporter periplasmic sulfate-binding protein
COG1614	5214	8322	8184	615	8	Part of a complex that catalyzes the reversible cleavage of acetyl-CoA, allowing autotrophic growth from CO(2) (By similarity)
COG1615	1642	104	136	199	647	Uncharacterised protein family (UPF0182)
COG1618	2014	2581	2399	1896	708	Has nucleotide phosphatase activity towards ATP, GTP, CTP, TTP and UTP. May hydrolyze nucleoside diphosphates with lower efficiency (By similarity)
COG1619	6317	3376	3174	5511	5273	Peptidase U61, LD-carboxypeptidase A
COG1620	2230	2804	2740	1917	1797	L-Lactate permease
COG1621	28704	32817	33443	12444	13896	Hydrolase
COG1622	178	1147	923	42	141	Subunits I and II form the functional core of the enzyme complex. Electrons originating in cytochrome c are transferred via heme a and Cu(A) to the binuclear center formed by heme a3 and Cu(B) (By similarity)
COG1623	1066	838	614	1059	282	Participates in a DNA-damage check-point. DisA forms globular foci that rapidly scan along the chromosomes searching for lesions (By similarity)
COG1624	13337	14434	14234	9304	6623	TIGR00159 family
COG1625	9699	12808	12442	6364	3528	oxidoreductase
COG1626	223	137	202	476	1371	trehalase
COG1629	10815	15245	13569	12949	13030	receptor
COG1633	3219	5269	4818	3169	2114	Rubrerythrin
COG1635	5	34	22	4	19	Involved in biosynthesis of the thiamine precursor thiazole. Catalyzes the conversion of NAD and glycine to adenosine diphosphate 5-(2-hydroxyethyl)-4-methylthiazole-2-carboxylic acid (ADT), an adenylated thiazole intermediate. The reaction includes an iron-dependent sulfide transfer from a conserved cysteine residue of the protein to a thiazole intermediate. The enzyme can only undergo a single …
COG1636	11582	13221	13164	7037	5128	DNA integration recombination invertion protein
COG1637	1	7	1	6	4	Cleaves both 3' and 5' ssDNA extremities of branched DNA structures (By similarity)
COG1638	17021	15425	14458	13798	7643	Trap dicarboxylate transporter, dctp subunit
COG1639	636	29	6	56	308	HDOD domain
COG1640	22322	28956	28344	10005	5648	4-alpha-glucanotransferase
COG1641	11005	12732	11796	6551	3523	UPF0272 protein
COG1643	309	2452	1914	567	266	helicase
COG1646	11	1	1	8	8	Prenyltransferase that catalyzes the transfer of the geranylgeranyl moiety of geranylgeranyl diphosphate (GGPP) to the C3 hydroxyl of sn-glycerol-1-phosphate (G1P). This reaction is the first ether-bond-formation step in the biosynthesis of archaeal membrane lipids (By similarity)
COG1647	1160	674	988	1867	700	carboxylesterase (ec 3.1.1.1)
COG1648	10181	11002	11726	4770	3499	Multifunctional enzyme that catalyzes the SAM-dependent methylation of uroporphyrinogen III at position C-2 and C-7 to form precorrin-2 and then position C-12 or C-18 to form trimethylpyrrocorphin 2. It also catalyzes the conversion of precorrin-2 into siroheme. This reaction consists of the NAD- dependent oxidation of precorrin-2 into sirohydrochlorin and its subsequent ferrochelation into siroh…
COG1649	3562	5314	4620	4175	3854	carbohydrate metabolic process
COG1650	255	462	398	64	1	Hydrolyzes D-tyrosyl-tRNA(Tyr) into D-tyrosine and free tRNA(Tyr) (By similarity)
COG1651	351	112	75	603	383	Thiol disulfide interchange protein
COG1652	10475	10008	9343	5408	3436	domain protein
COG1653	193959	215831	222408	122718	165364	transporter activity
COG1655	1897	428	273	578	887	Uncharacterized protein conserved in bacteria (DUF2225)
COG1657	0	1	1	0	0	Squalene--hopene cyclase
COG1658	3059	2870	2832	3630	2925	ribonuclease M5 activity
COG1659	577	534	860	616	90	linocin_m18 bacteriocin protein
COG1660	12539	13354	13667	8172	5749	Displays ATPase and GTPase activities (By similarity)
COG1661	5464	6887	6693	965	1108	DNA-binding protein
COG1662	58	1	2	23	420	IS1 Transposase
COG1663	711	1763	1518	699	808	Transfers the gamma-phosphate of ATP to the 4'-position of a tetraacyldisaccharide 1-phosphate intermediate (termed DS-1- P) to form tetraacyldisaccharide 1,4'-bis-phosphate (lipid IVA) (By similarity)
COG1664	2762	3238	3397	2353	4213	integral membrane protein CcmA involved in cell shape determination
COG1666	208	508	800	75	168	UPF0234 protein
COG1668	8389	6503	6620	7355	5223	(ABC) transporter
COG1669	8037	2929	2187	5464	4562	DNA polymerase beta domain protein region
COG1670	41653	34828	36872	42114	39233	-acetyltransferase
COG1671	10114	9869	9708	5582	3291	UPF0178 protein
COG1672	5462	2397	2833	3056	2326	Archaeal ATPase
COG1674	27938	34239	34797	15726	12211	cell division protein FtsK
COG1676	0	22	0	6	36	sites to release the intron. The products are an intron and two tRNA half-molecules bearing 2',3' cyclic phosphate and 5'-OH termini. Recognizes a pseudosymmetric substrate in which 2 bulged loops of 3 bases are separated by a stem of 4 bp (By similarity)
COG1677	3950	1891	1449	3711	4590	flagellar hook-basal body complex protein fliE
COG1678	65	1166	948	34	66	UPF0301 protein
COG1679	265	447	346	785	483	Aconitase subunit 1
COG1680	22822	27405	26567	17311	21020	Beta-lactamase
COG1682	16948	20026	21357	8838	6078	ABC-2 type transporter
COG1683	4174	4257	4415	4630	3438	conserved protein
COG1684	1584	922	892	2440	4315	Role in flagellar biosynthesis (By similarity)
COG1686	70557	86277	85367	33953	21674	Carboxypeptidase
COG1687	6017	4673	4626	4823	2199	Branched-chain amino acid
COG1690	3337	5557	4509	3305	2913	Catalytic subunit of the tRNA-splicing ligase complex that acts by directly joining spliced tRNA halves to mature-sized tRNAs by incorporating the precursor-derived splice junction phosphate into the mature tRNA as a canonical 3',5'- phosphodiester. May act as a RNA ligase with broad substrate specificity, and may function toward other RNAs (By similarity)
COG1691	9457	10983	10682	4978	2978	1-(5-phosphoribosyl)-5-amino-4-imidazole- carboxylate (AiR) carboxylase
COG1692	1849	2629	2359	2246	1369	metallophosphoesterase
COG1694	5868	6553	6976	2367	1744	MazG family
COG1695	35421	42268	44419	28619	20400	Transcriptional regulator
COG1696	25335	28295	27705	16157	15579	Membrane bOund o-acyl transferase mboat family protein
COG1697	6	1	5	8	4	DNA topoisomerase VI, subunit A
COG1699	2705	1813	1336	3703	4589	Binds to the C-terminal region of flagellin, which is implicated in polymerization, and participates in the assembly of the flagellum (By similarity)
COG1700	30	44	33	31	16	Protein of unknown function (DUF524)
COG1702	13297	14999	15095	8889	6977	Phoh family
COG1703	493	598	561	644	629	lAO AO transport system ATPase
COG1704	3735	2469	3053	3030	4227	LemA family
COG1705	1287	2004	2785	1978	4818	flagellar rod assembly protein muramidase flgj
COG1706	278	1	0	547	291	Assembles around the rod to form the L-ring and probably protects the motor basal body from shearing forces during rotation (By similarity)
COG1708	58	144	146	105	20	DNA polymerase beta domain protein region
COG1709	351	777	992	363	335	Transcriptional regulator (XRE family
COG1712	165	177	139	120	180	Specifically catalyzes the NAD or NADP-dependent dehydrogenation of L-aspartate to iminoaspartate (By similarity)
COG1713	8839	7916	8312	7822	7178	Metal Dependent Phosphohydrolase
COG1714	2076	4697	4328	2206	388	rdd domain containing protein
COG1715	2476	1347	1481	1312	2275	restriction
COG1716	10720	14392	14883	4998	4108	fha domain-containing protein
COG1719	105	108	80	521	160	4-vinyl reductase, 4VR
COG1720	7655	10356	10130	3455	2715	family UPF0066
COG1721	6406	14081	12782	7098	5996	Conserved protein
COG1722	7254	5213	5029	7016	5593	Bidirectionally degrades single-stranded DNA into large acid-insoluble oligonucleotides, which are then degraded further into small acid-soluble oligonucleotides (By similarity)
COG1724	2037	1257	2267	557	1084	ycfa family
COG1725	44293	51945	54691	25245	20413	Transcriptional regulator, GntR family
COG1726	495	600	557	641	664	NQR complex catalyzes the reduction of ubiquinone-1 to ubiquinol by two successive reactions, coupled with the transport of Na( ) ions from the cytoplasm to the periplasm. NqrA to NqrE are probably involved in the second step, the conversion of ubisemiquinone to ubiquinol (By similarity)
COG1728	651	394	208	595	851	Protein of unknown function (DUF327)
COG1729	3873	4953	4428	3536	3588	tol-Pal system protein YbgF
COG1732	1469	1964	2971	2292	2751	(ABC) transporter
COG1733	20543	25256	26206	13229	12946	transcription, DNA-dependent
COG1734	2059	2706	2171	3256	1746	Transcription factor that acts by binding directly to the RNA polymerase (RNAP). Required for negative regulation of rRNA expression and positive regulation of several amino acid biosynthesis promoters
COG1735	2406	1071	888	2924	533	phosphotriesterase-related protein
COG1737	29939	34281	36019	20554	14950	Transcriptional regulator
COG1738	1427	263	675	1130	186	Membrane
COG1739	13261	13361	13334	8826	6671	protein family UPF0029, Impact, N-terminal protein
COG1740	779	664	928	1181	648	small subunit
COG1741	1438	2094	2104	1832	980	pirin domain protein
COG1742	14	1	1	7	31	UPF0060 membrane protein
COG1744	16718	18643	17477	11966	8762	basic membrane
COG1747	1	1120	919	10	0	Necessary for efficient RNA polymerase transcription elongation past template-encoded arresting sites. The arresting sites in DNA have the property of trapping a certain fraction of elongating RNA polymerases that pass through, resulting in locked ternary complexes. Cleavage of the nascent transcript by cleavage factors such as GreA or GreB allows the resumption of elongation from the new 3'termi…
COG1748	11678	13796	12596	7719	3909	saccharopine dehydrogenase
COG1749	2478	519	398	1774	1707	flagellar hook protein, FlgE
COG1751	132	135	136	608	137	Pyruvate kinase, alpha/beta domain
COG1752	5810	7970	8325	5388	3814	K07001 NTE family protein
COG1754	0	4	0	1	0	Releases the supercoiling and torsional tension of DNA, which is introduced during the DNA replication and transcription, by transiently cleaving and rejoining one strand of the DNA duplex. Introduces a single-strand break via transesterification at a target site in duplex DNA. The scissile phosphodiester is attacked by the catalytic tyrosine of the enzyme, resulting in the formation of a DNA-(5'…
COG1755	3	3	2	2	3	isoprenylcysteine carboxyl methyltransferase
COG1757	30374	32474	33568	19818	13447	Na H antiporter
COG1758	12553	12447	11698	7955	5888	Promotes RNA polymerase assembly. Latches the N- and C- terminal regions of the beta' subunit thereby facilitating its interaction with the beta and alpha subunits (By similarity)
COG1760	20577	25078	24877	11226	9750	L-serine dehydratase
COG1762	10792	11233	17064	5611	4463	PTS System
COG1763	5998	6684	6509	1069	1091	Molybdopterin-guanine dinucleotide biosynthesis protein
COG1764	47	2304	1885	153	54	Organic hydroperoxide resistance protein
COG1765	632	2435	2486	1406	1044	osmC family
COG1766	3922	1891	1449	3687	4520	The M ring may be actively involved in energy transduction (By similarity)
COG1767	587	66	87	614	650	triphosphoribosyl-dephospho-CoA synthase
COG1768	6854	9414	8706	3551	2018	Calcineurin-like phosphoesterase
COG1769	0	0	0	1	5	CRISPR-associated protein Cmr3
COG1770	7	1123	920	20	42	Oligopeptidase b
COG1773	16679	20117	20442	8869	5295	rubredoxin
COG1774	13273	13884	14187	8550	5501	PSP1 C-terminal conserved region
COG1775	13390	16310	16532	7952	3810	2-hydroxyglutaryl-CoA dehydratase
COG1776	8755	5064	4915	6920	7933	CheC --inhibitor of MCP methylation
COG1777	0	5	1	0	0	arsR family transcriptional regulator
COG1778	1074	1046	1085	1364	2359	3-deoxy-d-manno-octulosonate 8-phosphate phosphatase
COG1780	138	225	610	488	1037	Probably involved in ribonucleotide reductase function (By similarity)
COG1781	10859	11268	11048	5626	3674	Involved in allosteric regulation of aspartate carbamoyltransferase (By similarity)
COG1782	6	5	6	14	6	beta-lactamase domain protein
COG1783	2934	3744	3501	2949	2002	phage terminase (large subunit)
COG1785	2212	2131	1602	2836	2716	alkaline phosphatase
COG1786	250	439	339	758	435	UPF0107 protein
COG1787	4507	5439	5302	1256	1441	restriction endonuclease
COG1788	3313	1395	915	2390	958	Key enzyme for ketone body catabolism. Transfers the CoA moiety from succinate to acetoacetate. Formation of the enzyme-CoA intermediate proceeds via an unstable anhydride species formed between the carboxylate groups of the enzyme and substrate (By similarity)
COG1791	1	0	1	1	1	Catalyzes 2 different reactions between oxygene and the acireductone 1,2-dihydroxy-3-keto-5-methylthiopentene (DHK-MTPene) depending upon the metal bound in the active site. Fe-containing acireductone dioxygenase (Fe-ARD) produces formate and 2-keto-4- methylthiobutyrate (KMTB), the alpha-ketoacid precursor of methionine in the methionine recycle pathway. Ni-containing acireductone dioxygenase (N…
COG1792	12751	14910	14935	8441	7034	regulation of cell shape
COG1793	692	2611	2518	793	336	DNA ligase
COG1794	3042	3665	3300	3460	3898	aspartate racemase
COG1796	19	1120	925	34	9	DNA polymerase
COG1797	11450	11795	11235	7025	4229	Responsible for the amidation of carboxylic groups at position A and C of either cobyrinic acid or hydrogenobrynic acid. NH(2) groups are provided by glutamine, and one molecule of ATP is hydrogenolyzed for each amidation (By similarity)
COG1799	12746	13435	14143	8168	7385	Cell division protein that is part of the divisome complex and is recruited early to the Z-ring. Probably stimulates Z-ring formation, perhaps through the cross-linking of FtsZ protofilaments. Its function overlaps with FtsA (By similarity)
COG1801	30	1161	938	301	870	conserved protein
COG1802	27310	30527	28487	18401	11827	GntR Family Transcriptional Regulator
COG1803	15540	17205	16958	10283	6910	Methylglyoxal synthase
COG1804	5646	10357	11667	1777	2773	l-carnitine dehydratase bile acid-inducible protein F
COG1805	495	600	557	641	664	NQR complex catalyzes the reduction of ubiquinone-1 to ubiquinol by two successive reactions, coupled with the transport of Na( ) ions from the cytoplasm to the periplasm. NqrA to NqrE are probably involved in the second step, the conversion of ubisemiquinone to ubiquinol (By similarity)
COG1806	355	1194	1356	408	1350	Bifunctional serine threonine kinase and phosphorylase involved in the regulation of the pyruvate, phosphate dikinase (PPDK) by catalyzing its phosphorylation dephosphorylation (By similarity)
COG1807	8155	15497	14074	6905	7395	glycosyl transferase, family 39
COG1808	684	750	789	1088	1948	Membrane
COG1809	9	3	5	19	8	phosphosulfolactate synthase activity
COG1811	6713	7791	7494	3714	4184	Membrane
COG1813	15657	17795	18790	7585	5831	Factor 1
COG1814	729	743	1015	1773	2473	integral membrane protein
COG1815	3950	1891	1449	3711	4590	Structural component of flagellum, the bacterial motility apparatus. Part of the rod structure of flagellar basal body (By similarity)
COG1816	1222	1341	1669	1190	2236	adenosine deaminase
COG1819	2192	3320	2367	3413	2379	Transferase
COG1820	12214	13584	13993	7265	6208	GlcNAc 6-P deacetylase
COG1823	926	754	841	656	122	sodium dicarboxylate symporter
COG1825	5750	8308	7602	1791	1026	This is one of the proteins that binds to the 5S RNA in the ribosome where it forms part of the central protuberance (By similarity)
COG1826	3946	4337	4549	3815	2031	Part of the twin-arginine translocation (Tat) system that transports large folded proteins containing a characteristic twin-arginine motif in their signal peptide across membranes. Together with TatC, TatB is part of a receptor directly interacting with Tat signal peptides. TatB may form an oligomeric binding site that transiently accommodates folded Tat precursor proteins before their translocat…
COG1827	10510	10950	11164	5350	3758	domain protein
COG1828	34	49	18	313	879	phosphoribosylformylglycinamidine synthase
COG1830	1525	4680	4329	1315	1022	Aldolase
COG1832	573	607	336	1001	490	CoA-binding domain protein
COG1834	1015	1496	2052	1231	1183	amidinotransferase
COG1835	9317	17714	16835	6424	7260	Acyltransferase
COG1836	530	3	26	530	20	Integral membrane protein DUF92
COG1837	12723	14303	14340	8211	5766	UPF0109 protein
COG1838	18995	18809	18497	9666	5075	fumarate
COG1840	4748	5664	5388	5456	3856	extracellular solute-binding protein, family 1
COG1841	13180	13703	13586	8850	6940	ribosomal large subunit biogenesis
COG1842	1041	1573	1554	881	666	Phage shock protein A
COG1843	3950	1916	1449	3719	4626	Flagellar hook capping protein
COG1845	178	1147	923	42	141	Cytochrome C Oxidase, Subunit III
COG1846	82035	95784	95854	54912	44229	Transcriptional regulator
COG1847	12426	14388	14515	7998	4900	Single-stranded nucleic acid binding R3H domain-containing protein
COG1848	2405	199	187	375	1313	Toxic component of a toxin-antitoxin (TA) module. A
COG1850	49	218	101	20	18	RuBisCO catalyzes two reactions the carboxylation of D- ribulose 1,5-bisphosphate, the primary event in carbon dioxide fixation, as well as the oxidative fragmentation of the pentose substrate
COG1851	6	5	6	14	6	UPF0128 protein
COG1852	792	1990	1532	1043	446	Protein of unknown function DUF116
COG1853	32960	36737	37037	19995	15091	flavin reductase domain protein, FMN-binding
COG1854	11642	11882	11847	5955	3041	Involved in the synthesis of autoinducer 2 (AI-2) which is secreted by bacteria and is used to communicate both the cell density and the metabolic potential of the environment. The regulation of gene expression in response to changes in cell density is called quorum sensing. Catalyzes the transformation of S-ribosylhomocysteine (RHC) to homocysteine (HC) and 4,5- dihydroxy-2,3-pentadione (DPD) (B…
COG1855	208	115	189	468	1330	K06865 ATPase
COG1857	34	42	47	1	19	CRISPR-associated autoregulator DevR family
COG1858	584	1739	1476	1170	819	cytochrome C peroxidase
COG1859	640	1653	1427	1160	2081	Removes the 2'-phosphate from RNA via an intermediate in which the phosphate is ADP-ribosylated by NAD followed by a presumed transesterification to release the RNA and generate ADP- ribose 1''-2''-cyclic phosphate (APPR P). May function as an ADP- ribosylase (By similarity)
COG1861	283	46	32	519	190	Acylneuraminate cytidylyltransferase
COG1862	13215	14533	14164	8888	6926	preprotein translocase, yajc subunit
COG1863	851	361	288	1063	1486	monovalent cation H antiporter subunit E
COG1864	1006	2345	2072	1310	1332	DNA RNA NON-specific endonuclease
COG1865	312	534	343	437	398	adenosylcobinamide hydrolase activity
COG1866	9678	10150	10356	4413	3944	Phosphoenolpyruvate Carboxylase
COG1867	0	22	0	6	36	Dimethylates a single guanine residue at position 26 of a number of tRNAs using S-adenosyl-L-methionine as donor of the methyl groups (By similarity)
COG1868	3950	1891	1449	3711	4590	FliM is one of three proteins (FliG, FliN, FliM) that forms the rotor-mounted switch complex (C ring), located at the base of the basal body. This complex interacts with the CheY and CheZ chemotaxis proteins, in addition to contacting components of the motor that determine the direction of flagellar rotation (By similarity)
COG1869	514	1697	1898	616	1667	Catalyzes the interconversion of beta-pyran and beta- furan forms of D-ribose (By similarity)
COG1871	3844	2036	1433	3064	4098	Probably deamidates glutamine residues to glutamate on methyl-accepting chemotaxis receptors (MCPs), playing an important role in chemotaxis (By similarity)
COG1872	212	1626	1711	96	179	UPF0235 protein
COG1873	12588	12893	12456	7323	4520	sporulation protein, YlmC YmxH family
COG1874	23263	23981	24032	12482	18245	beta-galactosidase
COG1875	428	2388	2899	326	377	Phoh family
COG1876	11395	10638	12073	10089	8373	Carboxypeptidase
COG1877	1	2	1	4	4	trehalose biosynthetic process
COG1878	7828	8852	8426	6720	3650	Cyclase family
COG1879	76421	100319	98051	31596	20348	Periplasmic binding protein LacI transcriptional regulator
COG1881	356	893	1535	744	1719	phosphatidylethanolamine-binding protein
COG1882	26940	31087	31980	17780	16883	formate acetyltransferase
COG1883	11529	13816	13970	8779	8416	decarboxylase beta subunit
COG1884	1064	2376	2346	1450	1472	methylmalonyl-coA mutase
COG1886	749	1447	1371	1553	3054	Flagellar motor switch protein
COG1887	22476	23927	25341	6649	2876	CDP-glycerol poly(glycerophosphate) glycerophosphotransferase
COG1892	0	0	1	0	0	Catalyzes the irreversible beta-carboxylation of phosphoenolpyruvate (PEP) to form oxaloacetate (OAA), a four- carbon dicarboxylic acid source for the tricarboxylic acid cycle (By similarity)
COG1893	11894	15113	14198	7206	4504	Catalyzes the NADPH-dependent reduction of ketopantoate into pantoic acid (By similarity)
COG1894	17575	21441	20172	7529	3708	Nadh dehydrogenase
COG1895	4119	5681	5397	716	1379	hepn domain protein
COG1896	12488	13833	13940	9019	7573	Metal Dependent Phosphohydrolase
COG1897	12263	13429	13883	7578	5632	Homoserine O-transsuccinylase
COG1898	17233	20899	20105	10236	7316	DTDP-4-dehydrorhamnose 3,5-epimerase
COG1899	1	22	0	9	47	deoxyhypusine synthase
COG1900	173	85	78	9	72	Methanogenesis marker 16 metalloprotein
COG1902	22727	29172	33607	12512	10719	NADH flavin oxidoreductase, NADH oxidase
COG1903	10879	11473	11079	6007	3731	May catalyze the methylation of C-1 in cobalt-precorrin- 5 and the subsequent extrusion of acetic acid from the resulting intermediate to form cobalt-precorrin-6A (By similarity)
COG1904	4054	6943	7163	4213	4628	Uronic isomerase
COG1905	19706	24121	23297	11114	5678	Nadh dehydrogenase
COG1906	385	366	274	505	500	Protein of unknown function (DUF401)
COG1908	4336	5475	5183	1065	551	Methyl-viologen-reducing hydrogenase, delta subunit
COG1910	4201	5835	5600	826	220	NA
COG1911	19	7	46	109	270	(ribosomal) protein
COG1912	421	130	198	540	1532	conserved protein
COG1914	6349	8883	8713	2932	1926	H( )-stimulated, divalent metal cation uptake system (By similarity)
COG1915	500	404	351	472	528	LOR SDH bifunctional protein conserved domain protein
COG1916	4	47	47	1	0	traB family
COG1917	20410	21303	21329	14577	12630	Cupin 2 Conserved Barrel Domain Protein
COG1918	29729	33202	34833	20364	16045	ferrous iron transport protein
COG1921	1671	2218	1891	1866	908	Converts seryl-tRNA(Sec) to selenocysteinyl-tRNA(Sec) required for selenoprotein biosynthesis (By similarity)
COG1922	11122	13177	12952	7216	7703	Glycosyl transferase, wecb taga cpsf family
COG1923	2540	2729	2089	3010	1827	RNA chaperone that binds small regulatory RNA (sRNAs) and mRNAs to facilitate mRNA translational regulation in response to envelope stress, environmental stress and changes in metabolite concentrations. Also binds with high specificity to tRNAs (By similarity)
COG1924	19479	22808	22806	11259	6658	coA-substrate-specific enzyme activase
COG1925	55424	61910	60569	28109	20741	phosphocarrier protein (HPr)
COG1926	28	0	0	25	72	phosphoribosyltransferase
COG1928	308	464	255	436	405	dolichyl-phosphate-mannose-protein mannosyltransferase activity
COG1929	11288	12261	12746	6030	4698	Glycerate kinase
COG1930	1682	3349	3649	1460	2105	Part of the energy-coupling factor (ECF) transporter complex CbiMNOQ involved in cobalt import (By similarity)
COG1932	11869	13230	13671	7476	5416	Catalyzes the reversible conversion of 3- phosphohydroxypyruvate to phosphoserine and of 3-hydroxy-2-oxo-4- phosphonooxybutanoate to phosphohydroxythreonine (By similarity)
COG1934	221	1168	962	62	179	lipopolysaccharide transport periplasmic protein lptA
COG1936	208	115	189	468	1330	adenylate kinase activity
COG1937	21321	24265	23981	10480	5263	Transcriptional repressor
COG1938	0	0	0	2	2	ATP-grasp superfamily
COG1939	12496	12760	12835	7646	5985	Involved in correct processing of both the 5' and 3' ends of 23S rRNA precursor. Processes 30S rRNA precursor transcript even in absence of ribonuclease 3 (Rnc)
COG1940	49197	60861	60596	33547	30934	ROK family
COG1941	35	510	788	65	103	NADH ubiquinone oxidoreductase, 20 kda subunit
COG1942	576	574	371	910	1797	4-oxalocrotonate tautomerase
COG1943	44917	66096	63257	24871	12264	transposase
COG1944	496	45	34	1028	412	methanogenesis marker protein 1
COG1945	112	78	59	534	132	Pyruvoyl-dependent arginine decarboxylase
COG1946	6	7	2	8	33	acyl-CoA thioesterase
COG1947	13327	15030	15117	8876	6468	Catalyzes the phosphorylation of the position 2 hydroxy group of 4-diphosphocytidyl-2C-methyl-D-erythritol (By similarity)
COG1948	152	0	0	1	63	Excision repair cross-complementing rodent repair deficiency, complementation group 4
COG1949	13	12	12	9	33	3'-to-5' exoribonuclease specific for small oligoribonucleotides (By similarity)
COG1950	310	969	1198	434	900	Membrane
COG1951	19509	19421	19129	10414	5978	fumarate
COG1952	474	111	100	55	43	One of the proteins required for the normal export of preproteins out of the cell cytoplasm. It is a molecular chaperone that binds to a subset of precursor proteins, maintaining them in a translocation-competent state. It also specifically binds to its receptor SecA (By similarity)
COG1953	174	887	973	187	698	cytosine purines, uracil, thiamine, allantoin permease
COG1954	1986	2811	3103	1846	1885	glycerol-3-phosphate responsive antiterminator
COG1955	0	22	0	6	36	flagellar assembly protein J
COG1956	1163	1884	2052	1393	1360	gaf domain protein
COG1957	7213	13266	14772	5136	10204	nucleoside hydrolase
COG1958	0	22	0	6	36	small nuclear ribonucleoprotein
COG1959	43636	54272	54824	21814	15941	Transcriptional regulator, BadM Rrf2 family
COG1960	13102	11827	12765	10508	7334	acyl-CoA dehydrogenase
COG1961	150395	160132	157514	95133	71686	Resolvase
COG1962	28	86	84	27	9	Part of a complex that catalyzes the formation of methyl-coenzyme M and tetrahydromethanopterin from coenzyme M and methyl-tetrahydromethanopterin. This is an energy-conserving, sodium-ion translocating step. MtrH catalyzes the transfer of the methyl group from methyl-tetrahydromethanopterin to the corrinoid prosthetic group of MtrA
COG1963	3325	3153	3137	3986	3242	Acid phosphatase vanadium-dependent haloperoxidase related
COG1964	3877	6393	6029	670	189	radical SAM domain protein
COG1965	12	6	11	3	29	frataxin-like protein
COG1966	12203	13623	13634	7381	4867	carbon starvation protein
COG1968	19206	22453	22432	11172	6852	Catalyzes the dephosphorylation of undecaprenyl diphosphate (UPP). Confers resistance to bacitracin (By similarity)
COG1969	186	575	862	614	274	Ni Fe-hydrogenase, b-type cytochrome subunit
COG1970	7793	6846	6920	7234	6536	Channel that opens in response to stretch forces in the membrane lipid bilayer. May participate in the regulation of osmotic pressure changes within the cell (By similarity)
COG1971	18705	18694	19284	12692	8743	Probably functions as a manganese efflux pump (By similarity)
COG1972	591	1150	933	445	979	)-nucleoside
COG1974	20039	20391	20143	14754	13166	Represses a number of genes involved in the response to DNA damage (SOS response), including recA and lexA. In the presence of single-stranded DNA, RecA interacts with LexA causing an autocatalytic cleavage which disrupts the DNA-binding part of LexA, leading to derepression of the SOS regulon and eventually DNA repair (By similarity)
COG1975	13995	17334	16927	5360	2081	xanthine dehydrogenase
COG1977	190	1380	1041	655	408	Molybdopterin converting factor (Subunit 1)
COG1978	0	0	1	0	0	Protein of unknown function (DUF458)
COG1979	16812	16461	18287	11430	7889	alcohol dehydrogenase
COG1981	31	1	0	27	71	Membrane
COG1982	23118	23498	23014	13952	10265	decarboxylase
COG1983	8744	11727	11932	5248	5914	phage shock protein C
COG1984	4581	8121	8007	799	598	Allophanate hydrolase subunit 2
COG1985	12877	13105	12853	8140	2817	Converts 2,5-diamino-6-(ribosylamino)-4(3h)-pyrimidinone 5'-phosphate into 5-amino-6-(ribosylamino)-2,4(1h,3h)- pyrimidinedione 5'-phosphate (By similarity)
COG1986	535	3	26	532	48	Phosphatase that hydrolyzes non-canonical purine nucleotides such as XTP and ITP to their respective diphosphate derivatives. Probably excludes non-canonical purines from DNA precursor pool, thus preventing their incorporation into DNA and avoiding chromosomal lesions
COG1987	3931	1884	1404	3603	4320	Flagellar biosynthetic protein fliq
COG1988	395	1361	1082	1261	1042	Membrane-bound metal-dependent hydrolase
COG1989	3213	5096	6047	3764	5711	Cleaves type-4 fimbrial leader sequence and methylates the N-terminal (generally Phe) residue (By similarity)
COG1990	0	5	0	1	2	The natural substrate for this enzyme may be peptidyl- tRNAs which drop off the ribosome during protein synthesis (By similarity)
COG1993	292	136	141	620	209	Uncharacterized ACR, COG1993
COG1994	5101	6345	5641	6161	2883	metalloendopeptidase activity
COG1995	2175	3753	3153	2237	1333	Catalyzes the NAD(P)-dependent oxidation of 4- (phosphohydroxy)-L-threonine (HTP) into 2-amino-3-oxo-4- (phosphohydroxy)butyric acid which spontaneously decarboxylates to form 3-amino-2-oxopropyl phosphate (AHAP) (By similarity)
COG1996	19	7	46	109	270	DNA-dependent RNA polymerase catalyzes the transcription of DNA into RNA using the four ribonucleoside triphosphates as substrates
COG1997	530	3	25	530	20	Ribosomal protein
COG1999	165	1139	920	34	110	Electron transport protein SCO1 SenC
COG2001	12004	12682	13105	7630	6023	Cell division protein mraZ
COG2002	14987	16965	16038	12219	9002	Transcriptional regulator AbrB family
COG2003	19718	15709	15798	14005	9022	DNA repair protein (RadC
COG2005	1132	3073	3533	958	665	Transcriptional regulator, ModE family
COG2006	13909	17279	16376	5952	2956	iron-sulfur cluster-binding protein
COG2008	11940	13662	13685	6766	4253	Aldolase
COG2009	56	11	14	49	107	succinate dehydrogenase, cytochrome
COG2010	141	5651	4628	613	252	cytochrome c
COG2011	11145	10930	11101	8490	4943	ABC transporter (permease)
COG2013	8847	9549	9393	6234	4036	conserved protein
COG2014	314	797	1182	649	1469	Domain of unknown function (DUF364)
COG2015	253	383	378	719	360	Beta-lactamase domain protein
COG2017	26329	29017	29447	16038	14342	converts alpha-aldose to the beta-anomer. It is active on D-glucose, L-arabinose, D-xylose, D-galactose, maltose and lactose (By similarity)
COG2018	8	22	0	18	42	Roadblock lc7 family protein
COG2019	19	7	46	109	270	adenylate kinase
COG2020	3514	5930	5059	3625	2710	isoprenylcysteine carboxyl methyltransferase
COG2021	957	1659	1472	1150	603	homoserine O-acetyltransferase
COG2022	9249	10703	9983	3945	1260	Catalyzes the rearrangement of 1-deoxy-D-xylulose 5- phosphate (DXP) to produce the thiazole phosphate moiety of thiamine. Sulfur is provided by the thiocarboxylate moiety of the carrier protein ThiS. In vitro, sulfur can be provided by H(2)S (By similarity)
COG2025	13198	10055	11054	8989	5307	Electron transfer flavoprotein
COG2026	832	1453	1736	1273	1980	Addiction module toxin, RelE StbE family
COG2027	103	80	43	69	105	D-alanyl-D-alanine carboxypeptidase
COG2028	84	0	0	506	121	Domain of unknown function (DUF365)
COG2030	1553	1266	1319	1929	1966	maoc domain protein dehydratase
COG2031	307	305	223	469	472	Short chain fatty acid transporter
COG2032	1362	1930	2238	1892	1740	Destroys radicals which are normally produced within the cells and which are toxic to biological systems (By similarity)
COG2033	11283	11025	11087	7050	4357	Superoxide reductase
COG2035	3896	2652	4071	4096	4540	Membrane
COG2036	0	22	0	6	36	Core component of nucleosome. Nucleosomes wrap and compact DNA into chromatin, limiting DNA accessibility to the cellular machineries which require DNA as a template. Histones thereby play a central role in transcription regulation, DNA repair, DNA replication and chromosomal stability. DNA accessibility is regulated via a complex set of post-translational modifications of histones, also called h…
COG2038	11502	12120	11718	6819	4442	Catalyzes the synthesis of alpha-ribazole-5'-phosphate from nicotinate mononucleotide (NAMN) and 5,6- dimethylbenzimidazole (DMB) (By similarity)
COG2039	955	989	1152	671	586	Removes 5-oxoproline from various penultimate amino acid residues except L-proline (By similarity)
COG2040	655	233	293	789	2186	Homocysteine s-methyltransferase
COG2041	45	1624	1689	78	137	The exact function is not known. Can catalyze the reduction of a variety of substrates like dimethyl sulfoxide, trimethylamine N-oxide, phenylmethyl sulfoxide and L-methionine sulfoxide. Cannot reduce cyclic N-oxides. Shows no activity as sulfite oxidase (By similarity)
COG2043	204	569	865	57	132	Uncharacterised ArCR, COG2043
COG2045	19	12	15	23	25	2-phosphosulfolactate phosphatase
COG2046	263	4	7	543	200	Catalyzes the first intracellular reaction of sulfate assimilation, forming adenosine-5'-phosphosulfate (APS) from inorganic sulfate and ATP. Plays an important role in sulfate activation as a component of the biosynthesis pathway of sulfur- containing amino acids (By similarity)
COG2048	4595	6440	6416	1633	1109	heterodisulfide reductase
COG2049	4581	8121	8007	799	596	Allophanate hydrolase, subunit 1
COG2050	7003	10248	10724	7069	3653	thioesterase Superfamily protein
COG2052	10456	10560	9971	6676	3856	UPF0296 protein
COG2055	4975	9440	10113	1157	1590	malate L-lactate dehydrogenase
COG2056	81	166	39	60	124	Na H antiporter
COG2057	3780	1539	1016	2439	995	Key enzyme for ketone body catabolism. Transfers the CoA moiety from succinate to acetoacetate. Formation of the enzyme-CoA intermediate proceeds via an unstable anhydride species formed between the carboxylate groups of the enzyme and substrate (By similarity)
COG2059	22343	23234	23591	16917	12431	Chromate
COG2060	2305	5759	6415	2814	3100	One of the components of the high-affinity ATP-driven potassium transport (or KDP) system, which catalyzes the hydrolysis of ATP coupled with the exchange of hydrogen and potassium ions (By similarity)
COG2062	16	1119	920	33	49	phosphohistidine phosphatase activity
COG2063	278	1	0	547	291	Assembles around the rod to form the L-ring and probably protects the motor basal body from shearing forces during rotation (By similarity)
COG2064	1832	229	150	179	739	type ii secretion system
COG2065	1481	2881	2952	2088	1406	Also displays a weak uracil phosphoribosyltransferase activity which is not physiologically significant (By similarity)
COG2066	2199	3449	2533	2948	2053	Glutaminase
COG2067	978	835	741	1229	1089	lipid transport
COG2068	11113	12665	12666	5677	2643	4-diphosphocytidyl-2c-methyl-d-erythritol synthase
COG2069	4661	7092	6876	453	8	Part of a complex that catalyzes the reversible cleavage of acetyl-CoA, allowing autotrophic growth from CO(2). Probably maintains the overall quaternary structure of the ACDS complex (By similarity)
COG2070	22004	22644	22893	12965	8298	2-Nitropropane dioxygenase
COG2071	4816	5676	6184	5040	5256	Glutamine amidotransferase
COG2072	23	2245	1841	42	43	Monooxygenase
COG2073	10818	11394	11043	5993	3709	cobalamin (vitamin B12) biosynthesis CbiG protein
COG2074	208	115	189	468	1330	2-Phosphoglycerate kinase
COG2076	1077	3153	3036	2723	2889	Multidrug Resistance protein
COG2077	1325	734	973	2007	1662	Has antioxidant activity. Could remove peroxides or H(2)O(2) (By similarity)
COG2078	471	151	207	995	1560	ammecr1 domain-containing protein
COG2079	786	635	463	843	915	MMGE PRPD family protein
COG2080	21310	27359	27012	8668	4067	(2Fe-2S)-binding domain protein
COG2081	24517	25928	25524	14179	9081	hi0933 family
COG2082	10516	11957	11880	5943	3188	Precorrin-8x methylmutase
COG2084	3169	5609	5724	3628	4170	Dehydrogenase
COG2085	2	3	3	2	4	NADP oxidoreductase, coenzyme f420-dependent
COG2086	12713	9852	10880	8905	5222	Electron transfer flavoprotein
COG2087	19699	20848	20620	10483	7096	Adenosylcobinamide kinase
COG2088	18978	14596	14720	10576	7916	Could be involved in septation (By similarity)
COG2089	1189	1060	1822	2205	3429	synthase
COG2091	15665	18814	17845	8491	5542	4'-phosphopantetheinyl transferase
COG2093	0	14	11	77	42	DNA-directed RNA polymerase, subunit e'
COG2094	1990	2492	1700	2270	1262	3-methyladenine DNA glycosylase
COG2095	589	1408	1129	611	471	multiple antibiotic resistance (MarC)-related protein
COG2096	5016	7848	7837	1614	1052	cob(I)yrinic acid a,c-diamide adenosyltransferase activity
COG2099	9683	10244	9800	5227	2935	precorrin-6x reductase
COG2100	84	4	0	507	122	Elp3
COG2102	290	843	578	81	56	ATP- binding
COG2103	693	1329	1154	853	1446	Specifically catalyzes the cleavage of the D-lactyl ether substituent of MurNAc 6-phosphate, producing GlcNAc 6- phosphate and D-lactate
COG2104	15039	16792	15925	4495	2205	Thiamine biosynthesis protein thiS
COG2105	443	1688	1714	92	99	aig2 family
COG2107	672	483	470	1121	821	periplasmic solute-binding protein
COG2108	32	486	787	47	66	radical SAM domain protein
COG2109	12097	12811	13125	7685	6048	Cob-I-yrinic acid a,c-diamide adenosyltransferase
COG2110	22496	17844	17121	14178	9634	appr-1-p processing domain protein
COG2111	886	509	319	1099	1485	Monovalent cation H antiporter subunit
COG2113	1415	61	88	1296	916	Glycine betaine
COG2114	101	3437	2776	131	122	Guanylate Cyclase
COG2115	626	2891	2203	796	539	Xylose isomerase
COG2116	9649	12092	11992	5875	3315	formate transmembrane transporter activity
COG2119	96	273	544	159	61	transmembrane protein 165
COG2120	999	3169	2948	714	528	lmbE family
COG2121	785	1419	1439	657	278	Domain of unknown function (DUF374)
COG2122	250	116	94	59	125	apbe family lipoprotein
COG2124	9	1142	923	32	47	Cytochrome p450
COG2127	324	1169	952	571	300	protein catabolic process
COG2128	562	1173	994	566	72	Antioxidant protein with alkyl hydroperoxidase activity. Required for the reduction of the AhpC active site cysteine residues and for the regeneration of the AhpC enzyme activity (By similarity)
COG2129	1595	2610	2707	1345	1609	metallophosphoesterase
COG2130	11	3	1	9	7	alcohol dehydrogenase
COG2131	13347	15181	15557	9036	6903	dCMP deaminase activity
COG2132	411	2526	2062	550	2046	Multicopper oxidase
COG2133	33	19031	15648	197	70	Dehydrogenase
COG2134	33	0	0	27	100	cdp-diacylglycerol pyrophosphatase
COG2135	6438	9677	10103	2535	2681	conserved protein
COG2137	13031	13794	13823	8344	6726	Modulates RecA activity (By similarity)
COG2138	288	1493	1110	469	265	cobalamin (vitamin b12) biosynthesis cbix protein
COG2140	856	802	2113	646	1498	Oxalate decarboxylase
COG2141	414	2658	2112	825	1430	Monooxygenase
COG2142	7	3	1	7	31	succinate dehydrogenase activity
COG2143	38	68	350	25	85	thioredoxin, soxw
COG2144	0	1116	918	10	0	AIR synthase related protein
COG2145	12520	12463	12545	7208	4413	4-methyl-5-beta-hydroxyethylthiazole kinase
COG2146	28	73	50	32	81	nitrite reductase (nad(p)h) small subunit
COG2148	42095	46056	45987	22391	17454	sugar transferase
COG2149	1	2	1	4	4	Membrane
COG2151	527	1779	1494	1093	2777	fes assembly suf system protein
COG2152	5348	4739	4208	4758	3952	Glycosidase
COG2153	2540	2846	3904	3434	6312	-acetyltransferase
COG2154	9	1116	920	22	7	4-alpha-hydroxytetrahydrobiopterin dehydratase activity
COG2155	10735	12552	12467	7133	3966	Conserved Protein
COG2156	2363	6908	7351	2866	3167	One of the components of the high-affinity ATP-driven potassium transport (or KDP) system, which catalyzes the hydrolysis of ATP coupled with the exchange of hydrogen and potassium ions. The C subunit may be involved in assembly of the KDP complex (By similarity)
COG2158	7975	8042	7672	2926	1128	Cysteine-rich small domain protein
COG2159	11676	17286	18430	8884	4850	amidohydrolase 2
COG2160	10250	14258	13446	2806	2271	Catalyzes the conversion of L-arabinose to L-ribulose (By similarity)
COG2161	1282	491	548	1311	2016	prevent-host-death family
COG2162	906	2305	2279	683	100	N-acetyltransferase
COG2163	384	707	444	704	545	(ribosomal) protein
COG2165	7050	15919	15195	6529	8864	General secretion pathway protein
COG2166	500	1718	1495	655	694	Fe-S metabolism associated
COG2168	5	0	0	2	29	Part of a sulfur-relay system required for 2-thiolation of 5-methylaminomethyl-2-thiouridine (mnm(5)s(2)U) at tRNA wobble positions (By similarity)
COG2169	145	1300	1010	785	858	Transcriptional regulator
COG2170	1	9	2	7	6	ATP-dependent carboxylate-amine ligase (By similarity)
COG2171	1283	1283	1432	1502	1539	Catalyzes the conversion of the cyclic tetrahydrodipicolinate (THDP) into the acyclic N-succinyl-L-2- amino-6-oxopimelate using succinyl-CoA (By similarity)
COG2172	18500	21612	20453	10104	6292	anti-sigma regulatory factor serine threonine protein kinase
COG2173	224	2462	2207	278	754	zinc D-Ala-D-Ala carboxypeptidase activity
COG2175	5	1	1	2	29	dioxygenase
COG2176	24120	25980	26236	14260	11232	Required for replicative DNA synthesis. This DNA polymerase also exhibits 3' to 5' exonuclease activity (By similarity)
COG2177	17036	20513	22085	8739	7800	Part of the ABC transporter FtsEX involved in
COG2179	11853	12481	12971	7652	6059	had superfamily (subfamily IIIa) phosphatase
COG2180	123	48	44	600	293	Nitrate reductase
COG2181	662	615	890	1696	740	nitrate reductase, gamma subunit
COG2182	6458	2414	3449	4703	8050	extracellular solute-binding protein, family 1
COG2183	13208	14964	15083	8328	6218	domain protein
COG2184	5003	4347	5093	5314	4446	cell filamentation protein
COG2185	1457	2644	2442	1219	489	Methylmalonyl-coA mutase
COG2186	23215	30003	30380	13767	10360	GntR family transcriptional regulator
COG2188	17134	22653	27210	14958	16861	GntR family transcriptional regulator
COG2189	2675	2196	1499	3279	3572	DNA methylase
COG2190	9706	9792	13014	7005	6651	pts system
COG2191	1384	1731	1796	2110	2041	Formylmethanofuran dehydrogenase subunit E
COG2192	45	1155	987	22	16	K00612 carbamoyltransferase EC 2.1.3
COG2193	845	627	934	1119	321	Iron-storage protein
COG2194	1932	1024	1013	2232	2257	sulfuric ester hydrolase activity
COG2195	20074	19529	20040	13273	10561	Cleaves the N-terminal amino acid of tripeptides (By similarity)
COG2197	34554	72699	80832	24388	19972	Two component transcriptional regulator, LuxR family
COG2198	2279	1707	2347	2969	4098	Histidine kinase
COG2199	67407	65361	72803	48826	48427	Diguanylate cyclase
COG2200	50290	54458	60206	28351	26110	Diguanylate cyclase phosphodiesterase
COG2201	4891	4093	3297	4285	4811	protein-glutamate methylesterase activity
COG2202	166	1138	919	33	138	Histidine kinase
COG2203	244	1	0	520	197	Histidine kinase
COG2204	22304	34032	29236	22618	16485	two component, sigma54 specific, transcriptional regulator, Fis family
COG2205	40847	53200	52697	23392	17287	Histidine kinase
COG2206	34723	24166	23480	23639	17406	Metal Dependent Phosphohydrolase
COG2207	200508	238952	240064	130427	143387	Transcriptional Regulator AraC Family
COG2208	19727	23843	22358	11205	6212	protein serine threonine phosphatase
COG2209	494	549	501	639	659	NQR complex catalyzes the reduction of ubiquinone-1 to ubiquinol by two successive reactions, coupled with the transport of Na( ) ions from the cytoplasm to the periplasm. NqrA to NqrE are probably involved in the second step, the conversion of ubisemiquinone to ubiquinol (By similarity)
COG2210	75	21	29	30	24	pyridine nucleotide-disulfide oxidoreductase
COG2211	43208	40055	40229	25992	23128	symporter activity
COG2212	848	333	286	1052	1448	monovalent cation H antiporter subunit F
COG2213	1969	1211	2122	887	213	PTS system mannitol-specific
COG2215	159	1116	937	15	93	high-affinity nickel-transporter
COG2216	2296	5787	6448	2811	3099	One of the components of the high-affinity ATP-driven potassium transport (or KDP) system, which catalyzes the hydrolysis of ATP coupled with the exchange of hydrogen and potassium ions (By similarity)
COG2217	56004	62762	62102	38220	27391	p-type ATPase
COG2220	9703	10999	10900	9464	7637	Hydrolase
COG2221	23636	28290	28910	14390	10414	sulfite reductase
COG2222	4790	6862	8168	1089	1464	carbohydrate binding
COG2223	2705	3306	3621	2052	3151	Transporter
COG2224	5	7	2	6	31	Isocitrate lyase
COG2225	161	7	3	9	122	malate synthase
COG2226	62036	78130	77103	46189	31676	Methyltransferase required for the conversion of demethylmenaquinone (DMKH2) to menaquinone (MKH2)
COG2227	11363	11889	12757	12969	12866	Non-specific O-methyltransferase that catalyzes the 2 O- methylation steps in the ubiquinone biosynthetic pathway (By similarity)
COG2229	9	1116	918	22	6	atp gtp-binding protein
COG2230	10581	13527	12750	8277	5511	cyclopropane-fatty-acyl-phospholipid synthase
COG2231	241	138	137	136	154	Hhh-gpd family
COG2232	19	7	46	109	270	ATP-grasp domain
COG2233	27514	31973	32879	13869	9996	permease
COG2234	4782	8836	7866	1795	1469	peptidase m28
COG2235	592	563	879	715	796	Arginine dihydrolase
COG2236	37	38	13	36	116	phosphoribosyltransferase
COG2237	76	287	167	105	16	Domain of unknown function (DUF373)
COG2239	13467	16147	16567	8614	6628	magnesium ion transmembrane transporter activity
COG2240	10718	12940	12948	6682	5322	Pyridoxal kinase
COG2241	529	847	1020	299	377	precorrin-6y C5,15-methyltransferase
COG2242	11336	11684	11209	6675	3402	precorrin-6y C5,15-methyltransferase
COG2243	10712	11848	11678	5598	2473	Precorrin-2 c20-methyltransferase
COG2244	41852	49477	50100	29649	25747	Polysaccharide biosynthesis protein
COG2246	13175	13359	13224	9217	8229	Gtra family
COG2247	4014	5112	4033	3405	1070	Cell wall binding repeat 2-containing protein
COG2249	287	2442	1934	159	381	(NAD(P)H dehydrogenase) (Quinone)
COG2250	264	405	213	249	293	Hepn domain protein
COG2251	0	5	0	1	2	RecB family nuclease
COG2252	13217	16214	16328	8851	7853	Xanthine uracil vitamin C permease
COG2253	5176	3472	4424	4263	4656	Nucleotidyl transferase of unknown function (DUF1814)
COG2255	13509	15033	15156	9437	6486	The RuvA-RuvB complex in the presence of ATP renatures cruciform structure in supercoiled DNA with palindromic sequence, indicating that it may promote strand exchange reactions in homologous recombination. RuvAB is a helicase that mediates the Holliday junction migration by localized denaturation and reannealing (By similarity)
COG2256	13907	16437	16983	9793	9167	Recombination factor protein RarA
COG2257	3432	1639	1123	2582	3021	flagellar
COG2258	13426	17979	17457	4242	1309	mosc domain containing protein
COG2259	542	4044	3384	683	759	doxx family
COG2261	764	1839	1738	1787	2762	Transglycosylase-associated protein
COG2262	13493	15312	15342	8831	6923	GTPase that associates with the 50S ribosomal subunit and may have a role during protein synthesis or ribosome biogenesis (By similarity)
COG2263	17	41	32	8	3	Methyltransferase
COG2264	12720	14300	13678	8806	7043	Methylates ribosomal protein L11 (By similarity)
COG2265	33084	34606	35545	19633	16523	catalyzes the formation of 5-methyl-uridine at position
COG2267	26911	31158	31723	13716	9873	alpha beta hydrolase fold
COG2268	2766	4461	4791	3078	4917	Band 7 protein
COG2269	34	4	0	6	31	With EpmB is involved in the beta-lysylation step of the post-translational modification of translation elongation factor P (EF-P). Catalyzes the ATP-dependent activation of (R)-beta-lysine produced by EpmB, forming a lysyl-adenylate, from which the beta- lysyl moiety is then transferred to the epsilon-amino group of a conserved specific lysine residue in EF-P (By similarity)
COG2270	4417	3145	3531	3664	3411	Major Facilitator superfamily
COG2271	18539	20684	22140	14068	9810	transporter
COG2272	2670	2101	2493	3411	8372	Carboxylesterase
COG2273	3626	4327	3747	2915	1527	hydrolase family 16
COG2274	17686	11562	12715	14176	15172	(ABC) transporter
COG2301	6089	9387	8867	2104	1242	citrate lyase
COG2302	12101	12715	12789	7480	5289	s4 domain protein
COG2303	129	1194	955	556	234	oxidoreductase
COG2304	847	2458	2011	854	265	von Willebrand factor, type A
COG2306	1128	709	651	1433	2930	Protein of unknown function (DUF402)
COG2307	49	1252	1055	112	15	Conserved Protein
COG2308	90	1738	1842	174	87	conserved protein
COG2309	12993	16389	16107	6900	4379	aminopeptidase
COG2310	14161	21319	19830	4147	1716	tellurium resistance protein
COG2311	497	1740	1475	626	663	Membrane
COG2312	250	118	190	475	1344	erythromycin esterase
COG2313	463	483	675	526	544	hydrolase activity, acting on glycosyl bonds
COG2314	3116	2853	2815	3636	2209	TM2 domain containing protein
COG2315	16192	18225	19072	8502	6749	protein, conserved in bacteria
COG2316	6482	9597	9348	3192	3081	Metal Dependent Phosphohydrolase
COG2317	371	1457	1736	581	1448	Carboxypeptidase
COG2318	0	1	3	0	0	dinb family
COG2319	769	6839	5726	1088	1405	wd repeat
COG2320	1024	588	767	849	333	dephospho-CoA kinase protein folding accessory domain-containing protein
COG2321	8	10	4	8	36	zinc metallopeptidase
COG2322	10	1117	919	15	3	membrAne
COG2323	7796	7401	6382	9404	5398	Membrane
COG2326	8926	12567	12625	4580	3320	Polyphosphate kinase 2
COG2327	6774	9235	8460	2637	3331	Polysaccharide pyruvyl transferase
COG2329	82	62	46	51	79	Antibiotic biosynthesis monooxygenase
COG2331	353	1171	963	1052	321	Regulatory protein, FmdB family
COG2332	298	533	812	567	282	Heme chaperone required for the biogenesis of c-type cytochromes. Transiently binds heme delivered by CcmC and transfers the heme to apo-cytochromes in a process facilitated by CcmF and CcmH (By similarity)
COG2333	24945	27887	27653	15483	11287	DNA internalization-related competence protein ComEC Rec2
COG2334	13006	13733	13241	10365	9237	Homoserine Kinase
COG2335	429	565	475	602	594	Beta-Ig-H3 fasciclin
COG2336	38	156	69	81	23	transcriptional regulator antitoxin, MazE
COG2337	28235	31906	32708	15289	11612	Toxic component of a toxin-antitoxin (TA) module (By similarity)
COG2339	828	1749	1388	613	29	Involved in the degradation of specific anti-sigma factors (By similarity)
COG2340	9294	6980	5811	7512	6190	Scp-like extracellular
COG2343	0	1	0	0	0	conserved domain protein
COG2344	12580	14931	14434	9632	7233	Modulates transcription in response to changes in cellular NADH NAD( ) redox state (By similarity)
COG2345	239	1389	1140	485	1367	Transcriptional regulator
COG2346	26	1129	932	31	14	K06886 hemoglobin
COG2348	1057	1233	2061	810	486	Methicillin resistance protein
COG2350	52	113	398	20	15	YciI-Like Protein
COG2351	13	1118	920	26	7	5-hydroxyisourate hydrolase
COG2352	11	1126	923	20	40	phosphoenolpyruvate carboxylase activity
COG2353	53	1128	921	60	120	Ycei family
COG2354	5	7	1	5	32	Inner membrane protein yedI
COG2355	5094	7696	7797	4675	3453	Dipeptidase
COG2356	32	61	44	114	70	endonuclease I
COG2357	34443	38178	38710	14264	11030	relA SpoT domain protein
COG2358	9969	8729	8123	5363	2803	TRAP transporter, solute receptor (TAXI family
COG2359	1597	2118	2117	1869	1135	stage V sporulation protein S
COG2360	298	1204	997	543	225	Functions in the N-end rule pathway of protein degradation where it conjugates Leu, Phe and, less efficiently, Met from aminoacyl-tRNAs to the N-termini of proteins containing an N-terminal arginine or lysine (By similarity)
COG2361	1712	283	219	199	789	Protein of unknown function DUF86
COG2362	845	984	1428	1188	2049	d-aminopeptidase
COG2363	15	1117	920	17	31	membrane
COG2364	22749	22493	22609	13737	7038	Membrane
COG2365	5990	8691	9290	2630	5481	protein tyrosine serine phosphatase
COG2366	4	2	2	4	30	penicillin amidase
COG2367	14206	21299	20608	3580	1219	Beta-lactamase
COG2368	1628	1442	869	1872	1015	4-hydroxyphenylacetate
COG2369	544	56	46	1073	436	Phage Mu protein F like protein
COG2370	0	1116	919	10	0	HupE / UreJ protein
COG2371	3941	6610	6301	767	1433	enzyme active site formation
COG2372	6	7	3	6	33	Copper resistance protein
COG2373	1698	3345	2662	2206	1221	alpha-2-macroglobulin domain protein
COG2374	557	626	566	770	697	endonuclease exonuclease phosphatase
COG2375	5	14	3	8	46	Siderophore-interacting protein
COG2376	8210	13224	15686	6099	6758	Dihydroxyacetone kinase
COG2377	616	201	136	548	56	Catalyzes the specific phosphorylation of 1,6-anhydro-N- acetylmuramic acid (anhMurNAc) with the simultaneous cleavage of the 1,6-anhydro ring, generating MurNAc-6-P. Is required for the utilization of anhMurNAc either imported from the medium or derived from its own cell wall murein, and thus plays a role in cell wall recycling (By similarity)
COG2378	26727	25722	26428	22632	19660	Transcriptional regulator
COG2379	930	926	832	1624	2132	hydroxypyruvate reductase
COG2382	5415	6639	5832	5229	5078	esterase
COG2384	12505	12768	12844	7748	6019	sam-dependent methyltransferase
COG2385	15308	16388	15947	11672	6550	SpoIID LytB domain protein
COG2386	298	533	830	567	282	Required for the export of heme to the periplasm for the biogenesis of c-type cytochromes (By similarity)
COG2388	1315	2541	2531	1778	1731	acetyltransferase
COG2389	0	0	1	0	0	metal-binding protein
COG2390	4474	5436	5353	2801	3160	Transcriptional regulator
COG2391	28	95	96	23	64	YeeE YedE family protein
COG2402	354	12	11	106	590	Toxic component of a toxin-antitoxin (TA) module. A
COG2403	156	2	1	15	70	Catalyzes the formation of cyclic 2,3-diphosphoglycerate (cDPG) by formation of an intramolecular phosphoanhydride bond at the expense of ATP
COG2404	31	0	0	288	893	Phosphoesterase, DHHA1
COG2405	562	127	199	575	1920	nucleic acid-binding protein
COG2406	5	43	27	2	19	ferritin dps family protein
COG2407	18772	22991	23805	10609	13667	Converts the aldose L-fucose into the corresponding ketose L-fuculose (By similarity)
COG2409	22	18	7	49	565	MmpL domain protein
COG2413	639	220	277	516	1342	DNA polymerase beta domain protein region
COG2414	524	805	974	660	376	aldehyde ferredoxin oxidoreductase
COG2421	562	2265	2371	665	1527	formamidase
COG2423	326	1335	1189	251	749	Ornithine Cyclodeaminase
COG2425	970	2849	2691	866	1584	VWA domain protein interacting with AAA ATPase
COG2426	12194	11658	11116	5802	3634	small multi-drug export
COG2427	10	1	2	5	3	Protein of unknown function (DUF1641)
COG2431	1202	1157	1285	1738	1463	membrAne
COG2433	3066	663	591	2508	810	Protein of unknown function (DUF460)
COG2440	52	494	804	69	100	ferredoxin-like protein
COG2442	9	23	0	19	43	Protein of unknown function (DUF433)
COG2445	13	25	2	23	41	Protein of unknown function DUF86
COG2452	12678	14677	14727	4077	2118	resolvase
[truncated: 1,960 more rows]
