# Supplementary material for: Polysaccharide, the Active Component of Dendrobium officinale, Ameliorates Metabolic Hypertension in Rats via Regulating Intestinal Flora-SCFAs-Vascular Axis
Source: Front Pharmacol. 2022 Jul 11;13:935714. doi: 10.3389/fphar.2022.935714 (PMC9310040; doi:10.3389/fphar.2022.935714)
Supplement: Supplementary file 1 [file DataSheet1.ZIP › Supplementary materials-raw data/Figure 7 & 8/Figure 7 & 8/interaction_results/COG/NSTI_COG.xls]

#Sample	Metric	Value
MG	Weighted NSTI	0.129954806834
anti	Weighted NSTI	0.115595488312
antipoly	Weighted NSTI	0.111565420062
poly	Weighted NSTI	0.155935154122
NG	Weighted NSTI	0.144658320863
