# Supplementary material for: Polysaccharide, the Active Component of Dendrobium officinale, Ameliorates Metabolic Hypertension in Rats via Regulating Intestinal Flora-SCFAs-Vascular Axis
Source: Front Pharmacol. 2022 Jul 11;13:935714. doi: 10.3389/fphar.2022.935714 (PMC9310040; doi:10.3389/fphar.2022.935714)
Supplement: Supplementary file 1 [file DataSheet1.ZIP › Supplementary materials-raw data/Figure 7 & 8/Figure 7 & 8/interaction_results/COG/predictions_cog.txt]

# Constructed from biom file
#OTU ID	MG	anti	antipoly	poly	NG
COG0393	8695.0	10310.0	10047.0	3757.0	1596.0
COG4055	0.0	0.0	0.0	0.0	0.0
COG2043	204.0	569.0	865.0	57.0	132.0
COG3010	8137.0	10383.0	11325.0	3601.0	2968.0
COG3011	11.0	1117.0	919.0	17.0	8.0
COG3012	3437.0	3099.0	3683.0	2426.0	2169.0
COG3013	5.0	0.0	0.0	3.0	29.0
COG3014	30.0	4.0	0.0	28.0	82.0
COG3015	438.0	533.0	509.0	596.0	612.0
COG3016	156.0	0.0	0.0	3.0	97.0
COG3017	12.0	6.0	11.0	3.0	29.0
COG3018	28.0	0.0	0.0	25.0	71.0
COG3019	5.0	0.0	0.0	2.0	28.0
COG0390	850.0	310.0	580.0	717.0	169.0
COG4718	12.0	0.0	0.0	5.0	85.0
COG4719	0.0	0.0	0.0	0.0	0.0
COG4716	6750.0	8539.0	8862.0	4032.0	5789.0
COG4717	8752.0	10400.0	9726.0	5524.0	2175.0
COG4714	0.0	1116.0	918.0	10.0	0.0
COG4715	38.0	178.0	49.0	4.0	5.0
COG4712	230.0	482.0	845.0	273.0	347.0
COG4713	1507.0	2358.0	2719.0	1135.0	1817.0
COG4710	0.0	2.0	1.0	3.0	4.0
COG4711	0.0	1116.0	918.0	10.0	0.0
COG1874	23263.0	23981.0	24032.0	12482.0	18245.0
COG1875	428.0	2388.0	2899.0	326.0	377.0
COG1876	11395.0	10638.0	12073.0	10089.0	8373.0
COG1877	1.0	2.0	1.0	4.0	4.0
COG1871	3844.0	2036.0	1433.0	3064.0	4098.0
COG1872	212.0	1626.0	1711.0	96.0	179.0
COG1873	12588.0	12893.0	12456.0	7323.0	4520.0
COG1675	0.0	0.0	0.0	0.0	0.0
COG2382	5415.0	6639.0	5832.0	5229.0	5078.0
COG0078	19377.0	23319.0	23850.0	12417.0	9518.0
COG1878	7828.0	8852.0	8426.0	6720.0	3650.0
COG1879	76421.0	100319.0	98051.0	31596.0	20348.0
COG0391	2796.0	2744.0	3034.0	3467.0	2657.0
COG2384	12505.0	12768.0	12844.0	7748.0	6019.0
COG0723	578.0	49.0	45.0	675.0	186.0
COG0722	13175.0	17262.0	17034.0	4148.0	3180.0
COG0721	7511.0	11557.0	11828.0	4198.0	5224.0
COG0720	2086.0	3427.0	3198.0	2012.0	1467.0
COG0727	4617.0	6246.0	6220.0	1479.0	1999.0
COG0726	48121.0	59923.0	59141.0	29523.0	20738.0
COG0725	10185.0	11950.0	11777.0	5357.0	2229.0
COG0724	698.0	3605.0	2933.0	1156.0	595.0
COG0729	265.0	47.0	43.0	519.0	224.0
COG0728	4748.0	4012.0	3284.0	4085.0	2205.0
COG4430	416.0	2342.0	2473.0	558.0	1357.0
COG4168	5.0	0.0	0.0	2.0	29.0
COG1599	0.0	0.0	0.0	0.0	0.0
COG4056	0.0	0.0	0.0	0.0	0.0
COG3708	4414.0	4738.0	5162.0	4717.0	4111.0
COG3709	17.0	41.0	32.0	9.0	4.0
COG3704	15.0	9.0	13.0	8.0	4.0
COG3705	12493.0	13216.0	13587.0	7339.0	4664.0
COG3706	8698.0	6908.0	7190.0	8217.0	5915.0
COG3707	12022.0	13015.0	13304.0	7657.0	4463.0
COG3700	5.0	0.0	0.0	2.0	28.0
COG3701	18.0	93.0	88.0	9.0	8.0
COG3702	8.0	6.0	11.0	1.0	0.0
COG3703	1.0	0.0	0.0	1.0	1.0
COG1673	0.0	0.0	0.0	0.0	0.0
COG3085	5.0	0.0	0.0	2.0	29.0
COG4051	0.0	0.0	0.0	0.0	0.0
COG5399	0.0	0.0	0.0	0.0	0.0
COG5398	0.0	5.0	1.0	1.0	2.0
COG5395	0.0	0.0	0.0	0.0	0.0
COG5394	0.0	0.0	0.0	0.0	0.0
COG5397	0.0	0.0	0.0	0.0	0.0
COG5391	0.0	0.0	0.0	0.0	0.0
COG5393	5.0	0.0	0.0	2.0	29.0
COG3468	66.0	68.0	86.0	18.0	91.0
COG0381	6951.0	8172.0	8116.0	8170.0	6446.0
COG0380	7.0	37.0	23.0	8.0	17.0
COG0383	11244.0	10329.0	11257.0	8339.0	14724.0
COG0382	1202.0	3305.0	2713.0	2268.0	1339.0
COG0385	9450.0	12464.0	11531.0	3904.0	1590.0
COG0384	2193.0	1225.0	847.0	2404.0	1826.0
COG0439	3289.0	3322.0	3810.0	4162.0	2122.0
COG0438	84500.0	124336.0	119380.0	68388.0	67865.0
COG0389	30294.0	34971.0	36550.0	18098.0	15486.0
COG0436	51053.0	55171.0	54226.0	37373.0	28638.0
COG0435	25.0	1239.0	967.0	308.0	724.0
COG4386	1740.0	1336.0	782.0	2267.0	961.0
COG0433	6431.0	9323.0	9818.0	2392.0	1814.0
COG0432	3009.0	5236.0	4616.0	2801.0	2207.0
COG0431	546.0	1552.0	1927.0	1997.0	5349.0
COG4382	84.0	0.0	0.0	506.0	122.0
COG4866	8929.0	11276.0	11315.0	5191.0	2741.0
COG4549	0.0	5.0	1.0	0.0	0.0
COG4548	11218.0	15343.0	15402.0	3097.0	838.0
COG4547	802.0	385.0	313.0	628.0	2058.0
COG4545	169.0	891.0	977.0	108.0	84.0
COG4544	0.0	1.0	1.0	0.0	0.0
COG4542	276.0	507.0	450.0	110.0	9.0
COG4541	7.0	6.0	11.0	1.0	1.0
COG4540	105.0	42.0	32.0	516.0	153.0
COG2721	3490.0	4465.0	5005.0	4870.0	4058.0
COG3639	4879.0	1689.0	2582.0	4877.0	3488.0
COG2723	16591.0	18640.0	25742.0	11332.0	11916.0
COG1529	29168.0	35928.0	35069.0	11301.0	5206.0
COG1522	19594.0	23402.0	22314.0	11785.0	8786.0
COG3631	0.0	1117.0	920.0	10.0	0.0
COG1520	1559.0	17299.0	14147.0	1901.0	2345.0
COG1521	13691.0	15323.0	15368.0	9076.0	6056.0
COG1526	4193.0	7351.0	7213.0	800.0	296.0
COG1527	10477.0	13476.0	13729.0	7176.0	4484.0
COG3636	92.0	6.0	11.0	508.0	123.0
COG1525	1210.0	1817.0	2165.0	2162.0	632.0
COG1250	11524.0	6882.0	5979.0	8349.0	5640.0
COG2878	13176.0	13248.0	13280.0	8379.0	5422.0
COG1252	1424.0	1876.0	1619.0	1621.0	2224.0
COG1253	22335.0	29816.0	30384.0	14353.0	13113.0
COG1706	278.0	1.0	0.0	547.0	291.0
COG1476	99742.0	101874.0	104390.0	69625.0	57613.0
COG1256	6293.0	3174.0	2758.0	5956.0	5499.0
COG1705	1287.0	2004.0	2785.0	1978.0	4818.0
COG2871	771.0	1159.0	1363.0	768.0	775.0
COG2870	772.0	2545.0	2179.0	1107.0	1793.0
COG2873	31693.0	34620.0	34548.0	17522.0	10830.0
COG2872	6010.0	8386.0	8202.0	2331.0	1858.0
COG2875	11134.0	11694.0	11233.0	6461.0	3992.0
COG2874	0.0	0.0	0.0	0.0	0.0
COG2877	795.0	1764.0	1519.0	1205.0	930.0
COG2876	9953.0	10165.0	10681.0	9033.0	5701.0
COG1092	22992.0	27933.0	27625.0	13860.0	8978.0
COG1093	0.0	0.0	0.0	0.0	0.0
COG0659	10720.0	11961.0	11688.0	6111.0	4339.0
COG0658	2717.0	3966.0	3646.0	2852.0	1649.0
COG1096	43.0	38.0	68.0	9.0	4.0
COG1097	0.0	0.0	0.0	0.0	0.0
COG1094	0.0	0.0	0.0	0.0	0.0
COG1095	0.0	0.0	0.0	0.0	0.0
COG0653	13872.0	16374.0	16366.0	9245.0	7345.0
COG0652	20968.0	26530.0	26911.0	13016.0	11397.0
COG0651	8654.0	5576.0	4672.0	10066.0	7387.0
COG0650	994.0	1171.0	1333.0	2619.0	2177.0
COG0657	36369.0	49962.0	48529.0	25000.0	28798.0
COG0656	16948.0	18562.0	18341.0	13838.0	12173.0
COG0655	49358.0	50189.0	49932.0	31239.0	20979.0
COG0654	87.0	1146.0	925.0	68.0	176.0
COG4099	1466.0	1980.0	2117.0	2008.0	2562.0
COG4098	677.0	220.0	638.0	870.0	1408.0
COG3965	287.0	1158.0	1576.0	201.0	47.0
COG4091	334.0	1745.0	1768.0	87.0	11.0
COG4090	0.0	0.0	0.0	0.0	0.0
COG4093	0.0	0.0	0.0	0.0	0.0
COG4092	0.0	0.0	0.0	0.0	0.0
COG4095	10.0	0.0	0.0	1.0	3.0
COG4094	0.0	1.0	0.0	0.0	0.0
COG4097	203.0	136.0	136.0	108.0	89.0
COG4096	8335.0	8312.0	8180.0	3311.0	1703.0
COG3524	111.0	42.0	32.0	526.0	129.0
COG3525	5660.0	11074.0	9824.0	7298.0	7839.0
COG1414	8918.0	12770.0	12071.0	4860.0	4347.0
COG3527	32.0	78.0	73.0	279.0	835.0
COG3520	135.0	42.0	33.0	520.0	156.0
COG3521	106.0	42.0	33.0	517.0	154.0
COG3522	109.0	42.0	33.0	518.0	182.0
COG3523	93.0	15.0	1.0	511.0	162.0
COG0426	27246.0	27512.0	27377.0	16891.0	12372.0
COG3528	181.0	0.0	0.0	26.0	134.0
COG3529	5.0	0.0	0.0	2.0	28.0
COG1418	27521.0	28161.0	29584.0	19690.0	16182.0
COG1419	2184.0	431.0	275.0	1170.0	1153.0
COG5630	0.0	0.0	0.0	0.0	0.0
COG3963	104.0	1158.0	952.0	525.0	153.0
COG5138	0.0	0.0	0.0	0.0	0.0
COG5575	0.0	0.0	0.0	0.0	0.0
COG5574	0.0	0.0	0.0	0.0	0.0
COG5577	2295.0	2118.0	1424.0	2433.0	546.0
COG5571	1.0	0.0	0.0	1.0	0.0
COG4659	13413.0	14504.0	14371.0	8812.0	5812.0
COG1678	65.0	1166.0	948.0	34.0	66.0
COG5572	0.0	0.0	0.0	0.0	0.0
COG1676	0.0	22.0	0.0	6.0	36.0
COG1677	3950.0	1891.0	1449.0	3711.0	4590.0
COG1674	27938.0	34239.0	34797.0	15726.0	12211.0
COG4658	12529.0	14656.0	14751.0	8936.0	5315.0
COG1672	5462.0	2397.0	2833.0	3056.0	2326.0
COG5578	16136.0	17595.0	16739.0	7523.0	4447.0
COG1670	41653.0	34828.0	36872.0	42114.0	39233.0
COG1671	10114.0	9869.0	9708.0	5582.0	3291.0
COG1008	546.0	1708.0	1461.0	722.0	771.0
COG5375	0.0	0.0	0.0	0.0	0.0
COG4166	7880.0	8219.0	7716.0	7972.0	9207.0
COG5373	7165.0	6593.0	6495.0	8352.0	5653.0
COG4160	5.0	1.0	1.0	3.0	30.0
COG5371	0.0	0.0	0.0	0.0	0.0
COG1389	0.0	0.0	0.0	0.0	0.0
COG1386	12535.0	14392.0	14489.0	7720.0	5862.0
COG1387	30733.0	35704.0	36281.0	16920.0	11474.0
COG1384	210.0	120.0	190.0	471.0	1330.0
COG1385	12956.0	14208.0	14104.0	8464.0	5971.0
COG1382	0.0	0.0	0.0	0.0	0.0
COG1383	0.0	0.0	0.0	0.0	0.0
COG1380	11848.0	13733.0	13658.0	7136.0	4706.0
COG1381	13322.0	14985.0	15122.0	9090.0	7213.0
COG4367	12.0	3.0	2.0	7.0	4.0
COG4365	16.0	2.0	6.0	13.0	7.0
COG2388	1315.0	2541.0	2531.0	1778.0	1731.0
COG1138	351.0	605.0	870.0	600.0	320.0
COG5638	0.0	0.0	0.0	0.0	0.0
COG2747	1916.0	170.0	275.0	1102.0	2108.0
COG1899	1.0	22.0	0.0	9.0	47.0
COG3850	20.0	11.0	22.0	5.0	30.0
COG2045	19.0	12.0	15.0	23.0	25.0
COG0549	14724.0	18088.0	18609.0	6410.0	4500.0
COG2922	1.0	0.0	0.0	1.0	0.0
COG2383	0.0	0.0	0.0	0.0	0.0
COG5418	190.0	914.0	1026.0	124.0	38.0
COG5419	0.0	0.0	0.0	0.0	0.0
COG5412	10370.0	8945.0	9393.0	9046.0	3899.0
COG5413	0.0	0.0	0.0	0.0	0.0
COG5410	926.0	1305.0	1139.0	1767.0	993.0
COG5411	0.0	0.0	0.0	0.0	0.0
COG5416	15.0	29.0	15.0	291.0	839.0
COG5417	3.0	3.0	3.0	2.0	2.0
COG5414	354.0	12.0	11.0	106.0	590.0
COG5415	1.0	51.0	56.0	1.0	5.0
COG1751	132.0	135.0	136.0	608.0	137.0
COG2380	0.0	0.0	0.0	0.0	0.0
COG5135	0.0	0.0	0.0	0.0	0.0
COG3378	9839.0	13516.0	13952.0	7808.0	6852.0
COG3452	0.0	0.0	18.0	0.0	0.0
COG1590	0.0	0.0	0.0	0.0	0.0
COG4059	0.0	0.0	0.0	0.0	0.0
COG2386	298.0	533.0	830.0	567.0	282.0
COG2385	15308.0	16388.0	15947.0	11672.0	6550.0
COG2879	6.0	0.0	0.0	5.0	29.0
COG3380	0.0	0.0	0.0	0.0	0.0
COG3833	3924.0	1278.0	1883.0	3340.0	3124.0
COG3830	11982.0	13278.0	13578.0	7002.0	5212.0
COG3383	9414.0	12851.0	12775.0	3932.0	526.0
COG3384	61.0	178.0	184.0	107.0	75.0
COG3837	304.0	2565.0	2534.0	671.0	1401.0
COG3386	833.0	3739.0	3176.0	976.0	601.0
COG3387	278.0	1521.0	1125.0	462.0	266.0
COG3388	0.0	0.0	0.0	0.0	0.0
COG3389	0.0	0.0	0.0	0.0	0.0
COG3838	17.0	42.0	32.0	8.0	3.0
COG3839	17389.0	19987.0	20715.0	12611.0	9321.0
COG4074	0.0	0.0	0.0	0.0	0.0
COG2166	500.0	1718.0	1495.0	655.0	694.0
COG5597	0.0	0.0	0.0	0.0	0.0
COG5643	0.0	0.0	0.0	0.0	0.0
COG5129	0.0	0.0	0.0	0.0	0.0
COG1206	3703.0	3800.0	3870.0	4706.0	3617.0
COG4885	0.0	0.0	0.0	0.0	0.0
COG2164	0.0	0.0	0.0	0.0	0.0
COG1205	760.0	621.0	528.0	1241.0	1810.0
COG2881	152.0	0.0	0.0	1.0	63.0
COG3050	5.0	0.0	0.0	2.0	29.0
COG2019	19.0	7.0	46.0	109.0	270.0
COG5594	8.0	8.0	10.0	0.0	0.0
COG4050	0.0	0.0	0.0	0.0	0.0
COG2013	8847.0	9549.0	9393.0	6234.0	4036.0
COG2884	12675.0	13603.0	14305.0	8076.0	7456.0
COG2011	11145.0	10930.0	11101.0	8490.0	4943.0
COG2010	141.0	5651.0	4628.0	613.0	252.0
COG2017	26329.0	29017.0	29447.0	16038.0	14342.0
COG2016	0.0	0.0	0.0	0.0	0.0
COG5070	0.0	0.0	0.0	0.0	0.0
COG1202	0.0	0.0	0.0	0.0	0.0
COG1441	5.0	0.0	0.0	2.0	29.0
COG0334	14172.0	16696.0	16784.0	9467.0	6875.0
COG2886	357.0	14.0	12.0	118.0	592.0
COG0335	13333.0	15042.0	15142.0	9013.0	7055.0
COG2887	483.0	1716.0	1492.0	612.0	584.0
COG0440	24912.0	28140.0	28464.0	11603.0	8257.0
COG5497	0.0	4.0	0.0	1.0	0.0
COG4943	6.0	0.0	0.0	4.0	29.0
COG4942	13208.0	14597.0	15631.0	8745.0	8164.0
COG4941	1.0	2233.0	1838.0	22.0	2.0
COG0337	13827.0	16355.0	16632.0	9123.0	6828.0
COG4947	1250.0	2246.0	2010.0	1299.0	253.0
COG4946	6.0	34.0	22.0	4.0	19.0
COG4945	0.0	0.0	0.0	0.0	0.0
COG4944	0.0	0.0	0.0	0.0	0.0
COG1740	779.0	664.0	928.0	1181.0	648.0
COG0446	17003.0	19877.0	18880.0	10401.0	6246.0
COG4949	0.0	0.0	0.0	0.0	0.0
COG4948	10395.0	15034.0	14089.0	7252.0	8014.0
COG5071	0.0	0.0	0.0	0.0	0.0
COG0447	141.0	1703.0	1760.0	203.0	290.0
COG0444	35141.0	42436.0	41926.0	24461.0	21336.0
COG5360	36.0	520.0	809.0	50.0	73.0
COG0445	13830.0	14552.0	14378.0	9490.0	7005.0
COG5131	0.0	0.0	0.0	0.0	0.0
COG2127	324.0	1169.0	952.0	571.0	300.0
COG2126	0.0	0.0	0.0	0.0	0.0
COG2125	0.0	0.0	0.0	0.0	0.0
COG2124	9.0	1142.0	923.0	32.0	47.0
COG2123	0.0	0.0	0.0	0.0	0.0
COG2122	250.0	116.0	94.0	59.0	125.0
COG2121	785.0	1419.0	1439.0	657.0	278.0
COG2120	999.0	3169.0	2948.0	714.0	528.0
COG2129	1595.0	2610.0	2707.0	1345.0	1609.0
COG2128	562.0	1173.0	994.0	566.0	72.0
COG3471	0.0	0.0	0.0	0.0	0.0
COG5130	0.0	0.0	0.0	0.0	0.0
COG0809	13694.0	15341.0	15088.0	9308.0	6698.0
COG3457	2020.0	1345.0	827.0	2340.0	805.0
COG5073	3.0	3.0	2.0	2.0	2.0
COG1498	0.0	0.0	0.0	0.0	0.0
COG1491	0.0	0.0	0.0	0.0	0.0
COG4690	866.0	1154.0	852.0	2021.0	4627.0
COG4064	0.0	0.0	0.0	0.0	0.0
COG5133	3.0	2.0	1.0	11.0	2.0
COG2461	1406.0	562.0	740.0	1959.0	2406.0
COG4696	22.0	63.0	43.0	14.0	9.0
COG4891	49.0	135.0	136.0	102.0	15.0
COG4890	1.0	0.0	0.0	1.0	0.0
COG4893	0.0	0.0	0.0	0.0	0.0
COG4892	332.0	551.0	371.0	1160.0	2178.0
COG2268	2766.0	4461.0	4791.0	3078.0	4917.0
COG2269	34.0	4.0	0.0	6.0	31.0
COG5074	0.0	0.0	0.0	0.0	0.0
COG4340	0.0	0.0	0.0	0.0	0.0
COG2264	12720.0	14300.0	13678.0	8806.0	7043.0
COG2265	33084.0	34606.0	35545.0	19633.0	16523.0
COG2266	0.0	0.0	0.0	0.0	0.0
COG2267	26911.0	31158.0	31723.0	13716.0	9873.0
COG1499	0.0	0.0	0.0	0.0	0.0
COG2261	764.0	1839.0	1738.0	1787.0	2762.0
COG2262	13493.0	15312.0	15342.0	8831.0	6923.0
COG2263	17.0	41.0	32.0	8.0	3.0
COG1680	22822.0	27405.0	26567.0	17311.0	21020.0
COG5132	0.0	0.0	0.0	0.0	0.0
COG4537	720.0	354.0	788.0	965.0	1423.0
COG4344	0.0	0.0	0.0	0.0	0.0
COG4698	8.0	22.0	12.0	271.0	829.0
COG4347	10.0	1.0	1.0	5.0	3.0
COG4346	0.0	0.0	0.0	0.0	0.0
COG1002	502.0	652.0	615.0	651.0	683.0
COG2117	0.0	0.0	0.0	0.0	0.0
COG4060	0.0	0.0	0.0	0.0	0.0
COG3029	5.0	0.0	0.0	2.0	29.0
COG3028	265.0	47.0	43.0	519.0	217.0
COG3025	11.0	10.0	7.0	16.0	37.0
COG3024	12.0	6.0	11.0	3.0	29.0
COG3027	2437.0	2646.0	1806.0	3049.0	2411.0
COG3026	5.0	1.0	0.0	2.0	29.0
COG3021	5.0	1116.0	919.0	12.0	36.0
COG4062	0.0	0.0	0.0	0.0	0.0
COG3023	1040.0	2029.0	2740.0	916.0	1020.0
COG3022	13107.0	17099.0	17994.0	5898.0	5422.0
COG4768	20.0	26.0	14.0	310.0	1380.0
COG3560	820.0	607.0	659.0	1128.0	1134.0
COG4763	1.0	5.0	0.0	1.0	2.0
COG4762	0.0	0.0	0.0	0.0	2.0
COG4760	541.0	1127.0	946.0	645.0	59.0
COG4767	20291.0	23432.0	24386.0	10589.0	8667.0
COG4766	402.0	398.0	300.0	512.0	541.0
COG4765	2.0	0.0	0.0	2.0	0.0
COG4764	0.0	0.0	0.0	0.0	0.0
COG1841	13180.0	13703.0	13586.0	8850.0	6940.0
COG1840	4748.0	5664.0	5388.0	5456.0	3856.0
COG1843	3950.0	1916.0	1449.0	3719.0	4626.0
COG1842	1041.0	1573.0	1554.0	881.0	666.0
COG1845	178.0	1147.0	923.0	42.0	141.0
COG1844	0.0	0.0	0.0	0.0	0.0
COG1847	12426.0	14388.0	14515.0	7998.0	4900.0
COG1846	82035.0	95784.0	95854.0	54912.0	44229.0
COG2390	4474.0	5436.0	5353.0	2801.0	3160.0
COG2391	28.0	95.0	96.0	23.0	64.0
COG4919	0.0	0.0	0.0	0.0	0.0
COG0730	19332.0	20095.0	19377.0	17029.0	12887.0
COG0731	1132.0	818.0	736.0	739.0	817.0
COG0732	22628.0	22700.0	22147.0	16738.0	13264.0
COG0733	38710.0	42853.0	44650.0	20267.0	13246.0
COG0735	35252.0	43192.0	41957.0	20106.0	17327.0
COG0736	2345.0	3471.0	3851.0	2737.0	2151.0
COG0737	14368.0	15251.0	13953.0	11987.0	9373.0
COG0738	17004.0	21419.0	21026.0	9650.0	8722.0
COG0739	33559.0	38975.0	36674.0	27454.0	20776.0
COG3792	0.0	0.0	0.0	0.0	0.0
COG4420	60.0	1274.0	1071.0	119.0	20.0
COG4421	208.0	115.0	189.0	468.0	1330.0
COG4422	6789.0	8566.0	8700.0	3712.0	3499.0
COG2083	0.0	0.0	0.0	0.0	0.0
COG4424	0.0	0.0	0.0	0.0	0.0
COG4425	0.0	5.0	1.0	1.0	2.0
COG4427	0.0	0.0	1.0	0.0	0.0
COG0478	7.0	5.0	11.0	1.0	1.0
COG1859	640.0	1653.0	1427.0	1160.0	2081.0
COG3739	2.0	3.0	3.0	2.0	2.0
COG3562	100.0	42.0	32.0	514.0	125.0
COG3363	10960.0	11723.0	11329.0	5872.0	3456.0
COG3731	1640.0	1618.0	2332.0	572.0	837.0
COG4910	53.0	343.0	542.0	145.0	252.0
COG3733	2.0	51.0	56.0	2.0	6.0
COG3638	2115.0	325.0	758.0	2173.0	2085.0
COG3735	153.0	1183.0	957.0	547.0	201.0
COG3734	225.0	912.0	972.0	111.0	90.0
COG3737	0.0	0.0	0.0	0.0	0.0
COG3736	67.0	6.0	11.0	53.0	143.0
COG0803	10074.0	9524.0	8880.0	10103.0	7161.0
COG3790	12.0	5.0	11.0	3.0	29.0
COG5079	0.0	0.0	0.0	0.0	0.0
COG1939	12496.0	12760.0	12835.0	7646.0	5985.0
COG5388	0.0	0.0	0.0	0.0	0.0
COG5389	19.0	42.0	32.0	10.0	3.0
COG1447	4978.0	4394.0	8403.0	2713.0	3606.0
COG5383	1.0	0.0	0.0	1.0	2.0
COG5380	0.0	0.0	0.0	0.0	0.0
COG5381	0.0	0.0	0.0	0.0	0.0
COG5386	1060.0	581.0	499.0	228.0	606.0
COG5387	0.0	0.0	0.0	0.0	0.0
COG5384	0.0	0.0	0.0	0.0	0.0
COG5385	0.0	0.0	0.0	0.0	0.0
COG4052	0.0	0.0	0.0	0.0	0.0
COG4398	0.0	1116.0	918.0	10.0	0.0
COG4399	586.0	52.0	80.0	566.0	46.0
COG0428	16016.0	15219.0	15152.0	11869.0	6304.0
COG0429	265.0	1163.0	961.0	528.0	217.0
COG0398	4474.0	7852.0	8061.0	4269.0	4968.0
COG0399	21338.0	26015.0	26370.0	15364.0	12129.0
COG0424	13278.0	14899.0	15009.0	8508.0	5656.0
COG0397	801.0	1630.0	1390.0	628.0	31.0
COG0394	21628.0	26419.0	25376.0	13891.0	8737.0
COG0395	162958.0	179477.0	184663.0	109365.0	154844.0
COG0420	20072.0	25388.0	25002.0	12273.0	8492.0
COG0421	11158.0	11940.0	11372.0	6563.0	3267.0
COG0422	10998.0	13209.0	13646.0	5791.0	4089.0
COG0423	12715.0	14019.0	13896.0	8024.0	5309.0
COG3605	257.0	42.0	32.0	518.0	216.0
COG3604	783.0	151.0	96.0	1583.0	658.0
COG3607	324.0	1221.0	997.0	574.0	258.0
COG4558	5.0	5.0	1.0	3.0	31.0
COG4559	13.0	13.0	10.0	2.0	30.0
COG3603	753.0	879.0	1041.0	1149.0	1615.0
COG3602	0.0	0.0	0.0	0.0	0.0
COG4555	9.0	18.0	13.0	1.0	0.0
COG3609	5.0	1.0	1.0	3.0	29.0
COG3608	12507.0	16000.0	15356.0	4585.0	2738.0
COG4552	7928.0	7120.0	7979.0	6310.0	5892.0
COG4553	0.0	1.0	0.0	0.0	0.0
COG3366	422.0	83.0	64.0	524.0	254.0
COG2738	11361.0	14535.0	14618.0	6049.0	4444.0
COG2739	12496.0	12760.0	12835.0	7748.0	6019.0
COG2732	5.0	0.0	0.0	2.0	29.0
COG2733	7.0	6.0	6.0	9.0	7.0
COG1490	13822.0	14967.0	15092.0	9406.0	6928.0
COG2731	5880.0	7329.0	7833.0	6021.0	3971.0
COG5016	11288.0	12487.0	12247.0	6601.0	4347.0
COG0532	13314.0	14984.0	15022.0	8903.0	6780.0
COG3365	0.0	0.0	0.0	0.0	0.0
COG1269	13113.0	14915.0	14836.0	8489.0	5754.0
COG1268	18091.0	19475.0	19655.0	8147.0	6285.0
COG0537	15457.0	17044.0	17475.0	11179.0	10706.0
COG1962	28.0	86.0	84.0	27.0	9.0
COG1264	3452.0	4306.0	5020.0	2723.0	1103.0
COG1267	905.0	105.0	84.0	1421.0	1748.0
COG1266	8180.0	6513.0	7283.0	6711.0	9642.0
COG1261	341.0	59.0	42.0	589.0	379.0
COG1260	177.0	222.0	52.0	96.0	106.0
COG1263	26364.0	29766.0	32664.0	16482.0	13588.0
COG1262	1060.0	6525.0	5299.0	1411.0	1569.0
COG4086	12792.0	15206.0	14917.0	3667.0	3400.0
COG0649	538.0	1707.0	1460.0	710.0	764.0
COG4084	0.0	0.0	0.0	0.0	0.0
COG5015	13823.0	12815.0	13224.0	8984.0	5264.0
COG1937	21321.0	24265.0	23981.0	10480.0	5263.0
COG1069	165.0	1342.0	1143.0	132.0	161.0
COG4081	0.0	0.0	0.0	0.0	0.0
COG1067	2193.0	3256.0	2291.0	2497.0	913.0
COG1066	14534.0	15486.0	15011.0	9927.0	9174.0
COG0642	284230.0	359104.0	356767.0	160790.0	126168.0
COG1064	138.0	1228.0	1019.0	563.0	1419.0
COG1063	46693.0	63901.0	66780.0	25111.0	20370.0
COG0645	362.0	429.0	1072.0	1077.0	1467.0
COG1061	21785.0	20977.0	20568.0	13486.0	9938.0
COG1060	18254.0	20498.0	20498.0	9416.0	5810.0
COG3205	1.0	0.0	0.0	2.0	5.0
COG4070	0.0	0.0	0.0	0.0	0.0
COG1559	13220.0	13128.0	13230.0	8349.0	6375.0
COG1963	3325.0	3153.0	3137.0	3986.0	3242.0
COG0531	18297.0	21723.0	22444.0	15527.0	18901.0
COG1463	963.0	1791.0	1530.0	1226.0	1036.0
COG1462	6.0	0.0	0.0	4.0	33.0
COG3513	1119.0	692.0	1007.0	877.0	1384.0
COG2451	0.0	0.0	0.0	0.0	0.0
COG3515	111.0	42.0	33.0	520.0	183.0
COG1466	12902.0	14936.0	15035.0	8966.0	7044.0
COG3517	106.0	42.0	33.0	517.0	154.0
COG3516	89.0	1.0	1.0	509.0	151.0
COG3519	109.0	43.0	33.0	518.0	182.0
COG3518	106.0	42.0	33.0	517.0	154.0
COG1469	270.0	1189.0	962.0	538.0	227.0
COG1468	5088.0	3880.0	4236.0	4807.0	3668.0
COG1007	537.0	1656.0	1404.0	709.0	759.0
COG4485	21557.0	24988.0	25523.0	10144.0	13765.0
COG1554	3091.0	4061.0	3817.0	3883.0	5996.0
COG5505	277.0	1119.0	1133.0	205.0	255.0
COG1001	11097.0	12061.0	13288.0	6007.0	1935.0
COG5034	0.0	0.0	0.0	0.0	0.0
COG1552	0.0	14.0	11.0	77.0	42.0
COG5562	6.0	2.0	2.0	3.0	30.0
COG5563	0.0	0.0	0.0	0.0	0.0
COG1609	113835.0	124641.0	126040.0	69930.0	77937.0
COG1297	7291.0	10543.0	9762.0	2848.0	1313.0
COG5566	2368.0	1380.0	1208.0	2954.0	2477.0
COG1003	2871.0	3780.0	3236.0	3621.0	2684.0
COG5564	441.0	3130.0	2949.0	245.0	141.0
COG5565	0.0	0.0	0.0	0.0	0.0
COG1603	0.0	0.0	0.0	0.0	0.0
COG1602	0.0	0.0	0.0	0.0	0.0
COG5568	0.0	0.0	0.0	0.0	0.0
COG1600	3858.0	5394.0	4500.0	4522.0	3495.0
COG1607	7607.0	9486.0	9044.0	4778.0	3404.0
COG1606	10652.0	12564.0	12381.0	6380.0	3296.0
COG1605	2352.0	4600.0	5075.0	2251.0	1274.0
COG1604	0.0	1116.0	918.0	10.0	5.0
COG4172	1.0	1.0	1.0	1.0	1.0
COG4226	250.0	186.0	249.0	505.0	1374.0
COG4171	5.0	0.0	0.0	3.0	29.0
COG4176	1237.0	75.0	92.0	1275.0	842.0
COG4177	11909.0	13088.0	12501.0	8068.0	4520.0
COG5362	751.0	106.0	89.0	1061.0	318.0
COG4175	1238.0	109.0	113.0	1274.0	843.0
COG4178	29.0	2248.0	1870.0	26.0	30.0
COG5368	89.0	83.0	51.0	38.0	47.0
COG2139	0.0	0.0	0.0	0.0	0.0
COG2866	579.0	1947.0	1571.0	865.0	635.0
COG2867	5.0	0.0	0.0	2.0	29.0
COG2864	81.0	541.0	846.0	80.0	133.0
COG4377	3687.0	5381.0	5547.0	218.0	122.0
COG2862	33.0	1116.0	919.0	37.0	100.0
COG2863	290.0	1159.0	951.0	562.0	266.0
COG4372	327.0	861.0	1001.0	287.0	820.0
COG2861	258.0	46.0	33.0	519.0	216.0
COG4389	530.0	17.0	37.0	607.0	62.0
COG5105	0.0	0.0	0.0	0.0	0.0
COG4378	19.0	7.0	46.0	109.0	271.0
COG4379	650.0	386.0	272.0	1022.0	703.0
COG2868	12927.0	12864.0	13182.0	8310.0	5827.0
COG2869	495.0	600.0	557.0	641.0	664.0
COG1759	0.0	0.0	0.0	0.0	0.0
COG0387	4.0	43.0	48.0	1.0	3.0
COG3800	0.0	7.0	1.0	3.0	6.0
COG0068	2061.0	2178.0	1800.0	2904.0	2330.0
COG0386	2692.0	3932.0	2751.0	2680.0	686.0
COG1035	7772.0	8706.0	8268.0	3753.0	1478.0
COG1117	13594.0	16969.0	16590.0	9701.0	7783.0
COG1116	25030.0	33421.0	32880.0	18392.0	11619.0
COG1115	42867.0	48084.0	48139.0	22643.0	14115.0
COG1114	3796.0	5839.0	6166.0	3678.0	2971.0
COG1113	1873.0	1711.0	1520.0	3816.0	5680.0
COG1112	9390.0	4781.0	4750.0	8808.0	7025.0
COG1111	4.0	38.0	22.0	2.0	9.0
COG0388	23519.0	27910.0	26505.0	13892.0	9552.0
COG4387	253.0	42.0	32.0	515.0	201.0
COG1119	737.0	1699.0	1453.0	1141.0	810.0
COG1118	7861.0	9807.0	9457.0	3166.0	1369.0
COG1287	296.0	102.0	100.0	530.0	228.0
COG1286	1232.0	757.0	971.0	1421.0	1616.0
COG1285	5015.0	5717.0	5452.0	5970.0	5140.0
COG1284	36560.0	43326.0	46821.0	22328.0	18888.0
COG1283	24682.0	25530.0	26163.0	13917.0	8638.0
COG1282	181.0	103.0	90.0	599.0	155.0
COG1281	12511.0	13881.0	13758.0	7760.0	6048.0
COG1280	1858.0	2083.0	1777.0	2394.0	1602.0
COG0069	13381.0	14342.0	14446.0	8863.0	6232.0
COG4381	243.0	6.0	11.0	509.0	185.0
COG1289	5324.0	9182.0	9229.0	2188.0	2437.0
COG4380	0.0	0.0	0.0	0.0	0.0
COG4228	243.0	6.0	11.0	509.0	185.0
COG0027	655.0	1721.0	1476.0	647.0	696.0
COG5266	520.0	94.0	85.0	1032.0	376.0
COG1416	322.0	247.0	519.0	632.0	209.0
COG1244	71.0	284.0	601.0	168.0	131.0
COG5377	2136.0	1874.0	1636.0	2232.0	1198.0
COG2008	11940.0	13662.0	13685.0	6766.0	4253.0
COG2009	56.0	11.0	14.0	49.0	107.0
COG1782	6.0	5.0	6.0	14.0	6.0
COG1888	0.0	0.0	0.0	0.0	0.0
COG5179	0.0	0.0	0.0	0.0	0.0
COG2001	12004.0	12682.0	13105.0	7630.0	6023.0
COG2002	14987.0	16965.0	16038.0	12219.0	9002.0
COG2003	19718.0	15709.0	15798.0	14005.0	9022.0
COG2004	0.0	0.0	0.0	0.0	0.0
COG2005	1132.0	3073.0	3533.0	958.0	665.0
COG2006	13909.0	17279.0	16376.0	5952.0	2956.0
COG2007	0.0	0.0	0.0	0.0	0.0
COG2450	0.0	0.0	0.0	0.0	0.0
COG4883	0.0	0.0	0.0	0.0	0.0
COG4950	5.0	0.0	0.0	2.0	30.0
COG5220	0.0	0.0	0.0	0.0	0.0
COG4952	30.0	154.0	33.0	5.0	4.0
COG4953	315.0	1264.0	1046.0	540.0	260.0
COG4954	224.0	157.0	221.0	476.0	1333.0
COG4955	543.0	21.0	33.0	801.0	846.0
COG4956	331.0	1811.0	1494.0	439.0	896.0
COG4957	658.0	84.0	64.0	1032.0	438.0
COG4959	853.0	1436.0	1210.0	1049.0	1368.0
COG1688	0.0	0.0	0.0	0.0	0.0
COG4150	12.0	5.0	11.0	3.0	29.0
COG3288	939.0	868.0	807.0	2039.0	694.0
COG3281	1.0	1122.0	920.0	13.0	2.0
COG3280	44.0	45.0	69.0	13.0	7.0
COG3283	535.0	3.0	25.0	532.0	48.0
COG3285	6.0	1117.0	923.0	17.0	5.0
COG3284	37.0	107.0	92.0	43.0	41.0
COG3287	8.0	1128.0	927.0	12.0	1.0
COG3286	0.0	0.0	0.0	0.0	0.0
COG2134	33.0	0.0	0.0	27.0	100.0
COG2135	6438.0	9677.0	10103.0	2535.0	2681.0
COG2136	0.0	0.0	0.0	0.0	0.0
COG2137	13031.0	13794.0	13823.0	8344.0	6726.0
COG2130	11.0	3.0	1.0	9.0	7.0
COG2131	13347.0	15181.0	15557.0	9036.0	6903.0
COG2132	411.0	2526.0	2062.0	550.0	2046.0
COG2133	33.0	19031.0	15648.0	197.0	70.0
COG5607	3.0	45.0	47.0	3.0	2.0
COG5606	84.0	0.0	0.0	506.0	124.0
COG5605	0.0	0.0	0.0	0.0	0.0
COG5604	0.0	0.0	0.0	0.0	0.0
COG2138	288.0	1493.0	1110.0	469.0	265.0
COG1528	4394.0	5459.0	5500.0	4147.0	2320.0
COG0538	12157.0	12718.0	12738.0	7718.0	5445.0
COG3635	2245.0	2690.0	2733.0	1963.0	2655.0
COG5062	0.0	0.0	0.0	0.0	0.0
COG1372	0.0	0.0	0.0	0.0	0.0
COG3630	641.0	291.0	277.0	702.0	2203.0
COG4068	0.0	0.0	0.0	0.0	0.0
COG1523	16962.0	16475.0	17170.0	10834.0	7015.0
COG5061	0.0	0.0	0.0	0.0	0.0
COG2358	9969.0	8729.0	8123.0	5363.0	2803.0
COG1800	0.0	0.0	0.0	0.0	0.0
COG2259	542.0	4044.0	3384.0	683.0	759.0
COG2258	13426.0	17979.0	17457.0	4242.0	1309.0
COG3355	94.0	86.0	144.0	18.0	10.0
COG3633	5301.0	8787.0	8894.0	602.0	126.0
COG3353	0.0	0.0	0.0	0.0	0.0
COG3352	0.0	0.0	0.0	0.0	0.0
COG4888	0.0	0.0	0.0	0.0	0.0
COG3350	0.0	0.0	0.0	0.0	0.0
COG4886	4690.0	5923.0	5005.0	5087.0	3449.0
COG3634	2202.0	642.0	640.0	2302.0	830.0
COG2200	50290.0	54458.0	60206.0	28351.0	26110.0
COG2252	13217.0	16214.0	16328.0	8851.0	7853.0
COG2255	13509.0	15033.0	15156.0	9437.0	6486.0
COG1579	1680.0	2855.0	2870.0	1915.0	1553.0
COG2257	3432.0	1639.0	1123.0	2582.0	3021.0
COG2256	13907.0	16437.0	16983.0	9793.0	9167.0
COG4069	0.0	0.0	0.0	0.0	0.0
COG1524	1567.0	7671.0	6542.0	2965.0	2499.0
COG3637	691.0	1599.0	1389.0	1639.0	947.0
COG3379	175.0	42.0	36.0	17.0	71.0
COG1702	13297.0	14999.0	15095.0	8889.0	6977.0
COG1251	6478.0	9406.0	10157.0	5201.0	3408.0
COG1809	9.0	3.0	5.0	19.0	8.0
COG1370	0.0	0.0	0.0	0.0	0.0
COG1700	30.0	44.0	33.0	31.0	16.0
COG1808	684.0	750.0	789.0	1088.0	1948.0
COG3038	91.0	1.0	1.0	511.0	151.0
COG3039	1452.0	1238.0	733.0	1519.0	503.0
COG5067	0.0	0.0	0.0	0.0	0.0
COG1254	10799.0	11187.0	10747.0	5557.0	4848.0
COG3030	157.0	5.0	2.0	4.0	94.0
COG3031	21.0	41.0	32.0	10.0	31.0
COG3036	5.0	0.0	0.0	2.0	29.0
COG3037	1517.0	1070.0	2594.0	873.0	1722.0
COG3034	304.0	1168.0	961.0	569.0	313.0
COG1255	0.0	0.0	0.0	0.0	0.0
COG4778	54.0	261.0	430.0	11.0	5.0
COG4779	260.0	467.0	398.0	67.0	38.0
COG1704	3735.0	2469.0	3053.0	3030.0	4227.0
COG4770	19640.0	25321.0	25396.0	11483.0	8178.0
COG4771	3517.0	6104.0	5561.0	4204.0	4028.0
COG4772	87.0	1116.0	919.0	87.0	225.0
COG4773	17.0	1157.0	952.0	16.0	38.0
COG4774	5.0	3382.0	2778.0	31.0	2.0
COG4775	2311.0	4752.0	4162.0	3137.0	2894.0
COG4776	5.0	0.0	0.0	2.0	29.0
COG1258	0.0	0.0	0.0	0.0	0.0
COG5066	19.0	7.0	46.0	109.0	270.0
COG1858	584.0	1739.0	1476.0	1170.0	819.0
COG1259	348.0	1661.0	1736.0	608.0	299.0
COG1856	0.0	0.0	0.0	0.0	0.0
COG1857	34.0	42.0	47.0	1.0	19.0
COG1854	11642.0	11882.0	11847.0	5955.0	3041.0
COG1855	208.0	115.0	189.0	468.0	1330.0
COG3930	0.0	0.0	0.0	0.0	0.0
COG1853	32960.0	36737.0	37037.0	19995.0	15091.0
COG1850	49.0	218.0	101.0	20.0	18.0
COG1851	6.0	5.0	6.0	14.0	6.0
COG1709	351.0	777.0	992.0	363.0	335.0
COG0709	10326.0	9290.0	8896.0	5526.0	2062.0
COG0708	13483.0	15195.0	15368.0	8900.0	6907.0
COG0259	59.0	1165.0	949.0	24.0	57.0
COG0258	1969.0	3887.0	4325.0	2287.0	3146.0
COG0705	13131.0	14942.0	14773.0	8576.0	6225.0
COG0256	13333.0	15042.0	15142.0	9013.0	7055.0
COG0255	12854.0	14883.0	15022.0	8924.0	6990.0
COG0254	13865.0	15002.0	15121.0	9547.0	7099.0
COG0701	5453.0	7455.0	6440.0	6091.0	2576.0
COG0252	5094.0	6431.0	6914.0	4913.0	4870.0
COG0251	17514.0	22492.0	21706.0	12931.0	9369.0
COG0702	981.0	1409.0	1560.0	1350.0	2389.0
COG3726	5.0	0.0	0.0	2.0	29.0
COG3727	643.0	2693.0	2400.0	379.0	181.0
COG3724	1.0	0.0	0.0	1.0	1.0
COG3725	1.0	0.0	0.0	1.0	0.0
COG3722	5.0	0.0	0.0	2.0	36.0
COG3723	611.0	431.0	466.0	422.0	531.0
COG3720	5.0	1116.0	919.0	12.0	29.0
COG3721	24.0	47.0	43.0	9.0	4.0
COG4416	100.0	42.0	32.0	514.0	124.0
COG3728	460.0	384.0	296.0	962.0	448.0
COG4412	433.0	518.0	474.0	622.0	602.0
COG1319	15774.0	19780.0	19757.0	6032.0	3003.0
COG2389	0.0	0.0	1.0	0.0	0.0
COG1318	0.0	0.0	0.0	0.0	0.0
COG2998	411.0	42.0	37.0	524.0	256.0
COG1090	291.0	2322.0	1903.0	580.0	259.0
COG5064	0.0	0.0	0.0	0.0	0.0
COG5301	529.0	240.0	324.0	552.0	1536.0
COG5440	17.0	41.0	32.0	8.0	3.0
COG5306	0.0	0.0	0.0	0.0	0.0
COG5307	0.0	0.0	0.0	0.0	0.0
COG5304	0.0	0.0	0.0	0.0	0.0
COG5445	0.0	0.0	0.0	0.0	0.0
COG5305	599.0	1775.0	1633.0	1144.0	2870.0
COG0419	18869.0	23634.0	22717.0	11326.0	8447.0
COG0418	33.0	0.0	0.0	27.0	100.0
COG0411	8221.0	6620.0	6462.0	7889.0	4542.0
COG0410	8550.0	8271.0	7735.0	8414.0	4784.0
COG0413	4442.0	3534.0	2605.0	3335.0	2210.0
COG0412	1771.0	4753.0	3703.0	2255.0	2275.0
COG0415	180.0	1158.0	927.0	46.0	146.0
COG0414	9273.0	9521.0	8638.0	4364.0	1949.0
COG0417	536.0	24.0	26.0	541.0	89.0
COG0416	13924.0	15818.0	15557.0	10095.0	7147.0
COG4569	0.0	0.0	1.0	0.0	0.0
COG3613	39.0	105.0	373.0	419.0	1945.0
COG3610	12224.0	12663.0	12513.0	7081.0	5531.0
COG5309	0.0	0.0	0.0	0.0	0.0
COG3616	659.0	1191.0	1002.0	1110.0	261.0
COG3617	5437.0	6292.0	6362.0	7275.0	5417.0
COG3614	0.0	0.0	0.0	0.0	0.0
COG3615	5.0	0.0	0.0	2.0	29.0
COG1315	4089.0	1876.0	1437.0	3670.0	4523.0
COG3618	61.0	1187.0	972.0	38.0	18.0
COG3619	12816.0	13166.0	12946.0	5828.0	3199.0
COG4565	1560.0	1388.0	829.0	1846.0	924.0
COG4564	169.0	42.0	32.0	9.0	66.0
COG4567	0.0	1116.0	919.0	10.0	0.0
COG0159	10835.0	11637.0	11761.0	6013.0	4578.0
COG4009	0.0	0.0	0.0	0.0	0.0
COG0099	13333.0	15042.0	15124.0	9013.0	7055.0
COG0098	13315.0	15035.0	15096.0	8904.0	6785.0
COG0095	1922.0	3644.0	3357.0	3000.0	4026.0
COG0094	11291.0	14890.0	14977.0	8841.0	6417.0
COG0097	13333.0	14991.0	15086.0	9012.0	7051.0
COG0096	13333.0	15042.0	15142.0	9013.0	7055.0
COG0091	13333.0	15042.0	15142.0	9013.0	7055.0
COG0090	13333.0	15042.0	15142.0	9013.0	7055.0
COG0093	13333.0	13911.0	14212.0	8927.0	7013.0
COG0092	13541.0	15156.0	15330.0	9481.0	8385.0
COG5283	487.0	177.0	245.0	1211.0	2803.0
COG0674	24222.0	25842.0	25060.0	17788.0	9857.0
COG1278	13444.0	15394.0	16620.0	9286.0	9037.0
COG1279	561.0	444.0	337.0	727.0	1337.0
COG0671	16896.0	19166.0	18606.0	8614.0	5551.0
COG0670	2369.0	2178.0	2090.0	2887.0	2675.0
COG5285	1.0	1.0	1.0	1.0	1.0
COG0672	15.0	1119.0	920.0	20.0	33.0
COG1272	12400.0	12864.0	13343.0	7067.0	5613.0
COG1273	725.0	1966.0	2395.0	823.0	364.0
COG1270	11441.0	12073.0	11380.0	6706.0	4238.0
COG1271	1079.0	1173.0	1382.0	2064.0	2558.0
COG0679	33779.0	38963.0	38523.0	16497.0	11419.0
COG0678	0.0	1.0	0.0	0.0	0.0
COG1274	541.0	1753.0	1814.0	667.0	775.0
COG1275	298.0	947.0	1019.0	665.0	197.0
COG0077	14008.0	16167.0	16061.0	8063.0	5572.0
COG0076	767.0	2709.0	2951.0	919.0	985.0
COG0075	7686.0	6485.0	6434.0	6687.0	3221.0
COG0074	583.0	2358.0	2039.0	755.0	428.0
COG0073	13199.0	14461.0	14934.0	6246.0	5808.0
COG1079	13922.0	16953.0	15885.0	10843.0	6515.0
COG0071	20628.0	25494.0	24939.0	11768.0	9567.0
COG0070	747.0	1151.0	1720.0	749.0	902.0
COG1074	13888.0	16133.0	16448.0	9919.0	9692.0
COG1075	612.0	2805.0	2182.0	1139.0	571.0
COG1076	20.0	6.0	11.0	8.0	58.0
COG1077	27190.0	27221.0	27543.0	18151.0	12675.0
COG1070	44033.0	59927.0	61573.0	22022.0	18032.0
COG1071	1048.0	3261.0	2792.0	1305.0	1241.0
COG1072	575.0	540.0	1089.0	548.0	1633.0
COG1073	12355.0	13001.0	12152.0	7857.0	5660.0
COG5068	0.0	0.0	0.0	0.0	0.0
COG1470	253.0	174.0	250.0	476.0	1353.0
COG1471	0.0	0.0	0.0	0.0	0.0
COG1472	59463.0	55943.0	54163.0	37211.0	28486.0
COG1473	26239.0	31687.0	31829.0	15961.0	8668.0
COG1474	41.0	516.0	797.0	54.0	101.0
COG1475	58839.0	66906.0	66156.0	33770.0	23330.0
COG3508	0.0	1.0	1.0	0.0	0.0
COG1477	22948.0	25295.0	23990.0	14445.0	8056.0
COG3506	587.0	941.0	1020.0	729.0	632.0
COG3507	21482.0	18547.0	17405.0	18101.0	20787.0
COG3504	84.0	48.0	43.0	61.0	146.0
COG3505	40697.0	45228.0	43532.0	30064.0	24613.0
COG3502	0.0	0.0	1.0	0.0	0.0
COG3503	781.0	968.0	926.0	1388.0	2138.0
COG3500	1878.0	1458.0	1191.0	2149.0	1037.0
COG3501	307.0	94.0	50.0	591.0	355.0
COG2929	116.0	487.0	787.0	554.0	187.0
COG2928	25.0	1121.0	930.0	22.0	9.0
COG2927	12.0	6.0	11.0	3.0	29.0
COG2926	5.0	0.0	0.0	2.0	29.0
COG2925	12.0	5.0	11.0	3.0	29.0
COG2924	12.0	6.0	11.0	3.0	29.0
COG2923	5.0	0.0	0.0	2.0	29.0
COG3575	10.0	47.0	52.0	191.0	693.0
COG2921	12.0	6.0	11.0	3.0	29.0
COG2920	266.0	44.0	56.0	537.0	223.0
COG1618	2014.0	2581.0	2399.0	1896.0	708.0
COG1619	6317.0	3376.0	3174.0	5511.0	5273.0
COG0058	23990.0	27158.0	26983.0	14309.0	9741.0
COG5599	0.0	0.0	0.0	0.0	0.0
COG5598	585.0	1294.0	1129.0	204.0	96.0
COG1610	10759.0	12420.0	12625.0	5731.0	4916.0
COG1611	4790.0	8513.0	7969.0	1854.0	2047.0
COG1612	13.0	1124.0	921.0	20.0	7.0
COG1613	7611.0	8204.0	7852.0	2347.0	687.0
COG5593	251.0	153.0	256.0	477.0	1334.0
COG1615	1642.0	104.0	136.0	199.0	647.0
COG5591	0.0	0.0	0.0	0.0	0.0
COG4968	4882.0	7081.0	6488.0	1047.0	1300.0
COG5351	4.0	0.0	0.0	1.0	28.0
COG5350	0.0	15.0	12.0	77.0	42.0
COG5353	7.0	22.0	11.0	300.0	1375.0
COG5352	0.0	0.0	0.0	0.0	0.0
COG5354	8.0	8.0	10.0	0.0	0.0
COG4189	6607.0	8674.0	8389.0	3468.0	3399.0
COG4188	1321.0	1780.0	1485.0	2083.0	1817.0
COG4187	594.0	605.0	583.0	1061.0	1820.0
COG4186	2981.0	2903.0	3533.0	2935.0	1901.0
COG4185	4088.0	7407.0	7327.0	912.0	488.0
COG4801	0.0	0.0	0.0	0.0	0.0
COG5110	0.0	0.0	0.0	0.0	0.0
COG3526	0.0	0.0	0.0	0.0	0.0
COG4181	157.0	1.0	0.0	4.0	92.0
COG2813	1002.0	767.0	1001.0	1341.0	1571.0
COG2812	26702.0	29250.0	29169.0	18214.0	13230.0
COG4343	0.0	0.0	0.0	0.0	0.0
COG1415	0.0	4.0	0.0	1.0	0.0
COG4345	0.0	0.0	0.0	0.0	0.0
COG2816	12683.0	11542.0	11944.0	7461.0	4067.0
COG2815	2215.0	2558.0	3281.0	2161.0	1622.0
COG2814	29962.0	48805.0	48719.0	31430.0	35561.0
COG1412	0.0	0.0	0.0	0.0	0.0
COG2819	9180.0	10518.0	10239.0	5008.0	1631.0
COG2818	5763.0	8780.0	8511.0	2281.0	3125.0
COG4848	10.0	1.0	1.0	5.0	3.0
COG1413	626.0	1683.0	1261.0	1042.0	573.0
COG4276	0.0	1118.0	919.0	12.0	2.0
COG1410	18052.0	22905.0	22283.0	9497.0	6134.0
COG4735	89.0	0.0	0.0	76.0	242.0
COG1411	0.0	0.0	0.0	0.0	0.0
COG1104	27789.0	30357.0	29227.0	17959.0	12611.0
COG1105	13845.0	16850.0	17342.0	7621.0	5642.0
COG1106	14177.0	16660.0	17740.0	6258.0	5874.0
COG1107	27.0	156.0	31.0	4.0	1.0
COG1100	0.0	22.0	0.0	7.0	36.0
COG1101	20155.0	18889.0	18711.0	10350.0	5868.0
COG1102	57098.0	57595.0	57498.0	22602.0	18464.0
COG3442	5533.0	9486.0	10393.0	2019.0	2570.0
COG4065	0.0	0.0	0.0	0.0	0.0
COG4810	10677.0	14328.0	13977.0	3708.0	3135.0
COG3299	10416.0	8793.0	7927.0	6691.0	3596.0
COG1108	9431.0	8616.0	7729.0	9945.0	8747.0
COG1109	36658.0	40126.0	39326.0	23655.0	18074.0
COG1294	856.0	1160.0	1406.0	1546.0	2341.0
COG1295	12584.0	13755.0	13711.0	7782.0	7317.0
COG1296	12410.0	12777.0	13375.0	7411.0	5891.0
COG3440	995.0	1308.0	1385.0	609.0	91.0
COG1290	129.0	30.0	7.0	563.0	244.0
COG1291	6345.0	7372.0	6619.0	3761.0	3892.0
COG1292	3232.0	5227.0	5416.0	1678.0	826.0
COG1293	12786.0	12827.0	12867.0	8206.0	6286.0
COG3447	1.0	0.0	0.0	1.0	0.0
COG1298	3975.0	1888.0	1415.0	3618.0	4328.0
COG1299	12977.0	14692.0	16156.0	6845.0	4540.0
COG1971	18705.0	18694.0	19284.0	12692.0	8743.0
COG3862	8243.0	7624.0	8313.0	6062.0	3729.0
COG3445	5.0	0.0	0.0	2.0	29.0
COG4066	0.0	0.0	0.0	0.0	0.0
COG3444	10011.0	13411.0	24047.0	4775.0	6609.0
COG3623	1003.0	980.0	1373.0	641.0	744.0
COG4739	473.0	534.0	504.0	620.0	596.0
COG2035	3896.0	2652.0	4071.0	4096.0	4540.0
COG2034	0.0	0.0	0.0	0.0	0.0
COG2037	0.0	0.0	0.0	0.0	0.0
COG2036	0.0	22.0	0.0	6.0	36.0
COG2031	307.0	305.0	223.0	469.0	472.0
COG2030	1553.0	1266.0	1319.0	1929.0	1966.0
COG2033	11283.0	11025.0	11087.0	7050.0	4357.0
COG2032	1362.0	1930.0	2238.0	1892.0	1740.0
COG2039	955.0	989.0	1152.0	671.0	586.0
COG2038	11502.0	12120.0	11718.0	6819.0	4442.0
COG1408	24825.0	34452.0	34018.0	13575.0	8057.0
COG1542	0.0	0.0	0.0	0.0	0.0
COG0079	34348.0	38815.0	38820.0	19355.0	14430.0
COG3296	542.0	1123.0	945.0	552.0	44.0
COG3297	14.0	0.0	0.0	4.0	29.0
COG3294	4640.0	7111.0	7215.0	1461.0	1395.0
COG3295	424.0	545.0	533.0	594.0	592.0
COG4969	23.0	0.0	0.0	2.0	32.0
COG3293	1984.0	859.0	1076.0	4913.0	1590.0
COG3290	39033.0	34517.0	37032.0	27145.0	29002.0
COG3291	560.0	618.0	493.0	942.0	1679.0
COG4965	18298.0	20222.0	19536.0	9927.0	6786.0
COG4964	160.0	6.0	11.0	3.0	64.0
COG4967	7.0	17.0	12.0	91.0	73.0
COG4966	51.0	198.0	83.0	58.0	11.0
COG4961	2447.0	1090.0	638.0	983.0	631.0
COG4960	4441.0	2283.0	2135.0	2672.0	994.0
COG4963	472.0	863.0	969.0	512.0	389.0
COG4962	13772.0	13404.0	13044.0	8461.0	6112.0
COG3541	575.0	1679.0	1402.0	992.0	1724.0
COG1646	11.0	1.0	1.0	8.0	8.0
COG5618	0.0	0.0	0.0	0.0	0.0
COG4007	0.0	0.0	0.0	0.0	0.0
COG5619	3622.0	5194.0	5014.0	145.0	2.0
COG2101	0.0	0.0	0.0	0.0	0.0
COG2100	84.0	4.0	0.0	507.0	122.0
COG2103	693.0	1329.0	1154.0	853.0	1446.0
COG2102	290.0	843.0	578.0	81.0	56.0
COG2105	443.0	1688.0	1714.0	92.0	99.0
COG2104	15039.0	16792.0	15925.0	4495.0	2205.0
COG2107	672.0	483.0	470.0	1121.0	821.0
COG1776	8755.0	5064.0	4915.0	6920.0	7933.0
COG2109	12097.0	12811.0	13125.0	7685.0	6048.0
COG5615	0.0	0.0	0.0	0.0	0.0
COG5616	0.0	1.0	1.0	0.0	0.0
COG5617	259.0	176.0	269.0	823.0	2295.0
COG5610	246.0	192.0	108.0	629.0	199.0
COG5611	208.0	115.0	189.0	468.0	1330.0
COG5612	0.0	0.0	0.0	0.0	0.0
COG5613	17.0	41.0	32.0	8.0	3.0
COG5614	611.0	443.0	811.0	375.0	526.0
COG2108	32.0	486.0	787.0	47.0	66.0
COG4330	67.0	110.0	421.0	203.0	698.0
COG4370	0.0	0.0	0.0	0.0	0.0
COG5570	0.0	0.0	0.0	0.0	0.0
COG5573	0.0	0.0	0.0	0.0	0.0
COG5101	0.0	0.0	0.0	0.0	0.0
COG1679	265.0	447.0	346.0	785.0	483.0
COG5102	0.0	0.0	0.0	0.0	0.0
COG2246	13175.0	13359.0	13224.0	9217.0	8229.0
COG2247	4014.0	5112.0	4033.0	3405.0	1070.0
COG2244	41852.0	49477.0	50100.0	29649.0	25747.0
COG5103	0.0	0.0	0.0	0.0	0.0
COG2242	11336.0	11684.0	11209.0	6675.0	3402.0
COG2243	10712.0	11848.0	11678.0	5598.0	2473.0
COG2240	10718.0	12940.0	12948.0	6682.0	5322.0
COG2241	529.0	847.0	1020.0	299.0	377.0
COG5104	0.0	0.0	0.0	0.0	0.0
COG2248	0.0	0.0	0.0	0.0	0.0
COG2249	287.0	2442.0	1934.0	159.0	381.0
COG3344	27642.0	34330.0	33943.0	16288.0	11539.0
COG3345	19766.0	21791.0	21814.0	12158.0	14779.0
COG3346	3.0	9.0	2.0	8.0	6.0
COG3347	3622.0	6310.0	5932.0	155.0	2.0
COG3340	1131.0	906.0	1704.0	1311.0	2800.0
COG3342	0.0	0.0	0.0	0.0	0.0
COG1918	29729.0	33202.0	34833.0	20364.0	16045.0
COG1917	20410.0	21303.0	21329.0	14577.0	12630.0
COG5579	3.0	9.0	6.0	8.0	19.0
COG1915	500.0	404.0	351.0	472.0	528.0
COG1914	6349.0	8883.0	8713.0	2932.0	1926.0
COG1913	0.0	0.0	0.0	0.0	0.0
COG3349	8.0	1.0	0.0	12.0	6.0
COG1911	19.0	7.0	46.0	109.0	270.0
COG1910	4201.0	5835.0	5600.0	826.0	220.0
COG5108	100.0	42.0	32.0	514.0	124.0
COG3949	3969.0	5219.0	5138.0	3340.0	2229.0
COG3233	212.0	162.0	236.0	469.0	1332.0
COG4332	286.0	771.0	1020.0	552.0	1472.0
COG5109	0.0	0.0	0.0	0.0	0.0
COG3625	54.0	261.0	412.0	11.0	5.0
COG1568	11.0	0.0	0.0	12.0	4.0
COG5014	0.0	0.0	0.0	0.0	0.0
COG2147	0.0	0.0	0.0	0.0	0.0
COG3343	698.0	371.0	664.0	865.0	1405.0
COG4745	49.0	1251.0	1055.0	112.0	15.0
COG4744	423.0	1609.0	1394.0	605.0	593.0
COG4747	8778.0	13702.0	13148.0	5985.0	3936.0
COG5374	0.0	0.0	0.0	0.0	0.0
COG4741	0.0	4.0	0.0	1.0	0.0
COG5056	0.0	0.0	0.0	0.0	0.0
COG4743	0.0	0.0	0.0	0.0	0.0
COG4742	431.0	105.0	88.0	48.0	18.0
COG4161	5.0	0.0	0.0	2.0	29.0
COG4749	0.0	0.0	0.0	0.0	0.0
COG4748	42.0	2.0	1.0	15.0	21.0
COG4987	37.0	31.0	24.0	340.0	1421.0
COG4986	0.0	1117.0	919.0	10.0	0.0
COG4985	0.0	0.0	0.0	0.0	0.0
COG4984	2.0	8.0	5.0	1.0	4.0
COG4983	116.0	273.0	293.0	206.0	216.0
COG4982	16.0	18.0	9.0	30.0	49.0
COG4981	0.0	0.0	0.0	0.0	0.0
COG4980	600.0	629.0	932.0	626.0	119.0
COG4880	2703.0	1624.0	1989.0	1153.0	1019.0
COG4989	7649.0	9447.0	9507.0	3996.0	2560.0
COG4988	7893.0	11122.0	11837.0	4310.0	2742.0
COG4334	2.0	2.0	2.0	1.0	2.0
COG1829	0.0	0.0	0.0	0.0	0.0
COG1828	34.0	49.0	18.0	313.0	879.0
COG5277	0.0	0.0	0.0	0.0	0.0
COG1823	926.0	754.0	841.0	656.0	122.0
COG1822	0.0	0.0	0.0	0.0	0.0
COG1821	0.0	0.0	0.0	0.0	0.0
COG1820	12214.0	13584.0	13993.0	7265.0	6208.0
COG1827	10510.0	10950.0	11164.0	5350.0	3758.0
COG1826	3946.0	4337.0	4549.0	3815.0	2031.0
COG1825	5750.0	8308.0	7602.0	1791.0	1026.0
COG1824	0.0	0.0	0.0	0.0	0.0
COG0718	13266.0	14279.0	14319.0	8885.0	6435.0
COG0719	10817.0	11798.0	12391.0	11221.0	11730.0
COG0248	9098.0	12142.0	12309.0	5661.0	4945.0
COG0249	18684.0	20780.0	21000.0	14167.0	10688.0
COG0244	11722.0	14996.0	15047.0	8888.0	6428.0
COG0245	13294.0	14947.0	15096.0	8588.0	5603.0
COG0246	12788.0	12869.0	15060.0	7291.0	5456.0
COG0247	7452.0	7919.0	7649.0	4912.0	3268.0
COG0240	14442.0	15332.0	15696.0	9662.0	7153.0
COG0241	505.0	1411.0	1336.0	672.0	480.0
COG0714	37126.0	53083.0	50712.0	18272.0	11832.0
COG0243	7300.0	20095.0	28983.0	7003.0	4530.0
COG3753	5.0	1116.0	919.0	12.0	29.0
COG0293	267.0	52.0	43.0	521.0	217.0
COG3751	4.0	0.0	0.0	1.0	28.0
COG3750	2.0	0.0	0.0	2.0	0.0
COG3757	19869.0	20154.0	20593.0	13828.0	13831.0
COG3756	0.0	1116.0	918.0	10.0	0.0
COG3755	26.0	20.0	18.0	32.0	67.0
COG0740	33411.0	39586.0	38854.0	20763.0	16332.0
COG4402	0.0	0.0	0.0	0.0	0.0
COG4403	4651.0	8061.0	8420.0	1195.0	1830.0
COG3759	16.0	69.0	62.0	304.0	1381.0
COG3758	62.0	50.0	33.0	46.0	116.0
COG0291	13330.0	14999.0	15095.0	9013.0	7055.0
COG3509	934.0	920.0	1127.0	1158.0	2028.0
COG4405	230.0	207.0	550.0	664.0	2054.0
COG3195	1.0	1118.0	920.0	13.0	3.0
COG3194	99.0	183.0	42.0	45.0	50.0
COG3197	28.0	0.0	0.0	25.0	71.0
COG0742	13344.0	15049.0	15125.0	9022.0	7057.0
COG3191	5441.0	6550.0	7104.0	1553.0	2095.0
COG3190	1441.0	907.0	879.0	1858.0	4112.0
COG3193	546.0	551.0	820.0	1142.0	1798.0
COG3192	1887.0	1894.0	1340.0	2252.0	1280.0
COG0297	21019.0	19814.0	19293.0	11327.0	7008.0
COG1239	307.0	404.0	298.0	461.0	444.0
COG3199	3.0	42.0	47.0	0.0	0.0
COG3198	0.0	0.0	0.0	0.0	0.0
COG0296	21250.0	23499.0	23173.0	12673.0	9624.0
COG1942	576.0	574.0	371.0	910.0	1797.0
COG0295	13699.0	13401.0	13416.0	9157.0	7285.0
COG0746	4462.0	8284.0	8168.0	1064.0	607.0
COG5010	2134.0	4461.0	4518.0	3535.0	2527.0
COG4362	10.0	1.0	1.0	5.0	3.0
COG0406	41353.0	43169.0	42591.0	25565.0	22834.0
COG0407	18844.0	23061.0	21843.0	13713.0	15530.0
COG0404	1992.0	3107.0	2956.0	2450.0	2452.0
COG0405	2621.0	3081.0	3042.0	2381.0	980.0
COG0402	20541.0	25186.0	25140.0	13375.0	11139.0
COG0403	2427.0	3255.0	2739.0	3024.0	2098.0
COG0400	27.0	1141.0	929.0	42.0	15.0
COG0401	1.0	0.0	0.0	1.0	0.0
COG4360	29.0	0.0	0.0	3.0	2.0
COG0408	8.0	1.0	0.0	6.0	33.0
COG0409	874.0	1192.0	1274.0	1596.0	2015.0
COG4576	6645.0	8150.0	7609.0	3231.0	3122.0
COG4577	36882.0	49807.0	48716.0	13024.0	9743.0
COG4574	5.0	0.0	0.0	2.0	29.0
COG4575	90.0	1.0	1.0	510.0	151.0
COG3863	1219.0	1647.0	1288.0	1206.0	885.0
COG4573	197.0	305.0	974.0	63.0	101.0
COG4570	636.0	1462.0	1584.0	741.0	889.0
COG4571	5.0	4.0	0.0	3.0	29.0
COG5654	0.0	1116.0	919.0	10.0	0.0
COG2409	22.0	18.0	7.0	49.0	565.0
COG5011	11588.0	12907.0	12870.0	6708.0	4653.0
COG4004	0.0	0.0	0.0	0.0	0.0
COG4578	782.0	704.0	912.0	125.0	35.0
COG4579	5.0	0.0	0.0	2.0	29.0
COG3943	15059.0	12104.0	12822.0	8838.0	7845.0
COG2759	20779.0	23693.0	23021.0	13034.0	7670.0
COG0088	13333.0	14991.0	15067.0	9012.0	7051.0
COG0089	13333.0	15042.0	15142.0	9013.0	7055.0
COG5655	13.0	3.0	3.0	7.0	5.0
COG4267	5073.0	6246.0	6058.0	230.0	66.0
COG0082	13855.0	15039.0	15164.0	9143.0	5668.0
COG0083	2013.0	3483.0	3410.0	2182.0	1600.0
COG0080	13333.0	15042.0	15142.0	9013.0	7055.0
COG0081	13333.0	14991.0	15086.0	9012.0	7051.0
COG0086	13315.0	15021.0	15085.0	8827.0	6743.0
COG2755	41439.0	53774.0	51337.0	29039.0	28995.0
COG0084	14252.0	15987.0	16573.0	10168.0	9123.0
COG0085	13511.0	15255.0	15649.0	9124.0	7260.0
COG0662	13367.0	19043.0	18171.0	9882.0	8079.0
COG0663	16759.0	17801.0	17836.0	8261.0	5574.0
COG0661	5179.0	5875.0	7119.0	4680.0	4366.0
COG0666	3305.0	3462.0	3325.0	3805.0	2329.0
COG0667	23592.0	29267.0	27905.0	16858.0	12252.0
COG0664	50145.0	59545.0	58623.0	34103.0	20751.0
COG0665	6311.0	10990.0	10209.0	6032.0	3961.0
COG5298	530.0	3.0	26.0	530.0	20.0
COG0668	13468.0	13953.0	13931.0	8859.0	7381.0
COG0669	13370.0	15193.0	15172.0	9016.0	7058.0
COG1049	33.0	1.0	0.0	27.0	100.0
COG0065	17063.0	20543.0	20298.0	8842.0	7087.0
COG0066	16832.0	20419.0	20063.0	8259.0	5461.0
COG0067	1383.0	2338.0	2967.0	1389.0	1024.0
COG0060	13333.0	15042.0	15143.0	9013.0	7055.0
COG0061	13338.0	15044.0	15144.0	8914.0	7050.0
COG2989	27.0	30.0	8.0	24.0	47.0
COG0063	12514.0	15013.0	15060.0	8756.0	6446.0
COG1593	21628.0	22078.0	21309.0	14169.0	7668.0
COG1040	13392.0	16201.0	16064.0	8939.0	7044.0
COG1043	841.0	3103.0	2604.0	866.0	924.0
COG1042	628.0	2397.0	2093.0	251.0	315.0
COG1045	19945.0	19249.0	19370.0	13934.0	9870.0
COG1596	1446.0	5876.0	4887.0	2386.0	1722.0
COG1595	162989.0	211134.0	201799.0	103629.0	78919.0
COG1594	0.0	0.0	0.0	0.0	0.0
COG3223	15.0	25.0	21.0	84.0	166.0
COG3089	5.0	0.0	0.0	2.0	29.0
COG4218	0.0	0.0	0.0	0.0	0.0
COG3579	1551.0	1852.0	1611.0	2756.0	5486.0
COG3088	13.0	6.0	11.0	4.0	29.0
COG1449	752.0	668.0	589.0	1173.0	865.0
COG1448	416.0	689.0	1054.0	124.0	114.0
COG3573	8.0	10.0	12.0	2.0	0.0
COG1444	1134.0	1666.0	2022.0	1445.0	873.0
COG3571	0.0	0.0	0.0	0.0	0.0
COG3570	0.0	0.0	0.0	0.0	0.0
COG3577	44.0	108.0	373.0	16.0	6.0
COG3576	3.0	1119.0	921.0	12.0	0.0
COG1443	10802.0	11308.0	11123.0	4890.0	3039.0
COG1442	5431.0	3786.0	3812.0	5069.0	5102.0
COG1625	9699.0	12808.0	12442.0	6364.0	3528.0
COG1624	13337.0	14434.0	14234.0	9304.0	6623.0
COG1627	0.0	0.0	0.0	0.0	0.0
COG1626	223.0	137.0	202.0	476.0	1371.0
COG2938	7.0	1.0	0.0	4.0	29.0
COG1620	2230.0	2804.0	2740.0	1917.0	1797.0
COG1623	1066.0	838.0	614.0	1059.0	282.0
COG1622	178.0	1147.0	923.0	42.0	141.0
COG0521	10369.0	13216.0	13299.0	5205.0	2063.0
COG2935	0.0	1116.0	919.0	10.0	0.0
COG2936	551.0	3114.0	3100.0	1055.0	2861.0
COG2937	5.0	0.0	0.0	2.0	29.0
COG1629	10815.0	15245.0	13569.0	12949.0	13030.0
COG2931	1764.0	1198.0	671.0	2667.0	864.0
COG2932	4215.0	3763.0	2992.0	6651.0	3733.0
COG2933	174.0	1162.0	951.0	22.0	95.0
COG4478	2204.0	2677.0	3183.0	1823.0	2113.0
COG5588	0.0	0.0	0.0	0.0	0.0
COG5589	0.0	0.0	0.0	0.0	0.0
COG5584	11.0	18.0	7.0	85.0	139.0
COG5585	1384.0	118.0	157.0	75.0	96.0
COG3390	0.0	0.0	0.0	0.0	0.0
COG5587	1518.0	1903.0	1970.0	2284.0	3183.0
COG5580	1.0	0.0	0.0	2.0	5.0
COG5581	2125.0	553.0	469.0	1101.0	2240.0
COG5582	13.0	20.0	8.0	20.0	6.0
COG3341	6197.0	7723.0	8176.0	1448.0	1070.0
COG4198	10538.0	11790.0	10982.0	5584.0	3786.0
COG4199	0.0	0.0	0.0	0.0	0.0
COG5349	0.0	0.0	0.0	0.0	0.0
COG4194	822.0	1534.0	1895.0	460.0	802.0
COG5347	0.0	0.0	0.0	0.0	0.0
COG4196	0.0	1116.0	919.0	10.0	0.0
COG4197	12.0	5.0	11.0	3.0	29.0
COG5342	2.0	0.0	0.0	2.0	0.0
COG4191	4336.0	7093.0	5475.0	5073.0	3947.0
COG5340	7769.0	4291.0	4835.0	5105.0	6524.0
COG5341	12493.0	12870.0	12870.0	7391.0	4615.0
COG3407	21.0	31.0	14.0	310.0	1384.0
COG2801	52754.0	48246.0	43772.0	45883.0	26229.0
COG2802	9.0	1116.0	919.0	22.0	7.0
COG3404	8905.0	11191.0	10955.0	5195.0	1373.0
COG2804	4309.0	11035.0	10340.0	4488.0	5253.0
COG2805	7166.0	9769.0	9545.0	5812.0	4176.0
COG3401	2179.0	2399.0	2657.0	1741.0	2235.0
COG2807	437.0	1878.0	2038.0	1087.0	3128.0
COG2808	10.0	1.0	0.0	5.0	2.0
COG4357	4166.0	5202.0	5044.0	683.0	28.0
COG1648	10181.0	11002.0	11726.0	4770.0	3499.0
COG0269	359.0	1873.0	2583.0	365.0	551.0
COG4352	0.0	0.0	0.0	0.0	0.0
COG4353	0.0	0.0	0.0	0.0	0.0
COG2831	93.0	2.0	2.0	511.0	179.0
COG3408	3677.0	2315.0	2391.0	3566.0	5188.0
COG4814	39.0	41.0	28.0	1284.0	5632.0
COG3581	14043.0	13935.0	14064.0	9609.0	4554.0
COG4264	25.0	1120.0	921.0	25.0	35.0
COG1912	421.0	130.0	198.0	540.0	1532.0
COG1131	161833.0	191307.0	198137.0	99563.0	76401.0
COG1133	1.0	0.0	0.0	1.0	0.0
COG1132	167190.0	176775.0	185194.0	123202.0	117312.0
COG1135	11164.0	10937.0	11147.0	8497.0	5186.0
COG1134	16915.0	18996.0	19497.0	8423.0	6375.0
COG1137	1075.0	1801.0	1529.0	813.0	1435.0
COG1136	137769.0	156084.0	160220.0	87635.0	67168.0
COG1139	7895.0	9193.0	9242.0	4444.0	2648.0
COG1027	6100.0	9337.0	8874.0	2152.0	1120.0
COG5554	0.0	0.0	0.0	0.0	0.0
COG0689	2554.0	3486.0	2431.0	2860.0	1068.0
COG4342	0.0	0.0	0.0	0.0	0.0
COG4870	13826.0	15594.0	15099.0	4839.0	2894.0
COG4077	0.0	0.0	0.0	0.0	0.0
COG4881	84.0	0.0	0.0	506.0	121.0
COG5018	3853.0	4794.0	4583.0	3797.0	1830.0
COG1342	10649.0	10800.0	10198.0	6773.0	3905.0
COG1435	3406.0	2881.0	2822.0	4131.0	3021.0
COG5162	0.0	0.0	0.0	0.0	0.0
COG3658	0.0	0.0	0.0	0.0	0.0
COG1340	0.0	0.0	0.0	0.0	0.0
COG1770	7.0	1123.0	920.0	20.0	42.0
COG4889	73.0	58.0	34.0	56.0	155.0
COG1028	78851.0	108876.0	107454.0	56705.0	46532.0
COG5464	778.0	602.0	286.0	687.0	972.0
COG4076	0.0	0.0	0.0	0.0	0.0
COG0129	19048.0	25353.0	24673.0	11343.0	9423.0
COG5019	0.0	0.0	0.0	0.0	0.0
COG3951	710.0	384.0	195.0	1057.0	965.0
COG1347	717.0	747.0	661.0	864.0	902.0
COG2022	9249.0	10703.0	9983.0	3945.0	1260.0
COG2023	0.0	0.0	0.0	0.0	0.0
COG2020	3514.0	5930.0	5059.0	3625.0	2710.0
COG2021	957.0	1659.0	1472.0	1150.0	603.0
COG2026	832.0	1453.0	1736.0	1273.0	1980.0
COG1344	17401.0	8550.0	7786.0	14404.0	13452.0
COG5163	0.0	0.0	0.0	0.0	0.0
COG2025	13198.0	10055.0	11054.0	8989.0	5307.0
COG3659	1.0	1116.0	919.0	10.0	1.0
COG2028	84.0	0.0	0.0	506.0	121.0
COG1433	8100.0	8941.0	9051.0	7376.0	5381.0
COG0524	55787.0	69607.0	69737.0	36811.0	29348.0
COG4075	0.0	0.0	0.0	0.0	0.0
COG3950	5171.0	8308.0	7978.0	1262.0	1439.0
COG1992	0.0	0.0	0.0	0.0	0.0
COG3656	0.0	0.0	0.0	0.0	0.0
COG5038	20.0	58.0	102.0	110.0	275.0
COG1479	643.0	1297.0	1652.0	860.0	1440.0
COG3322	0.0	0.0	0.0	0.0	0.0
COG5039	144.0	302.0	309.0	197.0	217.0
COG4978	396.0	733.0	717.0	553.0	280.0
COG2707	549.0	12.0	35.0	816.0	877.0
COG4972	1887.0	3085.0	3000.0	2201.0	1773.0
COG4973	6345.0	9145.0	9025.0	2514.0	2535.0
COG4970	615.0	10606.0	9125.0	740.0	203.0
COG4926	1822.0	2045.0	1544.0	2353.0	1582.0
COG4976	4244.0	5525.0	5387.0	638.0	1198.0
COG4977	23568.0	33092.0	31006.0	11736.0	11139.0
COG4974	194159.0	226246.0	225889.0	114656.0	88730.0
COG4975	56.0	90.0	50.0	596.0	2234.0
COG3977	5.0	1120.0	919.0	13.0	29.0
COG0046	12773.0	15036.0	15098.0	8325.0	6386.0
COG3975	10.0	8.0	12.0	12.0	3.0
COG3973	10426.0	11821.0	11613.0	6375.0	6669.0
COG3972	4132.0	6118.0	5809.0	272.0	2.0
COG3971	26.0	12.0	17.0	167.0	307.0
COG0047	1137.0	3515.0	3605.0	1546.0	1549.0
COG0526	7994.0	13102.0	13223.0	5115.0	5339.0
COG0044	28274.0	33758.0	33869.0	14455.0	8556.0
COG3979	1.0	0.0	0.0	1.0	1.0
COG3978	5.0	0.0	0.0	2.0	29.0
COG5628	775.0	119.0	225.0	1002.0	1356.0
COG2366	4.0	2.0	2.0	4.0	30.0
COG0517	10130.0	13699.0	13565.0	6387.0	3523.0
COG2118	0.0	0.0	0.0	0.0	0.0
COG2119	96.0	273.0	544.0	159.0	61.0
COG2116	9649.0	12092.0	11992.0	5875.0	3315.0
COG0510	1586.0	2760.0	3002.0	1851.0	1275.0
COG2114	101.0	3437.0	2776.0	131.0	122.0
COG2115	626.0	2891.0	2203.0	796.0	539.0
COG2112	0.0	0.0	0.0	0.0	0.0
COG2113	1415.0	61.0	88.0	1296.0	916.0
COG2110	22496.0	17844.0	17121.0	14178.0	9634.0
COG5626	0.0	0.0	0.0	0.0	0.0
COG0040	13246.0	14526.0	14338.0	8512.0	5486.0
COG0513	17533.0	18852.0	18487.0	18952.0	18363.0
COG5297	310.0	377.0	192.0	444.0	268.0
COG3354	0.0	0.0	0.0	0.0	0.0
COG3955	72.0	31.0	11.0	43.0	48.0
COG3641	11043.0	10924.0	10409.0	6030.0	3582.0
COG3557	1105.0	116.0	426.0	1271.0	738.0
COG2233	27514.0	31973.0	32879.0	13869.0	9996.0
COG2232	19.0	7.0	46.0	109.0	270.0
COG2231	241.0	138.0	137.0	136.0	154.0
COG2230	10581.0	13527.0	12750.0	8277.0	5511.0
COG2237	76.0	287.0	167.0	105.0	16.0
COG2236	37.0	38.0	13.0	36.0	116.0
COG2235	592.0	563.0	879.0	715.0	796.0
COG2234	4782.0	8836.0	7866.0	1795.0	1469.0
COG3551	84.0	0.0	0.0	506.0	121.0
COG2239	13467.0	16147.0	16567.0	8614.0	6628.0
COG2238	0.0	0.0	0.0	0.0	0.0
COG3510	0.0	1116.0	919.0	10.0	0.0
COG4209	34039.0	29578.0	34905.0	36914.0	83565.0
COG3371	0.0	0.0	1.0	0.0	0.0
COG3370	530.0	3.0	25.0	530.0	20.0
COG3373	0.0	0.0	0.0	0.0	0.0
COG3372	0.0	0.0	0.0	0.0	0.0
COG3375	0.0	0.0	0.0	0.0	0.0
COG1909	0.0	0.0	0.0	0.0	0.0
COG3377	548.0	3.0	26.0	532.0	21.0
COG3376	39.0	3.0	1.0	34.0	77.0
COG1904	4054.0	6943.0	7163.0	4213.0	4628.0
COG1905	19706.0	24121.0	23297.0	11114.0	5678.0
COG1906	385.0	366.0	274.0	505.0	500.0
COG1907	0.0	0.0	0.0	0.0	0.0
COG1900	173.0	85.0	78.0	9.0	72.0
COG1901	0.0	0.0	0.0	0.0	0.0
COG1902	22727.0	29172.0	33607.0	12512.0	10719.0
COG1903	10879.0	11473.0	11079.0	6007.0	3731.0
COG4746	0.0	0.0	0.0	0.0	0.0
COG3228	1.0	0.0	0.0	1.0	1.0
COG3495	0.0	0.0	0.0	0.0	0.0
COG4740	0.0	0.0	0.0	0.0	0.0
COG3832	60.0	4466.0	3677.0	67.0	47.0
COG4322	0.0	0.0	0.0	0.0	0.0
COG3381	479.0	4386.0	7096.0	447.0	747.0
COG3559	332.0	549.0	373.0	557.0	275.0
COG3382	786.0	769.0	992.0	1266.0	466.0
COG1348	9259.0	12400.0	11531.0	5836.0	1709.0
COG4752	161.0	3.0	5.0	20.0	69.0
COG4753	126828.0	151648.0	152075.0	71915.0	93342.0
COG4750	1103.0	3176.0	4029.0	665.0	919.0
COG3831	0.0	0.0	0.0	0.0	0.0
COG4756	58.0	135.0	136.0	102.0	17.0
COG4757	0.0	11.0	2.0	3.0	2.0
COG4754	0.0	0.0	0.0	0.0	0.0
COG4755	0.0	0.0	0.0	0.0	0.0
COG3836	1050.0	4256.0	4127.0	1677.0	1033.0
COG4758	254.0	331.0	277.0	483.0	1341.0
COG4759	0.0	5.0	0.0	1.0	2.0
COG3385	586.0	3.0	25.0	560.0	70.0
COG4994	0.0	0.0	0.0	0.0	0.0
COG4995	390.0	1220.0	980.0	147.0	641.0
COG4996	0.0	0.0	0.0	0.0	0.0
COG4997	1017.0	460.0	477.0	1468.0	2293.0
COG4990	3085.0	3134.0	3877.0	3302.0	1825.0
COG4991	1934.0	650.0	656.0	400.0	913.0
COG4992	18230.0	21796.0	21529.0	9082.0	5978.0
COG4993	2.0	1116.0	919.0	12.0	1.0
COG2346	26.0	1129.0	932.0	31.0	14.0
COG2345	239.0	1389.0	1140.0	485.0	1367.0
COG3835	24101.0	26563.0	27361.0	13855.0	9402.0
COG2343	0.0	1.0	0.0	0.0	0.0
COG0192	15230.0	17131.0	17940.0	11479.0	8855.0
COG2340	9294.0	6980.0	5811.0	7512.0	6190.0
COG1838	18995.0	18809.0	18497.0	9666.0	5075.0
COG1839	0.0	0.0	0.0	0.0	0.0
COG0193	13333.0	15037.0	15141.0	9013.0	7057.0
COG1830	1525.0	4680.0	4329.0	1315.0	1022.0
COG1504	0.0	0.0	0.0	0.0	0.0
COG1832	573.0	607.0	336.0	1001.0	490.0
COG1833	0.0	0.0	0.0	0.0	0.0
COG1834	1015.0	1496.0	2052.0	1231.0	1183.0
COG1835	9317.0	17714.0	16835.0	6424.0	7260.0
COG1836	530.0	3.0	26.0	530.0	20.0
COG1837	12723.0	14303.0	14340.0	8211.0	5766.0
COG0279	1565.0	2472.0	2501.0	1910.0	3439.0
COG0278	15.0	1.0	0.0	16.0	35.0
COG0196	13750.0	15705.0	15642.0	9420.0	7314.0
COG3084	5.0	0.0	0.0	2.0	29.0
COG0271	18.0	1.0	0.0	18.0	35.0
COG0270	21924.0	18160.0	18231.0	21202.0	16005.0
COG0272	14438.0	17755.0	18534.0	9908.0	7793.0
COG0275	24298.0	27197.0	26971.0	13529.0	9794.0
COG0274	7506.0	10283.0	11401.0	6730.0	6022.0
COG0277	8047.0	7518.0	6536.0	6221.0	2751.0
COG0276	101.0	526.0	788.0	372.0	1043.0
COG3740	107.0	408.0	1017.0	281.0	872.0
COG3741	0.0	1.0	1.0	0.0	0.0
COG3742	0.0	0.0	0.0	0.0	0.0
COG3743	0.0	0.0	0.0	0.0	0.0
COG3744	9.0	1117.0	919.0	22.0	7.0
COG3745	907.0	1067.0	1218.0	831.0	1267.0
COG3746	466.0	1623.0	1394.0	614.0	594.0
COG3657	8.0	6.0	11.0	1.0	1.0
COG3748	0.0	0.0	0.0	0.0	0.0
COG3749	0.0	1.0	0.0	0.0	0.0
COG4999	1.0	0.0	0.0	1.0	0.0
COG4813	0.0	0.0	0.0	0.0	0.0
COG3182	100.0	3448.0	2808.0	64.0	56.0
COG3183	554.0	881.0	766.0	653.0	1351.0
COG3180	563.0	48.0	60.0	546.0	60.0
COG3181	3824.0	2833.0	2433.0	5790.0	2825.0
COG3186	0.0	0.0	1.0	0.0	0.0
COG3187	684.0	1831.0	1594.0	663.0	800.0
COG3184	15.0	1127.0	925.0	12.0	17.0
COG3185	26.0	40.0	24.0	32.0	31.0
COG3188	86.0	70.0	353.0	36.0	491.0
COG3189	29.0	119.0	111.0	133.0	760.0
COG3361	0.0	1116.0	918.0	10.0	0.0
COG2431	1202.0	1157.0	1285.0	1738.0	1463.0
COG3938	192.0	2244.0	2300.0	135.0	38.0
COG4667	15201.0	14437.0	15265.0	8823.0	6032.0
COG2106	0.0	0.0	0.0	0.0	0.0
COG2433	3066.0	663.0	591.0	2508.0	810.0
COG0473	13508.0	15764.0	15580.0	8718.0	5899.0
COG0472	16743.0	19350.0	19048.0	12968.0	11695.0
COG0471	14799.0	18933.0	18165.0	12427.0	8610.0
COG0470	0.0	0.0	0.0	0.0	0.0
COG5117	0.0	0.0	0.0	0.0	0.0
COG0476	10959.0	10937.0	10178.0	6088.0	2813.0
COG0475	6352.0	10313.0	10294.0	7338.0	9756.0
COG0474	37328.0	43065.0	43299.0	24848.0	19391.0
COG0479	4797.0	7864.0	7943.0	1627.0	1246.0
COG5118	0.0	0.0	0.0	0.0	0.0
COG1234	19477.0	19893.0	19083.0	10637.0	7087.0
COG3933	302.0	1028.0	3896.0	260.0	760.0
COG1235	12817.0	17352.0	17095.0	8427.0	6850.0
COG4506	12372.0	12635.0	12590.0	7551.0	5444.0
COG1059	539.0	3.0	25.0	530.0	21.0
COG5664	0.0	0.0	0.0	0.0	0.0
COG4509	26149.0	32810.0	36116.0	12431.0	11076.0
COG4508	9.0	19.0	14.0	103.0	34.0
COG2158	7975.0	8042.0	7672.0	2926.0	1128.0
COG2764	848.0	3090.0	2680.0	1613.0	3110.0
COG2766	335.0	514.0	334.0	555.0	274.0
COG2761	522.0	204.0	158.0	443.0	1024.0
COG2859	662.0	635.0	675.0	1103.0	1942.0
COG5640	3.0	39.0	22.0	1.0	1.0
COG3937	2060.0	1327.0	1913.0	1018.0	2295.0
COG2768	17673.0	21770.0	21948.0	9236.0	6294.0
COG3936	10.0	1.0	0.0	5.0	3.0
COG3935	12241.0	12484.0	12630.0	7271.0	5600.0
COG1229	0.0	0.0	0.0	0.0	0.0
COG3934	55.0	21.0	48.0	132.0	289.0
COG1056	182.0	1130.0	1022.0	120.0	22.0
COG1057	13407.0	15075.0	15137.0	9057.0	7106.0
COG1054	555.0	1150.0	957.0	562.0	67.0
COG1055	16752.0	19766.0	19733.0	9056.0	7251.0
COG1052	22812.0	25006.0	27037.0	17833.0	18109.0
COG1053	24028.0	36942.0	45281.0	15387.0	12802.0
COG0699	0.0	0.0	0.0	0.0	0.0
COG1051	52658.0	53731.0	54869.0	33503.0	30033.0
COG0697	31469.0	33209.0	33390.0	22252.0	14061.0
COG0696	13495.0	14632.0	14542.0	9121.0	6875.0
COG0695	1948.0	2982.0	2819.0	2106.0	1400.0
COG0694	1692.0	1176.0	1837.0	1268.0	341.0
COG0693	16233.0	17981.0	17109.0	12619.0	10703.0
COG0692	11381.0	11754.0	12431.0	5799.0	5405.0
COG0691	13333.0	15042.0	15124.0	9013.0	7055.0
COG0690	6757.0	5813.0	5982.0	5788.0	6100.0
COG0051	13324.0	14959.0	14762.0	8936.0	7013.0
COG0050	14074.0	15349.0	15535.0	9669.0	8469.0
COG0053	17998.0	18333.0	18015.0	12485.0	8779.0
COG0052	13345.0	15005.0	15081.0	9015.0	7052.0
COG0055	20220.0	20660.0	20544.0	10828.0	7398.0
COG0054	11536.0	11708.0	11194.0	6640.0	3356.0
COG0057	13954.0	16826.0	16642.0	9776.0	7387.0
COG0508	2127.0	5128.0	4009.0	3229.0	2011.0
COG0059	12358.0	14187.0	13901.0	7722.0	5245.0
COG0506	171.0	36.0	23.0	13.0	106.0
COG0505	12958.0	15445.0	15955.0	8628.0	7296.0
COG0504	13858.0	15043.0	15161.0	9523.0	7075.0
COG0503	22312.0	27221.0	27269.0	13988.0	13340.0
COG1585	12218.0	12712.0	13167.0	7309.0	4334.0
COG0501	1548.0	1832.0	1579.0	2123.0	2624.0
COG1587	1232.0	3210.0	3265.0	1026.0	1167.0
COG1728	651.0	394.0	208.0	595.0	851.0
COG4008	0.0	0.0	0.0	0.0	0.0
COG1571	0.0	22.0	0.0	6.0	36.0
COG0434	327.0	795.0	1785.0	308.0	397.0
COG4219	29059.0	34737.0	31767.0	18300.0	15197.0
COG0630	1790.0	583.0	1076.0	372.0	968.0
COG4215	5.0	1.0	1.0	3.0	30.0
COG4214	4866.0	6893.0	6502.0	1439.0	537.0
COG4213	14715.0	19614.0	18783.0	3991.0	608.0
COG1483	208.0	115.0	189.0	468.0	1330.0
COG4211	5579.0	3606.0	3193.0	4596.0	2870.0
COG0183	11308.0	7635.0	7166.0	7752.0	5270.0
COG3569	0.0	1116.0	919.0	10.0	0.0
COG0181	10407.0	12105.0	12018.0	5267.0	3808.0
COG1459	5298.0	10779.0	10656.0	4923.0	5657.0
COG0187	26817.0	29261.0	29279.0	18341.0	15084.0
COG0186	11272.0	14869.0	14920.0	8655.0	6104.0
COG0185	13330.0	15000.0	15077.0	9013.0	7055.0
COG0184	13333.0	15042.0	15142.0	9013.0	7055.0
COG1452	771.0	1797.0	1520.0	718.0	856.0
COG1453	15972.0	18309.0	18544.0	11182.0	9755.0
COG1450	229.0	9187.0	7444.0	118.0	148.0
COG3563	100.0	42.0	32.0	514.0	125.0
COG3564	0.0	2.0	1.0	3.0	2.0
COG1457	3885.0	4273.0	3799.0	3469.0	3315.0
COG1454	47354.0	53555.0	53244.0	31417.0	24580.0
COG3567	106.0	44.0	33.0	516.0	153.0
COG2909	6691.0	10015.0	10425.0	4461.0	4292.0
COG2908	808.0	2045.0	1730.0	1183.0	2114.0
COG1630	0.0	0.0	0.0	0.0	0.0
COG1631	0.0	0.0	0.0	0.0	0.0
COG1636	11582.0	13221.0	13164.0	7037.0	5128.0
COG1637	1.0	7.0	1.0	6.0	4.0
COG1634	0.0	0.0	0.0	0.0	0.0
COG1635	5.0	34.0	22.0	4.0	19.0
COG2901	12.0	6.0	11.0	3.0	29.0
COG2900	174.0	46.0	32.0	12.0	95.0
COG1638	17021.0	15425.0	14458.0	13798.0	7643.0
COG1639	636.0	29.0	6.0	56.0	308.0
COG2905	1331.0	3830.0	3086.0	1362.0	1134.0
COG2904	13.0	6.0	11.0	5.0	34.0
COG2907	1.0	1116.0	919.0	10.0	1.0
COG2906	5.0	0.0	0.0	2.0	29.0
COG0639	12.0	5.0	11.0	3.0	29.0
COG3640	14291.0	19906.0	19584.0	2986.0	308.0
COG2015	253.0	383.0	378.0	719.0	360.0
COG1488	12982.0	13331.0	13639.0	8047.0	6927.0
COG3033	1359.0	972.0	774.0	1649.0	1010.0
COG2014	314.0	797.0	1182.0	649.0	1469.0
COG3851	8.0	2.0	1.0	15.0	31.0
COG4006	0.0	0.0	0.0	0.0	0.0
COG5339	5.0	0.0	0.0	2.0	29.0
COG5338	0.0	1116.0	919.0	10.0	0.0
COG1465	253.0	42.0	32.0	515.0	188.0
COG5331	0.0	0.0	0.0	0.0	0.0
COG5330	0.0	0.0	0.0	0.0	0.0
COG5337	4696.0	5870.0	5606.0	1696.0	1631.0
COG5336	802.0	121.0	416.0	1048.0	208.0
COG4726	3.0	2.0	1.0	11.0	2.0
COG3414	3326.0	2642.0	5619.0	1419.0	2196.0
COG3415	3084.0	1279.0	1897.0	2868.0	832.0
COG3416	0.0	0.0	0.0	0.0	0.0
COG3417	34.0	15.0	12.0	106.0	160.0
COG3410	614.0	389.0	884.0	990.0	1609.0
COG2838	1.0	1122.0	920.0	13.0	4.0
COG3412	219.0	122.0	116.0	233.0	1322.0
COG0713	538.0	1707.0	1460.0	710.0	764.0
COG2835	265.0	52.0	44.0	519.0	219.0
COG2834	1351.0	709.0	930.0	1746.0	984.0
COG2837	28.0	59.0	32.0	284.0	901.0
COG4320	5.0	45.0	48.0	78.0	134.0
COG3418	5.0	0.0	0.0	2.0	29.0
COG2830	468.0	528.0	498.0	607.0	596.0
COG2833	0.0	0.0	0.0	0.0	0.0
COG2832	7319.0	9317.0	9750.0	3325.0	2343.0
COG0711	17309.0	20112.0	20118.0	9815.0	8340.0
COG2219	0.0	0.0	0.0	0.0	0.0
COG0716	33122.0	34793.0	35015.0	19946.0	16254.0
COG3466	0.0	0.0	0.0	0.0	0.0
COG0717	359.0	531.0	465.0	681.0	1523.0
COG5379	0.0	1116.0	919.0	10.0	0.0
COG4878	3649.0	5346.0	5044.0	147.0	3.0
COG0242	24922.0	27248.0	28006.0	15248.0	13021.0
COG1129	51926.0	71250.0	68371.0	21721.0	12135.0
COG1126	35959.0	38961.0	39647.0	22736.0	17547.0
COG1127	1200.0	1827.0	1551.0	1728.0	1216.0
COG1124	1681.0	3025.0	3154.0	1321.0	1906.0
COG0715	30505.0	42202.0	41009.0	20393.0	12360.0
COG3298	28.0	0.0	0.0	25.0	71.0
COG1123	31012.0	39592.0	39636.0	19627.0	17202.0
COG1120	25284.0	28059.0	28475.0	16850.0	11852.0
COG1121	12612.0	13950.0	13286.0	9438.0	8431.0
COG5246	0.0	0.0	0.0	0.0	0.0
COG5245	0.0	14.0	11.0	77.0	42.0
COG5244	29.0	0.0	0.0	3.0	2.0
COG5243	0.0	14.0	11.0	77.0	42.0
COG5241	0.0	0.0	0.0	0.0	0.0
COG3752	1.0	1116.0	919.0	12.0	1.0
COG4408	27.0	152.0	30.0	3.0	1.0
COG5249	0.0	0.0	0.0	0.0	0.0
COG4037	0.0	0.0	0.0	0.0	0.0
COG4036	0.0	0.0	0.0	0.0	0.0
COG4035	0.0	0.0	0.0	0.0	0.0
COG4409	806.0	4547.0	4086.0	867.0	749.0
COG4033	0.0	0.0	0.0	0.0	0.0
COG4032	111.0	283.0	298.0	269.0	249.0
COG4031	0.0	0.0	0.0	0.0	0.0
COG1558	4034.0	1891.0	1449.0	4217.0	4712.0
COG4039	0.0	0.0	0.0	0.0	0.0
COG4038	0.0	0.0	0.0	0.0	0.0
COG4393	362.0	419.0	265.0	472.0	279.0
COG3754	3857.0	5622.0	5470.0	186.0	32.0
COG4940	44.0	22.0	11.0	37.0	80.0
COG4013	0.0	0.0	0.0	0.0	0.0
COG3421	33.0	5.0	3.0	58.0	622.0
COG4401	283.0	378.0	190.0	475.0	262.0
COG1221	301.0	932.0	3293.0	156.0	275.0
COG4339	0.0	1118.0	919.0	12.0	2.0
COG0864	655.0	2211.0	2115.0	1173.0	645.0
COG3647	153.0	1130.0	930.0	88.0	105.0
COG0860	43369.0	50172.0	50634.0	23515.0	16564.0
COG0861	725.0	3331.0	3026.0	1525.0	2116.0
COG0863	12014.0	12119.0	12594.0	12700.0	10678.0
COG3422	0.0	1116.0	937.0	10.0	0.0
COG5632	14831.0	19552.0	19197.0	6436.0	4553.0
COG3980	573.0	157.0	221.0	1515.0	1717.0
COG3981	4452.0	978.0	1679.0	4366.0	1598.0
COG3964	185.0	142.0	97.0	150.0	233.0
COG4588	0.0	0.0	0.0	0.0	0.0
COG4721	929.0	596.0	537.0	1460.0	1998.0
COG2469	0.0	0.0	0.0	0.0	0.0
COG0744	8586.0	7969.0	9197.0	7720.0	6931.0
COG5636	208.0	115.0	189.0	468.0	1330.0
COG5637	0.0	1116.0	918.0	10.0	0.0
COG5634	0.0	0.0	1.0	0.0	0.0
COG3967	2.0	2.0	2.0	1.0	2.0
COG3960	240.0	269.0	220.0	477.0	1378.0
COG3961	167.0	1.0	1.0	9.0	96.0
COG3962	667.0	372.0	308.0	520.0	1348.0
COG5631	1.0	0.0	0.0	1.0	1.0
COG3058	509.0	50.0	49.0	1045.0	408.0
COG3968	19654.0	23214.0	23670.0	11719.0	6009.0
COG3969	4572.0	6056.0	6200.0	1819.0	2176.0
COG5077	0.0	0.0	0.0	0.0	0.0
COG5639	0.0	0.0	0.0	0.0	0.0
COG3847	591.0	111.0	100.0	50.0	76.0
COG2169	145.0	1300.0	1010.0	785.0	858.0
COG2168	5.0	0.0	0.0	2.0	29.0
COG4396	347.0	127.0	176.0	534.0	198.0
COG3649	5439.0	4341.0	4592.0	5062.0	3823.0
COG3334	619.0	12.0	11.0	639.0	845.0
COG2163	384.0	707.0	444.0	704.0	545.0
COG2162	906.0	2305.0	2279.0	683.0	100.0
COG2161	1282.0	491.0	548.0	1311.0	2016.0
COG2160	10250.0	14258.0	13446.0	2806.0	2271.0
COG2167	0.0	0.0	0.0	0.0	0.0
COG3845	12606.0	15548.0	14451.0	9721.0	6249.0
COG2165	7050.0	15919.0	15195.0	6529.0	8864.0
COG2827	11266.0	14014.0	13832.0	5918.0	3335.0
COG5175	0.0	0.0	0.0	0.0	0.0
COG3844	0.0	0.0	1.0	0.0	0.0
COG2824	297.0	1602.0	1329.0	120.0	112.0
COG5008	43.0	38.0	68.0	9.0	4.0
COG3966	122.0	210.0	78.0	365.0	1434.0
COG3843	87.0	104.0	139.0	40.0	87.0
COG4337	0.0	0.0	0.0	0.0	0.0
COG4829	0.0	0.0	0.0	0.0	0.0
COG4693	54.0	491.0	793.0	72.0	72.0
COG4692	193.0	1222.0	1027.0	106.0	144.0
COG4691	1.0	0.0	0.0	1.0	1.0
COG3648	0.0	1118.0	919.0	12.0	2.0
COG4697	0.0	0.0	0.0	0.0	0.0
COG1946	6.0	7.0	2.0	8.0	33.0
COG4695	8533.0	10823.0	11138.0	4966.0	4539.0
COG4694	166.0	2184.0	1953.0	77.0	24.0
COG5111	0.0	0.0	0.0	0.0	0.0
COG4699	15.0	22.0	11.0	12.0	9.0
COG3840	5.0	0.0	0.0	2.0	29.0
COG3859	7152.0	9985.0	9970.0	3541.0	3046.0
COG3051	685.0	74.0	95.0	1152.0	832.0
COG2220	9703.0	10999.0	10900.0	9464.0	7637.0
COG2221	23636.0	28290.0	28910.0	14390.0	10414.0
COG2222	4790.0	6862.0	8168.0	1089.0	1464.0
COG2223	2705.0	3306.0	3621.0	2052.0	3151.0
COG2224	5.0	7.0	2.0	6.0	31.0
COG2225	161.0	7.0	3.0	9.0	122.0
COG2226	62036.0	78130.0	77103.0	46189.0	31676.0
COG2227	11363.0	11889.0	12757.0	12969.0	12866.0
COG1388	10776.0	12319.0	10707.0	6861.0	5766.0
COG2229	9.0	1116.0	918.0	22.0	6.0
COG0182	3627.0	3348.0	2644.0	3372.0	2743.0
COG4826	7344.0	9301.0	9297.0	2819.0	3657.0
COG4394	8.0	6.0	11.0	1.0	1.0
COG1938	0.0	0.0	0.0	2.0	2.0
COG3368	0.0	0.0	0.0	0.0	0.0
COG3369	458.0	1066.0	1362.0	643.0	662.0
COG1931	0.0	0.0	0.0	0.0	0.0
COG1930	1682.0	3349.0	3649.0	1460.0	2105.0
COG1933	0.0	0.0	0.0	0.0	0.0
COG1932	11869.0	13230.0	13671.0	7476.0	5416.0
COG1935	0.0	0.0	0.0	0.0	0.0
COG1934	221.0	1168.0	962.0	62.0	179.0
COG3360	0.0	0.0	0.0	0.0	0.0
COG1936	208.0	115.0	189.0	468.0	1330.0
COG3092	5.0	0.0	0.0	2.0	29.0
COG4359	17.0	42.0	33.0	8.0	3.0
COG3848	0.0	0.0	0.0	0.0	0.0
COG1224	0.0	0.0	0.0	0.0	0.0
COG1455	4863.0	6561.0	11675.0	5016.0	8923.0
COG5140	0.0	0.0	0.0	0.0	0.0
COG2848	12251.0	13295.0	13641.0	7634.0	5675.0
COG4041	0.0	0.0	0.0	0.0	0.0
COG5663	692.0	568.0	491.0	119.0	17.0
COG1805	495.0	600.0	557.0	641.0	664.0
COG1804	5646.0	10357.0	11667.0	1777.0	2773.0
COG1807	8155.0	15497.0	14074.0	6905.0	7395.0
COG1806	355.0	1194.0	1356.0	408.0	1350.0
COG1801	30.0	1161.0	938.0	301.0	870.0
COG2359	1597.0	2118.0	2117.0	1869.0	1135.0
COG1803	15540.0	17205.0	16958.0	10283.0	6910.0
COG1802	27310.0	30527.0	28487.0	18401.0	11827.0
COG2354	5.0	7.0	1.0	5.0	32.0
COG2355	5094.0	7696.0	7797.0	4675.0	3453.0
COG2356	32.0	61.0	44.0	114.0	70.0
COG2357	34443.0	38178.0	38710.0	14264.0	11030.0
COG2350	52.0	113.0	398.0	20.0	15.0
COG2351	13.0	1118.0	920.0	26.0	7.0
COG2352	11.0	1126.0	923.0	20.0	40.0
COG2353	53.0	1128.0	921.0	60.0	120.0
COG3419	0.0	0.0	0.0	0.0	0.0
COG5166	0.0	0.0	0.0	0.0	0.0
COG5167	1.0	0.0	0.0	2.0	11.0
COG2512	119.0	218.0	181.0	152.0	135.0
COG5164	0.0	0.0	0.0	0.0	0.0
COG1440	5297.0	5036.0	9685.0	2887.0	3297.0
COG4354	459.0	658.0	807.0	975.0	2025.0
COG5165	0.0	0.0	0.0	0.0	0.0
COG3779	0.0	0.0	0.0	0.0	0.0
COG3778	243.0	6.0	11.0	509.0	185.0
COG3775	2551.0	1948.0	3219.0	739.0	715.0
COG3774	2680.0	3462.0	3395.0	2809.0	3881.0
COG3777	0.0	0.0	0.0	0.0	0.0
COG3776	5.0	0.0	0.0	2.0	28.0
COG3771	5.0	0.0	0.0	2.0	29.0
COG3770	1.0	0.0	0.0	1.0	1.0
COG3773	18159.0	18100.0	17140.0	14554.0	11571.0
COG3772	1498.0	2380.0	1912.0	1774.0	1201.0
COG2348	1057.0	1233.0	2061.0	810.0	486.0
COG4654	0.0	1116.0	919.0	10.0	0.0
COG5160	0.0	0.0	0.0	0.0	0.0
COG3179	1.0	1.0	0.0	1.0	1.0
COG3178	10.0	1122.0	930.0	12.0	7.0
COG3177	22502.0	25038.0	25862.0	12536.0	8665.0
COG3176	733.0	1751.0	1498.0	1161.0	853.0
COG3175	2.0	1.0	0.0	2.0	0.0
COG3174	45.0	1129.0	926.0	15.0	13.0
COG3173	2431.0	1120.0	806.0	2982.0	2307.0
COG3172	747.0	1238.0	1136.0	1015.0	1385.0
COG3171	5.0	0.0	0.0	2.0	29.0
COG3170	8.0	1121.0	929.0	11.0	1.0
COG5045	0.0	0.0	0.0	0.0	0.0
COG5044	0.0	0.0	0.0	0.0	0.0
COG5047	0.0	0.0	0.0	0.0	0.0
COG0460	18786.0	23389.0	23509.0	10261.0	5900.0
COG0461	18722.0	22651.0	22823.0	11344.0	8279.0
COG0462	20934.0	25369.0	25614.0	13156.0	10613.0
COG0463	127156.0	154813.0	151279.0	80892.0	72165.0
COG0464	2998.0	4515.0	4076.0	3846.0	2590.0
COG0465	32662.0	36363.0	36370.0	20068.0	14411.0
COG0466	18166.0	21345.0	21084.0	10074.0	6676.0
COG5107	0.0	0.0	0.0	0.0	0.0
COG0468	13896.0	15190.0	15341.0	9594.0	9011.0
COG0469	15517.0	16040.0	15462.0	10836.0	7293.0
COG4587	1560.0	1880.0	2020.0	2121.0	3003.0
COG4512	8594.0	2822.0	2845.0	4737.0	3677.0
COG5558	0.0	0.0	0.0	0.0	0.0
COG5043	0.0	0.0	0.0	0.0	0.0
COG4517	0.0	0.0	0.0	0.0	0.0
COG4518	0.0	0.0	0.0	0.0	0.0
COG5042	0.0	0.0	0.0	0.0	0.0
COG4260	11439.0	13243.0	12774.0	6891.0	5784.0
COG2770	0.0	0.0	0.0	0.0	0.0
COG2771	71.0	977.0	1576.0	101.0	172.0
COG5253	0.0	0.0	0.0	0.0	0.0
COG3462	2707.0	153.0	268.0	2764.0	123.0
COG0266	1276.0	1843.0	2276.0	2029.0	3039.0
COG0267	13126.0	13900.0	14304.0	9475.0	7387.0
COG0264	13333.0	15042.0	15124.0	9013.0	7055.0
COG0265	34995.0	47330.0	45413.0	23077.0	15270.0
COG0262	13011.0	16466.0	15955.0	8809.0	7687.0
COG0263	12756.0	15180.0	15158.0	8405.0	6515.0
COG0260	1223.0	457.0	959.0	1807.0	1896.0
COG0261	13863.0	15044.0	15167.0	9543.0	7075.0
COG3083	96.0	5.0	11.0	509.0	157.0
COG3082	5.0	0.0	0.0	2.0	29.0
COG3081	46.0	553.0	1137.0	50.0	94.0
COG3080	5.0	0.0	0.0	2.0	29.0
COG3087	172.0	139.0	133.0	177.0	382.0
COG3086	1072.0	1362.0	1172.0	1183.0	1108.0
COG0268	12442.0	14887.0	14967.0	8666.0	5587.0
COG3583	1811.0	2111.0	1745.0	2390.0	1254.0
COG1023	542.0	90.0	385.0	535.0	23.0
COG1022	8413.0	9520.0	8404.0	6094.0	4713.0
COG1021	260.0	616.0	988.0	607.0	1473.0
COG1020	18607.0	23548.0	22269.0	13551.0	8817.0
COG0688	8404.0	10486.0	10025.0	4788.0	2545.0
COG1026	10839.0	11434.0	11769.0	5704.0	3308.0
COG1025	5.0	0.0	0.0	2.0	28.0
COG1024	10909.0	7071.0	7164.0	8160.0	4785.0
COG0684	2290.0	3334.0	3184.0	3190.0	2234.0
COG0685	12815.0	16185.0	15637.0	8524.0	6827.0
COG0686	1546.0	3480.0	3708.0	885.0	258.0
COG0687	13001.0	14299.0	14277.0	7153.0	5749.0
COG0680	605.0	640.0	872.0	1157.0	621.0
COG0681	29540.0	28968.0	29335.0	18821.0	13832.0
COG0682	18689.0	23222.0	23056.0	10650.0	8678.0
COG0683	14467.0	15079.0	13783.0	10763.0	5590.0
COG4275	1.0	0.0	0.0	1.0	0.0
COG0518	1045.0	3466.0	3623.0	984.0	1989.0
COG0519	14124.0	15720.0	16008.0	10376.0	8866.0
COG0048	13314.0	14984.0	15022.0	8903.0	6780.0
COG0049	12548.0	14925.0	15024.0	8859.0	6454.0
COG0514	13687.0	16293.0	15594.0	10705.0	9298.0
COG0515	45519.0	72542.0	69777.0	21985.0	14575.0
COG0516	13615.0	15283.0	15416.0	9825.0	9848.0
COG0045	333.0	1385.0	1025.0	579.0	282.0
COG0042	23980.0	27071.0	26676.0	14473.0	10927.0
COG0511	15747.0	19388.0	19528.0	7619.0	4386.0
COG0512	10786.0	11978.0	11886.0	5277.0	4191.0
COG0041	12772.0	16152.0	16035.0	8332.0	6381.0
COG3555	1.0	1117.0	919.0	11.0	1.0
COG3554	0.0	0.0	0.0	0.0	0.0
COG5002	23789.0	27762.0	26964.0	16904.0	15135.0
COG3556	0.0	0.0	0.0	0.0	0.0
COG4208	7619.0	8209.0	7862.0	2348.0	687.0
COG3550	8061.0	9855.0	9949.0	3617.0	2475.0
COG3553	0.0	1116.0	918.0	10.0	0.0
COG3552	25.0	44.0	37.0	27.0	10.0
COG4271	3718.0	5275.0	5066.0	195.0	53.0
COG4206	3816.0	4895.0	4521.0	4355.0	4545.0
COG4200	11032.0	10960.0	10433.0	6147.0	5320.0
COG3558	1.0	1118.0	920.0	13.0	3.0
COG4270	10.0	7.0	2.0	13.0	8.0
COG0190	14022.0	16059.0	16579.0	9671.0	7203.0
COG0191	27771.0	33109.0	37380.0	16757.0	14316.0
COG3795	2.0	5585.0	4594.0	51.0	2.0
COG3794	0.0	1.0	1.0	0.0	0.0
COG0194	24389.0	24912.0	25989.0	14052.0	13020.0
COG0195	13333.0	15042.0	15124.0	9013.0	7055.0
COG3791	19.0	44.0	48.0	17.0	36.0
COG0197	13333.0	15042.0	15142.0	9013.0	7055.0
COG0198	12902.0	14922.0	15042.0	8889.0	7001.0
COG0199	13341.0	14997.0	14802.0	9113.0	7200.0
COG3589	2138.0	1737.0	1844.0	2553.0	2060.0
COG0430	8.0	1121.0	929.0	11.0	0.0
COG3799	536.0	7.0	31.0	544.0	26.0
COG3798	0.0	0.0	0.0	0.0	0.0
COG5005	283.0	42.0	32.0	520.0	195.0
COG4022	0.0	0.0	0.0	0.0	0.0
COG4023	0.0	0.0	0.0	0.0	0.0
COG1481	12529.0	13252.0	13623.0	7801.0	6088.0
COG1480	2243.0	3307.0	2574.0	2943.0	1352.0
COG5633	5.0	0.0	0.0	2.0	29.0
COG1482	12195.0	14991.0	15645.0	8351.0	5460.0
COG1485	7.0	3.0	1.0	7.0	31.0
COG1484	44365.0	45312.0	44015.0	29878.0	20854.0
COG1487	69.0	1759.0	1828.0	83.0	151.0
COG1338	3950.0	1891.0	1449.0	3711.0	4590.0
COG1489	11403.0	11592.0	11354.0	6614.0	3994.0
COG1336	38.0	1117.0	929.0	13.0	7.0
COG1335	16375.0	20260.0	20343.0	11627.0	9623.0
COG1334	720.0	531.0	344.0	698.0	937.0
COG1333	26.0	23.0	15.0	58.0	25.0
COG1332	3716.0	5297.0	5245.0	158.0	4.0
COG1331	3703.0	4248.0	3898.0	4803.0	7604.0
COG1330	12.0	6.0	11.0	3.0	29.0
COG5328	0.0	0.0	0.0	0.0	0.0
COG5329	0.0	0.0	0.0	0.0	1.0
COG5321	0.0	0.0	0.0	0.0	0.0
COG5322	3.0	2.0	1.0	12.0	2.0
COG5323	100.0	42.0	32.0	514.0	124.0
COG5324	0.0	0.0	0.0	0.0	0.0
COG4146	398.0	53.0	25.0	137.0	668.0
COG4338	0.0	0.0	0.0	0.0	0.0
COG3420	111.0	290.0	305.0	199.0	243.0
COG2828	238.0	925.0	985.0	117.0	113.0
COG2829	38.0	34.0	22.0	30.0	114.0
COG3425	20.0	32.0	14.0	309.0	1380.0
COG3424	0.0	1118.0	919.0	12.0	2.0
COG3427	1.0	51.0	57.0	1.0	5.0
COG3426	7108.0	5422.0	4640.0	5846.0	2970.0
COG3429	1.0	1123.0	920.0	15.0	4.0
COG2823	272.0	11.0	18.0	546.0	256.0
COG2820	12007.0	12990.0	13159.0	7741.0	7151.0
COG2821	281.0	89.0	75.0	526.0	220.0
COG2826	34262.0	35634.0	36379.0	17757.0	16863.0
COG4335	446.0	1272.0	1060.0	69.0	18.0
COG4336	3844.0	6595.0	6780.0	293.0	152.0
COG2825	1987.0	1889.0	1749.0	2957.0	2288.0
COG4388	253.0	1157.0	950.0	525.0	188.0
COG4472	12768.0	13057.0	13049.0	8074.0	6377.0
COG1159	13333.0	15053.0	15150.0	9039.0	7062.0
COG1158	10541.0	13711.0	13536.0	5589.0	4563.0
COG1153	0.0	0.0	0.0	0.0	0.0
COG1152	3891.0	5404.0	5139.0	446.0	240.0
COG1151	21939.0	24999.0	24698.0	13329.0	6539.0
COG1150	5362.0	7270.0	7044.0	2333.0	1302.0
COG1157	2359.0	3002.0	2324.0	3605.0	3995.0
COG2309	12993.0	16389.0	16107.0	6900.0	4379.0
COG1155	10961.0	14090.0	14291.0	7820.0	5173.0
COG1154	14878.0	15768.0	16202.0	9871.0	8666.0
COG5255	0.0	5.0	1.0	0.0	0.0
COG5256	0.0	0.0	0.0	0.0	0.0
COG5257	0.0	0.0	0.0	0.0	0.0
COG0507	25225.0	29118.0	29536.0	17041.0	13524.0
COG2610	10630.0	12041.0	11438.0	5812.0	2890.0
COG4018	0.0	0.0	0.0	0.0	0.0
COG5258	0.0	0.0	0.0	0.0	0.0
COG5259	0.0	0.0	0.0	0.0	0.0
COG2916	20.0	14.0	24.0	5.0	32.0
COG2917	12.0	6.0	11.0	3.0	29.0
COG2914	12.0	6.0	11.0	3.0	29.0
COG2915	5.0	0.0	0.0	2.0	29.0
COG2912	6.0	1116.0	919.0	14.0	34.0
COG2913	72.0	6.0	11.0	11.0	34.0
COG2910	589.0	1233.0	1365.0	773.0	1286.0
COG2911	1195.0	2280.0	1996.0	1790.0	1447.0
COG4028	0.0	0.0	0.0	0.0	0.0
COG3677	564.0	936.0	822.0	161.0	350.0
COG2918	51.0	69.0	63.0	348.0	1003.0
COG2919	1210.0	603.0	1227.0	2010.0	2589.0
COG4341	0.0	0.0	0.0	0.0	0.0
COG4895	912.0	327.0	436.0	1174.0	1434.0
COG4385	1369.0	1207.0	1034.0	1920.0	632.0
COG3670	0.0	0.0	0.0	0.0	0.0
COG3403	0.0	0.0	1.0	0.0	0.0
COG4894	5131.0	7108.0	7376.0	1432.0	1325.0
COG0859	1998.0	6399.0	5572.0	2549.0	2044.0
COG0858	13081.0	15000.0	15110.0	8498.0	6868.0
COG4897	10.0	1.0	0.0	5.0	2.0
COG0851	5706.0	2715.0	2620.0	4084.0	4689.0
COG0850	5410.0	3140.0	3227.0	4341.0	4937.0
COG0853	8132.0	8167.0	7403.0	3979.0	1801.0
COG0852	538.0	1309.0	1152.0	1073.0	1681.0
COG0855	16481.0	20913.0	21028.0	8433.0	6202.0
COG0854	684.0	1714.0	1484.0	671.0	790.0
COG0857	305.0	3.0	1.0	6.0	128.0
COG0087	13333.0	14991.0	15086.0	9012.0	7051.0
COG4899	7.0	5.0	11.0	1.0	0.0
COG4898	527.0	1586.0	1398.0	918.0	1731.0
COG4384	243.0	6.0	11.0	509.0	185.0
COG3671	537.0	8.0	36.0	531.0	20.0
COG5435	5.0	1.0	1.0	2.0	29.0
COG5290	0.0	0.0	0.0	0.0	0.0
COG5291	105.0	95.0	106.0	45.0	74.0
COG2260	0.0	0.0	0.0	0.0	0.0
COG1958	0.0	22.0	0.0	6.0	36.0
COG5642	0.0	1116.0	919.0	10.0	0.0
COG5641	0.0	0.0	0.0	0.0	0.0
COG5293	92.0	174.0	204.0	111.0	20.0
COG1464	11492.0	11450.0	11612.0	8756.0	5546.0
COG5646	25.0	96.0	362.0	13.0	24.0
COG3957	3967.0	6685.0	6195.0	929.0	1848.0
COG3956	4112.0	5984.0	5433.0	4683.0	3052.0
COG3959	16846.0	18483.0	20190.0	8859.0	8276.0
COG3958	16816.0	18337.0	20145.0	8849.0	8275.0
COG5649	0.0	1116.0	919.0	10.0	0.0
COG5648	0.0	0.0	0.0	0.0	0.0
COG5295	4.0	0.0	0.0	2.0	28.0
COG5485	208.0	1231.0	1108.0	478.0	1330.0
COG5484	3710.0	5402.0	5190.0	191.0	45.0
COG5487	0.0	0.0	0.0	0.0	0.0
COG5486	0.0	0.0	0.0	0.0	0.0
COG5481	0.0	0.0	0.0	0.0	0.0
COG5480	0.0	0.0	0.0	0.0	0.0
COG5483	8.0	9.0	8.0	1.0	1.0
COG5482	530.0	3.0	25.0	530.0	20.0
COG2170	1.0	9.0	2.0	7.0	6.0
COG2171	1283.0	1283.0	1432.0	1502.0	1539.0
COG2172	18500.0	21612.0	20453.0	10104.0	6292.0
COG2173	224.0	2462.0	2207.0	278.0	754.0
COG5489	0.0	0.0	0.0	0.0	0.0
COG2175	5.0	1.0	1.0	2.0	29.0
COG2176	24120.0	25980.0	26236.0	14260.0	11232.0
COG2177	17036.0	20513.0	22085.0	8739.0	7800.0
COG3883	2981.0	5877.0	7483.0	2877.0	506.0
COG3882	967.0	2171.0	1836.0	1567.0	2143.0
COG3881	410.0	1045.0	1215.0	785.0	626.0
COG3880	679.0	2285.0	1788.0	766.0	442.0
COG3887	12472.0	12753.0	12784.0	7632.0	5744.0
COG3886	10.0	47.0	57.0	1.0	0.0
COG3885	767.0	229.0	615.0	1042.0	1361.0
COG1369	0.0	0.0	0.0	0.0	0.0
COG3889	7385.0	7079.0	6111.0	8716.0	5924.0
COG3888	460.0	105.0	88.0	50.0	14.0
COG5595	0.0	0.0	0.0	0.0	0.0
COG4680	3.0	9.0	6.0	3.0	9.0
COG4681	8.0	6.0	11.0	2.0	1.0
COG4682	6.0	3.0	3.0	3.0	30.0
COG4683	1.0	0.0	0.0	1.0	0.0
COG4684	11838.0	12113.0	12088.0	7032.0	4565.0
COG4685	0.0	0.0	0.0	0.0	0.0
COG4687	554.0	320.0	697.0	289.0	1264.0
COG3976	18293.0	19651.0	18546.0	10629.0	4804.0
COG4689	0.0	0.0	0.0	0.0	0.0
COG1926	28.0	0.0	0.0	25.0	72.0
COG1927	0.0	0.0	0.0	0.0	0.0
COG1924	19479.0	22808.0	22806.0	11259.0	6658.0
COG1925	55424.0	61910.0	60569.0	28109.0	20741.0
COG1922	11122.0	13177.0	12952.0	7216.0	7703.0
COG1923	2540.0	2729.0	2089.0	3010.0	1827.0
COG1920	0.0	0.0	0.0	0.0	0.0
COG1921	1671.0	2218.0	1891.0	1866.0	908.0
COG2215	159.0	1116.0	937.0	15.0	93.0
COG2214	0.0	0.0	0.0	0.0	0.0
COG2217	56004.0	62762.0	62102.0	38220.0	27391.0
COG2216	2296.0	5787.0	6448.0	2811.0	3099.0
COG2211	43208.0	40055.0	40229.0	25992.0	23128.0
COG2210	75.0	21.0	29.0	30.0	24.0
COG1928	308.0	464.0	255.0	436.0	405.0
COG2212	848.0	333.0	286.0	1052.0	1448.0
COG0064	10474.0	12161.0	12406.0	6277.0	5901.0
[truncated: 2,794 more rows]
