# Supplementary material for: Polysaccharide, the Active Component of Dendrobium officinale, Ameliorates Metabolic Hypertension in Rats via Regulating Intestinal Flora-SCFAs-Vascular Axis
Source: Front Pharmacol. 2022 Jul 11;13:935714. doi: 10.3389/fphar.2022.935714 (PMC9310040; doi:10.3389/fphar.2022.935714)
Supplement: Supplementary file 1 [file DataSheet1.ZIP › Supplementary materials-raw data/Figure 7 & 8/Figure 7 & 8/interaction_results/COG/predictions_cog.xls]

COG ID	MG	anti	antipoly	poly	NG	Category
COG0001	8417	11863	11738	4801	2686	H:Coenzyme transport and metabolism
COG0002	12664	14915	14814	8034	5592	E:Amino acid transport and metabolism
COG0003	421	643	454	649	401	P:Inorganic ion transport and metabolism
COG0004	11821	12687	12596	7676	5942	P:Inorganic ion transport and metabolism
COG0005	9344	7922	8268	8196	4896	F:Nucleotide transport and metabolism
COG0006	18516	23797	25301	14118	12962	E:Amino acid transport and metabolism
COG0007	10593	12346	12142	6243	3875	H:Coenzyme transport and metabolism
COG0008	28054	32944	32422	19461	13214	J:Translation, ribosomal structure and biogenesis
COG0009	14343	15794	15840	10127	7384	J:Translation, ribosomal structure and biogenesis
COG0010	11601	13432	12939	9569	6478	E:Amino acid transport and metabolism
COG0011	1161	844	811	895	460	S:Function unknown
COG0012	13333	14991	15086	9012	7051	J:Translation, ribosomal structure and biogenesis
COG0013	20281	23502	23890	11610	7899	J:Translation, ribosomal structure and biogenesis
COG0014	12645	14923	14865	8281	6349	E:Amino acid transport and metabolism
COG0015	12925	14958	15079	8963	7075	F:Nucleotide transport and metabolism
COG0016	13333	15042	15124	9013	7055	J:Translation, ribosomal structure and biogenesis
COG0017	22494	23417	22380	13864	9339	J:Translation, ribosomal structure and biogenesis
COG0018	14081	15229	15707	10012	8405	J:Translation, ribosomal structure and biogenesis
COG0019	29315	35534	34727	17927	13380	E:Amino acid transport and metabolism
COG0020	14472	16009	15644	10195	7290	I:Lipid transport and metabolism
COG0021	1807	2849	2410	2265	1426	G:Carbohydrate transport and metabolism
COG0022	2193	4238	3310	2566	1496	C:Energy production and conversion
COG0023	494	1737	1476	650	684	J:Translation, ribosomal structure and biogenesis
COG0024	19855	24568	25133	11017	9918	J:Translation, ribosomal structure and biogenesis
COG0025	1695	1780	2333	2588	4038	P:Inorganic ion transport and metabolism
COG0026	52	1213	1009	576	1703	F:Nucleotide transport and metabolism
COG0027	655	1721	1476	647	696	F:Nucleotide transport and metabolism
COG0028	29004	33153	32780	17882	16037	E:Amino acid transport and metabolism
COG0029	11768	14003	14738	6596	3726	H:Coenzyme transport and metabolism
COG0030	18334	22101	22472	10839	9735	J:Translation, ribosomal structure and biogenesis
COG0031	21392	23454	22860	16815	11427	E:Amino acid transport and metabolism
COG0033	242	7	2	516	217	G:Carbohydrate transport and metabolism
COG0034	18297	24246	24441	10485	8420	F:Nucleotide transport and metabolism
COG0035	12862	13799	14135	8923	6935	F:Nucleotide transport and metabolism
COG0036	15050	16855	18739	9649	7673	G:Carbohydrate transport and metabolism
COG0037	27838	28739	28970	18330	13519	D:Cell cycle control, cell division, chromosome partitioning
COG0038	16878	22931	22166	8837	7384	P:Inorganic ion transport and metabolism
COG0039	16325	16992	17369	12599	11729	C:Energy production and conversion
COG0040	13246	14526	14338	8512	5486	E:Amino acid transport and metabolism
COG0041	12772	16152	16035	8332	6381	F:Nucleotide transport and metabolism
COG0042	23980	27071	26676	14473	10927	J:Translation, ribosomal structure and biogenesis
COG0043	1896	2324	2226	1885	2406	H:Coenzyme transport and metabolism
COG0044	28274	33758	33869	14455	8556	F:Nucleotide transport and metabolism
COG0045	333	1385	1025	579	282	C:Energy production and conversion
COG0046	12773	15036	15098	8325	6386	F:Nucleotide transport and metabolism
COG0047	1137	3515	3605	1546	1549	F:Nucleotide transport and metabolism
COG0048	13314	14984	15022	8903	6780	J:Translation, ribosomal structure and biogenesis
COG0049	12548	14925	15024	8859	6454	J:Translation, ribosomal structure and biogenesis
COG0050	14074	15349	15535	9669	8469	J:Translation, ribosomal structure and biogenesis
COG0051	13324	14959	14762	8936	7013	J:Translation, ribosomal structure and biogenesis
COG0052	13345	15005	15081	9015	7052	J:Translation, ribosomal structure and biogenesis
COG0053	17998	18333	18015	12485	8779	P:Inorganic ion transport and metabolism
COG0054	11536	11708	11194	6640	3356	H:Coenzyme transport and metabolism
COG0055	20220	20660	20544	10828	7398	C:Energy production and conversion
COG0056	17359	21142	21140	8955	6743	C:Energy production and conversion
COG0057	13954	16826	16642	9776	7387	G:Carbohydrate transport and metabolism
COG0058	23990	27158	26983	14309	9741	G:Carbohydrate transport and metabolism
COG0059	12358	14187	13901	7722	5245	E:Amino acid transport and metabolism
COG0060	13333	15042	15143	9013	7055	J:Translation, ribosomal structure and biogenesis
COG0061	13338	15044	15144	8914	7050	G:Carbohydrate transport and metabolism
COG0062	2749	5106	5512	3042	3116	G:Carbohydrate transport and metabolism
COG0063	12514	15013	15060	8756	6446	G:Carbohydrate transport and metabolism
COG0064	10474	12161	12406	6277	5901	J:Translation, ribosomal structure and biogenesis
COG0065	17063	20543	20298	8842	7087	E:Amino acid transport and metabolism
COG0066	16832	20419	20063	8259	5461	E:Amino acid transport and metabolism
COG0067	1383	2338	2967	1389	1024	E:Amino acid transport and metabolism
COG0068	2061	2178	1800	2904	2330	O:Posttranslational modification, protein turnover, chaperones
COG0069	13381	14342	14446	8863	6232	E:Amino acid transport and metabolism
COG0070	747	1151	1720	749	902	E:Amino acid transport and metabolism
COG0071	20628	25494	24939	11768	9567	O:Posttranslational modification, protein turnover, chaperones
COG0072	13333	15042	15123	9013	7055	J:Translation, ribosomal structure and biogenesis
COG0073	13199	14461	14934	6246	5808	J:Translation, ribosomal structure and biogenesis
COG0074	583	2358	2039	755	428	C:Energy production and conversion
COG0075	7686	6485	6434	6687	3221	E:Amino acid transport and metabolism
COG0076	767	2709	2951	919	985	E:Amino acid transport and metabolism
COG0077	14008	16167	16061	8063	5572	E:Amino acid transport and metabolism
COG0078	19377	23319	23850	12417	9518	E:Amino acid transport and metabolism
COG0079	34348	38815	38820	19355	14430	E:Amino acid transport and metabolism
COG0080	13333	15042	15142	9013	7055	J:Translation, ribosomal structure and biogenesis
COG0081	13333	14991	15086	9012	7051	J:Translation, ribosomal structure and biogenesis
COG0082	13855	15039	15164	9143	5668	E:Amino acid transport and metabolism
COG0083	2013	3483	3410	2182	1600	E:Amino acid transport and metabolism
COG0084	14252	15987	16573	10168	9123	L:Replication, recombination and repair
COG0085	13511	15255	15649	9124	7260	K:Transcription
COG0086	13315	15021	15085	8827	6743	K:Transcription
COG0087	13333	14991	15086	9012	7051	J:Translation, ribosomal structure and biogenesis
COG0088	13333	14991	15067	9012	7051	J:Translation, ribosomal structure and biogenesis
COG0089	13333	15042	15142	9013	7055	J:Translation, ribosomal structure and biogenesis
COG0090	13333	15042	15142	9013	7055	J:Translation, ribosomal structure and biogenesis
COG0091	13333	15042	15142	9013	7055	J:Translation, ribosomal structure and biogenesis
COG0092	13541	15156	15330	9481	8385	J:Translation, ribosomal structure and biogenesis
COG0093	13333	13911	14212	8927	7013	J:Translation, ribosomal structure and biogenesis
COG0094	11291	14890	14977	8841	6417	J:Translation, ribosomal structure and biogenesis
COG0095	1922	3644	3357	3000	4026	H:Coenzyme transport and metabolism
COG0096	13333	15042	15142	9013	7055	J:Translation, ribosomal structure and biogenesis
COG0097	13333	14991	15086	9012	7051	J:Translation, ribosomal structure and biogenesis
COG0098	13315	15035	15096	8904	6785	J:Translation, ribosomal structure and biogenesis
COG0099	13333	15042	15124	9013	7055	J:Translation, ribosomal structure and biogenesis
COG0100	13333	15027	15112	8936	7013	J:Translation, ribosomal structure and biogenesis
COG0101	17902	20120	20698	13430	10505	J:Translation, ribosomal structure and biogenesis
COG0102	13323	14909	14706	8935	7008	J:Translation, ribosomal structure and biogenesis
COG0103	11290	14839	14902	8839	6412	J:Translation, ribosomal structure and biogenesis
COG0104	14529	16208	16091	9041	7643	F:Nucleotide transport and metabolism
COG0105	1151	2841	2972	2104	2652	F:Nucleotide transport and metabolism
COG0106	13275	15009	15106	8547	5550	E:Amino acid transport and metabolism
COG0107	16980	20245	20199	8715	5564	E:Amino acid transport and metabolism
COG0108	10225	9960	9145	6640	3312	H:Coenzyme transport and metabolism
COG0109	386	1261	1110	510	1470	O:Posttranslational modification, protein turnover, chaperones
COG0110	27311	28808	27373	22460	20327	R:General function prediction only
COG0111	25798	31461	32870	16663	11061	E:Amino acid transport and metabolism
COG0112	14844	16107	15874	9026	7410	E:Amino acid transport and metabolism
COG0113	7848	10674	10482	4650	2727	H:Coenzyme transport and metabolism
COG0114	1199	1614	1731	1058	1196	C:Energy production and conversion
COG0115	16467	19828	19854	11925	9232	E:Amino acid transport and metabolism
COG0116	12047	12549	12184	7568	6058	L:Replication, recombination and repair
COG0117	1478	2322	2133	1002	2139	H:Coenzyme transport and metabolism
COG0118	13289	14564	14406	8520	5491	E:Amino acid transport and metabolism
COG0119	23115	23512	22914	17427	13621	E:Amino acid transport and metabolism
COG0120	718	979	1507	1374	3072	G:Carbohydrate transport and metabolism
COG0121	5	1	1	5	29	R:General function prediction only
COG0122	8828	12639	12388	5742	4274	L:Replication, recombination and repair
COG0123	290	1191	969	573	244	BQ:Chromatin structure and dynamics ;Secondary metabolites biosynthesis, transport and catabolism
COG0124	13926	15350	15274	9686	7223	J:Translation, ribosomal structure and biogenesis
COG0125	5892	6358	6383	6885	6694	F:Nucleotide transport and metabolism
COG0126	13333	15042	15124	9013	7055	G:Carbohydrate transport and metabolism
COG0127	14031	15220	15643	9953	8197	F:Nucleotide transport and metabolism
COG0128	14308	15197	15380	10122	7210	E:Amino acid transport and metabolism
COG0129	19048	25353	24673	11343	9423	E:Amino acid transport and metabolism
COG0130	13303	15040	15122	8988	6984	J:Translation, ribosomal structure and biogenesis
COG0131	13278	15011	15107	8559	5544	E:Amino acid transport and metabolism
COG0132	4307	6886	6447	815	835	H:Coenzyme transport and metabolism
COG0133	12651	12441	12283	8293	5004	E:Amino acid transport and metabolism
COG0134	10690	11558	11733	5923	4478	E:Amino acid transport and metabolism
COG0135	9466	11458	11781	5827	4369	E:Amino acid transport and metabolism
COG0136	13339	15041	15143	8884	6502	E:Amino acid transport and metabolism
COG0137	12691	15074	15343	8345	6472	E:Amino acid transport and metabolism
COG0138	13612	15065	15108	9412	6634	F:Nucleotide transport and metabolism
COG0139	12923	16111	16033	8461	4962	E:Amino acid transport and metabolism
COG0140	2169	2625	2884	2735	1858	E:Amino acid transport and metabolism
COG0141	13364	15014	15108	9076	5675	E:Amino acid transport and metabolism
COG0142	14821	18392	17771	11120	8342	H:Coenzyme transport and metabolism
COG0143	13843	15848	16225	9829	8690	J:Translation, ribosomal structure and biogenesis
COG0144	23255	27199	27648	14103	11661	J:Translation, ribosomal structure and biogenesis
COG0145	1301	2470	2591	1386	682	EQ:Amino acid transport and metabolism ;Secondary metabolites biosynthesis, transport and catabolism
COG0146	37	1138	919	53	114	EQ:Amino acid transport and metabolism ;Secondary metabolites biosynthesis, transport and catabolism
COG0147	12664	14891	14251	7517	4956	E:Amino acid transport and metabolism
COG0148	23098	27851	27767	12397	8429	G:Carbohydrate transport and metabolism
COG0149	14530	17901	17980	9579	7456	G:Carbohydrate transport and metabolism
COG0150	12979	15146	15286	8791	7711	F:Nucleotide transport and metabolism
COG0151	12828	15097	15175	8360	6453	F:Nucleotide transport and metabolism
COG0152	12994	15293	15724	8751	7557	F:Nucleotide transport and metabolism
COG0153	12481	12843	12964	7994	6353	G:Carbohydrate transport and metabolism
COG0154	11413	14614	14379	7580	6373	J:Translation, ribosomal structure and biogenesis
COG0155	678	2818	2863	273	304	C:Energy production and conversion
COG0156	2442	5099	4283	3539	2133	H:Coenzyme transport and metabolism
COG0157	11438	14296	14115	6173	3218	H:Coenzyme transport and metabolism
COG0158	303	48	43	558	306	G:Carbohydrate transport and metabolism
COG0159	10835	11637	11761	6013	4578	E:Amino acid transport and metabolism
COG0160	617	2031	1865	957	2255	E:Amino acid transport and metabolism
COG0161	7106	9050	8360	3015	1949	E:Amino acid transport and metabolism
COG0162	13589	15504	15540	9077	7056	J:Translation, ribosomal structure and biogenesis
COG0163	7119	7559	7312	2145	3026	H:Coenzyme transport and metabolism
COG0164	13315	15035	15078	8904	6785	L:Replication, recombination and repair
COG0165	12706	14953	14915	8284	6358	E:Amino acid transport and metabolism
COG0166	14150	16525	16612	9590	7442	G:Carbohydrate transport and metabolism
COG0167	15450	16227	16201	9751	7920	F:Nucleotide transport and metabolism
COG0168	31092	35334	36129	17726	13768	P:Inorganic ion transport and metabolism
COG0169	26648	31109	30665	13091	8099	E:Amino acid transport and metabolism
COG0170	541	29	26	540	62	I:Lipid transport and metabolism
COG0171	13600	15622	15946	9084	7071	H:Coenzyme transport and metabolism
COG0172	13864	15050	15168	9547	7084	J:Translation, ribosomal structure and biogenesis
COG0173	14898	15547	15699	10021	7625	J:Translation, ribosomal structure and biogenesis
COG0174	12731	15120	15512	7801	7635	E:Amino acid transport and metabolism
COG0175	16619	20434	19450	8533	5433	P:Inorganic ion transport and metabolism
COG0176	13477	15210	16185	6989	4831	G:Carbohydrate transport and metabolism
COG0177	14235	16678	17133	9737	8603	L:Replication, recombination and repair
COG0178	18009	19927	20188	13539	14229	L:Replication, recombination and repair
COG0179	2924	4029	3293	3775	3534	Q:Secondary metabolites biosynthesis, transport and catabolism
COG0180	13542	15142	15320	9405	8344	J:Translation, ribosomal structure and biogenesis
COG0181	10407	12105	12018	5267	3808	H:Coenzyme transport and metabolism
COG0182	3627	3348	2644	3372	2743	J:Translation, ribosomal structure and biogenesis
COG0183	11308	7635	7166	7752	5270	I:Lipid transport and metabolism
COG0184	13333	15042	15142	9013	7055	J:Translation, ribosomal structure and biogenesis
COG0185	13330	15000	15077	9013	7055	J:Translation, ribosomal structure and biogenesis
COG0186	11272	14869	14920	8655	6104	J:Translation, ribosomal structure and biogenesis
COG0187	26817	29261	29279	18341	15084	L:Replication, recombination and repair
COG0188	25919	28740	28760	17291	12597	L:Replication, recombination and repair
COG0189	814	701	481	576	400	HJ:Coenzyme transport and metabolism ;Translation, ribosomal structure and biogenesis
COG0190	14022	16059	16579	9671	7203	H:Coenzyme transport and metabolism
COG0191	27771	33109	37380	16757	14316	G:Carbohydrate transport and metabolism
COG0192	15230	17131	17940	11479	8855	H:Coenzyme transport and metabolism
COG0193	13333	15037	15141	9013	7057	J:Translation, ribosomal structure and biogenesis
COG0194	24389	24912	25989	14052	13020	F:Nucleotide transport and metabolism
COG0195	13333	15042	15124	9013	7055	K:Transcription
COG0196	13750	15705	15642	9420	7314	H:Coenzyme transport and metabolism
COG0197	13333	15042	15142	9013	7055	J:Translation, ribosomal structure and biogenesis
COG0198	12902	14922	15042	8889	7001	J:Translation, ribosomal structure and biogenesis
COG0199	13341	14997	14802	9113	7200	J:Translation, ribosomal structure and biogenesis
COG0200	13315	15035	15096	8904	6785	J:Translation, ribosomal structure and biogenesis
COG0201	13420	15091	15256	8923	6787	U:Intracellular trafficking, secretion, and vesicular transport
COG0202	11816	15099	15278	8902	6431	K:Transcription
COG0203	13240	14938	14911	9000	7053	J:Translation, ribosomal structure and biogenesis
COG0204	24975	28522	27704	15864	10481	I:Lipid transport and metabolism
COG0205	40703	49855	49379	22873	15743	G:Carbohydrate transport and metabolism
COG0206	11323	15045	15385	8881	6496	D:Cell cycle control, cell division, chromosome partitioning
COG0207	11602	12379	12023	7322	5817	F:Nucleotide transport and metabolism
COG0208	892	3222	3547	1252	2638	F:Nucleotide transport and metabolism
COG0209	5023	7475	7346	5914	4970	F:Nucleotide transport and metabolism
COG0210	30770	35568	35301	22354	16779	L:Replication, recombination and repair
COG0211	13845	15038	15121	9434	6805	J:Translation, ribosomal structure and biogenesis
COG0212	13321	15030	15129	9003	7060	H:Coenzyme transport and metabolism
COG0213	4624	3813	3670	4173	1799	F:Nucleotide transport and metabolism
COG0214	3775	2253	2791	2861	3124	H:Coenzyme transport and metabolism
COG0215	13334	15048	15125	9017	7059	J:Translation, ribosomal structure and biogenesis
COG0216	13333	15042	15142	9013	7056	J:Translation, ribosomal structure and biogenesis
COG0217	14001	17043	17021	9618	7088	K:Transcription
COG0218	13332	13917	14223	9000	7053	R:General function prediction only
COG0219	12770	13930	13798	8294	6246	J:Translation, ribosomal structure and biogenesis
COG0220	12991	14379	14187	8348	6786	R:General function prediction only
COG0221	1898	806	1241	2280	1395	C:Energy production and conversion
COG0222	13336	15044	15143	9025	7057	J:Translation, ribosomal structure and biogenesis
COG0223	13698	15157	15313	9485	8477	J:Translation, ribosomal structure and biogenesis
COG0224	20427	20775	20733	11296	8728	C:Energy production and conversion
COG0225	3844	4372	4460	5348	4650	O:Posttranslational modification, protein turnover, chaperones
COG0226	15096	19359	19052	10965	7638	P:Inorganic ion transport and metabolism
COG0227	13017	14292	13808	8634	6467	J:Translation, ribosomal structure and biogenesis
COG0228	13333	14991	15086	9012	7051	J:Translation, ribosomal structure and biogenesis
COG0229	440	2573	2500	852	2940	O:Posttranslational modification, protein turnover, chaperones
COG0230	799	1359	1838	1162	2019	J:Translation, ribosomal structure and biogenesis
COG0231	13442	15160	15386	9061	7635	J:Translation, ribosomal structure and biogenesis
COG0232	12544	15362	15676	7962	4740	F:Nucleotide transport and metabolism
COG0233	13333	15042	15142	9013	7055	J:Translation, ribosomal structure and biogenesis
COG0234	13319	15018	15044	8806	6759	O:Posttranslational modification, protein turnover, chaperones
COG0235	25546	31712	33622	10658	9314	G:Carbohydrate transport and metabolism
COG0236	32378	34268	33784	19771	14817	I:Lipid transport and metabolism
COG0237	13243	14983	15099	8425	6898	H:Coenzyme transport and metabolism
COG0238	13330	15000	15095	9013	7055	J:Translation, ribosomal structure and biogenesis
COG0239	8862	9787	9717	4999	4598	D:Cell cycle control, cell division, chromosome partitioning
COG0240	14442	15332	15696	9662	7153	C:Energy production and conversion
COG0241	505	1411	1336	672	480	E:Amino acid transport and metabolism
COG0242	24922	27248	28006	15248	13021	J:Translation, ribosomal structure and biogenesis
COG0243	7300	20095	28983	7003	4530	C:Energy production and conversion
COG0244	11722	14996	15047	8888	6428	J:Translation, ribosomal structure and biogenesis
COG0245	13294	14947	15096	8588	5603	I:Lipid transport and metabolism
COG0246	12788	12869	15060	7291	5456	G:Carbohydrate transport and metabolism
COG0247	7452	7919	7649	4912	3268	C:Energy production and conversion
COG0248	9098	12142	12309	5661	4945	FP:Nucleotide transport and metabolism ;Inorganic ion transport and metabolism
COG0249	18684	20780	21000	14167	10688	L:Replication, recombination and repair
COG0250	18795	24351	24643	11017	8645	K:Transcription
COG0251	17514	22492	21706	12931	9369	J:Translation, ribosomal structure and biogenesis
COG0252	5094	6431	6914	4913	4870	E:Amino acid transport and metabolism
COG0253	18027	22418	22151	9808	6562	E:Amino acid transport and metabolism
COG0254	13865	15002	15121	9547	7099	J:Translation, ribosomal structure and biogenesis
COG0255	12854	14883	15022	8924	6990	J:Translation, ribosomal structure and biogenesis
COG0256	13333	15042	15142	9013	7055	J:Translation, ribosomal structure and biogenesis
COG0257	1493	1431	1518	2351	2698	J:Translation, ribosomal structure and biogenesis
COG0258	1969	3887	4325	2287	3146	L:Replication, recombination and repair
COG0259	59	1165	949	24	57	H:Coenzyme transport and metabolism
COG0260	1223	457	959	1807	1896	E:Amino acid transport and metabolism
COG0261	13863	15044	15167	9543	7075	J:Translation, ribosomal structure and biogenesis
COG0262	13011	16466	15955	8809	7687	H:Coenzyme transport and metabolism
COG0263	12756	15180	15158	8405	6515	E:Amino acid transport and metabolism
COG0264	13333	15042	15124	9013	7055	J:Translation, ribosomal structure and biogenesis
COG0265	34995	47330	45413	23077	15270	O:Posttranslational modification, protein turnover, chaperones
COG0266	1276	1843	2276	2029	3039	L:Replication, recombination and repair
COG0267	13126	13900	14304	9475	7387	J:Translation, ribosomal structure and biogenesis
COG0268	12442	14887	14967	8666	5587	J:Translation, ribosomal structure and biogenesis
COG0269	359	1873	2583	365	551	G:Carbohydrate transport and metabolism
COG0270	21924	18160	18231	21202	16005	L:Replication, recombination and repair
COG0271	18	1	0	18	35	T:Signal transduction mechanisms
COG0272	14438	17755	18534	9908	7793	L:Replication, recombination and repair
COG0274	7506	10283	11401	6730	6022	F:Nucleotide transport and metabolism
COG0275	24298	27197	26971	13529	9794	M:Cell wall/membrane/envelope biogenesis
COG0276	101	526	788	372	1043	H:Coenzyme transport and metabolism
COG0277	8047	7518	6536	6221	2751	C:Energy production and conversion
COG0278	15	1	0	16	35	O:Posttranslational modification, protein turnover, chaperones
COG0279	1565	2472	2501	1910	3439	G:Carbohydrate transport and metabolism
COG0280	15035	17607	18039	10368	8826	C:Energy production and conversion
COG0281	14703	15098	14823	10124	7337	C:Energy production and conversion
COG0282	14167	15190	15375	10536	9958	C:Energy production and conversion
COG0283	13823	15044	15149	9514	6996	F:Nucleotide transport and metabolism
COG0284	12732	15008	15087	8310	6405	F:Nucleotide transport and metabolism
COG0285	20578	24124	24012	12067	8676	H:Coenzyme transport and metabolism
COG0286	27046	31254	30992	18260	15380	V:Defense mechanisms
COG0287	13320	15032	15115	8593	5629	E:Amino acid transport and metabolism
COG0288	1183	2722	2809	820	519	P:Inorganic ion transport and metabolism
COG0289	14377	16172	16041	9594	6536	E:Amino acid transport and metabolism
COG0290	13362	15119	15158	9005	6795	J:Translation, ribosomal structure and biogenesis
COG0291	13330	14999	15095	9013	7055	J:Translation, ribosomal structure and biogenesis
COG0292	13330	14949	15039	9012	7050	J:Translation, ribosomal structure and biogenesis
COG0293	267	52	43	521	217	J:Translation, ribosomal structure and biogenesis
COG0294	8591	12711	11899	5428	3349	H:Coenzyme transport and metabolism
COG0295	13699	13401	13416	9157	7285	F:Nucleotide transport and metabolism
COG0296	21250	23499	23173	12673	9624	G:Carbohydrate transport and metabolism
COG0297	21019	19814	19293	11327	7008	G:Carbohydrate transport and metabolism
COG0298	881	1197	1284	1595	2010	O:Posttranslational modification, protein turnover, chaperones
COG0299	12771	15036	15116	8320	6381	F:Nucleotide transport and metabolism
COG0300	15769	17124	16974	11505	9701	R:General function prediction only
COG0301	12735	13385	13806	8265	7475	H:Coenzyme transport and metabolism
COG0302	8855	11110	10821	5138	3350	H:Coenzyme transport and metabolism
COG0303	16007	20486	20836	7699	3507	H:Coenzyme transport and metabolism
COG0304	14242	18277	17522	10569	7519	I:Lipid transport and metabolism
COG0305	15515	19575	18543	11643	8162	L:Replication, recombination and repair
COG0306	3072	4863	4571	4331	4250	P:Inorganic ion transport and metabolism
COG0307	11304	11681	11080	6582	3350	H:Coenzyme transport and metabolism
COG0308	515	1780	1550	923	2810	E:Amino acid transport and metabolism
COG0309	11140	11730	11627	6499	4830	O:Posttranslational modification, protein turnover, chaperones
COG0310	7245	10359	9860	4091	2934	P:Inorganic ion transport and metabolism
COG0311	3735	1766	1996	2815	3052	H:Coenzyme transport and metabolism
COG0312	2150	2446	3153	1526	346	R:General function prediction only
COG0313	13798	15584	15626	9619	7668	R:General function prediction only
COG0314	315	1230	1012	657	471	H:Coenzyme transport and metabolism
COG0315	7129	11383	11208	2858	1049	H:Coenzyme transport and metabolism
COG0316	315	1199	980	573	356	S:Function unknown
COG0317	20904	24679	24635	12822	8023	KT:Transcription ;Signal transduction mechanisms
COG0318	11045	15120	14958	11858	7832	I:Lipid transport and metabolism
COG0319	13333	15042	15142	9013	7055	R:General function prediction only
COG0320	674	1767	1507	668	767	H:Coenzyme transport and metabolism
COG0321	657	691	634	646	747	H:Coenzyme transport and metabolism
COG0322	14358	17059	17177	9913	7582	L:Replication, recombination and repair
COG0323	13544	14846	14568	9261	7273	L:Replication, recombination and repair
COG0324	13415	15108	15172	8961	7087	J:Translation, ribosomal structure and biogenesis
COG0325	17203	20643	20477	8899	5783	R:General function prediction only
COG0326	14539	14996	15209	8650	6228	O:Posttranslational modification, protein turnover, chaperones
COG0327	12003	15035	15841	8796	6973	S:Function unknown
COG0328	6471	7131	6460	7954	5912	L:Replication, recombination and repair
COG0329	38615	49261	49871	21832	15439	E:Amino acid transport and metabolism
COG0330	22456	28474	28948	14802	8826	O:Posttranslational modification, protein turnover, chaperones
COG0331	13699	15670	15418	10107	6893	I:Lipid transport and metabolism
COG0332	10470	10412	9786	10497	7868	I:Lipid transport and metabolism
COG0333	13275	13801	13788	8857	6662	J:Translation, ribosomal structure and biogenesis
COG0334	14172	16696	16784	9467	6875	E:Amino acid transport and metabolism
COG0335	13333	15042	15142	9013	7055	J:Translation, ribosomal structure and biogenesis
COG0336	13333	15042	15124	9013	7055	J:Translation, ribosomal structure and biogenesis
COG0337	13827	16355	16632	9123	6828	E:Amino acid transport and metabolism
COG0338	10608	13189	13137	6751	5315	L:Replication, recombination and repair
COG0339	994	2339	2063	1284	1297	E:Amino acid transport and metabolism
COG0340	17870	21674	21537	9462	6828	H:Coenzyme transport and metabolism
COG0341	4218	4993	5214	4563	2635	U:Intracellular trafficking, secretion, and vesicular transport
COG0342	12110	14344	14609	7522	4967	U:Intracellular trafficking, secretion, and vesicular transport
COG0343	13323	15043	15123	8881	6472	J:Translation, ribosomal structure and biogenesis
COG0344	16698	16382	16664	11511	8848	S:Function unknown
COG0345	13665	16040	16560	9472	7929	E:Amino acid transport and metabolism
COG0346	29535	29406	29725	17017	11025	E:Amino acid transport and metabolism
COG0347	8982	8371	8001	8406	6117	E:Amino acid transport and metabolism
COG0348	21022	26838	26763	9730	4944	C:Energy production and conversion
COG0349	792	2251	2278	1232	928	J:Translation, ribosomal structure and biogenesis
COG0350	10120	15006	15414	6952	6079	L:Replication, recombination and repair
COG0351	13067	14501	14941	8040	5800	H:Coenzyme transport and metabolism
COG0352	22009	23403	23117	11216	6441	H:Coenzyme transport and metabolism
COG0353	13863	15044	15149	9543	7075	L:Replication, recombination and repair
COG0354	15	1128	931	18	33	R:General function prediction only
COG0355	20241	20807	20569	10817	7393	C:Energy production and conversion
COG0356	17257	20061	19967	8851	6755	C:Energy production and conversion
COG0357	13862	13878	14192	9532	7070	M:Cell wall/membrane/envelope biogenesis
COG0358	43006	44568	43782	28815	23188	L:Replication, recombination and repair
COG0359	13333	15042	15142	9013	7055	J:Translation, ribosomal structure and biogenesis
COG0360	13334	15042	15142	9015	7055	J:Translation, ribosomal structure and biogenesis
COG0361	13364	14864	14497	8893	6846	J:Translation, ribosomal structure and biogenesis
COG0362	375	1627	1913	869	2861	G:Carbohydrate transport and metabolism
COG0363	15035	19059	20865	9732	7868	G:Carbohydrate transport and metabolism
COG0364	905	1547	1569	1386	2874	G:Carbohydrate transport and metabolism
COG0365	2246	3839	3635	2547	2102	I:Lipid transport and metabolism
COG0366	65755	64730	65708	36318	32408	G:Carbohydrate transport and metabolism
COG0367	17087	19525	20689	13289	10564	E:Amino acid transport and metabolism
COG0368	11647	12623	12336	7164	5637	H:Coenzyme transport and metabolism
COG0369	18	3348	2757	41	41	P:Inorganic ion transport and metabolism
COG0370	29581	34712	35208	19318	14365	P:Inorganic ion transport and metabolism
COG0371	13398	12662	13530	8341	6378	C:Energy production and conversion
COG0372	21417	23040	22980	10938	7108	C:Energy production and conversion
COG0373	11926	12481	11873	7078	4170	H:Coenzyme transport and metabolism
COG0374	782	666	937	1166	627	C:Energy production and conversion
COG0375	2555	2707	3516	3003	3434	O:Posttranslational modification, protein turnover, chaperones
COG0376	2	1116	919	13	5	P:Inorganic ion transport and metabolism
COG0377	538	1707	1460	710	764	C:Energy production and conversion
COG0378	11697	12315	12202	7745	4621	KO:Transcription ;Posttranslational modification, protein turnover, chaperones
COG0379	11314	12944	12909	5922	2850	H:Coenzyme transport and metabolism
COG0380	7	37	23	8	17	G:Carbohydrate transport and metabolism
COG0381	6951	8172	8116	8170	6446	M:Cell wall/membrane/envelope biogenesis
COG0382	1202	3305	2713	2268	1339	H:Coenzyme transport and metabolism
COG0383	11244	10329	11257	8339	14724	G:Carbohydrate transport and metabolism
COG0384	2193	1225	847	2404	1826	R:General function prediction only
COG0385	9450	12464	11531	3904	1590	R:General function prediction only
COG0386	2692	3932	2751	2680	686	O:Posttranslational modification, protein turnover, chaperones
COG0387	4	43	48	1	3	P:Inorganic ion transport and metabolism
COG0388	23519	27910	26505	13892	9552	R:General function prediction only
COG0389	30294	34971	36550	18098	15486	L:Replication, recombination and repair
COG0390	850	310	580	717	169	R:General function prediction only
COG0391	2796	2744	3034	3467	2657	S:Function unknown
COG0392	12309	12406	12943	7971	6781	S:Function unknown
COG0393	8695	10310	10047	3757	1596	S:Function unknown
COG0394	21628	26419	25376	13891	8737	T:Signal transduction mechanisms
COG0395	162958	179477	184663	109365	154844	G:Carbohydrate transport and metabolism
COG0396	6070	8484	9052	6412	7014	O:Posttranslational modification, protein turnover, chaperones
COG0397	801	1630	1390	628	31	S:Function unknown
COG0398	4474	7852	8061	4269	4968	S:Function unknown
COG0399	21338	26015	26370	15364	12129	E:Amino acid transport and metabolism
COG0400	27	1141	929	42	15	R:General function prediction only
COG0401	1	0	0	1	0	S:Function unknown
COG0402	20541	25186	25140	13375	11139	F:Nucleotide transport and metabolism
COG0403	2427	3255	2739	3024	2098	E:Amino acid transport and metabolism
COG0404	1992	3107	2956	2450	2452	E:Amino acid transport and metabolism
COG0405	2621	3081	3042	2381	980	E:Amino acid transport and metabolism
COG0406	41353	43169	42591	25565	22834	G:Carbohydrate transport and metabolism
COG0407	18844	23061	21843	13713	15530	H:Coenzyme transport and metabolism
COG0408	8	1	0	6	33	H:Coenzyme transport and metabolism
COG0409	874	1192	1274	1596	2015	O:Posttranslational modification, protein turnover, chaperones
COG0410	8550	8271	7735	8414	4784	E:Amino acid transport and metabolism
COG0411	8221	6620	6462	7889	4542	E:Amino acid transport and metabolism
COG0412	1771	4753	3703	2255	2275	Q:Secondary metabolites biosynthesis, transport and catabolism
COG0413	4442	3534	2605	3335	2210	H:Coenzyme transport and metabolism
COG0414	9273	9521	8638	4364	1949	H:Coenzyme transport and metabolism
COG0415	180	1158	927	46	146	L:Replication, recombination and repair
COG0416	13924	15818	15557	10095	7147	I:Lipid transport and metabolism
COG0417	536	24	26	541	89	L:Replication, recombination and repair
COG0418	33	0	0	27	100	F:Nucleotide transport and metabolism
COG0419	18869	23634	22717	11326	8447	L:Replication, recombination and repair
COG0420	20072	25388	25002	12273	8492	L:Replication, recombination and repair
COG0421	11158	11940	11372	6563	3267	E:Amino acid transport and metabolism
COG0422	10998	13209	13646	5791	4089	H:Coenzyme transport and metabolism
COG0423	12715	14019	13896	8024	5309	J:Translation, ribosomal structure and biogenesis
COG0424	13278	14899	15009	8508	5656	D:Cell cycle control, cell division, chromosome partitioning
COG0425	20310	23732	23210	6796	3231	O:Posttranslational modification, protein turnover, chaperones
COG0426	27246	27512	27377	16891	12372	C:Energy production and conversion
COG0427	9358	4640	3724	7563	3699	C:Energy production and conversion
COG0428	16016	15219	15152	11869	6304	P:Inorganic ion transport and metabolism
COG0429	265	1163	961	528	217	R:General function prediction only
COG0430	8	1121	929	11	0	A:RNA processing and modification
COG0431	546	1552	1927	1997	5349	R:General function prediction only
COG0432	3009	5236	4616	2801	2207	S:Function unknown
COG0433	6431	9323	9818	2392	1814	R:General function prediction only
COG0434	327	795	1785	308	397	R:General function prediction only
COG0435	25	1239	967	308	724	O:Posttranslational modification, protein turnover, chaperones
COG0436	51053	55171	54226	37373	28638	E:Amino acid transport and metabolism
COG0437	9535	24246	33127	9243	5043	C:Energy production and conversion
COG0438	84500	124336	119380	68388	67865	M:Cell wall/membrane/envelope biogenesis
COG0439	3289	3322	3810	4162	2122	I:Lipid transport and metabolism
COG0440	24912	28140	28464	11603	8257	E:Amino acid transport and metabolism
COG0441	13615	15319	15370	9516	8467	J:Translation, ribosomal structure and biogenesis
COG0442	13585	15212	15405	9492	8391	J:Translation, ribosomal structure and biogenesis
COG0443	21005	21162	20507	15652	10900	O:Posttranslational modification, protein turnover, chaperones
COG0444	35141	42436	41926	24461	21336	EP:Amino acid transport and metabolism ;Inorganic ion transport and metabolism
COG0445	13830	14552	14378	9490	7005	D:Cell cycle control, cell division, chromosome partitioning
COG0446	17003	19877	18880	10401	6246	C:Energy production and conversion
COG0447	141	1703	1760	203	290	H:Coenzyme transport and metabolism
COG0448	36366	40900	41009	17796	12200	G:Carbohydrate transport and metabolism
COG0449	17499	18656	19370	13341	11108	M:Cell wall/membrane/envelope biogenesis
COG0450	3708	3800	3191	4456	2527	O:Posttranslational modification, protein turnover, chaperones
COG0451	35279	48733	46361	27864	27490	M:Cell wall/membrane/envelope biogenesis
COG0452	12983	16802	16651	8483	5693	H:Coenzyme transport and metabolism
COG0455	3713	1565	947	3602	1845	D:Cell cycle control, cell division, chromosome partitioning
COG0456	85815	83323	88169	63507	51867	R:General function prediction only
COG0457	570	166	147	234	712	R:General function prediction only
COG0458	20670	24013	24510	12406	10566	F:Nucleotide transport and metabolism
COG0459	13345	15115	15196	8940	7068	O:Posttranslational modification, protein turnover, chaperones
COG0460	18786	23389	23509	10261	5900	E:Amino acid transport and metabolism
COG0461	18722	22651	22823	11344	8279	F:Nucleotide transport and metabolism
COG0462	20934	25369	25614	13156	10613	F:Nucleotide transport and metabolism
COG0463	127156	154813	151279	80892	72165	M:Cell wall/membrane/envelope biogenesis
COG0464	2998	4515	4076	3846	2590	O:Posttranslational modification, protein turnover, chaperones
COG0465	32662	36363	36370	20068	14411	O:Posttranslational modification, protein turnover, chaperones
COG0466	18166	21345	21084	10074	6676	O:Posttranslational modification, protein turnover, chaperones
COG0467	282	1460	1134	463	471	T:Signal transduction mechanisms
COG0468	13896	15190	15341	9594	9011	L:Replication, recombination and repair
COG0469	15517	16040	15462	10836	7293	G:Carbohydrate transport and metabolism
COG0471	14799	18933	18165	12427	8610	P:Inorganic ion transport and metabolism
COG0472	16743	19350	19048	12968	11695	M:Cell wall/membrane/envelope biogenesis
COG0473	13508	15764	15580	8718	5899	E:Amino acid transport and metabolism
COG0474	37328	43065	43299	24848	19391	P:Inorganic ion transport and metabolism
COG0475	6352	10313	10294	7338	9756	P:Inorganic ion transport and metabolism
COG0476	10959	10937	10178	6088	2813	H:Coenzyme transport and metabolism
COG0478	7	5	11	1	1	T:Signal transduction mechanisms
COG0479	4797	7864	7943	1627	1246	C:Energy production and conversion
COG0480	44467	51281	51657	27782	19433	J:Translation, ribosomal structure and biogenesis
COG0481	13315	15020	15085	8827	6743	M:Cell wall/membrane/envelope biogenesis
COG0482	13767	15571	15709	10246	8188	J:Translation, ribosomal structure and biogenesis
COG0483	5946	9242	9218	3224	3851	G:Carbohydrate transport and metabolism
COG0484	37972	43518	43870	24582	17829	O:Posttranslational modification, protein turnover, chaperones
COG0486	13957	14741	14689	9549	7016	R:General function prediction only
COG0488	57977	62523	63736	38390	32971	R:General function prediction only
COG0489	35724	41222	40309	20894	14607	D:Cell cycle control, cell division, chromosome partitioning
COG0490	320	811	661	178	30	P:Inorganic ion transport and metabolism
COG0491	25945	31697	31727	21190	14423	R:General function prediction only
COG0492	41205	47040	47993	26551	18306	O:Posttranslational modification, protein turnover, chaperones
COG0493	44112	47100	47508	24360	16405	E:Amino acid transport and metabolism
COG0494	15402	17322	16956	8822	8757	L:Replication, recombination and repair
COG0495	13333	15042	15142	9014	7060	J:Translation, ribosomal structure and biogenesis
COG0496	1809	2393	2154	2386	2369	F:Nucleotide transport and metabolism
COG0497	13457	15327	15767	8992	7048	L:Replication, recombination and repair
COG0498	13227	15383	15347	9176	6881	E:Amino acid transport and metabolism
COG0499	1593	3107	2987	2712	3238	H:Coenzyme transport and metabolism
COG0500	788	1622	1388	604	20	Q:Secondary metabolites biosynthesis, transport and catabolism
COG0501	1548	1832	1579	2123	2624	O:Posttranslational modification, protein turnover, chaperones
COG0502	21100	22700	22445	12094	6826	H:Coenzyme transport and metabolism
COG0503	22312	27221	27269	13988	13340	F:Nucleotide transport and metabolism
COG0504	13858	15043	15161	9523	7075	F:Nucleotide transport and metabolism
COG0505	12958	15445	15955	8628	7296	F:Nucleotide transport and metabolism
COG0506	171	36	23	13	106	E:Amino acid transport and metabolism
COG0507	25225	29118	29536	17041	13524	L:Replication, recombination and repair
COG0508	2127	5128	4009	3229	2011	C:Energy production and conversion
COG0509	2386	4661	4279	3584	2898	E:Amino acid transport and metabolism
COG0510	1586	2760	3002	1851	1275	M:Cell wall/membrane/envelope biogenesis
COG0511	15747	19388	19528	7619	4386	I:Lipid transport and metabolism
COG0512	10786	11978	11886	5277	4191	E:Amino acid transport and metabolism
COG0513	17533	18852	18487	18952	18363	L:Replication, recombination and repair
COG0514	13687	16293	15594	10705	9298	L:Replication, recombination and repair
COG0515	45519	72542	69777	21985	14575	T:Signal transduction mechanisms
COG0516	13615	15283	15416	9825	9848	F:Nucleotide transport and metabolism
COG0517	10130	13699	13565	6387	3523	R:General function prediction only
COG0518	1045	3466	3623	984	1989	F:Nucleotide transport and metabolism
COG0519	14124	15720	16008	10376	8866	F:Nucleotide transport and metabolism
COG0520	17098	20848	20495	12344	9102	E:Amino acid transport and metabolism
COG0521	10369	13216	13299	5205	2063	H:Coenzyme transport and metabolism
COG0522	13589	15503	15521	9077	7056	J:Translation, ribosomal structure and biogenesis
COG0523	26640	31773	30665	12989	7130	R:General function prediction only
COG0524	55787	69607	69737	36811	29348	G:Carbohydrate transport and metabolism
COG0525	13895	15168	15341	9588	8975	J:Translation, ribosomal structure and biogenesis
COG0526	7994	13102	13223	5115	5339	O:Posttranslational modification, protein turnover, chaperones
COG0527	21399	28295	28670	12809	8811	E:Amino acid transport and metabolism
COG0528	13333	15042	15143	9013	7055	F:Nucleotide transport and metabolism
COG0529	526	1538	1185	1044	694	P:Inorganic ion transport and metabolism
COG0530	13124	13327	13071	7376	4350	P:Inorganic ion transport and metabolism
COG0531	18297	21723	22444	15527	18901	E:Amino acid transport and metabolism
COG0532	13314	14984	15022	8903	6780	J:Translation, ribosomal structure and biogenesis
COG0533	15713	17717	17356	11586	8497	O:Posttranslational modification, protein turnover, chaperones
COG0534	241279	273896	275894	130979	108407	V:Defense mechanisms
COG0535	44033	48550	46846	28110	17799	R:General function prediction only
COG0536	13863	15044	15149	9543	7075	R:General function prediction only
COG0537	15457	17044	17475	11179	10706	FG:Nucleotide transport and metabolism ;Carbohydrate transport and metabolism
COG0538	12157	12718	12738	7718	5445	C:Energy production and conversion
COG0539	25071	27751	27571	15783	11425	J:Translation, ribosomal structure and biogenesis
COG0540	12749	14999	15081	8325	6405	F:Nucleotide transport and metabolism
COG0541	13365	15056	15155	9019	7057	U:Intracellular trafficking, secretion, and vesicular transport
COG0542	29561	36026	35393	22352	18038	O:Posttranslational modification, protein turnover, chaperones
COG0543	28434	29007	29106	18478	11791	C:Energy production and conversion
COG0544	26942	26951	27010	15951	10605	O:Posttranslational modification, protein turnover, chaperones
COG0545	1617	4118	3520	2036	2074	O:Posttranslational modification, protein turnover, chaperones
COG0546	39654	47848	48944	27252	22605	R:General function prediction only
COG0547	10601	11499	11422	5754	4278	E:Amino acid transport and metabolism
COG0548	12669	16035	15751	8046	5621	E:Amino acid transport and metabolism
COG0549	14724	18088	18609	6410	4500	E:Amino acid transport and metabolism
COG0550	51745	59909	59694	31201	27011	L:Replication, recombination and repair
COG0551	2847	3462	3333	2568	2915	L:Replication, recombination and repair
COG0552	13787	15149	15213	9075	7070	U:Intracellular trafficking, secretion, and vesicular transport
COG0553	13843	19803	19802	10840	9144	L:Replication, recombination and repair
COG0554	13939	17327	17895	8925	8082	C:Energy production and conversion
COG0555	6033	7395	7146	831	1029	P:Inorganic ion transport and metabolism
COG0556	13432	15088	15208	9165	7374	L:Replication, recombination and repair
COG0557	13433	15001	15094	9333	6852	K:Transcription
COG0558	21939	26221	25882	14003	10257	I:Lipid transport and metabolism
COG0559	12365	13602	12845	8647	4853	E:Amino acid transport and metabolism
COG0560	10626	12496	11716	6785	3402	E:Amino acid transport and metabolism
COG0561	63316	65472	74162	38861	31226	R:General function prediction only
COG0562	13000	12605	13110	8501	7630	M:Cell wall/membrane/envelope biogenesis
COG0563	16178	20482	20029	12391	10978	F:Nucleotide transport and metabolism
COG0564	53947	60749	59426	32319	23889	J:Translation, ribosomal structure and biogenesis
COG0565	277	74	43	540	260	J:Translation, ribosomal structure and biogenesis
COG0566	37387	39103	39295	23719	17056	J:Translation, ribosomal structure and biogenesis
COG0567	19	1138	933	102	83	C:Energy production and conversion
COG0568	19725	23402	23280	14709	11437	K:Transcription
COG0569	34481	39117	39494	21875	17874	P:Inorganic ion transport and metabolism
COG0571	13427	15094	15316	9025	7053	K:Transcription
COG0572	15644	16395	16372	11522	9601	F:Nucleotide transport and metabolism
COG0573	13369	14976	15088	9460	7070	P:Inorganic ion transport and metabolism
COG0574	14962	18314	17677	11061	7834	G:Carbohydrate transport and metabolism
COG0575	13078	13464	13826	8940	7055	I:Lipid transport and metabolism
COG0576	13315	16102	15941	8913	6780	O:Posttranslational modification, protein turnover, chaperones
COG0577	45681	55146	55608	29835	26080	V:Defense mechanisms
COG0578	885	1913	1551	1337	1595	C:Energy production and conversion
COG0579	8145	9054	9377	6511	4109	C:Energy production and conversion
COG0580	2877	2628	2731	1395	2974	G:Carbohydrate transport and metabolism
COG0581	13506	15647	15250	9330	7037	P:Inorganic ion transport and metabolism
COG0582	1341	508	440	2529	1233	L:Replication, recombination and repair
COG0583	151606	176076	176447	87243	66640	K:Transcription
COG0584	21577	23273	22448	11157	8112	C:Energy production and conversion
COG0585	33	22	0	34	136	S:Function unknown
COG0586	3038	4848	4782	4796	6251	S:Function unknown
COG0587	14589	18266	18331	9687	6831	L:Replication, recombination and repair
COG0588	551	507	818	1424	4944	G:Carbohydrate transport and metabolism
COG0589	2199	5981	6703	3650	7345	T:Signal transduction mechanisms
COG0590	13753	16495	16616	9752	7215	FJ:Nucleotide transport and metabolism ;Translation, ribosomal structure and biogenesis
COG0591	25529	27253	26047	15205	9813	E:Amino acid transport and metabolism
COG0592	14035	16483	16436	9764	7296	L:Replication, recombination and repair
COG0593	14137	15092	15215	10072	7296	L:Replication, recombination and repair
COG0594	13823	14531	14369	9488	6974	J:Translation, ribosomal structure and biogenesis
COG0595	13014	14086	14787	9373	7796	R:General function prediction only
COG0596	34204	41070	41745	23952	23883	R:General function prediction only
COG0597	13955	16524	16908	9813	8684	MU:Cell wall/membrane/envelope biogenesis ;Intracellular trafficking, secretion, and vesicular transport
COG0598	14640	17615	18205	9100	8319	P:Inorganic ion transport and metabolism
COG0599	10714	13946	13892	7477	5697	S:Function unknown
COG0600	29588	35421	34850	21521	11250	P:Inorganic ion transport and metabolism
COG0601	32113	42607	42615	22140	21951	P:Inorganic ion transport and metabolism
COG0602	13661	16728	16730	8228	6541	O:Posttranslational modification, protein turnover, chaperones
COG0603	3012	2950	2318	3126	711	R:General function prediction only
COG0604	2004	4624	4113	1279	2393	C:Energy production and conversion
COG0605	3379	4676	3962	3383	1499	P:Inorganic ion transport and metabolism
COG0606	12410	14750	14459	8011	5673	O:Posttranslational modification, protein turnover, chaperones
COG0607	23987	32135	31334	12464	8214	P:Inorganic ion transport and metabolism
COG0608	13403	15082	15200	8940	7092	L:Replication, recombination and repair
COG0609	28284	30165	30053	20183	13224	P:Inorganic ion transport and metabolism
COG0610	11385	15654	15223	8102	7163	V:Defense mechanisms
COG0611	1190	2327	2051	1797	1476	H:Coenzyme transport and metabolism
COG0612	11092	13987	12578	12978	10372	O:Posttranslational modification, protein turnover, chaperones
COG0613	12137	13754	14995	11388	10999	S:Function unknown
COG0614	26654	29860	29576	18699	11286	P:Inorganic ion transport and metabolism
COG0615	11256	15258	15459	3917	3046	IM:Lipid transport and metabolism ;Cell wall/membrane/envelope biogenesis
COG0616	1265	5635	5218	1958	1334	OU:Posttranslational modification, protein turnover, chaperones ;Intracellular trafficking, secretion, and vesicular transport
COG0617	13841	15065	15185	9926	7388	J:Translation, ribosomal structure and biogenesis
COG0618	20198	21780	22048	11240	8291	R:General function prediction only
COG0619	37040	45354	47191	25445	20668	P:Inorganic ion transport and metabolism
COG0620	6112	4867	5285	4736	5097	E:Amino acid transport and metabolism
COG0621	39165	44227	44192	24350	16063	J:Translation, ribosomal structure and biogenesis
COG0622	30931	35360	36019	17447	12538	R:General function prediction only
COG0623	807	617	553	1460	1736	I:Lipid transport and metabolism
COG0624	30387	40500	40169	19991	17265	E:Amino acid transport and metabolism
COG0625	70	1174	938	83	272	O:Posttranslational modification, protein turnover, chaperones
COG0626	4471	4650	3653	4921	4144	E:Amino acid transport and metabolism
COG0627	6975	8452	8614	3830	6973	R:General function prediction only
COG0628	32103	38012	38635	22980	19254	S:Function unknown
COG0629	36419	41806	42109	22862	15833	L:Replication, recombination and repair
COG0630	1790	583	1076	372	968	U:Intracellular trafficking, secretion, and vesicular transport
COG0631	21924	26944	26143	11815	8056	T:Signal transduction mechanisms
COG0632	13432	14925	15067	9419	7021	L:Replication, recombination and repair
COG0633	45	35	15	47	167	C:Energy production and conversion
COG0634	9904	10276	10456	8868	6811	F:Nucleotide transport and metabolism
COG0635	25336	29735	29889	15512	10462	H:Coenzyme transport and metabolism
COG0636	11296	9683	9272	6943	5042	C:Energy production and conversion
COG0637	30458	37427	40048	19855	16585	R:General function prediction only
COG0638	0	22	0	6	36	O:Posttranslational modification, protein turnover, chaperones
COG0639	12	5	11	3	29	T:Signal transduction mechanisms
COG0640	39121	53051	52295	23368	14845	K:Transcription
COG0641	26351	34823	35302	15270	9893	R:General function prediction only
COG0642	284230	359104	356767	160790	126168	T:Signal transduction mechanisms
COG0643	5420	5153	4777	5252	5763	T:Signal transduction mechanisms
COG0644	3941	13273	11876	5451	6219	C:Energy production and conversion
COG0645	362	429	1072	1077	1467	S:Function unknown
COG0646	10919	11562	11927	5860	4059	E:Amino acid transport and metabolism
COG0647	2494	4169	5490	2338	3052	G:Carbohydrate transport and metabolism
COG0648	16512	18874	19111	8132	5888	L:Replication, recombination and repair
COG0649	538	1707	1460	710	764	C:Energy production and conversion
COG0650	994	1171	1333	2619	2177	C:Energy production and conversion
COG0651	8654	5576	4672	10066	7387	CP:Energy production and conversion ;Inorganic ion transport and metabolism
COG0652	20968	26530	26911	13016	11397	O:Posttranslational modification, protein turnover, chaperones
COG0653	13872	16374	16366	9245	7345	U:Intracellular trafficking, secretion, and vesicular transport
COG0654	87	1146	925	68	176	CH:Energy production and conversion ;Coenzyme transport and metabolism
COG0655	49358	50189	49932	31239	20979	R:General function prediction only
COG0656	16948	18562	18341	13838	12173	R:General function prediction only
COG0657	36369	49962	48529	25000	28798	I:Lipid transport and metabolism
COG0658	2717	3966	3646	2852	1649	R:General function prediction only
COG0659	10720	11961	11688	6111	4339	P:Inorganic ion transport and metabolism
COG0661	5179	5875	7119	4680	4366	R:General function prediction only
COG0662	13367	19043	18171	9882	8079	G:Carbohydrate transport and metabolism
COG0663	16759	17801	17836	8261	5574	R:General function prediction only
COG0664	50145	59545	58623	34103	20751	T:Signal transduction mechanisms
COG0665	6311	10990	10209	6032	3961	E:Amino acid transport and metabolism
COG0666	3305	3462	3325	3805	2329	R:General function prediction only
COG0667	23592	29267	27905	16858	12252	C:Energy production and conversion
COG0668	13468	13953	13931	8859	7381	M:Cell wall/membrane/envelope biogenesis
COG0669	13370	15193	15172	9016	7058	H:Coenzyme transport and metabolism
COG0670	2369	2178	2090	2887	2675	S:Function unknown
COG0671	16896	19166	18606	8614	5551	I:Lipid transport and metabolism
COG0672	15	1119	920	20	33	P:Inorganic ion transport and metabolism
COG0673	39042	78576	77200	32526	40027	R:General function prediction only
COG0674	24222	25842	25060	17788	9857	C:Energy production and conversion
COG0675	42135	54163	55616	14681	6651	L:Replication, recombination and repair
COG0676	5	1118	919	15	31	G:Carbohydrate transport and metabolism
COG0677	3262	2928	2572	4193	3023	M:Cell wall/membrane/envelope biogenesis
COG0678	0	1	0	0	0	O:Posttranslational modification, protein turnover, chaperones
COG0679	33779	38963	38523	16497	11419	R:General function prediction only
COG0680	605	640	872	1157	621	C:Energy production and conversion
COG0681	29540	28968	29335	18821	13832	U:Intracellular trafficking, secretion, and vesicular transport
COG0682	18689	23222	23056	10650	8678	M:Cell wall/membrane/envelope biogenesis
COG0683	14467	15079	13783	10763	5590	E:Amino acid transport and metabolism
COG0684	2290	3334	3184	3190	2234	H:Coenzyme transport and metabolism
COG0685	12815	16185	15637	8524	6827	E:Amino acid transport and metabolism
COG0686	1546	3480	3708	885	258	E:Amino acid transport and metabolism
COG0687	13001	14299	14277	7153	5749	E:Amino acid transport and metabolism
COG0688	8404	10486	10025	4788	2545	I:Lipid transport and metabolism
COG0689	2554	3486	2431	2860	1068	J:Translation, ribosomal structure and biogenesis
COG0690	6757	5813	5982	5788	6100	U:Intracellular trafficking, secretion, and vesicular transport
COG0691	13333	15042	15124	9013	7055	O:Posttranslational modification, protein turnover, chaperones
COG0692	11381	11754	12431	5799	5405	L:Replication, recombination and repair
COG0693	16233	17981	17109	12619	10703	R:General function prediction only
COG0694	1692	1176	1837	1268	341	O:Posttranslational modification, protein turnover, chaperones
COG0695	1948	2982	2819	2106	1400	O:Posttranslational modification, protein turnover, chaperones
COG0696	13495	14632	14542	9121	6875	G:Carbohydrate transport and metabolism
COG0697	31469	33209	33390	22252	14061	EG:Amino acid transport and metabolism ;Carbohydrate transport and metabolism
COG0698	16753	21311	22290	11001	8611	G:Carbohydrate transport and metabolism
COG0700	5787	6788	6948	5193	3960	S:Function unknown
COG0701	5453	7455	6440	6091	2576	R:General function prediction only
COG0702	981	1409	1560	1350	2389	GM:Carbohydrate transport and metabolism ;Cell wall/membrane/envelope biogenesis
COG0703	29333	30072	30195	14814	10047	E:Amino acid transport and metabolism
COG0704	13485	16056	15606	8955	6865	P:Inorganic ion transport and metabolism
COG0705	13131	14942	14773	8576	6225	R:General function prediction only
COG0706	13884	15066	15170	9776	8415	U:Intracellular trafficking, secretion, and vesicular transport
COG0707	20093	23581	23187	15978	10706	M:Cell wall/membrane/envelope biogenesis
COG0708	13483	15195	15368	8900	6907	L:Replication, recombination and repair
COG0709	10326	9290	8896	5526	2062	E:Amino acid transport and metabolism
COG0710	10212	11945	11698	4288	1824	E:Amino acid transport and metabolism
COG0711	17309	20112	20118	9815	8340	C:Energy production and conversion
COG0712	16348	19154	19241	7812	5887	C:Energy production and conversion
COG0713	538	1707	1460	710	764	C:Energy production and conversion
COG0714	37126	53083	50712	18272	11832	R:General function prediction only
COG0715	30505	42202	41009	20393	12360	P:Inorganic ion transport and metabolism
COG0716	33122	34793	35015	19946	16254	C:Energy production and conversion
COG0717	359	531	465	681	1523	F:Nucleotide transport and metabolism
COG0718	13266	14279	14319	8885	6435	S:Function unknown
COG0719	10817	11798	12391	11221	11730	O:Posttranslational modification, protein turnover, chaperones
COG0720	2086	3427	3198	2012	1467	H:Coenzyme transport and metabolism
COG0721	7511	11557	11828	4198	5224	J:Translation, ribosomal structure and biogenesis
COG0722	13175	17262	17034	4148	3180	E:Amino acid transport and metabolism
COG0723	578	49	45	675	186	C:Energy production and conversion
COG0724	698	3605	2933	1156	595	R:General function prediction only
COG0725	10185	11950	11777	5357	2229	P:Inorganic ion transport and metabolism
COG0726	48121	59923	59141	29523	20738	G:Carbohydrate transport and metabolism
COG0727	4617	6246	6220	1479	1999	S:Function unknown
COG0728	4748	4012	3284	4085	2205	R:General function prediction only
COG0729	265	47	43	519	224	M:Cell wall/membrane/envelope biogenesis
COG0730	19332	20095	19377	17029	12887	S:Function unknown
COG0731	1132	818	736	739	817	C:Energy production and conversion
COG0732	22628	22700	22147	16738	13264	V:Defense mechanisms
COG0733	38710	42853	44650	20267	13246	P:Inorganic ion transport and metabolism
COG0735	35252	43192	41957	20106	17327	K:Transcription
COG0736	2345	3471	3851	2737	2151	I:Lipid transport and metabolism
COG0737	14368	15251	13953	11987	9373	F:Nucleotide transport and metabolism
COG0738	17004	21419	21026	9650	8722	G:Carbohydrate transport and metabolism
COG0739	33559	38975	36674	27454	20776	M:Cell wall/membrane/envelope biogenesis
COG0740	33411	39586	38854	20763	16332	O:Posttranslational modification, protein turnover, chaperones
COG0741	10853	9633	8674	7035	4232	M:Cell wall/membrane/envelope biogenesis
COG0742	13344	15049	15125	9022	7057	L:Replication, recombination and repair
COG0743	13296	14965	15023	8509	5378	I:Lipid transport and metabolism
COG0744	8586	7969	9197	7720	6931	M:Cell wall/membrane/envelope biogenesis
COG0745	288280	347233	352067	167672	131370	T:Signal transduction mechanisms
COG0746	4462	8284	8168	1064	607	H:Coenzyme transport and metabolism
COG0747	31569	40858	39835	20641	19859	E:Amino acid transport and metabolism
COG0748	28	1	0	25	72	P:Inorganic ion transport and metabolism
COG0749	16175	18084	18427	13022	11639	L:Replication, recombination and repair
COG0750	12638	15046	15190	8863	6433	M:Cell wall/membrane/envelope biogenesis
COG0751	616	1044	1228	994	1782	J:Translation, ribosomal structure and biogenesis
COG0752	619	1022	1246	989	1746	J:Translation, ribosomal structure and biogenesis
COG0753	1147	3226	3441	1774	2363	P:Inorganic ion transport and metabolism
COG0754	49	0	1	41	133	E:Amino acid transport and metabolism
COG0755	884	2244	2269	1309	1029	O:Posttranslational modification, protein turnover, chaperones
COG0756	14500	16526	17468	9787	8474	F:Nucleotide transport and metabolism
COG0757	4547	4544	4709	5682	4595	E:Amino acid transport and metabolism
COG0758	14126	16588	16699	9454	7286	L:Replication, recombination and repair
COG0759	12529	14508	14131	8328	5619	S:Function unknown
COG0760	7576	10073	9393	6695	6511	O:Posttranslational modification, protein turnover, chaperones
COG0761	7725	8963	9564	5939	4175	I:Lipid transport and metabolism
COG0762	33	48	44	22	11	S:Function unknown
COG0763	710	1734	1462	704	839	M:Cell wall/membrane/envelope biogenesis
COG0764	12991	15541	15289	8574	6853	I:Lipid transport and metabolism
COG0765	36702	39971	41196	23536	20897	E:Amino acid transport and metabolism
COG0766	21099	25091	24217	13576	11082	M:Cell wall/membrane/envelope biogenesis
COG0767	1209	1827	1551	1742	1228	Q:Secondary metabolites biosynthesis, transport and catabolism
COG0768	52486	63927	64261	30851	22425	M:Cell wall/membrane/envelope biogenesis
COG0769	22557	26576	26865	15121	10071	M:Cell wall/membrane/envelope biogenesis
COG0770	14182	15666	16021	9637	7338	M:Cell wall/membrane/envelope biogenesis
COG0771	13856	16030	15988	9044	7028	M:Cell wall/membrane/envelope biogenesis
COG0772	44274	52133	52363	27604	19842	D:Cell cycle control, cell division, chromosome partitioning
COG0773	13351	17312	16994	8938	7069	M:Cell wall/membrane/envelope biogenesis
COG0774	711	1785	1519	706	844	M:Cell wall/membrane/envelope biogenesis
COG0775	13363	13042	13833	8543	7038	F:Nucleotide transport and metabolism
COG0776	23968	27842	26765	15995	10584	L:Replication, recombination and repair
COG0777	12125	13721	13930	6720	3751	I:Lipid transport and metabolism
COG0778	51100	60699	61429	32616	25339	C:Energy production and conversion
COG0779	12880	13813	14071	8742	6739	S:Function unknown
COG0780	1668	1797	1504	1261	382	R:General function prediction only
COG0781	13444	15310	15428	9205	7262	K:Transcription
COG0782	22967	25025	24784	14074	10801	K:Transcription
COG0783	1730	1284	1095	1981	1609	P:Inorganic ion transport and metabolism
COG0784	11214	15264	15098	3734	2740	T:Signal transduction mechanisms
COG0785	2458	2640	3252	3245	2850	O:Posttranslational modification, protein turnover, chaperones
COG0786	6830	3712	3350	5299	2860	E:Amino acid transport and metabolism
COG0787	15682	17897	17841	11493	8503	M:Cell wall/membrane/envelope biogenesis
COG0788	96	1141	929	66	130	F:Nucleotide transport and metabolism
COG0789	62167	72591	78443	45496	39379	K:Transcription
COG0790	12492	15979	13931	12753	9039	R:General function prediction only
COG0791	62323	70486	68037	33168	22845	M:Cell wall/membrane/envelope biogenesis
COG0792	12707	15784	16071	8141	5748	L:Replication, recombination and repair
COG0793	19668	23802	23024	15687	10355	M:Cell wall/membrane/envelope biogenesis
COG0794	1729	4079	5988	2010	1969	M:Cell wall/membrane/envelope biogenesis
COG0795	1443	3557	3037	1406	1683	R:General function prediction only
COG0796	13029	14763	14901	8489	6505	M:Cell wall/membrane/envelope biogenesis
COG0797	570	1243	988	1124	559	M:Cell wall/membrane/envelope biogenesis
COG0798	6020	8287	7199	3149	794	P:Inorganic ion transport and metabolism
COG0799	13333	15041	15123	8912	7022	S:Function unknown
COG0800	12788	16267	17944	9855	6427	G:Carbohydrate transport and metabolism
COG0801	8631	11116	10179	5406	3311	H:Coenzyme transport and metabolism
COG0802	13333	15042	15142	9013	7055	R:General function prediction only
COG0803	10074	9524	8880	10103	7161	P:Inorganic ion transport and metabolism
COG0804	3934	6605	6290	766	1432	E:Amino acid transport and metabolism
COG0805	865	2286	2318	1301	1048	U:Intracellular trafficking, secretion, and vesicular transport
COG0806	13342	13944	14218	9005	7056	J:Translation, ribosomal structure and biogenesis
COG0807	1621	3106	2959	416	224	H:Coenzyme transport and metabolism
COG0809	13694	15341	15088	9308	6698	J:Translation, ribosomal structure and biogenesis
COG0810	11639	16460	15434	9541	6895	M:Cell wall/membrane/envelope biogenesis
COG0811	2407	9773	8529	3415	3200	U:Intracellular trafficking, secretion, and vesicular transport
COG0812	13324	15102	15447	8803	6751	M:Cell wall/membrane/envelope biogenesis
COG0813	8121	10174	10237	4147	2464	F:Nucleotide transport and metabolism
COG0814	610	159	223	1531	1891	E:Amino acid transport and metabolism
COG0815	723	2861	2418	1252	946	M:Cell wall/membrane/envelope biogenesis
COG0816	12978	14975	15075	8905	6461	L:Replication, recombination and repair
COG0817	3518	5307	4717	4516	3051	L:Replication, recombination and repair
COG0818	2673	4432	4748	2738	2471	M:Cell wall/membrane/envelope biogenesis
COG0819	1478	1466	941	1411	401	K:Transcription
COG0820	13897	17367	17370	9250	7286	J:Translation, ribosomal structure and biogenesis
COG0821	12783	14993	15073	7997	5580	I:Lipid transport and metabolism
COG0822	24652	27943	27949	15122	11985	C:Energy production and conversion
COG0823	1874	2523	2105	2896	2982	U:Intracellular trafficking, secretion, and vesicular transport
COG0824	11176	13286	13024	7943	5856	R:General function prediction only
COG0825	7843	6696	6767	6802	3988	I:Lipid transport and metabolism
COG0826	28075	31046	31940	17721	13064	O:Posttranslational modification, protein turnover, chaperones
COG0827	607	30	39	888	1543	L:Replication, recombination and repair
COG0828	8407	7208	7043	3952	2604	J:Translation, ribosomal structure and biogenesis
COG0829	3936	6605	6290	952	2119	O:Posttranslational modification, protein turnover, chaperones
COG0830	3934	6605	6290	766	1432	O:Posttranslational modification, protein turnover, chaperones
COG0831	3905	6605	6290	741	1361	E:Amino acid transport and metabolism
COG0832	312	1411	1276	621	1430	E:Amino acid transport and metabolism
COG0833	473	1459	1760	890	2592	E:Amino acid transport and metabolism
COG0834	51438	59797	60635	26897	19096	E:Amino acid transport and metabolism
COG0835	11899	9499	8040	12986	9843	NT:Cell motility ;Signal transduction mechanisms
COG0836	7052	9495	8667	4911	4689	M:Cell wall/membrane/envelope biogenesis
COG0837	282	42	32	541	259	G:Carbohydrate transport and metabolism
COG0838	538	1707	1460	710	764	C:Energy production and conversion
COG0839	538	1707	1460	710	764	C:Energy production and conversion
COG0840	61921	34296	28842	63728	45646	NT:Cell motility ;Signal transduction mechanisms
COG0841	11528	16803	14610	11559	8914	P:Inorganic ion transport and metabolism
COG0842	7953	13098	13286	9228	7749	V:Defense mechanisms
COG0843	178	1147	923	42	141	C:Energy production and conversion
COG0845	28767	41879	38583	21287	18854	M:Cell wall/membrane/envelope biogenesis
COG0846	31077	37933	37590	13883	11003	K:Transcription
COG0847	3942	4206	4052	4886	4262	L:Replication, recombination and repair
COG0848	2188	10852	9097	3137	2578	U:Intracellular trafficking, secretion, and vesicular transport
COG0849	5002	3859	3615	4847	5427	D:Cell cycle control, cell division, chromosome partitioning
COG0850	5410	3140	3227	4341	4937	D:Cell cycle control, cell division, chromosome partitioning
COG0851	5706	2715	2620	4084	4689	D:Cell cycle control, cell division, chromosome partitioning
COG0852	538	1309	1152	1073	1681	C:Energy production and conversion
COG0853	8132	8167	7403	3979	1801	H:Coenzyme transport and metabolism
COG0854	684	1714	1484	671	790	H:Coenzyme transport and metabolism
COG0855	16481	20913	21028	8433	6202	P:Inorganic ion transport and metabolism
COG0856	17	5	6	26	11	F:Nucleotide transport and metabolism
COG0857	305	3	1	6	128	C:Energy production and conversion
COG0858	13081	15000	15110	8498	6868	J:Translation, ribosomal structure and biogenesis
COG0859	1998	6399	5572	2549	2044	M:Cell wall/membrane/envelope biogenesis
COG0860	43369	50172	50634	23515	16564	M:Cell wall/membrane/envelope biogenesis
COG0861	725	3331	3026	1525	2116	P:Inorganic ion transport and metabolism
COG0863	12014	12119	12594	12700	10678	L:Replication, recombination and repair
COG0864	655	2211	2115	1173	645	K:Transcription
COG1001	11097	12061	13288	6007	1935	F:Nucleotide transport and metabolism
COG1002	502	652	615	651	683	V:Defense mechanisms
COG1003	2871	3780	3236	3621	2684	E:Amino acid transport and metabolism
COG1004	10594	13035	12639	6487	4958	M:Cell wall/membrane/envelope biogenesis
COG1005	538	1707	1460	710	764	C:Energy production and conversion
COG1006	887	513	318	1078	1494	P:Inorganic ion transport and metabolism
COG1007	537	1656	1404	709	759	C:Energy production and conversion
COG1008	546	1708	1461	722	771	C:Energy production and conversion
COG1009	1220	3784	3433	2307	2498	C:Energy production and conversion
COG1010	10840	11312	11054	6002	3729	H:Coenzyme transport and metabolism
COG1011	25023	26950	27715	15228	14327	R:General function prediction only
COG1012	26967	37438	36310	16841	11852	C:Energy production and conversion
COG1013	14632	18108	17915	9670	5207	C:Energy production and conversion
COG1014	14309	17485	17408	11820	6758	C:Energy production and conversion
COG1015	12045	12468	12593	6637	4040	G:Carbohydrate transport and metabolism
COG1017	277	1591	1330	85	36	C:Energy production and conversion
COG1018	38	1141	942	33	133	C:Energy production and conversion
COG1020	18607	23548	22269	13551	8817	Q:Secondary metabolites biosynthesis, transport and catabolism
COG1021	260	616	988	607	1473	Q:Secondary metabolites biosynthesis, transport and catabolism
COG1022	8413	9520	8404	6094	4713	I:Lipid transport and metabolism
COG1023	542	90	385	535	23	G:Carbohydrate transport and metabolism
COG1024	10909	7071	7164	8160	4785	I:Lipid transport and metabolism
COG1025	5	0	0	2	28	O:Posttranslational modification, protein turnover, chaperones
COG1026	10839	11434	11769	5704	3308	O:Posttranslational modification, protein turnover, chaperones
COG1027	6100	9337	8874	2152	1120	E:Amino acid transport and metabolism
COG1028	78851	108876	107454	56705	46532	IQ:Lipid transport and metabolism ;Secondary metabolites biosynthesis, transport and catabolism
COG1030	1410	1900	1768	1810	2372	O:Posttranslational modification, protein turnover, chaperones
COG1032	43004	45888	45657	28928	19230	C:Energy production and conversion
COG1033	13425	13032	12888	7926	5664	R:General function prediction only
COG1034	478	2774	3237	812	520	C:Energy production and conversion
COG1035	7772	8706	8268	3753	1478	C:Energy production and conversion
COG1036	1250	491	727	1172	1170	C:Energy production and conversion
COG1038	9123	11950	11126	6170	3786	C:Energy production and conversion
COG1039	668	1333	1550	679	67	L:Replication, recombination and repair
COG1040	13392	16201	16064	8939	7044	R:General function prediction only
COG1041	7756	7307	7451	3317	2176	L:Replication, recombination and repair
COG1042	628	2397	2093	251	315	C:Energy production and conversion
COG1043	841	3103	2604	866	924	M:Cell wall/membrane/envelope biogenesis
COG1044	2110	5841	6004	2600	1756	M:Cell wall/membrane/envelope biogenesis
COG1045	19945	19249	19370	13934	9870	E:Amino acid transport and metabolism
COG1047	5313	8831	9455	1788	1206	O:Posttranslational modification, protein turnover, chaperones
COG1048	12457	15091	15169	8107	5251	C:Energy production and conversion
COG1049	33	1	0	27	100	C:Energy production and conversion
COG1051	52658	53731	54869	33503	30033	F:Nucleotide transport and metabolism
COG1052	22812	25006	27037	17833	18109	C:Energy production and conversion
COG1053	24028	36942	45281	15387	12802	C:Energy production and conversion
COG1054	555	1150	957	562	67	R:General function prediction only
COG1055	16752	19766	19733	9056	7251	P:Inorganic ion transport and metabolism
COG1056	182	1130	1022	120	22	H:Coenzyme transport and metabolism
COG1057	13407	15075	15137	9057	7106	H:Coenzyme transport and metabolism
COG1058	4546	5209	4381	5646	4358	H:Coenzyme transport and metabolism
COG1059	539	3	25	530	21	L:Replication, recombination and repair
COG1060	18254	20498	20498	9416	5810	H:Coenzyme transport and metabolism
COG1061	21785	20977	20568	13486	9938	L:Replication, recombination and repair
COG1062	7	12	23	87	174	C:Energy production and conversion
COG1063	46693	63901	66780	25111	20370	C:Energy production and conversion
COG1064	138	1228	1019	563	1419	C:Energy production and conversion
COG1066	14534	15486	15011	9927	9174	O:Posttranslational modification, protein turnover, chaperones
COG1067	2193	3256	2291	2497	913	O:Posttranslational modification, protein turnover, chaperones
COG1069	165	1342	1143	132	161	G:Carbohydrate transport and metabolism
COG1070	44033	59927	61573	22022	18032	G:Carbohydrate transport and metabolism
COG1071	1048	3261	2792	1305	1241	C:Energy production and conversion
COG1072	575	540	1089	548	1633	H:Coenzyme transport and metabolism
COG1073	12355	13001	12152	7857	5660	R:General function prediction only
COG1074	13888	16133	16448	9919	9692	L:Replication, recombination and repair
COG1075	612	2805	2182	1139	571	R:General function prediction only
COG1076	20	6	11	8	58	O:Posttranslational modification, protein turnover, chaperones
COG1077	27190	27221	27543	18151	12675	D:Cell cycle control, cell division, chromosome partitioning
COG1078	946	393	832	1474	2851	R:General function prediction only
COG1079	13922	16953	15885	10843	6515	R:General function prediction only
COG1080	23774	28886	27964	11958	7328	G:Carbohydrate transport and metabolism
COG1082	32655	53006	53676	25224	31441	G:Carbohydrate transport and metabolism
COG1083	2809	1284	2195	2302	5306	M:Cell wall/membrane/envelope biogenesis
COG1085	134	183	154	403	1884	G:Carbohydrate transport and metabolism
COG1086	15256	15702	16269	10798	6555	M:Cell wall/membrane/envelope biogenesis
COG1087	14489	15839	15834	10044	8203	M:Cell wall/membrane/envelope biogenesis
COG1088	16298	18836	18644	8269	5627	M:Cell wall/membrane/envelope biogenesis
COG1089	5726	9323	8772	2666	2972	M:Cell wall/membrane/envelope biogenesis
COG1090	291	2322	1903	580	259	R:General function prediction only
COG1091	17457	19292	19411	9614	7707	M:Cell wall/membrane/envelope biogenesis
COG1092	22992	27933	27625	13860	8978	R:General function prediction only
COG1096	43	38	68	9	4	J:Translation, ribosomal structure and biogenesis
COG1098	3029	2694	2396	4077	3296	J:Translation, ribosomal structure and biogenesis
COG1099	0	1116	918	10	0	R:General function prediction only
COG1100	0	22	0	7	36	R:General function prediction only
COG1101	20155	18889	18711	10350	5868	R:General function prediction only
COG1102	57098	57595	57498	22602	18464	F:Nucleotide transport and metabolism
COG1104	27789	30357	29227	17959	12611	E:Amino acid transport and metabolism
COG1105	13845	16850	17342	7621	5642	G:Carbohydrate transport and metabolism
COG1106	14177	16660	17740	6258	5874	S:Function unknown
COG1107	27	156	31	4	1	L:Replication, recombination and repair
COG1108	9431	8616	7729	9945	8747	P:Inorganic ion transport and metabolism
COG1109	36658	40126	39326	23655	18074	G:Carbohydrate transport and metabolism
COG1110	570	135	209	575	1920	L:Replication, recombination and repair
COG1111	4	38	22	2	9	L:Replication, recombination and repair
COG1112	9390	4781	4750	8808	7025	L:Replication, recombination and repair
COG1113	1873	1711	1520	3816	5680	E:Amino acid transport and metabolism
COG1114	3796	5839	6166	3678	2971	E:Amino acid transport and metabolism
COG1115	42867	48084	48139	22643	14115	E:Amino acid transport and metabolism
COG1116	25030	33421	32880	18392	11619	P:Inorganic ion transport and metabolism
COG1117	13594	16969	16590	9701	7783	P:Inorganic ion transport and metabolism
COG1118	7861	9807	9457	3166	1369	P:Inorganic ion transport and metabolism
COG1119	737	1699	1453	1141	810	P:Inorganic ion transport and metabolism
COG1120	25284	28059	28475	16850	11852	P:Inorganic ion transport and metabolism
COG1121	12612	13950	13286	9438	8431	P:Inorganic ion transport and metabolism
COG1122	40218	49617	51542	24473	19276	P:Inorganic ion transport and metabolism
COG1123	31012	39592	39636	19627	17202	R:General function prediction only
COG1124	1681	3025	3154	1321	1906	EP:Amino acid transport and metabolism ;Inorganic ion transport and metabolism
COG1125	2859	3198	3680	3980	3396	E:Amino acid transport and metabolism
COG1126	35959	38961	39647	22736	17547	E:Amino acid transport and metabolism
COG1127	1200	1827	1551	1728	1216	Q:Secondary metabolites biosynthesis, transport and catabolism
COG1129	51926	71250	68371	21721	12135	P:Inorganic ion transport and metabolism
COG1131	161833	191307	198137	99563	76401	V:Defense mechanisms
COG1132	167190	176775	185194	123202	117312	V:Defense mechanisms
COG1133	1	0	0	1	0	I:Lipid transport and metabolism
COG1134	16915	18996	19497	8423	6375	GM:Carbohydrate transport and metabolism ;Cell wall/membrane/envelope biogenesis
COG1135	11164	10937	11147	8497	5186	P:Inorganic ion transport and metabolism
COG1136	137769	156084	160220	87635	67168	V:Defense mechanisms
COG1137	1075	1801	1529	813	1435	R:General function prediction only
COG1138	351	605	870	600	320	O:Posttranslational modification, protein turnover, chaperones
COG1139	7895	9193	9242	4444	2648	C:Energy production and conversion
COG1140	116	43	34	599	293	C:Energy production and conversion
COG1141	4576	3544	3189	3507	1343	C:Energy production and conversion
COG1142	2115	3528	3713	2074	1328	C:Energy production and conversion
COG1143	14381	16717	16544	9929	6638	C:Energy production and conversion
COG1144	1323	2946	2375	942	711	C:Energy production and conversion
COG1145	5	51	52	1	4	C:Energy production and conversion
COG1146	819	224	180	1122	444	C:Energy production and conversion
COG1148	5545	6549	6558	3338	2232	C:Energy production and conversion
COG1149	22339	25887	25503	15878	10233	D:Cell cycle control, cell division, chromosome partitioning
COG1150	5362	7270	7044	2333	1302	C:Energy production and conversion
COG1151	21939	24999	24698	13329	6539	C:Energy production and conversion
COG1152	3891	5404	5139	446	240	C:Energy production and conversion
COG1154	14878	15768	16202	9871	8666	H:Coenzyme transport and metabolism
COG1155	10961	14090	14291	7820	5173	C:Energy production and conversion
COG1156	12219	14192	14348	7940	5205	C:Energy production and conversion
COG1157	2359	3002	2324	3605	3995	NU:Cell motility ;Intracellular trafficking, secretion, and vesicular transport
COG1158	10541	13711	13536	5589	4563	K:Transcription
COG1159	13333	15053	15150	9039	7062	R:General function prediction only
COG1160	24743	28361	28750	15038	9984	R:General function prediction only
COG1161	13167	12979	13468	8712	7456	R:General function prediction only
COG1162	14026	15141	15303	9446	7984	R:General function prediction only
COG1164	10672	8632	9952	9188	6229	E:Amino acid transport and metabolism
COG1165	639	1857	1708	690	672	H:Coenzyme transport and metabolism
COG1166	373	1190	960	612	358	E:Amino acid transport and metabolism
COG1167	29682	35744	35688	18062	13451	K:Transcription
COG1168	9934	10445	11842	8605	8321	E:Amino acid transport and metabolism
COG1169	102	1212	962	78	92	H:Coenzyme transport and metabolism
COG1171	18097	21975	21585	9633	5724	E:Amino acid transport and metabolism
COG1172	62793	89067	85955	21832	10847	G:Carbohydrate transport and metabolism
COG1173	32195	40401	39951	21596	21035	P:Inorganic ion transport and metabolism
COG1174	2789	2734	2573	3826	2735	E:Amino acid transport and metabolism
COG1175	127209	146171	147740	73169	74863	P:Inorganic ion transport and metabolism
COG1176	16412	19053	18920	7299	5793	P:Inorganic ion transport and metabolism
COG1177	16538	18905	18891	7304	5876	P:Inorganic ion transport and metabolism
COG1178	2418	3582	3927	2749	3079	P:Inorganic ion transport and metabolism
COG1179	14189	14633	14925	8948	5727	H:Coenzyme transport and metabolism
COG1180	35033	42009	44437	22654	19236	O:Posttranslational modification, protein turnover, chaperones
COG1181	19183	22857	22932	11733	8692	M:Cell wall/membrane/envelope biogenesis
COG1182	2684	2256	1873	3060	909	I:Lipid transport and metabolism
COG1183	10283	12956	12066	6945	3156	I:Lipid transport and metabolism
COG1184	100	169	712	57	68	J:Translation, ribosomal structure and biogenesis
COG1185	13288	14904	14996	8617	5671	J:Translation, ribosomal structure and biogenesis
COG1186	13578	16295	16263	9410	8394	J:Translation, ribosomal structure and biogenesis
COG1187	26557	31173	30765	17253	12988	J:Translation, ribosomal structure and biogenesis
COG1188	13027	14483	14322	8326	6724	J:Translation, ribosomal structure and biogenesis
COG1189	12818	14409	14555	8349	6351	J:Translation, ribosomal structure and biogenesis
COG1190	12699	14810	14865	8421	5674	J:Translation, ribosomal structure and biogenesis
COG1191	80670	90496	89141	45517	31519	K:Transcription
COG1192	57986	64996	65518	32620	24901	D:Cell cycle control, cell division, chromosome partitioning
COG1193	13834	15871	15664	9584	8939	L:Replication, recombination and repair
COG1194	12351	14002	14349	7798	4460	L:Replication, recombination and repair
COG1195	14351	15129	15328	9903	8152	L:Replication, recombination and repair
COG1196	43988	53217	53710	31085	25190	D:Cell cycle control, cell division, chromosome partitioning
COG1197	12609	15126	15192	8822	6438	L:Replication, recombination and repair
COG1198	13813	15454	15527	9807	8744	L:Replication, recombination and repair
COG1199	13712	15695	15184	9653	7197	L:Replication, recombination and repair
COG1200	13287	15064	15224	8863	8159	L:Replication, recombination and repair
COG1201	998	2138	2454	1250	2998	L:Replication, recombination and repair
COG1203	11190	13544	13665	6772	4343	L:Replication, recombination and repair
COG1204	3787	6533	6433	774	154	L:Replication, recombination and repair
COG1205	760	621	528	1241	1810	L:Replication, recombination and repair
COG1206	3703	3800	3870	4706	3617	J:Translation, ribosomal structure and biogenesis
COG1207	12594	13238	13293	8555	6579	M:Cell wall/membrane/envelope biogenesis
COG1208	6756	12145	11584	7419	7044	M:Cell wall/membrane/envelope biogenesis
COG1209	36041	43663	43652	15370	8889	M:Cell wall/membrane/envelope biogenesis
COG1210	3303	4725	4521	4425	3551	M:Cell wall/membrane/envelope biogenesis
COG1211	14306	16628	16909	9052	6836	I:Lipid transport and metabolism
COG1212	1188	2122	1914	2022	1596	M:Cell wall/membrane/envelope biogenesis
COG1213	1160	691	867	1102	718	M:Cell wall/membrane/envelope biogenesis
COG1214	13301	14541	14343	8889	6947	O:Posttranslational modification, protein turnover, chaperones
COG1215	20126	24738	23525	16860	13797	M:Cell wall/membrane/envelope biogenesis
COG1216	38824	48051	47553	22772	17803	M:Cell wall/membrane/envelope biogenesis
COG1217	13512	15094	15210	9269	8075	T:Signal transduction mechanisms
COG1218	1171	601	580	1168	745	P:Inorganic ion transport and metabolism
COG1219	22147	26294	26263	12459	9571	O:Posttranslational modification, protein turnover, chaperones
COG1220	329	117	99	816	1547	O:Posttranslational modification, protein turnover, chaperones
COG1221	301	932	3293	156	275	K:Transcription
COG1222	84	2	1	511	125	O:Posttranslational modification, protein turnover, chaperones
COG1225	19102	28037	26713	11747	8178	O:Posttranslational modification, protein turnover, chaperones
COG1226	4	2	1	16	9	P:Inorganic ion transport and metabolism
COG1227	11251	13469	13930	6096	3717	C:Energy production and conversion
COG1228	12125	13816	14064	8757	5927	Q:Secondary metabolites biosynthesis, transport and catabolism
COG1230	1014	637	623	1288	1363	P:Inorganic ion transport and metabolism
COG1231	531	1123	946	545	26	E:Amino acid transport and metabolism
COG1232	1967	3745	3543	3157	3777	H:Coenzyme transport and metabolism
COG1233	482	2669	2861	722	491	Q:Secondary metabolites biosynthesis, transport and catabolism
COG1234	19477	19893	19083	10637	7087	R:General function prediction only
COG1235	12817	17352	17095	8427	6850	R:General function prediction only
COG1236	11625	13513	12804	6717	3782	J:Translation, ribosomal structure and biogenesis
COG1237	4268	3348	2752	2958	2791	R:General function prediction only
COG1238	740	609	569	1162	830	S:Function unknown
COG1239	307	404	298	461	444	H:Coenzyme transport and metabolism
COG1240	1345	3852	3204	1795	1553	H:Coenzyme transport and metabolism
COG1241	0	22	0	6	36	L:Replication, recombination and repair
COG1242	12159	12641	13225	6634	4564	R:General function prediction only
COG1243	1382	2018	2016	1906	1355	BK:Chromatin structure and dynamics ;Transcription
COG1244	71	284	601	168	131	R:General function prediction only
COG1245	294	974	1196	118	102	R:General function prediction only
COG1246	11234	12371	12447	9346	6863	E:Amino acid transport and metabolism
COG1247	18987	26305	26723	13075	11025	M:Cell wall/membrane/envelope biogenesis
COG1249	12486	19764	19936	10124	7900	C:Energy production and conversion
COG1250	11524	6882	5979	8349	5640	I:Lipid transport and metabolism
COG1251	6478	9406	10157	5201	3408	C:Energy production and conversion
COG1252	1424	1876	1619	1621	2224	C:Energy production and conversion
COG1253	22335	29816	30384	14353	13113	P:Inorganic ion transport and metabolism
COG1254	10799	11187	10747	5557	4848	C:Energy production and conversion
COG1256	6293	3174	2758	5956	5499	N:Cell motility
COG1257	21	31	14	310	1384	I:Lipid transport and metabolism
COG1259	348	1661	1736	608	299	S:Function unknown
COG1260	177	222	52	96	106	I:Lipid transport and metabolism
COG1261	341	59	42	589	379	N:Cell motility
COG1262	1060	6525	5299	1411	1569	S:Function unknown
COG1263	26364	29766	32664	16482	13588	G:Carbohydrate transport and metabolism
COG1264	3452	4306	5020	2723	1103	G:Carbohydrate transport and metabolism
COG1266	8180	6513	7283	6711	9642	R:General function prediction only
COG1267	905	105	84	1421	1748	I:Lipid transport and metabolism
COG1268	18091	19475	19655	8147	6285	R:General function prediction only
COG1269	13113	14915	14836	8489	5754	C:Energy production and conversion
COG1270	11441	12073	11380	6706	4238	H:Coenzyme transport and metabolism
COG1271	1079	1173	1382	2064	2558	C:Energy production and conversion
COG1272	12400	12864	13343	7067	5613	R:General function prediction only
COG1273	725	1966	2395	823	364	L:Replication, recombination and repair
COG1274	541	1753	1814	667	775	C:Energy production and conversion
COG1275	298	947	1019	665	197	P:Inorganic ion transport and metabolism
COG1276	6	3	2	6	31	P:Inorganic ion transport and metabolism
COG1277	8411	4902	5181	6558	6415	R:General function prediction only
COG1278	13444	15394	16620	9286	9037	K:Transcription
COG1279	561	444	337	727	1337	R:General function prediction only
COG1280	1858	2083	1777	2394	1602	E:Amino acid transport and metabolism
COG1281	12511	13881	13758	7760	6048	O:Posttranslational modification, protein turnover, chaperones
COG1282	181	103	90	599	155	C:Energy production and conversion
COG1283	24682	25530	26163	13917	8638	P:Inorganic ion transport and metabolism
COG1284	36560	43326	46821	22328	18888	S:Function unknown
COG1285	5015	5717	5452	5970	5140	S:Function unknown
COG1286	1232	757	971	1421	1616	R:General function prediction only
COG1287	296	102	100	530	228	R:General function prediction only
COG1288	5560	9185	8972	1791	2740	S:Function unknown
COG1289	5324	9182	9229	2188	2437	S:Function unknown
COG1290	129	30	7	563	244	C:Energy production and conversion
COG1291	6345	7372	6619	3761	3892	N:Cell motility
COG1292	3232	5227	5416	1678	826	P:Inorganic ion transport and metabolism
COG1293	12786	12827	12867	8206	6286	K:Transcription
COG1294	856	1160	1406	1546	2341	C:Energy production and conversion
COG1295	12584	13755	13711	7782	7317	S:Function unknown
COG1296	12410	12777	13375	7411	5891	E:Amino acid transport and metabolism
COG1297	7291	10543	9762	2848	1313	S:Function unknown
COG1298	3975	1888	1415	3618	4328	N:Cell motility
COG1299	12977	14692	16156	6845	4540	G:Carbohydrate transport and metabolism
COG1300	340	1563	1162	521	322	S:Function unknown
COG1301	18370	25539	24345	11181	7284	C:Energy production and conversion
COG1302	24248	26398	27218	14690	12297	S:Function unknown
COG1304	4097	4520	4520	3253	5278	C:Energy production and conversion
COG1305	19245	26815	26569	11025	9405	E:Amino acid transport and metabolism
COG1306	1544	1627	1167	2444	2990	S:Function unknown
COG1307	49165	47806	49946	34281	26650	S:Function unknown
COG1308	16	16	15	26	10	K:Transcription
COG1309	105607	129864	137195	83287	77313	K:Transcription
COG1310	6880	6157	5867	2318	786	R:General function prediction only
COG1312	4186	5969	6381	4278	4781	G:Carbohydrate transport and metabolism
COG1313	10498	10635	10629	5859	4174	R:General function prediction only
COG1314	3727	4157	3759	5266	5349	U:Intracellular trafficking, secretion, and vesicular transport
COG1315	4089	1876	1437	3670	4523	L:Replication, recombination and repair
COG1316	28291	31164	32995	18539	15905	K:Transcription
COG1317	2848	3253	2806	3570	3719	N:Cell motility
COG1319	15774	19780	19757	6032	3003	C:Energy production and conversion
COG1320	851	357	287	1063	1486	P:Inorganic ion transport and metabolism
COG1321	27812	35667	36191	16234	11537	K:Transcription
COG1322	1895	1674	1988	1970	1328	S:Function unknown
COG1323	12508	12871	12874	7693	5989	S:Function unknown
COG1324	266	1179	951	545	258	P:Inorganic ion transport and metabolism
COG1327	11901	14205	13933	7178	6103	K:Transcription
COG1328	21838	26343	28041	13395	10912	F:Nucleotide transport and metabolism
COG1329	7684	5102	4616	6979	4200	K:Transcription
COG1330	12	6	11	3	29	L:Replication, recombination and repair
COG1331	3703	4248	3898	4803	7604	O:Posttranslational modification, protein turnover, chaperones
COG1332	3716	5297	5245	158	4	L:Replication, recombination and repair
COG1333	26	23	15	58	25	O:Posttranslational modification, protein turnover, chaperones
COG1334	720	531	344	698	937	N:Cell motility
COG1335	16375	20260	20343	11627	9623	Q:Secondary metabolites biosynthesis, transport and catabolism
COG1336	38	1117	929	13	7	L:Replication, recombination and repair
COG1337	4326	6060	5884	1113	1636	L:Replication, recombination and repair
COG1338	3950	1891	1449	3711	4590	N:Cell motility
COG1339	0	0	0	0	6	H:Coenzyme transport and metabolism
COG1341	3	2	1	11	2	R:General function prediction only
COG1342	10649	10800	10198	6773	3905	S:Function unknown
COG1343	8317	12087	11984	5350	3325	L:Replication, recombination and repair
COG1344	17401	8550	7786	14404	13452	N:Cell motility
COG1345	7834	3221	2826	6088	6110	N:Cell motility
COG1346	11880	14219	14445	7183	4771	M:Cell wall/membrane/envelope biogenesis
COG1347	717	747	661	864	902	C:Energy production and conversion
COG1348	9259	12400	11531	5836	1709	P:Inorganic ion transport and metabolism
COG1349	31673	38996	43599	18283	20651	K:Transcription
COG1350	2623	3706	3623	3051	3698	E:Amino acid transport and metabolism
COG1351	3848	3761	4279	2416	3236	F:Nucleotide transport and metabolism
COG1352	5044	5484	4433	4509	5245	NT:Cell motility ;Signal transduction mechanisms
COG1353	4025	6936	6383	635	275	L:Replication, recombination and repair
COG1354	12554	14399	14535	7828	6133	S:Function unknown
COG1355	246	22	0	528	232	S:Function unknown
COG1357	5617	7865	8213	6775	5912	S:Function unknown
COG1358	12155	12845	12837	7609	5352	J:Translation, ribosomal structure and biogenesis
COG1359	569	1822	1450	1570	1477	S:Function unknown
COG1360	3225	2673	2326	4420	4993	N:Cell motility
COG1361	232	306	209	118	170	M:Cell wall/membrane/envelope biogenesis
COG1362	23664	25520	26263	13093	7954	E:Amino acid transport and metabolism
COG1363	10462	12083	13707	10144	7469	E:Amino acid transport and metabolism
COG1364	12335	14530	14880	7863	6319	E:Amino acid transport and metabolism
COG1366	17948	21548	20690	9245	5099	T:Signal transduction mechanisms
COG1367	0	1116	918	10	5	L:Replication, recombination and repair
COG1368	25131	21238	19757	18126	13235	M:Cell wall/membrane/envelope biogenesis
COG1371	0	22	0	6	36	S:Function unknown
COG1373	34685	34218	38404	19586	17747	R:General function prediction only
COG1376	16930	25373	23629	9943	6723	S:Function unknown
COG1377	2741	3019	2351	3733	4635	N:Cell motility
COG1378	1407	1986	1995	1242	1907	K:Transcription
COG1379	5249	7589	7544	2049	1299	S:Function unknown
COG1380	11848	13733	13658	7136	4706	R:General function prediction only
COG1381	13322	14985	15122	9090	7213	L:Replication, recombination and repair
COG1384	210	120	190	471	1330	J:Translation, ribosomal structure and biogenesis
COG1385	12956	14208	14104	8464	5971	S:Function unknown
COG1386	12535	14392	14489	7720	5862	K:Transcription
COG1387	30733	35704	36281	16920	11474	E:Amino acid transport and metabolism
COG1388	10776	12319	10707	6861	5766	M:Cell wall/membrane/envelope biogenesis
COG1390	11065	12450	12670	7101	4508	C:Energy production and conversion
COG1391	13	12	13	9	33	OT:Posttranslational modification, protein turnover, chaperones ;Signal transduction mechanisms
COG1392	1080	2865	3172	1943	2830	P:Inorganic ion transport and metabolism
COG1393	18209	22521	23221	10302	8920	P:Inorganic ion transport and metabolism
COG1394	12202	14130	14361	7890	5205	C:Energy production and conversion
COG1395	224	311	333	714	334	K:Transcription
COG1396	85554	86553	88385	60472	55313	K:Transcription
COG1397	8543	13260	13030	5389	6936	O:Posttranslational modification, protein turnover, chaperones
COG1398	9	1118	919	22	7	I:Lipid transport and metabolism
COG1399	13267	15004	15071	8748	6621	S:Function unknown
COG1401	1904	2577	2720	1304	454	V:Defense mechanisms
COG1402	7506	10443	10184	4257	4355	R:General function prediction only
COG1403	1151	2583	2734	1666	1198	V:Defense mechanisms
COG1404	25833	27748	26970	14871	11332	O:Posttranslational modification, protein turnover, chaperones
COG1405	0	22	0	6	36	K:Transcription
COG1406	536	496	294	558	383	N:Cell motility
COG1407	3	1179	965	16	36	R:General function prediction only
COG1408	24825	34452	34018	13575	8057	R:General function prediction only
COG1409	8701	14205	13131	5868	5454	R:General function prediction only
COG1410	18052	22905	22283	9497	6134	E:Amino acid transport and metabolism
COG1413	626	1683	1261	1042	573	C:Energy production and conversion
COG1414	8918	12770	12071	4860	4347	K:Transcription
COG1415	0	4	0	1	0	S:Function unknown
COG1416	322	247	519	632	209	S:Function unknown
COG1418	27521	28161	29584	19690	16182	R:General function prediction only
COG1419	2184	431	275	1170	1153	N:Cell motility
COG1420	12728	13253	13605	7839	6231	K:Transcription
COG1423	0	1116	918	10	0	L:Replication, recombination and repair
COG1424	84	5	1	507	121	H:Coenzyme transport and metabolism
COG1426	2495	4098	4920	4499	6917	S:Function unknown
COG1427	678	483	474	1129	825	R:General function prediction only
COG1428	998	608	580	1863	3420	F:Nucleotide transport and metabolism
COG1429	869	2436	2045	1290	938	H:Coenzyme transport and metabolism
COG1430	26	32	30	20	44	S:Function unknown
COG1431	463	577	586	534	1336	J:Translation, ribosomal structure and biogenesis
COG1432	3058	4971	5068	3714	3145	S:Function unknown
COG1433	8100	8941	9051	7376	5381	S:Function unknown
COG1434	14993	21380	21066	8275	6656	S:Function unknown
COG1435	3406	2881	2822	4131	3021	F:Nucleotide transport and metabolism
COG1436	11614	12770	12902	7261	4560	C:Energy production and conversion
COG1437	240	5	1	510	213	F:Nucleotide transport and metabolism
COG1438	11711	12701	12610	7271	6140	K:Transcription
COG1439	605	165	267	583	1924	R:General function prediction only
COG1440	5297	5036	9685	2887	3297	G:Carbohydrate transport and metabolism
COG1441	5	0	0	2	29	H:Coenzyme transport and metabolism
COG1442	5431	3786	3812	5069	5102	M:Cell wall/membrane/envelope biogenesis
COG1443	10802	11308	11123	4890	3039	I:Lipid transport and metabolism
COG1444	1134	1666	2022	1445	873	R:General function prediction only
COG1445	3160	4977	6328	913	672	G:Carbohydrate transport and metabolism
COG1446	322	366	1018	48	122	E:Amino acid transport and metabolism
COG1447	4978	4394	8403	2713	3606	G:Carbohydrate transport and metabolism
COG1448	416	689	1054	124	114	E:Amino acid transport and metabolism
COG1449	752	668	589	1173	865	G:Carbohydrate transport and metabolism
COG1450	229	9187	7444	118	148	U:Intracellular trafficking, secretion, and vesicular transport
COG1451	12345	13461	13445	9461	4909	R:General function prediction only
COG1452	771	1797	1520	718	856	M:Cell wall/membrane/envelope biogenesis
COG1453	15972	18309	18544	11182	9755	C:Energy production and conversion
COG1454	47354	53555	53244	31417	24580	C:Energy production and conversion
COG1455	4863	6561	11675	5016	8923	G:Carbohydrate transport and metabolism
COG1456	4716	7228	7017	562	28	C:Energy production and conversion
COG1457	3885	4273	3799	3469	3315	F:Nucleotide transport and metabolism
COG1459	5298	10779	10656	4923	5657	U:Intracellular trafficking, secretion, and vesicular transport
COG1461	12805	14359	15188	7891	6686	R:General function prediction only
COG1462	6	0	0	4	33	M:Cell wall/membrane/envelope biogenesis
COG1463	963	1791	1530	1226	1036	Q:Secondary metabolites biosynthesis, transport and catabolism
COG1464	11492	11450	11612	8756	5546	P:Inorganic ion transport and metabolism
COG1465	253	42	32	515	188	E:Amino acid transport and metabolism
COG1466	12902	14936	15035	8966	7044	L:Replication, recombination and repair
COG1468	5088	3880	4236	4807	3668	L:Replication, recombination and repair
COG1469	270	1189	962	538	227	S:Function unknown
COG1470	253	174	250	476	1353	S:Function unknown
COG1472	59463	55943	54163	37211	28486	G:Carbohydrate transport and metabolism
COG1473	26239	31687	31829	15961	8668	E:Amino acid transport and metabolism
COG1474	41	516	797	54	101	LO:Replication, recombination and repair ;Posttranslational modification, protein turnover, chaperones
COG1475	58839	66906	66156	33770	23330	K:Transcription
COG1476	99742	101874	104390	69625	57613	K:Transcription
COG1477	22948	25295	23990	14445	8056	H:Coenzyme transport and metabolism
COG1478	650	721	881	962	1779	S:Function unknown
COG1479	643	1297	1652	860	1440	S:Function unknown
COG1480	2243	3307	2574	2943	1352	R:General function prediction only
COG1481	12529	13252	13623	7801	6088	K:Transcription
COG1482	12195	14991	15645	8351	5460	G:Carbohydrate transport and metabolism
COG1483	208	115	189	468	1330	R:General function prediction only
COG1484	44365	45312	44015	29878	20854	L:Replication, recombination and repair
COG1485	7	3	1	7	31	R:General function prediction only
COG1486	4990	4233	5214	5577	8035	G:Carbohydrate transport and metabolism
COG1487	69	1759	1828	83	151	R:General function prediction only
COG1488	12982	13331	13639	8047	6927	H:Coenzyme transport and metabolism
COG1489	11403	11592	11354	6614	3994	R:General function prediction only
COG1490	13822	14967	15092	9406	6928	J:Translation, ribosomal structure and biogenesis
COG1492	11428	12096	11422	6645	4243	H:Coenzyme transport and metabolism
COG1493	12495	13938	13810	7842	6060	T:Signal transduction mechanisms
COG1494	1062	1632	1381	1158	254	G:Carbohydrate transport and metabolism
COG1495	43	6	12	30	100	O:Posttranslational modification, protein turnover, chaperones
COG1496	11881	14012	14119	6874	4389	S:Function unknown
COG1497	9	68	350	0	0	K:Transcription
COG1501	26661	28124	27852	14581	15497	G:Carbohydrate transport and metabolism
COG1502	31803	37092	36335	17685	12647	I:Lipid transport and metabolism
COG1503	0	22	0	6	36	J:Translation, ribosomal structure and biogenesis
COG1505	412	1662	1450	603	579	E:Amino acid transport and metabolism
COG1506	6401	13333	13607	7593	8198	E:Amino acid transport and metabolism
COG1507	1	7	1	6	4	S:Function unknown
COG1508	3884	6009	6727	3540	2059	K:Transcription
COG1509	910	1310	1085	1149	427	E:Amino acid transport and metabolism
COG1510	11	1117	919	17	8	K:Transcription
COG1511	26324	27267	28037	14903	9542	S:Function unknown
COG1512	9295	12008	11010	6664	3993	S:Function unknown
COG1514	1460	1385	1238	1849	1884	J:Translation, ribosomal structure and biogenesis
COG1515	5	1116	919	12	29	L:Replication, recombination and repair
COG1516	6289	3334	2864	5977	5536	N:Cell motility
COG1518	12853	13648	14071	6946	7431	L:Replication, recombination and repair
COG1519	711	1763	1518	699	808	M:Cell wall/membrane/envelope biogenesis
COG1520	1559	17299	14147	1901	2345	S:Function unknown
COG1521	13691	15323	15368	9076	6056	K:Transcription
COG1522	19594	23402	22314	11785	8786	K:Transcription
COG1523	16962	16475	17170	10834	7015	G:Carbohydrate transport and metabolism
COG1524	1567	7671	6542	2965	2499	R:General function prediction only
COG1525	1210	1817	2165	2162	632	L:Replication, recombination and repair
COG1526	4193	7351	7213	800	296	C:Energy production and conversion
COG1527	10477	13476	13729	7176	4484	C:Energy production and conversion
COG1528	4394	5459	5500	4147	2320	P:Inorganic ion transport and metabolism
COG1529	29168	35928	35069	11301	5206	C:Energy production and conversion
COG1530	10343	11231	10903	5212	3796	J:Translation, ribosomal structure and biogenesis
COG1532	6	1	5	8	5	R:General function prediction only
COG1533	14927	16754	15852	10927	7379	L:Replication, recombination and repair
COG1534	12502	12758	12839	7607	5459	J:Translation, ribosomal structure and biogenesis
COG1535	5	0	1	2	28	Q:Secondary metabolites biosynthesis, transport and catabolism
COG1536	3999	2030	1586	3815	4605	N:Cell motility
COG1538	7988	13562	11651	11146	9267	M:Cell wall/membrane/envelope biogenesis
COG1539	1293	3127	2607	1597	1383	H:Coenzyme transport and metabolism
COG1540	4571	7009	7089	784	596	R:General function prediction only
COG1541	19825	27257	26669	14113	9041	Q:Secondary metabolites biosynthesis, transport and catabolism
COG1543	9	7	6	20	7	G:Carbohydrate transport and metabolism
COG1544	13253	16083	16028	8745	6934	J:Translation, ribosomal structure and biogenesis
COG1545	27	173	31	9	37	S:Function unknown
COG1546	8984	12866	13560	4650	2413	R:General function prediction only
COG1547	10	1	1	5	3	S:Function unknown
COG1550	582	548	358	1080	463	S:Function unknown
COG1551	7428	3107	2697	5936	5482	T:Signal transduction mechanisms
COG1552	0	14	11	77	42	J:Translation, ribosomal structure and biogenesis
COG1553	9	0	0	5	57	P:Inorganic ion transport and metabolism
COG1554	3091	4061	3817	3883	5996	G:Carbohydrate transport and metabolism
COG1555	13216	15239	15224	8242	6563	L:Replication, recombination and repair
COG1556	485	121	78	866	1210	S:Function unknown
COG1558	4034	1891	1449	4217	4712	N:Cell motility
COG1559	13220	13128	13230	8349	6375	R:General function prediction only
COG1560	820	2944	2759	889	1068	M:Cell wall/membrane/envelope biogenesis
COG1561	12581	14325	13727	7954	5434	S:Function unknown
COG1562	560	2264	1865	578	75	I:Lipid transport and metabolism
COG1563	833	584	317	1065	1394	P:Inorganic ion transport and metabolism
COG1564	12626	13317	13653	7750	6163	H:Coenzyme transport and metabolism
COG1565	40	2232	1838	58	78	S:Function unknown
COG1566	11597	16344	13752	13104	8493	V:Defense mechanisms
COG1567	3923	5412	5433	626	1334	L:Replication, recombination and repair
COG1568	11	0	0	12	4	S:Function unknown
COG1569	511	334	372	589	1365	R:General function prediction only
COG1570	13378	15032	15100	9020	7225	L:Replication, recombination and repair
COG1571	0	22	0	6	36	R:General function prediction only
COG1572	273	368	184	445	256	S:Function unknown
COG1573	2807	5915	5743	4172	4184	L:Replication, recombination and repair
COG1574	5077	6782	7696	5814	4501	R:General function prediction only
COG1575	1385	3414	3237	2144	2331	H:Coenzyme transport and metabolism
COG1576	14354	15118	15265	9583	7066	S:Function unknown
COG1577	41	1172	946	627	2764	I:Lipid transport and metabolism
COG1578	566	406	925	1049	1548	S:Function unknown
COG1579	1680	2855	2870	1915	1553	S:Function unknown
COG1580	406	63	46	1118	426	N:Cell motility
COG1581	0	22	0	6	36	K:Transcription
COG1582	2055	1800	1324	3028	3670	N:Cell motility
COG1583	4614	6908	7082	865	1407	L:Replication, recombination and repair
COG1584	421	465	404	87	99	S:Function unknown
COG1585	12218	12712	13167	7309	4334	OU:Posttranslational modification, protein turnover, chaperones ;Intracellular trafficking, secretion, and vesicular transport
COG1586	2353	2126	1670	2916	1113	E:Amino acid transport and metabolism
COG1587	1232	3210	3265	1026	1167	H:Coenzyme transport and metabolism
COG1589	9182	9233	9540	8103	6323	M:Cell wall/membrane/envelope biogenesis
COG1591	84	0	0	506	121	L:Replication, recombination and repair
COG1592	30312	34737	35564	20209	14545	C:Energy production and conversion
COG1593	21628	22078	21309	14169	7668	G:Carbohydrate transport and metabolism
COG1595	162989	211134	201799	103629	78919	K:Transcription
COG1596	1446	5876	4887	2386	1722	M:Cell wall/membrane/envelope biogenesis
COG1597	20907	25810	25762	13246	11844	I:Lipid transport and metabolism
COG1598	17710	18431	19475	7064	3406	S:Function unknown
COG1600	3858	5394	4500	4522	3495	C:Energy production and conversion
COG1604	0	1116	918	10	5	L:Replication, recombination and repair
COG1605	2352	4600	5075	2251	1274	E:Amino acid transport and metabolism
COG1606	10652	12564	12381	6380	3296	R:General function prediction only
COG1607	7607	9486	9044	4778	3404	I:Lipid transport and metabolism
COG1609	113835	124641	126040	69930	77937	K:Transcription
COG1610	10759	12420	12625	5731	4916	S:Function unknown
COG1611	4790	8513	7969	1854	2047	S:Function unknown
COG1612	13	1124	921	20	7	O:Posttranslational modification, protein turnover, chaperones
COG1613	7611	8204	7852	2347	687	P:Inorganic ion transport and metabolism
COG1614	5214	8322	8184	615	8	C:Energy production and conversion
COG1615	1642	104	136	199	647	S:Function unknown
COG1618	2014	2581	2399	1896	708	F:Nucleotide transport and metabolism
COG1619	6317	3376	3174	5511	5273	V:Defense mechanisms
COG1620	2230	2804	2740	1917	1797	C:Energy production and conversion
COG1621	28704	32817	33443	12444	13896	G:Carbohydrate transport and metabolism
COG1622	178	1147	923	42	141	C:Energy production and conversion
COG1623	1066	838	614	1059	282	L:Replication, recombination and repair
COG1624	13337	14434	14234	9304	6623	S:Function unknown
COG1625	9699	12808	12442	6364	3528	C:Energy production and conversion
COG1626	223	137	202	476	1371	G:Carbohydrate transport and metabolism
COG1629	10815	15245	13569	12949	13030	P:Inorganic ion transport and metabolism
COG1633	3219	5269	4818	3169	2114	S:Function unknown
COG1635	5	34	22	4	19	H:Coenzyme transport and metabolism
COG1636	11582	13221	13164	7037	5128	S:Function unknown
COG1637	1	7	1	6	4	L:Replication, recombination and repair
COG1638	17021	15425	14458	13798	7643	G:Carbohydrate transport and metabolism
COG1639	636	29	6	56	308	T:Signal transduction mechanisms
COG1640	22322	28956	28344	10005	5648	G:Carbohydrate transport and metabolism
COG1641	11005	12732	11796	6551	3523	S:Function unknown
COG1643	309	2452	1914	567	266	L:Replication, recombination and repair
COG1646	11	1	1	8	8	R:General function prediction only
COG1647	1160	674	988	1867	700	R:General function prediction only
COG1648	10181	11002	11726	4770	3499	H:Coenzyme transport and metabolism
COG1649	3562	5314	4620	4175	3854	S:Function unknown
COG1650	255	462	398	64	1	S:Function unknown
COG1651	351	112	75	603	383	O:Posttranslational modification, protein turnover, chaperones
COG1652	10475	10008	9343	5408	3436	S:Function unknown
COG1653	193959	215831	222408	122718	165364	G:Carbohydrate transport and metabolism
COG1655	1897	428	273	578	887	S:Function unknown
COG1657	0	1	1	0	0	I:Lipid transport and metabolism
COG1658	3059	2870	2832	3630	2925	L:Replication, recombination and repair
COG1659	577	534	860	616	90	S:Function unknown
COG1660	12539	13354	13667	8172	5749	R:General function prediction only
COG1661	5464	6887	6693	965	1108	S:Function unknown
COG1662	58	1	2	23	420	L:Replication, recombination and repair
COG1663	711	1763	1518	699	808	M:Cell wall/membrane/envelope biogenesis
COG1664	2762	3238	3397	2353	4213	M:Cell wall/membrane/envelope biogenesis
COG1666	208	508	800	75	168	S:Function unknown
COG1668	8389	6503	6620	7355	5223	CP:Energy production and conversion ;Inorganic ion transport and metabolism
COG1669	8037	2929	2187	5464	4562	R:General function prediction only
COG1670	41653	34828	36872	42114	39233	J:Translation, ribosomal structure and biogenesis
COG1671	10114	9869	9708	5582	3291	S:Function unknown
COG1672	5462	2397	2833	3056	2326	R:General function prediction only
COG1674	27938	34239	34797	15726	12211	D:Cell cycle control, cell division, chromosome partitioning
COG1676	0	22	0	6	36	J:Translation, ribosomal structure and biogenesis
COG1677	3950	1891	1449	3711	4590	N:Cell motility
COG1678	65	1166	948	34	66	K:Transcription
COG1679	265	447	346	785	483	S:Function unknown
COG1680	22822	27405	26567	17311	21020	V:Defense mechanisms
COG1682	16948	20026	21357	8838	6078	V:Defense mechanisms
COG1683	4174	4257	4415	4630	3438	S:Function unknown
COG1684	1584	922	892	2440	4315	N:Cell motility
COG1686	70557	86277	85367	33953	21674	M:Cell wall/membrane/envelope biogenesis
COG1687	6017	4673	4626	4823	2199	E:Amino acid transport and metabolism
COG1690	3337	5557	4509	3305	2913	S:Function unknown
COG1691	9457	10983	10682	4978	2978	S:Function unknown
COG1692	1849	2629	2359	2246	1369	S:Function unknown
COG1694	5868	6553	6976	2367	1744	R:General function prediction only
COG1695	35421	42268	44419	28619	20400	K:Transcription
COG1696	25335	28295	27705	16157	15579	M:Cell wall/membrane/envelope biogenesis
COG1697	6	1	5	8	4	L:Replication, recombination and repair
COG1699	2705	1813	1336	3703	4589	S:Function unknown
COG1700	30	44	33	31	16	S:Function unknown
COG1702	13297	14999	15095	8889	6977	T:Signal transduction mechanisms
COG1703	493	598	561	644	629	E:Amino acid transport and metabolism
COG1704	3735	2469	3053	3030	4227	S:Function unknown
COG1705	1287	2004	2785	1978	4818	NU:Cell motility ;Intracellular trafficking, secretion, and vesicular transport
COG1706	278	1	0	547	291	N:Cell motility
COG1708	58	144	146	105	20	R:General function prediction only
COG1709	351	777	992	363	335	K:Transcription
COG1712	165	177	139	120	180	H:Coenzyme transport and metabolism
COG1713	8839	7916	8312	7822	7178	H:Coenzyme transport and metabolism
COG1714	2076	4697	4328	2206	388	S:Function unknown
COG1715	2476	1347	1481	1312	2275	V:Defense mechanisms
COG1716	10720	14392	14883	4998	4108	T:Signal transduction mechanisms
COG1719	105	108	80	521	160	R:General function prediction only
COG1720	7655	10356	10130	3455	2715	S:Function unknown
COG1721	6406	14081	12782	7098	5996	S:Function unknown
COG1722	7254	5213	5029	7016	5593	L:Replication, recombination and repair
COG1724	2037	1257	2267	557	1084	N:Cell motility
COG1725	44293	51945	54691	25245	20413	K:Transcription
COG1726	495	600	557	641	664	C:Energy production and conversion
COG1728	651	394	208	595	851	S:Function unknown
COG1729	3873	4953	4428	3536	3588	S:Function unknown
COG1732	1469	1964	2971	2292	2751	E:Amino acid transport and metabolism
COG1733	20543	25256	26206	13229	12946	K:Transcription
COG1734	2059	2706	2171	3256	1746	T:Signal transduction mechanisms
COG1735	2406	1071	888	2924	533	R:General function prediction only
COG1737	29939	34281	36019	20554	14950	K:Transcription
COG1738	1427	263	675	1130	186	S:Function unknown
COG1739	13261	13361	13334	8826	6671	S:Function unknown
COG1740	779	664	928	1181	648	C:Energy production and conversion
COG1741	1438	2094	2104	1832	980	R:General function prediction only
COG1742	14	1	1	7	31	S:Function unknown
COG1744	16718	18643	17477	11966	8762	R:General function prediction only
COG1747	1	1120	919	10	0	K:Transcription
COG1748	11678	13796	12596	7719	3909	E:Amino acid transport and metabolism
COG1749	2478	519	398	1774	1707	N:Cell motility
COG1751	132	135	136	608	137	S:Function unknown
COG1752	5810	7970	8325	5388	3814	R:General function prediction only
COG1754	0	4	0	1	0	L:Replication, recombination and repair
COG1755	3	3	2	2	3	S:Function unknown
COG1757	30374	32474	33568	19818	13447	C:Energy production and conversion
COG1758	12553	12447	11698	7955	5888	K:Transcription
COG1760	20577	25078	24877	11226	9750	E:Amino acid transport and metabolism
COG1762	10792	11233	17064	5611	4463	G:Carbohydrate transport and metabolism
COG1763	5998	6684	6509	1069	1091	H:Coenzyme transport and metabolism
COG1764	47	2304	1885	153	54	O:Posttranslational modification, protein turnover, chaperones
COG1765	632	2435	2486	1406	1044	O:Posttranslational modification, protein turnover, chaperones
COG1766	3922	1891	1449	3687	4520	N:Cell motility
COG1767	587	66	87	614	650	H:Coenzyme transport and metabolism
COG1768	6854	9414	8706	3551	2018	R:General function prediction only
COG1769	0	0	0	1	5	L:Replication, recombination and repair
COG1770	7	1123	920	20	42	E:Amino acid transport and metabolism
COG1773	16679	20117	20442	8869	5295	C:Energy production and conversion
COG1774	13273	13884	14187	8550	5501	S:Function unknown
COG1775	13390	16310	16532	7952	3810	E:Amino acid transport and metabolism
COG1776	8755	5064	4915	6920	7933	N:Cell motility
COG1777	0	5	1	0	0	K:Transcription
COG1778	1074	1046	1085	1364	2359	R:General function prediction only
COG1780	138	225	610	488	1037	F:Nucleotide transport and metabolism
COG1781	10859	11268	11048	5626	3674	F:Nucleotide transport and metabolism
COG1782	6	5	6	14	6	R:General function prediction only
COG1783	2934	3744	3501	2949	2002	R:General function prediction only
COG1785	2212	2131	1602	2836	2716	P:Inorganic ion transport and metabolism
COG1786	250	439	339	758	435	S:Function unknown
COG1787	4507	5439	5302	1256	1441	V:Defense mechanisms
COG1788	3313	1395	915	2390	958	I:Lipid transport and metabolism
COG1791	1	0	1	1	1	S:Function unknown
COG1792	12751	14910	14935	8441	7034	M:Cell wall/membrane/envelope biogenesis
COG1793	692	2611	2518	793	336	L:Replication, recombination and repair
COG1794	3042	3665	3300	3460	3898	E:Amino acid transport and metabolism
COG1796	19	1120	925	34	9	L:Replication, recombination and repair
COG1797	11450	11795	11235	7025	4229	H:Coenzyme transport and metabolism
COG1799	12746	13435	14143	8168	7385	S:Function unknown
COG1801	30	1161	938	301	870	S:Function unknown
COG1802	27310	30527	28487	18401	11827	K:Transcription
COG1803	15540	17205	16958	10283	6910	G:Carbohydrate transport and metabolism
COG1804	5646	10357	11667	1777	2773	C:Energy production and conversion
COG1805	495	600	557	641	664	C:Energy production and conversion
COG1806	355	1194	1356	408	1350	S:Function unknown
COG1807	8155	15497	14074	6905	7395	M:Cell wall/membrane/envelope biogenesis
COG1808	684	750	789	1088	1948	S:Function unknown
COG1809	9	3	5	19	8	S:Function unknown
COG1811	6713	7791	7494	3714	4184	S:Function unknown
COG1813	15657	17795	18790	7585	5831	K:Transcription
COG1814	729	743	1015	1773	2473	S:Function unknown
COG1815	3950	1891	1449	3711	4590	N:Cell motility
COG1816	1222	1341	1669	1190	2236	F:Nucleotide transport and metabolism
COG1819	2192	3320	2367	3413	2379	CG:Energy production and conversion ;Carbohydrate transport and metabolism
COG1820	12214	13584	13993	7265	6208	G:Carbohydrate transport and metabolism
COG1823	926	754	841	656	122	R:General function prediction only
COG1825	5750	8308	7602	1791	1026	J:Translation, ribosomal structure and biogenesis
COG1826	3946	4337	4549	3815	2031	U:Intracellular trafficking, secretion, and vesicular transport
COG1827	10510	10950	11164	5350	3758	K:Transcription
COG1828	34	49	18	313	879	F:Nucleotide transport and metabolism
COG1830	1525	4680	4329	1315	1022	G:Carbohydrate transport and metabolism
COG1832	573	607	336	1001	490	R:General function prediction only
COG1834	1015	1496	2052	1231	1183	E:Amino acid transport and metabolism
COG1835	9317	17714	16835	6424	7260	I:Lipid transport and metabolism
COG1836	530	3	26	530	20	S:Function unknown
COG1837	12723	14303	14340	8211	5766	S:Function unknown
COG1838	18995	18809	18497	9666	5075	C:Energy production and conversion
COG1840	4748	5664	5388	5456	3856	P:Inorganic ion transport and metabolism
COG1841	13180	13703	13586	8850	6940	J:Translation, ribosomal structure and biogenesis
COG1842	1041	1573	1554	881	666	KT:Transcription ;Signal transduction mechanisms
COG1843	3950	1916	1449	3719	4626	N:Cell motility
COG1845	178	1147	923	42	141	C:Energy production and conversion
COG1846	82035	95784	95854	54912	44229	K:Transcription
COG1847	12426	14388	14515	7998	4900	R:General function prediction only
COG1848	2405	199	187	375	1313	R:General function prediction only
COG1850	49	218	101	20	18	G:Carbohydrate transport and metabolism
COG1851	6	5	6	14	6	S:Function unknown
COG1852	792	1990	1532	1043	446	S:Function unknown
COG1853	32960	36737	37037	19995	15091	R:General function prediction only
COG1854	11642	11882	11847	5955	3041	T:Signal transduction mechanisms
COG1855	208	115	189	468	1330	R:General function prediction only
COG1857	34	42	47	1	19	L:Replication, recombination and repair
COG1858	584	1739	1476	1170	819	P:Inorganic ion transport and metabolism
COG1859	640	1653	1427	1160	2081	J:Translation, ribosomal structure and biogenesis
COG1861	283	46	32	519	190	M:Cell wall/membrane/envelope biogenesis
COG1862	13215	14533	14164	8888	6926	U:Intracellular trafficking, secretion, and vesicular transport
COG1863	851	361	288	1063	1486	P:Inorganic ion transport and metabolism
COG1864	1006	2345	2072	1310	1332	F:Nucleotide transport and metabolism
COG1865	312	534	343	437	398	S:Function unknown
COG1866	9678	10150	10356	4413	3944	C:Energy production and conversion
COG1867	0	22	0	6	36	J:Translation, ribosomal structure and biogenesis
COG1868	3950	1891	1449	3711	4590	N:Cell motility
COG1869	514	1697	1898	616	1667	G:Carbohydrate transport and metabolism
COG1871	3844	2036	1433	3064	4098	NT:Cell motility ;Signal transduction mechanisms
COG1872	212	1626	1711	96	179	S:Function unknown
COG1873	12588	12893	12456	7323	4520	S:Function unknown
COG1874	23263	23981	24032	12482	18245	G:Carbohydrate transport and metabolism
COG1875	428	2388	2899	326	377	T:Signal transduction mechanisms
COG1876	11395	10638	12073	10089	8373	M:Cell wall/membrane/envelope biogenesis
COG1877	1	2	1	4	4	G:Carbohydrate transport and metabolism
COG1878	7828	8852	8426	6720	3650	R:General function prediction only
COG1879	76421	100319	98051	31596	20348	G:Carbohydrate transport and metabolism
COG1881	356	893	1535	744	1719	S:Function unknown
COG1882	26940	31087	31980	17780	16883	C:Energy production and conversion
COG1883	11529	13816	13970	8779	8416	C:Energy production and conversion
COG1884	1064	2376	2346	1450	1472	I:Lipid transport and metabolism
COG1886	749	1447	1371	1553	3054	N:Cell motility
COG1887	22476	23927	25341	6649	2876	M:Cell wall/membrane/envelope biogenesis
COG1892	0	0	1	0	0	C:Energy production and conversion
COG1893	11894	15113	14198	7206	4504	H:Coenzyme transport and metabolism
COG1894	17575	21441	20172	7529	3708	C:Energy production and conversion
COG1895	4119	5681	5397	716	1379	S:Function unknown
COG1896	12488	13833	13940	9019	7573	R:General function prediction only
COG1897	12263	13429	13883	7578	5632	E:Amino acid transport and metabolism
COG1898	17233	20899	20105	10236	7316	M:Cell wall/membrane/envelope biogenesis
COG1899	1	22	0	9	47	O:Posttranslational modification, protein turnover, chaperones
COG1900	173	85	78	9	72	S:Function unknown
COG1902	22727	29172	33607	12512	10719	C:Energy production and conversion
COG1903	10879	11473	11079	6007	3731	H:Coenzyme transport and metabolism
COG1904	4054	6943	7163	4213	4628	G:Carbohydrate transport and metabolism
COG1905	19706	24121	23297	11114	5678	C:Energy production and conversion
COG1906	385	366	274	505	500	S:Function unknown
COG1908	4336	5475	5183	1065	551	C:Energy production and conversion
COG1910	4201	5835	5600	826	220	P:Inorganic ion transport and metabolism
COG1911	19	7	46	109	270	J:Translation, ribosomal structure and biogenesis
COG1912	421	130	198	540	1532	S:Function unknown
COG1914	6349	8883	8713	2932	1926	P:Inorganic ion transport and metabolism
COG1915	500	404	351	472	528	S:Function unknown
COG1916	4	47	47	1	0	S:Function unknown
COG1917	20410	21303	21329	14577	12630	S:Function unknown
COG1918	29729	33202	34833	20364	16045	P:Inorganic ion transport and metabolism
COG1921	1671	2218	1891	1866	908	E:Amino acid transport and metabolism
COG1922	11122	13177	12952	7216	7703	M:Cell wall/membrane/envelope biogenesis
COG1923	2540	2729	2089	3010	1827	T:Signal transduction mechanisms
COG1924	19479	22808	22806	11259	6658	I:Lipid transport and metabolism
COG1925	55424	61910	60569	28109	20741	G:Carbohydrate transport and metabolism
COG1926	28	0	0	25	72	R:General function prediction only
COG1928	308	464	255	436	405	O:Posttranslational modification, protein turnover, chaperones
COG1929	11288	12261	12746	6030	4698	G:Carbohydrate transport and metabolism
COG1930	1682	3349	3649	1460	2105	P:Inorganic ion transport and metabolism
COG1932	11869	13230	13671	7476	5416	E:Amino acid transport and metabolism
COG1934	221	1168	962	62	179	S:Function unknown
COG1936	208	115	189	468	1330	F:Nucleotide transport and metabolism
COG1937	21321	24265	23981	10480	5263	S:Function unknown
COG1938	0	0	0	2	2	S:Function unknown
COG1939	12496	12760	12835	7646	5985	S:Function unknown
COG1940	49197	60861	60596	33547	30934	G:Carbohydrate transport and metabolism
COG1941	35	510	788	65	103	C:Energy production and conversion
COG1942	576	574	371	910	1797	R:General function prediction only
COG1943	44917	66096	63257	24871	12264	L:Replication, recombination and repair
COG1944	496	45	34	1028	412	S:Function unknown
COG1945	112	78	59	534	132	E:Amino acid transport and metabolism
COG1946	6	7	2	8	33	I:Lipid transport and metabolism
COG1947	13327	15030	15117	8876	6468	I:Lipid transport and metabolism
COG1948	152	0	0	1	63	L:Replication, recombination and repair
COG1949	13	12	12	9	33	A:RNA processing and modification
COG1950	310	969	1198	434	900	S:Function unknown
COG1951	19509	19421	19129	10414	5978	C:Energy production and conversion
COG1952	474	111	100	55	43	U:Intracellular trafficking, secretion, and vesicular transport
COG1953	174	887	973	187	698	FH:Nucleotide transport and metabolism ;Coenzyme transport and metabolism
COG1954	1986	2811	3103	1846	1885	K:Transcription
COG1955	0	22	0	6	36	N:Cell motility
COG1956	1163	1884	2052	1393	1360	T:Signal transduction mechanisms
COG1957	7213	13266	14772	5136	10204	F:Nucleotide transport and metabolism
COG1958	0	22	0	6	36	K:Transcription
COG1959	43636	54272	54824	21814	15941	K:Transcription
COG1960	13102	11827	12765	10508	7334	I:Lipid transport and metabolism
COG1961	150395	160132	157514	95133	71686	L:Replication, recombination and repair
COG1962	28	86	84	27	9	H:Coenzyme transport and metabolism
COG1963	3325	3153	3137	3986	3242	S:Function unknown
COG1964	3877	6393	6029	670	189	R:General function prediction only
COG1965	12	6	11	3	29	P:Inorganic ion transport and metabolism
COG1966	12203	13623	13634	7381	4867	T:Signal transduction mechanisms
COG1968	19206	22453	22432	11172	6852	V:Defense mechanisms
COG1969	186	575	862	614	274	C:Energy production and conversion
COG1970	7793	6846	6920	7234	6536	M:Cell wall/membrane/envelope biogenesis
COG1971	18705	18694	19284	12692	8743	S:Function unknown
COG1972	591	1150	933	445	979	F:Nucleotide transport and metabolism
COG1974	20039	20391	20143	14754	13166	K:Transcription
COG1975	13995	17334	16927	5360	2081	O:Posttranslational modification, protein turnover, chaperones
COG1977	190	1380	1041	655	408	H:Coenzyme transport and metabolism
COG1978	0	0	1	0	0	S:Function unknown
COG1979	16812	16461	18287	11430	7889	C:Energy production and conversion
COG1981	31	1	0	27	71	S:Function unknown
COG1982	23118	23498	23014	13952	10265	E:Amino acid transport and metabolism
COG1983	8744	11727	11932	5248	5914	KT:Transcription ;Signal transduction mechanisms
COG1984	4581	8121	8007	799	598	E:Amino acid transport and metabolism
COG1985	12877	13105	12853	8140	2817	H:Coenzyme transport and metabolism
COG1986	535	3	26	532	48	S:Function unknown
COG1987	3931	1884	1404	3603	4320	N:Cell motility
COG1988	395	1361	1082	1261	1042	R:General function prediction only
COG1989	3213	5096	6047	3764	5711	NOU:Cell motility ;Posttranslational modification, protein turnover, chaperones ;Intracellular trafficking, secretion, and vesicular transport
COG1990	0	5	0	1	2	S:Function unknown
COG1993	292	136	141	620	209	S:Function unknown
COG1994	5101	6345	5641	6161	2883	R:General function prediction only
COG1995	2175	3753	3153	2237	1333	H:Coenzyme transport and metabolism
COG1996	19	7	46	109	270	K:Transcription
COG1997	530	3	25	530	20	J:Translation, ribosomal structure and biogenesis
COG1999	165	1139	920	34	110	R:General function prediction only
COG2001	12004	12682	13105	7630	6023	S:Function unknown
COG2002	14987	16965	16038	12219	9002	K:Transcription
COG2003	19718	15709	15798	14005	9022	L:Replication, recombination and repair
COG2005	1132	3073	3533	958	665	K:Transcription
COG2006	13909	17279	16376	5952	2956	S:Function unknown
COG2008	11940	13662	13685	6766	4253	E:Amino acid transport and metabolism
COG2009	56	11	14	49	107	C:Energy production and conversion
COG2010	141	5651	4628	613	252	C:Energy production and conversion
COG2011	11145	10930	11101	8490	4943	P:Inorganic ion transport and metabolism
COG2013	8847	9549	9393	6234	4036	S:Function unknown
COG2014	314	797	1182	649	1469	S:Function unknown
COG2015	253	383	378	719	360	Q:Secondary metabolites biosynthesis, transport and catabolism
COG2017	26329	29017	29447	16038	14342	G:Carbohydrate transport and metabolism
COG2018	8	22	0	18	42	R:General function prediction only
COG2019	19	7	46	109	270	F:Nucleotide transport and metabolism
COG2020	3514	5930	5059	3625	2710	O:Posttranslational modification, protein turnover, chaperones
COG2021	957	1659	1472	1150	603	E:Amino acid transport and metabolism
COG2022	9249	10703	9983	3945	1260	H:Coenzyme transport and metabolism
COG2025	13198	10055	11054	8989	5307	C:Energy production and conversion
COG2026	832	1453	1736	1273	1980	DJ:Cell cycle control, cell division, chromosome partitioning ;Translation, ribosomal structure and biogenesis
COG2027	103	80	43	69	105	M:Cell wall/membrane/envelope biogenesis
COG2028	84	0	0	506	121	S:Function unknown
COG2030	1553	1266	1319	1929	1966	I:Lipid transport and metabolism
COG2031	307	305	223	469	472	I:Lipid transport and metabolism
COG2032	1362	1930	2238	1892	1740	P:Inorganic ion transport and metabolism
COG2033	11283	11025	11087	7050	4357	C:Energy production and conversion
COG2035	3896	2652	4071	4096	4540	S:Function unknown
COG2036	0	22	0	6	36	B:Chromatin structure and dynamics
COG2038	11502	12120	11718	6819	4442	H:Coenzyme transport and metabolism
COG2039	955	989	1152	671	586	O:Posttranslational modification, protein turnover, chaperones
COG2040	655	233	293	789	2186	E:Amino acid transport and metabolism
COG2041	45	1624	1689	78	137	R:General function prediction only
COG2043	204	569	865	57	132	S:Function unknown
COG2045	19	12	15	23	25	H:Coenzyme transport and metabolism
COG2046	263	4	7	543	200	P:Inorganic ion transport and metabolism
COG2048	4595	6440	6416	1633	1109	C:Energy production and conversion
COG2049	4581	8121	8007	799	596	E:Amino acid transport and metabolism
COG2050	7003	10248	10724	7069	3653	Q:Secondary metabolites biosynthesis, transport and catabolism
COG2052	10456	10560	9971	6676	3856	S:Function unknown
COG2055	4975	9440	10113	1157	1590	C:Energy production and conversion
COG2056	81	166	39	60	124	R:General function prediction only
COG2057	3780	1539	1016	2439	995	I:Lipid transport and metabolism
COG2059	22343	23234	23591	16917	12431	P:Inorganic ion transport and metabolism
COG2060	2305	5759	6415	2814	3100	P:Inorganic ion transport and metabolism
COG2062	16	1119	920	33	49	T:Signal transduction mechanisms
COG2063	278	1	0	547	291	N:Cell motility
COG2064	1832	229	150	179	739	U:Intracellular trafficking, secretion, and vesicular transport
COG2065	1481	2881	2952	2088	1406	F:Nucleotide transport and metabolism
COG2066	2199	3449	2533	2948	2053	E:Amino acid transport and metabolism
COG2067	978	835	741	1229	1089	M:Cell wall/membrane/envelope biogenesis
COG2068	11113	12665	12666	5677	2643	S:Function unknown
COG2069	4661	7092	6876	453	8	C:Energy production and conversion
COG2070	22004	22644	22893	12965	8298	R:General function prediction only
COG2071	4816	5676	6184	5040	5256	R:General function prediction only
COG2072	23	2245	1841	42	43	P:Inorganic ion transport and metabolism
COG2073	10818	11394	11043	5993	3709	H:Coenzyme transport and metabolism
COG2074	208	115	189	468	1330	G:Carbohydrate transport and metabolism
COG2076	1077	3153	3036	2723	2889	P:Inorganic ion transport and metabolism
COG2077	1325	734	973	2007	1662	O:Posttranslational modification, protein turnover, chaperones
COG2078	471	151	207	995	1560	S:Function unknown
COG2079	786	635	463	843	915	R:General function prediction only
COG2080	21310	27359	27012	8668	4067	C:Energy production and conversion
COG2081	24517	25928	25524	14179	9081	R:General function prediction only
COG2082	10516	11957	11880	5943	3188	H:Coenzyme transport and metabolism
COG2084	3169	5609	5724	3628	4170	I:Lipid transport and metabolism
COG2085	2	3	3	2	4	R:General function prediction only
COG2086	12713	9852	10880	8905	5222	C:Energy production and conversion
COG2087	19699	20848	20620	10483	7096	H:Coenzyme transport and metabolism
COG2088	18978	14596	14720	10576	7916	M:Cell wall/membrane/envelope biogenesis
COG2089	1189	1060	1822	2205	3429	M:Cell wall/membrane/envelope biogenesis
COG2091	15665	18814	17845	8491	5542	H:Coenzyme transport and metabolism
COG2093	0	14	11	77	42	K:Transcription
COG2094	1990	2492	1700	2270	1262	L:Replication, recombination and repair
COG2095	589	1408	1129	611	471	U:Intracellular trafficking, secretion, and vesicular transport
COG2096	5016	7848	7837	1614	1052	S:Function unknown
COG2099	9683	10244	9800	5227	2935	H:Coenzyme transport and metabolism
COG2100	84	4	0	507	122	R:General function prediction only
COG2102	290	843	578	81	56	R:General function prediction only
COG2103	693	1329	1154	853	1446	R:General function prediction only
COG2104	15039	16792	15925	4495	2205	H:Coenzyme transport and metabolism
COG2105	443	1688	1714	92	99	S:Function unknown
COG2107	672	483	470	1121	821	R:General function prediction only
COG2108	32	486	787	47	66	R:General function prediction only
COG2109	12097	12811	13125	7685	6048	H:Coenzyme transport and metabolism
COG2110	22496	17844	17121	14178	9634	R:General function prediction only
COG2111	886	509	319	1099	1485	P:Inorganic ion transport and metabolism
COG2113	1415	61	88	1296	916	E:Amino acid transport and metabolism
COG2114	101	3437	2776	131	122	T:Signal transduction mechanisms
COG2115	626	2891	2203	796	539	G:Carbohydrate transport and metabolism
COG2116	9649	12092	11992	5875	3315	P:Inorganic ion transport and metabolism
COG2119	96	273	544	159	61	S:Function unknown
COG2120	999	3169	2948	714	528	S:Function unknown
COG2121	785	1419	1439	657	278	S:Function unknown
COG2122	250	116	94	59	125	S:Function unknown
COG2124	9	1142	923	32	47	Q:Secondary metabolites biosynthesis, transport and catabolism
COG2127	324	1169	952	571	300	O:Posttranslational modification, protein turnover, chaperones
COG2128	562	1173	994	566	72	S:Function unknown
COG2129	1595	2610	2707	1345	1609	R:General function prediction only
COG2130	11	3	1	9	7	R:General function prediction only
COG2131	13347	15181	15557	9036	6903	F:Nucleotide transport and metabolism
COG2132	411	2526	2062	550	2046	Q:Secondary metabolites biosynthesis, transport and catabolism
COG2133	33	19031	15648	197	70	G:Carbohydrate transport and metabolism
COG2134	33	0	0	27	100	I:Lipid transport and metabolism
COG2135	6438	9677	10103	2535	2681	S:Function unknown
COG2137	13031	13794	13823	8344	6726	R:General function prediction only
COG2138	288	1493	1110	469	265	H:Coenzyme transport and metabolism
COG2140	856	802	2113	646	1498	G:Carbohydrate transport and metabolism
COG2141	414	2658	2112	825	1430	C:Energy production and conversion
COG2142	7	3	1	7	31	C:Energy production and conversion
COG2143	38	68	350	25	85	O:Posttranslational modification, protein turnover, chaperones
COG2144	0	1116	918	10	0	R:General function prediction only
COG2145	12520	12463	12545	7208	4413	H:Coenzyme transport and metabolism
COG2146	28	73	50	32	81	C:Energy production and conversion
COG2148	42095	46056	45987	22391	17454	M:Cell wall/membrane/envelope biogenesis
COG2149	1	2	1	4	4	S:Function unknown
COG2151	527	1779	1494	1093	2777	S:Function unknown
COG2152	5348	4739	4208	4758	3952	G:Carbohydrate transport and metabolism
COG2153	2540	2846	3904	3434	6312	R:General function prediction only
COG2154	9	1116	920	22	7	H:Coenzyme transport and metabolism
COG2155	10735	12552	12467	7133	3966	S:Function unknown
COG2156	2363	6908	7351	2866	3167	P:Inorganic ion transport and metabolism
COG2158	7975	8042	7672	2926	1128	R:General function prediction only
COG2159	11676	17286	18430	8884	4850	R:General function prediction only
COG2160	10250	14258	13446	2806	2271	G:Carbohydrate transport and metabolism
COG2161	1282	491	548	1311	2016	D:Cell cycle control, cell division, chromosome partitioning
COG2162	906	2305	2279	683	100	Q:Secondary metabolites biosynthesis, transport and catabolism
COG2163	384	707	444	704	545	J:Translation, ribosomal structure and biogenesis
COG2165	7050	15919	15195	6529	8864	U:Intracellular trafficking, secretion, and vesicular transport
COG2166	500	1718	1495	655	694	R:General function prediction only
COG2168	5	0	0	2	29	P:Inorganic ion transport and metabolism
COG2169	145	1300	1010	785	858	FL:Nucleotide transport and metabolism ;Replication, recombination and repair
COG2170	1	9	2	7	6	S:Function unknown
COG2171	1283	1283	1432	1502	1539	E:Amino acid transport and metabolism
COG2172	18500	21612	20453	10104	6292	T:Signal transduction mechanisms
COG2173	224	2462	2207	278	754	M:Cell wall/membrane/envelope biogenesis
COG2175	5	1	1	2	29	Q:Secondary metabolites biosynthesis, transport and catabolism
COG2176	24120	25980	26236	14260	11232	L:Replication, recombination and repair
COG2177	17036	20513	22085	8739	7800	D:Cell cycle control, cell division, chromosome partitioning
COG2179	11853	12481	12971	7652	6059	R:General function prediction only
COG2180	123	48	44	600	293	C:Energy production and conversion
COG2181	662	615	890	1696	740	C:Energy production and conversion
COG2182	6458	2414	3449	4703	8050	G:Carbohydrate transport and metabolism
COG2183	13208	14964	15083	8328	6218	K:Transcription
COG2184	5003	4347	5093	5314	4446	D:Cell cycle control, cell division, chromosome partitioning
COG2185	1457	2644	2442	1219	489	I:Lipid transport and metabolism
COG2186	23215	30003	30380	13767	10360	K:Transcription
COG2188	17134	22653	27210	14958	16861	K:Transcription
COG2189	2675	2196	1499	3279	3572	L:Replication, recombination and repair
COG2190	9706	9792	13014	7005	6651	G:Carbohydrate transport and metabolism
COG2191	1384	1731	1796	2110	2041	C:Energy production and conversion
COG2192	45	1155	987	22	16	O:Posttranslational modification, protein turnover, chaperones
COG2193	845	627	934	1119	321	P:Inorganic ion transport and metabolism
COG2194	1932	1024	1013	2232	2257	R:General function prediction only
COG2195	20074	19529	20040	13273	10561	E:Amino acid transport and metabolism
COG2197	34554	72699	80832	24388	19972	T:Signal transduction mechanisms
COG2198	2279	1707	2347	2969	4098	T:Signal transduction mechanisms
COG2199	67407	65361	72803	48826	48427	T:Signal transduction mechanisms
COG2200	50290	54458	60206	28351	26110	T:Signal transduction mechanisms
COG2201	4891	4093	3297	4285	4811	T:Signal transduction mechanisms
COG2202	166	1138	919	33	138	T:Signal transduction mechanisms
COG2203	244	1	0	520	197	T:Signal transduction mechanisms
COG2204	22304	34032	29236	22618	16485	T:Signal transduction mechanisms
COG2205	40847	53200	52697	23392	17287	T:Signal transduction mechanisms
COG2206	34723	24166	23480	23639	17406	T:Signal transduction mechanisms
COG2207	200508	238952	240064	130427	143387	K:Transcription
COG2208	19727	23843	22358	11205	6212	T:Signal transduction mechanisms
COG2209	494	549	501	639	659	C:Energy production and conversion
COG2210	75	21	29	30	24	S:Function unknown
COG2211	43208	40055	40229	25992	23128	G:Carbohydrate transport and metabolism
COG2212	848	333	286	1052	1448	P:Inorganic ion transport and metabolism
COG2213	1969	1211	2122	887	213	G:Carbohydrate transport and metabolism
COG2215	159	1116	937	15	93	P:Inorganic ion transport and metabolism
COG2216	2296	5787	6448	2811	3099	P:Inorganic ion transport and metabolism
COG2217	56004	62762	62102	38220	27391	P:Inorganic ion transport and metabolism
COG2220	9703	10999	10900	9464	7637	R:General function prediction only
COG2221	23636	28290	28910	14390	10414	C:Energy production and conversion
COG2222	4790	6862	8168	1089	1464	M:Cell wall/membrane/envelope biogenesis
COG2223	2705	3306	3621	2052	3151	P:Inorganic ion transport and metabolism
COG2224	5	7	2	6	31	C:Energy production and conversion
COG2225	161	7	3	9	122	C:Energy production and conversion
COG2226	62036	78130	77103	46189	31676	H:Coenzyme transport and metabolism
COG2227	11363	11889	12757	12969	12866	H:Coenzyme transport and metabolism
COG2229	9	1116	918	22	6	R:General function prediction only
COG2230	10581	13527	12750	8277	5511	M:Cell wall/membrane/envelope biogenesis
COG2231	241	138	137	136	154	L:Replication, recombination and repair
COG2232	19	7	46	109	270	R:General function prediction only
COG2233	27514	31973	32879	13869	9996	F:Nucleotide transport and metabolism
COG2234	4782	8836	7866	1795	1469	R:General function prediction only
COG2235	592	563	879	715	796	E:Amino acid transport and metabolism
COG2236	37	38	13	36	116	R:General function prediction only
COG2237	76	287	167	105	16	S:Function unknown
COG2239	13467	16147	16567	8614	6628	P:Inorganic ion transport and metabolism
COG2240	10718	12940	12948	6682	5322	H:Coenzyme transport and metabolism
COG2241	529	847	1020	299	377	H:Coenzyme transport and metabolism
COG2242	11336	11684	11209	6675	3402	H:Coenzyme transport and metabolism
COG2243	10712	11848	11678	5598	2473	H:Coenzyme transport and metabolism
COG2244	41852	49477	50100	29649	25747	M:Cell wall/membrane/envelope biogenesis
COG2246	13175	13359	13224	9217	8229	S:Function unknown
COG2247	4014	5112	4033	3405	1070	M:Cell wall/membrane/envelope biogenesis
COG2249	287	2442	1934	159	381	R:General function prediction only
COG2250	264	405	213	249	293	S:Function unknown
COG2251	0	5	0	1	2	S:Function unknown
COG2252	13217	16214	16328	8851	7853	R:General function prediction only
COG2253	5176	3472	4424	4263	4656	S:Function unknown
COG2255	13509	15033	15156	9437	6486	L:Replication, recombination and repair
COG2256	13907	16437	16983	9793	9167	L:Replication, recombination and repair
COG2257	3432	1639	1123	2582	3021	S:Function unknown
COG2258	13426	17979	17457	4242	1309	S:Function unknown
COG2259	542	4044	3384	683	759	S:Function unknown
COG2261	764	1839	1738	1787	2762	S:Function unknown
COG2262	13493	15312	15342	8831	6923	R:General function prediction only
COG2263	17	41	32	8	3	J:Translation, ribosomal structure and biogenesis
COG2264	12720	14300	13678	8806	7043	J:Translation, ribosomal structure and biogenesis
COG2265	33084	34606	35545	19633	16523	J:Translation, ribosomal structure and biogenesis
COG2267	26911	31158	31723	13716	9873	I:Lipid transport and metabolism
COG2268	2766	4461	4791	3078	4917	S:Function unknown
COG2269	34	4	0	6	31	J:Translation, ribosomal structure and biogenesis
COG2270	4417	3145	3531	3664	3411	G:Carbohydrate transport and metabolism
COG2271	18539	20684	22140	14068	9810	G:Carbohydrate transport and metabolism
COG2272	2670	2101	2493	3411	8372	I:Lipid transport and metabolism
COG2273	3626	4327	3747	2915	1527	G:Carbohydrate transport and metabolism
COG2274	17686	11562	12715	14176	15172	V:Defense mechanisms
COG2301	6089	9387	8867	2104	1242	G:Carbohydrate transport and metabolism
COG2302	12101	12715	12789	7480	5289	J:Translation, ribosomal structure and biogenesis
COG2303	129	1194	955	556	234	E:Amino acid transport and metabolism
COG2304	847	2458	2011	854	265	R:General function prediction only
COG2306	1128	709	651	1433	2930	S:Function unknown
COG2307	49	1252	1055	112	15	S:Function unknown
COG2308	90	1738	1842	174	87	S:Function unknown
COG2309	12993	16389	16107	6900	4379	E:Amino acid transport and metabolism
COG2310	14161	21319	19830	4147	1716	T:Signal transduction mechanisms
COG2311	497	1740	1475	626	663	S:Function unknown
COG2312	250	118	190	475	1344	R:General function prediction only
COG2313	463	483	675	526	544	Q:Secondary metabolites biosynthesis, transport and catabolism
COG2314	3116	2853	2815	3636	2209	S:Function unknown
COG2315	16192	18225	19072	8502	6749	S:Function unknown
COG2316	6482	9597	9348	3192	3081	R:General function prediction only
COG2317	371	1457	1736	581	1448	E:Amino acid transport and metabolism
COG2318	0	1	3	0	0	S:Function unknown
COG2319	769	6839	5726	1088	1405	R:General function prediction only
COG2320	1024	588	767	849	333	S:Function unknown
COG2321	8	10	4	8	36	R:General function prediction only
COG2322	10	1117	919	15	3	S:Function unknown
COG2323	7796	7401	6382	9404	5398	S:Function unknown
COG2326	8926	12567	12625	4580	3320	S:Function unknown
COG2327	6774	9235	8460	2637	3331	M:Cell wall/membrane/envelope biogenesis
COG2329	82	62	46	51	79	S:Function unknown
COG2331	353	1171	963	1052	321	S:Function unknown
COG2332	298	533	812	567	282	O:Posttranslational modification, protein turnover, chaperones
COG2333	24945	27887	27653	15483	11287	R:General function prediction only
COG2334	13006	13733	13241	10365	9237	R:General function prediction only
COG2335	429	565	475	602	594	M:Cell wall/membrane/envelope biogenesis
COG2336	38	156	69	81	23	K:Transcription
COG2337	28235	31906	32708	15289	11612	T:Signal transduction mechanisms
COG2339	828	1749	1388	613	29	S:Function unknown
COG2340	9294	6980	5811	7512	6190	S:Function unknown
COG2343	0	1	0	0	0	S:Function unknown
COG2344	12580	14931	14434	9632	7233	K:Transcription
COG2345	239	1389	1140	485	1367	K:Transcription
COG2346	26	1129	932	31	14	S:Function unknown
COG2348	1057	1233	2061	810	486	V:Defense mechanisms
COG2350	52	113	398	20	15	S:Function unknown
COG2351	13	1118	920	26	7	F:Nucleotide transport and metabolism
COG2352	11	1126	923	20	40	C:Energy production and conversion
COG2353	53	1128	921	60	120	S:Function unknown
COG2354	5	7	1	5	32	S:Function unknown
COG2355	5094	7696	7797	4675	3453	E:Amino acid transport and metabolism
COG2356	32	61	44	114	70	L:Replication, recombination and repair
COG2357	34443	38178	38710	14264	11030	S:Function unknown
COG2358	9969	8729	8123	5363	2803	P:Inorganic ion transport and metabolism
COG2359	1597	2118	2117	1869	1135	S:Function unknown
COG2360	298	1204	997	543	225	O:Posttranslational modification, protein turnover, chaperones
COG2361	1712	283	219	199	789	S:Function unknown
COG2362	845	984	1428	1188	2049	E:Amino acid transport and metabolism
COG2363	15	1117	920	17	31	S:Function unknown
COG2364	22749	22493	22609	13737	7038	S:Function unknown
COG2365	5990	8691	9290	2630	5481	T:Signal transduction mechanisms
COG2366	4	2	2	4	30	R:General function prediction only
COG2367	14206	21299	20608	3580	1219	V:Defense mechanisms
COG2368	1628	1442	869	1872	1015	Q:Secondary metabolites biosynthesis, transport and catabolism
COG2369	544	56	46	1073	436	S:Function unknown
COG2370	0	1116	919	10	0	O:Posttranslational modification, protein turnover, chaperones
COG2371	3941	6610	6301	767	1433	O:Posttranslational modification, protein turnover, chaperones
COG2372	6	7	3	6	33	P:Inorganic ion transport and metabolism
COG2373	1698	3345	2662	2206	1221	R:General function prediction only
COG2374	557	626	566	770	697	R:General function prediction only
COG2375	5	14	3	8	46	P:Inorganic ion transport and metabolism
COG2376	8210	13224	15686	6099	6758	G:Carbohydrate transport and metabolism
COG2377	616	201	136	548	56	O:Posttranslational modification, protein turnover, chaperones
COG2378	26727	25722	26428	22632	19660	K:Transcription
COG2379	930	926	832	1624	2132	G:Carbohydrate transport and metabolism
COG2382	5415	6639	5832	5229	5078	P:Inorganic ion transport and metabolism
COG2384	12505	12768	12844	7748	6019	R:General function prediction only
COG2385	15308	16388	15947	11672	6550	D:Cell cycle control, cell division, chromosome partitioning
COG2386	298	533	830	567	282	O:Posttranslational modification, protein turnover, chaperones
COG2388	1315	2541	2531	1778	1731	R:General function prediction only
COG2389	0	0	1	0	0	S:Function unknown
COG2390	4474	5436	5353	2801	3160	K:Transcription
COG2391	28	95	96	23	64	S:Function unknown
COG2402	354	12	11	106	590	R:General function prediction only
COG2403	156	2	1	15	70	R:General function prediction only
COG2404	31	0	0	288	893	R:General function prediction only
COG2405	562	127	199	575	1920	R:General function prediction only
COG2406	5	43	27	2	19	P:Inorganic ion transport and metabolism
COG2407	18772	22991	23805	10609	13667	G:Carbohydrate transport and metabolism
COG2409	22	18	7	49	565	R:General function prediction only
COG2413	639	220	277	516	1342	R:General function prediction only
COG2414	524	805	974	660	376	C:Energy production and conversion
COG2421	562	2265	2371	665	1527	C:Energy production and conversion
COG2423	326	1335	1189	251	749	E:Amino acid transport and metabolism
COG2425	970	2849	2691	866	1584	R:General function prediction only
COG2426	12194	11658	11116	5802	3634	S:Function unknown
COG2427	10	1	2	5	3	S:Function unknown
COG2431	1202	1157	1285	1738	1463	S:Function unknown
COG2433	3066	663	591	2508	810	S:Function unknown
COG2440	52	494	804	69	100	C:Energy production and conversion
COG2442	9	23	0	19	43	S:Function unknown
COG2445	13	25	2	23	41	S:Function unknown
COG2452	12678	14677	14727	4077	2118	L:Replication, recombination and repair
[truncated: 1,960 more rows]
