# Supplementary material for: Polysaccharide, the Active Component of Dendrobium officinale, Ameliorates Metabolic Hypertension in Rats via Regulating Intestinal Flora-SCFAs-Vascular Axis
Source: Front Pharmacol. 2022 Jul 11;13:935714. doi: 10.3389/fphar.2022.935714 (PMC9310040; doi:10.3389/fphar.2022.935714)
Supplement: Supplementary file 1 [file DataSheet1.ZIP › Supplementary materials-raw data/Figure 7 & 8/Figure 7 & 8/interaction_results/CommunityBarPie_20220107_105349138/taxa.percents.table.xls]

OTU ID	AB	DOFP	DOFPAB	MG	NG
d__Bacteria; k__norank_d__Bacteria; p__Firmicutes; c__Clostridia; o__Lachnospirales; f__Lachnospiraceae; g__unclassified_f__Lachnospiraceae	0.0700305600385	0.11540706658	0.194674312399	0.133022010095	0.0516086941593
d__Bacteria; k__norank_d__Bacteria; p__Firmicutes; c__Clostridia; o__Lachnospirales; f__Lachnospiraceae; g__Blautia	0.182956769564	0.00253236273736	0.207130103355	0.139793290526	0.00114170930193
d__Bacteria; k__norank_d__Bacteria; p__Bacteroidota; c__Bacteroidia; o__Bacteroidales; f__Muribaculaceae; g__norank_f__Muribaculaceae	0.0846581739519	0.128352161522	0.0550166535041	0.0740170998867	0.133571404045
d__Bacteria; k__norank_d__Bacteria; p__Firmicutes; c__Clostridia; o__Peptostreptococcales-Tissierellales; f__Peptostreptococcaceae; g__Romboutsia	0.125656697456	0.112368231295	0.0740995089792	0.131394430519	0.0268602135769
d__Bacteria; k__norank_d__Bacteria; p__Firmicutes; c__Clostridia; o__Lachnospirales; f__Lachnospiraceae; g__Lachnospiraceae_NK4A136_group	0.00745973972462	0.0650774302098	0.0239072210967	0.0146550836109	0.151538303059
d__Bacteria; k__norank_d__Bacteria; p__Firmicutes; c__Bacilli; o__Lactobacillales; f__Lactobacillaceae; g__Lactobacillus	0.000369124060021	0.000721079559111	0.000206022731175	0.000693609861621	0.259889091096
d__Bacteria; k__norank_d__Bacteria; p__Firmicutes; c__Clostridia; o__Oscillospirales; f__Ruminococcaceae; g__Ruminococcus	0.020962812897	0.0805634721698	0.0125931394431	0.0304295573945	0.0356676853346
d__Bacteria; k__norank_d__Bacteria; p__Firmicutes; c__Clostridia; o__Oscillospirales; f__Eubacterium_coprostanoligenes_group; g__norank_f__Eubacterium_coprostanoligenes_group	0.0472478796827	0.0308519039934	0.0374532156715	0.0297153452598	0.0118119699207
d__Bacteria; k__norank_d__Bacteria; p__Verrucomicrobiota; c__Verrucomicrobiae; o__Verrucomicrobiales; f__Akkermansiaceae; g__Akkermansia	0.0766318717165	8.58428046561e-06	0.0681849397384	6.86742437249e-06	0.0
d__Bacteria; k__norank_d__Bacteria; p__Firmicutes; c__Clostridia; o__Clostridia_UCG-014; f__norank_o__Clostridia_UCG-014; g__norank_f__norank_o__Clostridia_UCG-014	0.00780311094324	0.0693609861621	0.00751982968788	0.0117501631013	0.0278130687086
d__Bacteria; k__norank_d__Bacteria; p__Firmicutes; c__Bacilli; o__Erysipelotrichales; f__Erysipelotrichaceae; g__Turicibacter	0.000386292620953	0.0197695979123	0.00440373587886	0.0689695429729	0.00276413830993
d__Bacteria; k__norank_d__Bacteria; p__Firmicutes; c__Clostridia; o__Oscillospirales; f__Oscillospiraceae; g__norank_f__Oscillospiraceae	0.0117690485184	0.0247398963019	0.0046440957319	0.0248188716822	0.0191772825602
d__Bacteria; k__norank_d__Bacteria; p__Firmicutes; c__Clostridia; o__Lachnospirales; f__Lachnospiraceae; g__Ruminococcus_torques_group	0.0358479552244	0.00289290251691	0.0295642619236	0.0165916972839	0.000240359853037
d__Bacteria; k__norank_d__Bacteria; p__Firmicutes; c__Clostridia; o__Lachnospirales; f__Lachnospiraceae; g__Lachnoclostridium	0.0288689352059	0.00209456443361	0.044672595543	0.0058922501116	0.00357964495416
d__Bacteria; k__norank_d__Bacteria; p__Firmicutes; c__Clostridia; o__Oscillospirales; f__Oscillospiraceae; g__unclassified_f__Oscillospiraceae	0.0209284757752	0.0195120694983	0.00839542629537	0.0093602994197	0.0261047968959
d__Bacteria; k__norank_d__Bacteria; p__Firmicutes; c__Clostridia; o__Peptostreptococcales-Tissierellales; f__Peptostreptococcaceae; g__Intestinibacter	0.0312467808948	0.0114943515435	0.0149624008516	0.0168389245613	2.57528413968e-05
d__Bacteria; k__norank_d__Bacteria; p__Firmicutes; c__Clostridia; o__Monoglobales; f__Monoglobaceae; g__Monoglobus	0.0197695979123	0.0161642001167	0.00792329086976	0.00381142052673	0.0186193043299
d__Bacteria; k__norank_d__Bacteria; p__Firmicutes; c__Clostridia; o__Oscillospirales; f__Oscillospiraceae; g__NK4A214_group	0.00990625965732	0.0183102702331	0.00467843285376	0.0182261442846	0.0132970504412
d__Bacteria; k__norank_d__Bacteria; p__Firmicutes; c__Clostridia; o__Oscillospirales; f__Oscillospiraceae; g__UCG-005	0.0205593517151	0.0160096830684	0.0143014112557	0.0110977577859	0.00224908148199
d__Bacteria; k__norank_d__Bacteria; p__Firmicutes; c__Clostridia; o__Oscillospirales; f__Oscillospiraceae; g__Colidextribacter	0.00764859389486	0.0181300003434	0.0037684991244	0.0168732616832	0.0134000618068
d__Bacteria; k__norank_d__Bacteria; p__Firmicutes; c__Clostridia; o__Lachnospirales; f__Lachnospiraceae; g__norank_f__Lachnospiraceae	0.00353672355183	0.0225423205027	0.00438656731793	0.015726401813	0.0100092710229
d__Bacteria; k__norank_d__Bacteria; p__Firmicutes; c__Clostridia; o__Lachnospirales; f__Lachnospiraceae; g__Roseburia	0.000463551145143	0.00592315352127	0.000832675205164	0.0175462692717	0.0281907770491
d__Bacteria; k__norank_d__Bacteria; p__Firmicutes; c__Clostridia; o__Lachnospirales; f__Lachnospiraceae; g__Ruminococcus_gauvreauii_group	0.0138807815129	0.00261820554201	0.0158723345809	0.00542526525427	1.71685609312e-05
d__Bacteria; k__norank_d__Bacteria; p__Firmicutes; c__Clostridia; o__Lachnospirales; f__Lachnospiraceae; g__Eubacterium_xylanophilum_group	0.00445524156165	0.0089362359647	0.00405178037977	0.00429214023281	0.0158294131786
d__Bacteria; k__norank_d__Bacteria; p__Firmicutes; c__Clostridia; o__Christensenellales; f__Christensenellaceae; g__Christensenellaceae_R-7_group	7.72585241905e-05	0.0178037976857	4.29214023281e-05	0.0118875115888	0.00515056827937
d__Bacteria; k__norank_d__Bacteria; p__Firmicutes; c__Clostridia; o__Lachnospirales; f__Lachnospiraceae; g__Dorea	0.00692751433575	0.00206881159221	0.0130824434296	0.0114685987021	0.000772585241905
d__Bacteria; k__norank_d__Bacteria; p__Desulfobacterota; c__Desulfovibrionia; o__Desulfovibrionales; f__Desulfovibrionaceae; g__norank_f__Desulfovibrionaceae	2.57528413968e-05	0.000343371218624	0.0	0.0251210383546	0.00859286474608
d__Bacteria; k__norank_d__Bacteria; p__Bacteroidota; c__Bacteroidia; o__Bacteroidales; f__Bacteroidaceae; g__Bacteroides	0.0045925900491	0.0178724719294	0.00250660989596	0.00535659101054	0.00317618377228
d__Bacteria; k__norank_d__Bacteria; p__Firmicutes; c__Clostridia; o__Oscillospirales; f__Ruminococcaceae; g__unclassified_f__Ruminococcaceae	0.00396593757511	0.00879888747725	0.00276413830993	0.00701164028431	0.0107818562648
d__Bacteria; k__norank_d__Bacteria; p__Desulfobacterota; c__Desulfovibrionia; o__Desulfovibrionales; f__Desulfovibrionaceae; g__Desulfovibrio	0.0	0.0121725097002	8.58428046561e-06	0.00779452666278	0.0126446451258
d__Bacteria; k__norank_d__Bacteria; p__Firmicutes; c__Clostridia; o__Lachnospirales; f__Lachnospiraceae; g__Marvinbryantia	0.00736531263949	0.00150224908148	0.0119493184081	0.00749922741476	9.44270851217e-05
d__Bacteria; k__norank_d__Bacteria; p__Firmicutes; c__Clostridia; o__Oscillospirales; f__Butyricicoccaceae; g__UCG-008	0.00814648216187	0.000497888267005	0.0137262644645	0.00436081447653	6.00899632593e-05
d__Bacteria; k__norank_d__Bacteria; p__Bacteroidota; c__Bacteroidia; o__Bacteroidales; f__Tannerellaceae; g__Parabacteroides	0.0151855921437	0.00126188922844	0.00796621227209	0.000700477285994	0.00156233904474
d__Bacteria; k__norank_d__Bacteria; p__Firmicutes; c__Clostridia; o__Clostridiales; f__Clostridiaceae; g__Clostridium_sensu_stricto_1	0.000188854170243	0.00890189884284	0.000412045462349	0.0117158259795	0.000781169522371
d__Bacteria; k__norank_d__Bacteria; p__Firmicutes; c__Clostridia; o__Eubacteriales; f__Eubacteriaceae; g__Eubacterium	0.00880747175772	8.58428046561e-06	0.0118720598839	0.000563128798544	8.58428046561e-06
d__Bacteria; k__norank_d__Bacteria; p__Actinobacteriota; c__Coriobacteriia; o__Coriobacteriales; f__Eggerthellaceae; g__Adlercreutzia	0.0108161933867	0.000609483913058	0.00847268481956	0.000206022731175	0.000660989595852
d__Bacteria; k__norank_d__Bacteria; p__Firmicutes; c__Clostridia; o__Oscillospirales; f__Butyricicoccaceae; g__UCG-009	0.000892765168424	0.0111080589225	0.000798338083302	0.00243793565223	0.00365690347835
d__Bacteria; k__norank_d__Bacteria; p__Firmicutes; c__Clostridia; o__Lachnospirales; f__Lachnospiraceae; g__Lachnospira	0.0	0.00309892524809	0.0	0.0143941214847	1.71685609312e-05
d__Bacteria; k__norank_d__Bacteria; p__Bacteroidota; c__Bacteroidia; o__Bacteroidales; f__Prevotellaceae; g__Prevotellaceae_Ga6A1_group	0.00233492428665	0.0125673866017	7.72585241905e-05	0.000638670466641	0.000755416680974
d__Bacteria; k__norank_d__Bacteria; p__Firmicutes; c__Bacilli; o__Erysipelotrichales; f__Erysipelotrichaceae; g__Dubosiella	0.010232462315	0.000386292620953	0.00436081447653	0.000762284105346	0.0
others	0.0873965594204	0.106616763383	0.0787178518696	0.0871338804381	0.0978779658689
