# Supplementary material for: Polysaccharide, the Active Component of Dendrobium officinale, Ameliorates Metabolic Hypertension in Rats via Regulating Intestinal Flora-SCFAs-Vascular Axis
Source: Front Pharmacol. 2022 Jul 11;13:935714. doi: 10.3389/fphar.2022.935714 (PMC9310040; doi:10.3389/fphar.2022.935714)
Supplement: Supplementary file 1 [file DataSheet1.ZIP › Supplementary materials-raw data/Figure 7 & 8/Figure 7 & 8/interaction_results/CommunityBarPie_20220107_105349138/taxa.table.xls]

OTU ID	AB	DOFP	DOFPAB	MG	NG
d__Bacteria; k__norank_d__Bacteria; p__Firmicutes; c__Clostridia; o__Lachnospirales; f__Lachnospiraceae; g__unclassified_f__Lachnospiraceae	2039.5	3361.0	5669.5	3874.0	1503.0
d__Bacteria; k__norank_d__Bacteria; p__Firmicutes; c__Clostridia; o__Lachnospirales; f__Lachnospiraceae; g__Blautia	5328.25	73.75	6032.25	4071.2	33.25
d__Bacteria; k__norank_d__Bacteria; p__Bacteroidota; c__Bacteroidia; o__Bacteroidales; f__Muribaculaceae; g__norank_f__Muribaculaceae	2465.5	3738.0	1602.25	2155.6	3890.0
d__Bacteria; k__norank_d__Bacteria; p__Firmicutes; c__Clostridia; o__Peptostreptococcales-Tissierellales; f__Peptostreptococcaceae; g__Romboutsia	3659.5	3272.5	2158.0	3826.6	782.25
d__Bacteria; k__norank_d__Bacteria; p__Firmicutes; c__Clostridia; o__Lachnospirales; f__Lachnospiraceae; g__Lachnospiraceae_NK4A136_group	217.25	1895.25	696.25	426.8	4413.25
d__Bacteria; k__norank_d__Bacteria; p__Firmicutes; c__Bacilli; o__Lactobacillales; f__Lactobacillaceae; g__Lactobacillus	10.75	21.0	6.0	20.2	7568.75
d__Bacteria; k__norank_d__Bacteria; p__Firmicutes; c__Clostridia; o__Oscillospirales; f__Ruminococcaceae; g__Ruminococcus	610.5	2346.25	366.75	886.2	1038.75
d__Bacteria; k__norank_d__Bacteria; p__Firmicutes; c__Clostridia; o__Oscillospirales; f__Eubacterium_coprostanoligenes_group; g__norank_f__Eubacterium_coprostanoligenes_group	1376.0	898.5	1090.75	865.4	344.0
d__Bacteria; k__norank_d__Bacteria; p__Verrucomicrobiota; c__Verrucomicrobiae; o__Verrucomicrobiales; f__Akkermansiaceae; g__Akkermansia	2231.75	0.25	1985.75	0.2	0.0
d__Bacteria; k__norank_d__Bacteria; p__Firmicutes; c__Clostridia; o__Clostridia_UCG-014; f__norank_o__Clostridia_UCG-014; g__norank_f__norank_o__Clostridia_UCG-014	227.25	2020.0	219.0	342.2	810.0
d__Bacteria; k__norank_d__Bacteria; p__Firmicutes; c__Bacilli; o__Erysipelotrichales; f__Erysipelotrichaceae; g__Turicibacter	11.25	575.75	128.25	2008.6	80.5
d__Bacteria; k__norank_d__Bacteria; p__Firmicutes; c__Clostridia; o__Oscillospirales; f__Oscillospiraceae; g__norank_f__Oscillospiraceae	342.75	720.5	135.25	722.8	558.5
d__Bacteria; k__norank_d__Bacteria; p__Firmicutes; c__Clostridia; o__Lachnospirales; f__Lachnospiraceae; g__Ruminococcus_torques_group	1044.0	84.25	861.0	483.2	7.0
d__Bacteria; k__norank_d__Bacteria; p__Firmicutes; c__Clostridia; o__Lachnospirales; f__Lachnospiraceae; g__Lachnoclostridium	840.75	61.0	1301.0	171.6	104.25
d__Bacteria; k__norank_d__Bacteria; p__Firmicutes; c__Clostridia; o__Oscillospirales; f__Oscillospiraceae; g__unclassified_f__Oscillospiraceae	609.5	568.25	244.5	272.6	760.25
d__Bacteria; k__norank_d__Bacteria; p__Firmicutes; c__Clostridia; o__Peptostreptococcales-Tissierellales; f__Peptostreptococcaceae; g__Intestinibacter	910.0	334.75	435.75	490.4	0.75
d__Bacteria; k__norank_d__Bacteria; p__Firmicutes; c__Clostridia; o__Monoglobales; f__Monoglobaceae; g__Monoglobus	575.75	470.75	230.75	111.0	542.25
d__Bacteria; k__norank_d__Bacteria; p__Firmicutes; c__Clostridia; o__Oscillospirales; f__Oscillospiraceae; g__NK4A214_group	288.5	533.25	136.25	530.8	387.25
d__Bacteria; k__norank_d__Bacteria; p__Firmicutes; c__Clostridia; o__Oscillospirales; f__Oscillospiraceae; g__UCG-005	598.75	466.25	416.5	323.2	65.5
d__Bacteria; k__norank_d__Bacteria; p__Firmicutes; c__Clostridia; o__Oscillospirales; f__Oscillospiraceae; g__Colidextribacter	222.75	528.0	109.75	491.4	390.25
d__Bacteria; k__norank_d__Bacteria; p__Firmicutes; c__Clostridia; o__Lachnospirales; f__Lachnospiraceae; g__norank_f__Lachnospiraceae	103.0	656.5	127.75	458.0	291.5
d__Bacteria; k__norank_d__Bacteria; p__Firmicutes; c__Clostridia; o__Lachnospirales; f__Lachnospiraceae; g__Roseburia	13.5	172.5	24.25	511.0	821.0
d__Bacteria; k__norank_d__Bacteria; p__Firmicutes; c__Clostridia; o__Lachnospirales; f__Lachnospiraceae; g__Ruminococcus_gauvreauii_group	404.25	76.25	462.25	158.0	0.5
d__Bacteria; k__norank_d__Bacteria; p__Firmicutes; c__Clostridia; o__Lachnospirales; f__Lachnospiraceae; g__Eubacterium_xylanophilum_group	129.75	260.25	118.0	125.0	461.0
d__Bacteria; k__norank_d__Bacteria; p__Firmicutes; c__Clostridia; o__Christensenellales; f__Christensenellaceae; g__Christensenellaceae_R-7_group	2.25	518.5	1.25	346.2	150.0
d__Bacteria; k__norank_d__Bacteria; p__Firmicutes; c__Clostridia; o__Lachnospirales; f__Lachnospiraceae; g__Dorea	201.75	60.25	381.0	334.0	22.5
d__Bacteria; k__norank_d__Bacteria; p__Desulfobacterota; c__Desulfovibrionia; o__Desulfovibrionales; f__Desulfovibrionaceae; g__norank_f__Desulfovibrionaceae	0.75	10.0	0.0	731.6	250.25
d__Bacteria; k__norank_d__Bacteria; p__Bacteroidota; c__Bacteroidia; o__Bacteroidales; f__Bacteroidaceae; g__Bacteroides	133.75	520.5	73.0	156.0	92.5
d__Bacteria; k__norank_d__Bacteria; p__Firmicutes; c__Clostridia; o__Oscillospirales; f__Ruminococcaceae; g__unclassified_f__Ruminococcaceae	115.5	256.25	80.5	204.2	314.0
d__Bacteria; k__norank_d__Bacteria; p__Desulfobacterota; c__Desulfovibrionia; o__Desulfovibrionales; f__Desulfovibrionaceae; g__Desulfovibrio	0.0	354.5	0.25	227.0	368.25
d__Bacteria; k__norank_d__Bacteria; p__Firmicutes; c__Clostridia; o__Oscillospirales; f__Ruminococcaceae; g__norank_f__Ruminococcaceae	141.0	163.25	166.0	118.0	254.75
d__Bacteria; k__norank_d__Bacteria; p__Firmicutes; c__Clostridia; o__Lachnospirales; f__Lachnospiraceae; g__Marvinbryantia	214.5	43.75	348.0	218.4	2.75
d__Bacteria; k__norank_d__Bacteria; p__Firmicutes; c__Clostridia; o__Oscillospirales; f__Butyricicoccaceae; g__UCG-008	237.25	14.5	399.75	127.0	1.75
d__Bacteria; k__norank_d__Bacteria; p__Bacteroidota; c__Bacteroidia; o__Bacteroidales; f__Tannerellaceae; g__Parabacteroides	442.25	36.75	232.0	20.4	45.5
d__Bacteria; k__norank_d__Bacteria; p__Firmicutes; c__Clostridia; o__Oscillospirales; f__Oscillospiraceae; g__Intestinimonas	95.0	182.5	58.75	155.2	196.75
d__Bacteria; k__norank_d__Bacteria; p__Firmicutes; c__Clostridia; o__Clostridiales; f__Clostridiaceae; g__Clostridium_sensu_stricto_1	5.5	259.25	12.0	341.2	22.75
d__Bacteria; k__norank_d__Bacteria; p__Firmicutes; c__Clostridia; o__Eubacteriales; f__Eubacteriaceae; g__Eubacterium	256.5	0.25	345.75	16.4	0.25
d__Bacteria; k__norank_d__Bacteria; p__Firmicutes; c__Clostridia; o__Oscillospirales; f__Oscillospiraceae; g__Oscillibacter	82.5	157.5	32.5	130.8	207.25
d__Bacteria; k__norank_d__Bacteria; p__Actinobacteriota; c__Coriobacteriia; o__Coriobacteriales; f__Eggerthellaceae; g__Adlercreutzia	315.0	17.75	246.75	6.0	19.25
d__Bacteria; k__norank_d__Bacteria; p__Firmicutes; c__Clostridia; o__Oscillospirales; f__Butyricicoccaceae; g__UCG-009	26.0	323.5	23.25	71.0	106.5
d__Bacteria; k__norank_d__Bacteria; p__Firmicutes; c__Clostridia; o__Lachnospirales; f__Lachnospiraceae; g__Lachnospira	0.0	90.25	0.0	419.2	0.5
d__Bacteria; k__norank_d__Bacteria; p__Bacteroidota; c__Bacteroidia; o__Bacteroidales; f__Prevotellaceae; g__Prevotellaceae_Ga6A1_group	68.0	366.0	2.25	18.6	22.0
d__Bacteria; k__norank_d__Bacteria; p__Firmicutes; c__Bacilli; o__Erysipelotrichales; f__Erysipelotrichaceae; g__Dubosiella	298.0	11.25	127.0	22.2	0.0
d__Bacteria; k__norank_d__Bacteria; p__Firmicutes; c__Clostridia; o__Lachnospirales; f__Lachnospiraceae; g__GCA-900066575	94.75	76.5	111.5	86.8	80.25
d__Bacteria; k__norank_d__Bacteria; p__Actinobacteriota; c__Coriobacteriia; o__Coriobacteriales; f__Eggerthellaceae; g__Enterorhabdus	157.75	65.25	158.25	24.2	39.75
d__Bacteria; k__norank_d__Bacteria; p__Campilobacterota; c__Campylobacteria; o__Campylobacterales; f__Helicobacteraceae; g__Helicobacter	0.0	237.75	0.0	54.2	138.0
d__Bacteria; k__norank_d__Bacteria; p__Bacteroidota; c__Bacteroidia; o__Bacteroidales; f__Rikenellaceae; g__Alistipes	152.0	59.75	111.75	4.2	87.5
d__Bacteria; k__norank_d__Bacteria; p__Firmicutes; c__Clostridia; o__Peptostreptococcales-Tissierellales; f__Anaerovoracaceae; g__Eubacterium_nodatum_group	85.5	32.75	232.5	41.0	19.0
d__Bacteria; k__norank_d__Bacteria; p__Firmicutes; c__Clostridia; o__Oscillospirales; f__Ruminococcaceae; g__UBA1819	159.75	10.5	124.75	31.0	17.75
d__Bacteria; k__norank_d__Bacteria; p__Bacteroidota; c__Bacteroidia; o__Bacteroidales; f__Prevotellaceae; g__Prevotellaceae_NK3B31_group	27.5	169.75	101.75	34.8	4.25
d__Bacteria; k__norank_d__Bacteria; p__Firmicutes; c__Clostridia; o__Lachnospirales; f__Lachnospiraceae; g__Coprococcus	21.5	5.25	9.0	255.0	0.0
d__Bacteria; k__norank_d__Bacteria; p__Firmicutes; c__Bacilli; o__RF39; f__norank_o__RF39; g__norank_f__norank_o__RF39	0.75	171.75	0.0	0.2	109.75
d__Bacteria; k__norank_d__Bacteria; p__Firmicutes; c__Clostridia; o__Lachnospirales; f__Lachnospiraceae; g__Lachnospiraceae_NK4B4_group	84.0	90.25	75.0	11.4	19.75
d__Bacteria; k__norank_d__Bacteria; p__Firmicutes; c__Bacilli; o__Erysipelotrichales; f__Erysipelotrichaceae; g__Clostridium_innocuum_group	209.25	0.0	18.0	34.2	0.0
d__Bacteria; k__norank_d__Bacteria; p__Firmicutes; c__Clostridia; o__Oscillospirales; f__Ruminococcaceae; g__Fournierella	27.0	31.0	11.25	167.0	18.5
d__Bacteria; k__norank_d__Bacteria; p__Firmicutes; c__Clostridia; o__Peptococcales; f__Peptococcaceae; g__norank_f__Peptococcaceae	17.25	119.75	21.75	41.6	42.0
d__Bacteria; k__norank_d__Bacteria; p__Firmicutes; c__Clostridia; o__Oscillospirales; f__UCG-010; g__norank_f__UCG-010	13.25	131.75	10.25	29.2	52.5
d__Bacteria; k__norank_d__Bacteria; p__Firmicutes; c__Clostridia; o__Peptostreptococcales-Tissierellales; f__Peptostreptococcaceae; g__unclassified_f__Peptostreptococcaceae	48.75	45.0	36.25	84.8	17.25
d__Bacteria; k__norank_d__Bacteria; p__Proteobacteria; c__Gammaproteobacteria; o__Enterobacterales; f__Enterobacteriaceae; g__Escherichia-Shigella	0.25	20.25	2.25	12.2	195.25
d__Bacteria; k__norank_d__Bacteria; p__Firmicutes; c__Clostridia; o__Oscillospirales; f__Ruminococcaceae; g__Eubacterium_siraeum_group	0.25	26.25	0.25	1.8	198.5
d__Bacteria; k__norank_d__Bacteria; p__Firmicutes; c__Clostridia; o__Lachnospirales; f__Lachnospiraceae; g__Eubacterium_fissicatena_group	154.0	5.5	62.0	3.8	1.25
d__Bacteria; k__norank_d__Bacteria; p__Firmicutes; c__Bacilli; o__Lactobacillales; f__Enterococcaceae; g__Enterococcus	106.5	19.75	89.25	4.2	5.0
d__Bacteria; k__norank_d__Bacteria; p__Firmicutes; c__Clostridia; o__Oscillospirales; f__Oscillospiraceae; g__UCG-003	9.25	65.5	4.5	56.4	72.25
d__Bacteria; k__norank_d__Bacteria; p__Desulfobacterota; c__Desulfovibrionia; o__Desulfovibrionales; f__Desulfovibrionaceae; g__Bilophila	119.5	12.0	17.0	33.6	8.25
d__Bacteria; k__norank_d__Bacteria; p__Firmicutes; c__Bacilli; o__Erysipelotrichales; f__Erysipelotrichaceae; g__Allobaculum	0.75	10.0	0.0	171.4	0.0
d__Bacteria; k__norank_d__Bacteria; p__Firmicutes; c__Clostridia; o__Peptostreptococcales-Tissierellales; f__Anaerovoracaceae; g__Anaerovorax	11.25	119.5	15.75	9.0	20.75
d__Bacteria; k__norank_d__Bacteria; p__Firmicutes; c__Clostridia; o__Peptostreptococcales-Tissierellales; f__Anaerovoracaceae; g__Family_XIII_AD3011_group	40.0	38.0	59.75	26.0	11.75
d__Bacteria; k__norank_d__Bacteria; p__Firmicutes; c__Clostridia; o__Lachnospirales; f__Lachnospiraceae; g__Eubacterium_hallii_group	0.0	0.0	1.25	163.4	1.0
d__Bacteria; k__norank_d__Bacteria; p__Firmicutes; c__Bacilli; o__Erysipelotrichales; f__Erysipelatoclostridiaceae; g__Candidatus_Stoquefichus	56.0	0.25	93.25	13.4	0.0
d__Bacteria; k__norank_d__Bacteria; p__Bacteroidota; c__Bacteroidia; o__Bacteroidales; f__Prevotellaceae; g__Prevotellaceae_UCG-001	9.5	55.0	32.0	22.6	34.25
d__Bacteria; k__norank_d__Bacteria; p__Firmicutes; c__Clostridia; o__Peptostreptococcales-Tissierellales; f__Anaerovoracaceae; g__unclassified_f__Anaerovoracaceae	51.0	19.5	38.25	25.2	16.25
d__Bacteria; k__norank_d__Bacteria; p__Firmicutes; c__Clostridia; o__Oscillospirales; f__Oscillospiraceae; g__Oscillospira	83.75	0.0	57.0	7.8	0.0
d__Bacteria; k__norank_d__Bacteria; p__Patescibacteria; c__Saccharimonadia; o__Saccharimonadales; f__Saccharimonadaceae; g__Candidatus_Saccharimonas	43.5	25.25	0.5	0.0	71.0
d__Bacteria; k__norank_d__Bacteria; p__Firmicutes; c__Bacilli; o__Erysipelotrichales; f__Erysipelotrichaceae; g__norank_f__Erysipelotrichaceae	15.5	84.5	4.0	19.6	14.5
d__Bacteria; k__norank_d__Bacteria; p__Firmicutes; c__Clostridia; o__Oscillospirales; f__Oscillospiraceae; g__Papillibacter	52.75	30.5	31.5	10.4	12.5
d__Bacteria; k__norank_d__Bacteria; p__Bacteroidota; c__Bacteroidia; o__Bacteroidales; f__Prevotellaceae; g__Alloprevotella	0.0	55.75	0.0	4.8	74.75
d__Bacteria; k__norank_d__Bacteria; p__Actinobacteriota; c__Coriobacteriia; o__Coriobacteriales; f__Eggerthellaceae; g__unclassified_f__Eggerthellaceae	39.5	24.75	44.75	8.0	16.75
d__Bacteria; k__norank_d__Bacteria; p__Firmicutes; c__Clostridia; o__Lachnospirales; f__Lachnospiraceae; g__Lachnospiraceae_UCG-006	0.0	41.75	0.0	7.4	74.0
d__Bacteria; k__norank_d__Bacteria; p__Firmicutes; c__Clostridia; o__Lachnospirales; f__Lachnospiraceae; g__Frisingicoccus	41.0	0.25	76.25	0.4	0.25
d__Bacteria; k__norank_d__Bacteria; p__Firmicutes; c__Bacilli; o__Erysipelotrichales; f__Erysipelatoclostridiaceae; g__Erysipelatoclostridium	21.25	1.0	83.5	6.4	0.25
d__Bacteria; k__norank_d__Bacteria; p__Firmicutes; c__unclassified_p__Firmicutes; o__unclassified_p__Firmicutes; f__unclassified_p__Firmicutes; g__unclassified_p__Firmicutes	3.5	18.0	0.25	68.4	11.25
d__Bacteria; k__norank_d__Bacteria; p__Firmicutes; c__Clostridia; o__unclassified_c__Clostridia; f__unclassified_c__Clostridia; g__unclassified_c__Clostridia	27.0	17.0	5.0	37.8	12.5
d__Bacteria; k__norank_d__Bacteria; p__Firmicutes; c__Clostridia; o__Peptostreptococcales-Tissierellales; f__Anaerovoracaceae; g__Eubacterium_brachy_group	0.0	20.5	38.75	15.2	24.0
d__Bacteria; k__norank_d__Bacteria; p__Firmicutes; c__Bacilli; o__Lactobacillales; f__Streptococcaceae; g__Streptococcus	13.25	21.75	25.0	16.8	19.0
d__Bacteria; k__norank_d__Bacteria; p__Firmicutes; c__Clostridia; o__Lachnospirales; f__Lachnospiraceae; g__Acetitomaculum	11.0	27.75	2.5	19.4	34.75
d__Bacteria; k__norank_d__Bacteria; p__Firmicutes; c__Clostridia; o__Lachnospirales; f__Lachnospiraceae; g__Tuzzerella	0.5	24.25	0.5	0.6	66.5
d__Bacteria; k__norank_d__Bacteria; p__Firmicutes; c__Clostridia; o__Clostridia_vadinBB60_group; f__norank_o__Clostridia_vadinBB60_group; g__norank_f__norank_o__Clostridia_vadinBB60_group	3.75	39.75	0.25	4.4	43.5
d__Bacteria; k__norank_d__Bacteria; p__Proteobacteria; c__Gammaproteobacteria; o__Burkholderiales; f__Sutterellaceae; g__Parasutterella	21.0	6.0	29.25	29.0	1.75
d__Bacteria; k__norank_d__Bacteria; p__Cyanobacteria; c__Vampirivibrionia; o__Gastranaerophilales; f__norank_o__Gastranaerophilales; g__norank_f__norank_o__Gastranaerophilales	0.25	45.25	0.25	22.6	14.25
d__Bacteria; k__norank_d__Bacteria; p__Firmicutes; c__Clostridia; o__Christensenellales; f__Christensenellaceae; g__unclassified_f__Christensenellaceae	0.0	62.0	0.0	12.4	0.0
d__Bacteria; k__norank_d__Bacteria; p__Firmicutes; c__Clostridia; o__Oscillospirales; f__unclassified_o__Oscillospirales; g__unclassified_o__Oscillospirales	13.5	20.75	8.25	15.2	12.5
d__Bacteria; k__norank_d__Bacteria; p__Firmicutes; c__Clostridia; o__Oscillospirales; f__Ruminococcaceae; g__Anaerotruncus	0.25	28.75	1.0	34.6	5.5
d__Bacteria; k__norank_d__Bacteria; p__Firmicutes; c__Bacilli; o__Staphylococcales; f__Staphylococcaceae; g__Staphylococcus	4.0	8.0	2.5	38.8	11.0
d__Bacteria; k__norank_d__Bacteria; p__Firmicutes; c__Clostridia; o__Lachnospirales; f__Defluviitaleaceae; g__Defluviitaleaceae_UCG-011	19.5	12.75	10.5	13.8	7.0
d__Bacteria; k__norank_d__Bacteria; p__Firmicutes; c__Clostridia; o__Lachnospirales; f__Lachnospiraceae; g__Eubacterium_oxidoreducens_group	0.0	40.5	6.0	16.6	0.0
d__Bacteria; k__norank_d__Bacteria; p__Firmicutes; c__Clostridia; o__Lachnospirales; f__Lachnospiraceae; g__Bacteroides_pectinophilus_group	0.0	10.0	0.0	0.0	53.0
d__Bacteria; k__norank_d__Bacteria; p__Firmicutes; c__Clostridia; o__Lachnospirales; f__Lachnospiraceae; g__Anaerostipes	6.5	0.0	54.75	0.2	0.0
d__Bacteria; k__norank_d__Bacteria; p__Firmicutes; c__Clostridia; o__Lachnospirales; f__Lachnospiraceae; g__Butyrivibrio	0.25	0.0	0.0	0.0	59.5
d__Bacteria; k__norank_d__Bacteria; p__Firmicutes; c__Clostridia; o__Peptostreptococcales-Tissierellales; f__Anaerovoracaceae; g__Family_XIII_UCG-001	0.0	13.5	0.0	20.6	25.25
d__Bacteria; k__norank_d__Bacteria; p__Firmicutes; c__Clostridia; o__Lachnospirales; f__Lachnospiraceae; g__Lachnospiraceae_NC2004_group	12.5	3.75	4.25	17.0	12.5
d__Bacteria; k__norank_d__Bacteria; p__Firmicutes; c__Bacilli; o__Lactobacillales; f__Streptococcaceae; g__Lactococcus	11.5	8.0	6.75	8.6	8.0
d__Bacteria; k__norank_d__Bacteria; p__Firmicutes; c__Clostridia; o__Oscillospirales; f__Butyricicoccaceae; g__Butyricicoccus	2.5	18.5	3.5	10.8	4.5
d__Bacteria; k__norank_d__Bacteria; p__Firmicutes; c__Clostridia; o__Oscillospirales; f__Ruminococcaceae; g__Harryflintia	0.0	12.5	0.0	11.2	15.0
d__Bacteria; k__norank_d__Bacteria; p__Firmicutes; c__Clostridia; o__Lachnospirales; f__Lachnospiraceae; g__ASF356	0.0	6.25	0.0	32.0	0.0
d__Bacteria; k__norank_d__Bacteria; p__Bacteroidota; c__Bacteroidia; o__Bacteroidales; f__Marinifilaceae; g__Odoribacter	0.0	2.25	0.0	1.8	31.25
d__Bacteria; k__norank_d__Bacteria; p__Firmicutes; c__Clostridia; o__Oscillospirales; f__Ruminococcaceae; g__Negativibacillus	2.5	7.75	5.5	10.4	8.5
d__Bacteria; k__norank_d__Bacteria; p__Firmicutes; c__Clostridia; o__Oscillospirales; f__Oscillospiraceae; g__Flavonifractor	10.25	0.75	16.25	5.0	0.75
d__Bacteria; k__norank_d__Bacteria; p__Bacteroidota; c__Bacteroidia; o__Bacteroidales; f__Marinifilaceae; g__Butyricimonas	0.0	8.0	0.0	3.4	20.25
d__Bacteria; k__norank_d__Bacteria; p__Actinobacteriota; c__Actinobacteria; o__Corynebacteriales; f__Corynebacteriaceae; g__Corynebacterium	13.5	2.5	4.75	0.4	9.75
d__Bacteria; k__norank_d__Bacteria; p__Firmicutes; c__Clostridia; o__Lachnospirales; f__Lachnospiraceae; g__Eubacterium_ventriosum_group	6.0	12.5	1.25	0.0	10.5
d__Bacteria; k__norank_d__Bacteria; p__Actinobacteriota; c__Coriobacteriia; o__Coriobacteriales; f__unclassified_o__Coriobacteriales; g__unclassified_o__Coriobacteriales	8.0	5.75	9.25	5.2	2.0
d__Bacteria; k__norank_d__Bacteria; p__Firmicutes; c__Clostridia; o__Lachnospirales; f__Lachnospiraceae; g__Tyzzerella	0.0	4.0	0.0	4.8	21.25
d__Bacteria; k__norank_d__Bacteria; p__Firmicutes; c__Clostridia; o__Oscillospirales; f__Ruminococcaceae; g__Pygmaiobacter	0.25	23.0	0.0	0.8	5.75
d__Bacteria; k__norank_d__Bacteria; p__Firmicutes; c__Clostridia; o__Peptococcales; f__Peptococcaceae; g__Peptococcus	0.0	10.5	0.0	15.4	3.5
d__Bacteria; k__norank_d__Bacteria; p__Firmicutes; c__Bacilli; o__Erysipelotrichales; f__Erysipelotrichaceae; g__Faecalitalea	0.0	0.0	0.0	29.2	0.0
d__Bacteria; k__norank_d__Bacteria; p__Firmicutes; c__Bacilli; o__Acholeplasmatales; f__Acholeplasmataceae; g__Anaeroplasma	0.0	19.0	0.0	0.0	10.0
d__Bacteria; k__norank_d__Bacteria; p__Firmicutes; c__Clostridia; o__Lachnospirales; f__Lachnospiraceae; g__Acetatifactor	0.25	18.5	2.0	4.2	4.0
d__Bacteria; k__norank_d__Bacteria; p__Bacteroidota; c__Bacteroidia; o__Flavobacteriales; f__Flavobacteriaceae; g__norank_f__Flavobacteriaceae	0.0	18.0	0.0	3.4	6.75
d__Bacteria; k__norank_d__Bacteria; p__Firmicutes; c__Clostridia; o__Lachnospirales; f__Lachnospiraceae; g__Lachnospiraceae_FCS020_group	4.5	6.5	7.25	8.6	1.0
d__Bacteria; k__norank_d__Bacteria; p__Firmicutes; c__Clostridia; o__Lachnospirales; f__Lachnospiraceae; g__A2	0.0	0.0	0.0	0.0	25.25
d__Bacteria; k__norank_d__Bacteria; p__Firmicutes; c__Clostridia; o__Lachnospirales; f__Lachnospiraceae; g__Eubacterium_ruminantium_group	1.5	0.0	0.0	0.2	22.5
d__Bacteria; k__norank_d__Bacteria; p__Firmicutes; c__Clostridia; o__Oscillospirales; f__Oscillospiraceae; g__UCG-007	5.0	5.75	3.5	3.6	5.5
d__Bacteria; k__norank_d__Bacteria; p__Firmicutes; c__Clostridia; o__Oscillospirales; f__Ruminococcaceae; g__Paludicola	8.75	0.5	2.25	8.4	0.0
d__Bacteria; k__norank_d__Bacteria; p__Elusimicrobiota; c__Elusimicrobia; o__Elusimicrobiales; f__Elusimicrobiaceae; g__Elusimicrobium	0.0	11.75	0.0	6.2	1.75
d__Bacteria; k__norank_d__Bacteria; p__Spirochaetota; c__Spirochaetia; o__Spirochaetales; f__Spirochaetaceae; g__Treponema	12.75	4.25	1.25	0.8	0.25
d__Bacteria; k__norank_d__Bacteria; p__Firmicutes; c__Clostridia; o__Christensenellales; f__Christensenellaceae; g__norank_f__Christensenellaceae	0.5	6.0	0.0	9.2	3.5
d__Bacteria; k__norank_d__Bacteria; p__Bacteroidota; c__Bacteroidia; o__Bacteroidales; f__Rikenellaceae; g__Rikenella	0.0	0.0	0.0	0.0	19.0
d__Bacteria; k__norank_d__Bacteria; p__Actinobacteriota; c__Coriobacteriia; o__Coriobacteriales; f__norank_o__Coriobacteriales; g__norank_f__norank_o__Coriobacteriales	0.0	5.0	0.0	8.6	4.25
d__Bacteria; k__norank_d__Bacteria; p__Firmicutes; c__Clostridia; o__norank_c__Clostridia; f__norank_o__norank_c__Clostridia; g__norank_f__norank_o__norank_c__Clostridia	3.75	3.75	1.75	3.2	5.0
d__Bacteria; k__norank_d__Bacteria; p__Firmicutes; c__Clostridia; o__Oscillospirales; f__Ruminococcaceae; g__Candidatus_Soleaferrea	0.5	6.75	1.5	4.6	2.75
d__Bacteria; k__norank_d__Bacteria; p__Actinobacteriota; c__Actinobacteria; o__Micrococcales; f__Micrococcaceae; g__Rothia	5.0	2.75	1.75	0.8	5.5
d__Bacteria; k__norank_d__Bacteria; p__Firmicutes; c__Clostridia; o__Eubacteriales; f__Anaerofustaceae; g__Anaerofustis	4.5	0.75	4.25	3.6	0.25
d__Bacteria; k__norank_d__Bacteria; p__Actinobacteriota; c__Coriobacteriia; o__Coriobacteriales; f__Eggerthellaceae; g__Gordonibacter	6.25	0.0	5.5	0.0	1.5
d__Bacteria; k__norank_d__Bacteria; p__Firmicutes; c__Clostridia; o__Lachnospirales; f__Lachnospiraceae; g__Lachnospiraceae_UCG-001	0.0	6.5	0.0	0.2	6.25
d__Bacteria; k__norank_d__Bacteria; p__Actinobacteriota; c__Coriobacteriia; o__Coriobacteriales; f__Eggerthellaceae; g__Slackia	5.5	0.0	7.25	0.0	0.0
d__Bacteria; k__norank_d__Bacteria; p__Actinobacteriota; c__Actinobacteria; o__Bifidobacteriales; f__Bifidobacteriaceae; g__Bifidobacterium	1.25	2.75	3.25	1.6	0.75
d__Bacteria; k__norank_d__Bacteria; p__Actinobacteriota; c__Coriobacteriia; o__Coriobacteriales; f__Eggerthellaceae; g__DNF00809	0.0	2.75	0.0	1.4	3.75
d__Bacteria; k__norank_d__Bacteria; p__Actinobacteriota; c__Coriobacteriia; o__Coriobacteriales; f__Coriobacteriales_Incertae_Sedis; g__norank_f__Coriobacteriales_Incertae_Sedis	2.25	1.25	3.0	1.2	0.0
d__Bacteria; k__norank_d__Bacteria; p__Firmicutes; c__Clostridia; o__Oscillospirales; f__Ruminococcaceae; g__Faecalibacterium	0.5	0.0	5.25	0.2	1.5
d__Bacteria; k__norank_d__Bacteria; p__Firmicutes; c__Clostridia; o__norank_c__Clostridia; f__Hungateiclostridiaceae; g__Ruminiclostridium	2.0	1.75	3.25	0.4	0.0
d__Bacteria; k__norank_d__Bacteria; p__Firmicutes; c__Clostridia; o__Lachnospirales; f__Lachnospiraceae; g__Lachnospiraceae_XPB1014_group	0.0	5.0	1.0	1.0	0.0
d__Bacteria; k__norank_d__Bacteria; p__Firmicutes; c__Clostridia; o__Oscillospirales; f__Ruminococcaceae; g__Phocea	1.5	0.0	0.25	5.2	0.0
d__Bacteria; k__norank_d__Bacteria; p__Firmicutes; c__Clostridia; o__Oscillospirales; f__Ruminococcaceae; g__Anaerofilum	0.5	2.25	0.25	2.2	1.5
d__Bacteria; k__norank_d__Bacteria; p__Firmicutes; c__Clostridia; o__Oscillospirales; f__norank_o__Oscillospirales; g__norank_f__norank_o__Oscillospirales	0.5	1.75	2.0	1.4	1.0
d__Bacteria; k__norank_d__Bacteria; p__Actinobacteriota; c__Coriobacteriia; o__Coriobacteriales; f__Eggerthellaceae; g__norank_f__Eggerthellaceae	0.0	1.25	0.0	1.8	3.25
d__Bacteria; k__norank_d__Bacteria; p__Firmicutes; c__Clostridia; o__Oscillospirales; f__Butyricicoccaceae; g__unclassified_f__Butyricicoccaceae	2.25	0.0	3.0	0.6	0.0
d__Bacteria; k__norank_d__Bacteria; p__Proteobacteria; c__Alphaproteobacteria; o__Rhodospirillales; f__norank_o__Rhodospirillales; g__norank_f__norank_o__Rhodospirillales	0.25	1.75	0.0	2.4	1.25
d__Bacteria; k__norank_d__Bacteria; p__Firmicutes; c__Bacilli; o__Erysipelotrichales; f__Erysipelotrichaceae; g__Holdemania	0.0	1.0	0.0	4.0	0.0
d__Bacteria; k__norank_d__Bacteria; p__Firmicutes; c__Clostridia; o__Oscillospirales; f__Oscillospiraceae; g__UCG-002	1.25	0.5	1.0	1.6	0.5
d__Bacteria; k__norank_d__Bacteria; p__unclassified_k__norank_d__Bacteria; c__unclassified_k__norank_d__Bacteria; o__unclassified_k__norank_d__Bacteria; f__unclassified_k__norank_d__Bacteria; g__unclassified_k__norank_d__Bacteria	0.25	2.0	0.0	0.6	2.0
d__Bacteria; k__norank_d__Bacteria; p__Bacteroidota; c__Bacteroidia; o__Bacteroidales; f__unclassified_o__Bacteroidales; g__unclassified_o__Bacteroidales	1.5	0.5	0.5	0.4	1.75
d__Bacteria; k__norank_d__Bacteria; p__Firmicutes; c__Clostridia; o__Lachnospirales; f__Lachnospiraceae; g__Lachnospiraceae_UCG-010	0.0	2.0	0.0	1.6	1.0
d__Bacteria; k__norank_d__Bacteria; p__Proteobacteria; c__Gammaproteobacteria; o__Burkholderiales; f__Burkholderiaceae; g__Burkholderia-Caballeronia-Paraburkholderia	1.5	1.0	1.25	0.0	0.75
d__Bacteria; k__norank_d__Bacteria; p__Firmicutes; c__Clostridia; o__Lachnospirales; f__Lachnospiraceae; g__Lachnospiraceae_ND3007_group	0.25	1.75	0.25	1.6	0.0
d__Bacteria; k__norank_d__Bacteria; p__Bacteroidota; c__Bacteroidia; o__Bacteroidales; f__Prevotellaceae; g__Prevotella	0.25	0.0	0.0	0.4	3.0
d__Bacteria; k__norank_d__Bacteria; p__Bacteroidota; c__Bacteroidia; o__Bacteroidales; f__Rikenellaceae; g__Rikenellaceae_RC9_gut_group	0.5	0.75	0.0	0.6	1.75
d__Bacteria; k__norank_d__Bacteria; p__Firmicutes; c__Bacilli; o__Lactobacillales; f__Leuconostocaceae; g__Leuconostoc	1.0	1.0	0.75	0.8	0.0
d__Bacteria; k__norank_d__Bacteria; p__Firmicutes; c__Clostridia; o__Oscillospirales; f__UCG-011; g__norank_f__UCG-011	0.0	1.5	0.0	2.0	0.0
d__Bacteria; k__norank_d__Bacteria; p__Firmicutes; c__Bacilli; o__Lactobacillales; f__Carnobacteriaceae; g__Atopostipes	0.0	0.25	0.0	0.0	3.25
d__Bacteria; k__norank_d__Bacteria; p__Bacteroidota; c__Bacteroidia; o__Bacteroidales; f__p-2534-18B5_gut_group; g__norank_f__p-2534-18B5_gut_group	0.25	2.75	0.0	0.2	0.0
d__Bacteria; k__norank_d__Bacteria; p__Firmicutes; c__Bacilli; o__Staphylococcales; f__Staphylococcaceae; g__Jeotgalicoccus	0.0	0.25	0.0	0.0	2.5
d__Bacteria; k__norank_d__Bacteria; p__Firmicutes; c__norank_p__Firmicutes; o__norank_c__norank_p__Firmicutes; f__norank_o__norank_c__norank_p__Firmicutes; g__norank_f__norank_o__norank_c__norank_p__Firmicutes	0.0	1.25	0.0	0.0	0.75
d__Bacteria; k__norank_d__Bacteria; p__Firmicutes; c__Bacilli; o__Bacillales; f__Bacillaceae; g__unclassified_f__Bacillaceae	1.5	0.0	0.25	0.0	0.0
d__Bacteria; k__norank_d__Bacteria; p__Firmicutes; c__Bacilli; o__Erysipelotrichales; f__Erysipelatoclostridiaceae; g__Erysipelotrichaceae_UCG-003	0.0	1.25	0.0	0.0	0.25
d__Bacteria; k__norank_d__Bacteria; p__Firmicutes; c__Clostridia; o__Christensenellales; f__Christensenellaceae; g__Christensenella	0.0	0.0	0.0	1.2	0.25
d__Bacteria; k__norank_d__Bacteria; p__Firmicutes; c__Clostridia; o__Oscillospirales; f__Clostridium_methylpentosum_group; g__norank_f__Clostridium_methylpentosum_group	0.0	0.0	0.0	0.2	1.25
d__Bacteria; k__norank_d__Bacteria; p__Proteobacteria; c__Gammaproteobacteria; o__Enterobacterales; f__Enterobacteriaceae; g__Klebsiella	0.0	0.25	0.0	0.6	0.5
d__Bacteria; k__norank_d__Bacteria; p__Proteobacteria; c__Gammaproteobacteria; o__Pasteurellales; f__Pasteurellaceae; g__Rodentibacter	0.0	0.0	0.0	0.0	1.25
d__Bacteria; k__norank_d__Bacteria; p__Firmicutes; c__Clostridia; o__Caldicoprobacterales; f__Caldicoprobacteraceae; g__Caldicoprobacter	0.0	0.0	0.0	0.0	1.25
d__Bacteria; k__norank_d__Bacteria; p__Firmicutes; c__Bacilli; o__Erysipelotrichales; f__Erysipelatoclostridiaceae; g__unclassified_f__Erysipelatoclostridiaceae	0.25	0.5	0.5	0.0	0.0
d__Bacteria; k__norank_d__Bacteria; p__Bacteroidota; c__Bacteroidia; o__Bacteroidales; f__Muribaculaceae; g__CAG-873	1.25	0.0	0.0	0.0	0.0
d__Bacteria; k__norank_d__Bacteria; p__Firmicutes; c__Clostridia; o__Oscillospirales; f__norank_o__Oscillospirales; g__Hydrogenoanaerobacterium	0.0	0.75	0.0	0.4	0.0
d__Bacteria; k__norank_d__Bacteria; p__Firmicutes; c__Clostridia; o__Oscillospirales; f__Ethanoligenenaceae; g__Acetanaerobacterium	0.0	0.0	0.0	1.0	0.0
d__Bacteria; k__norank_d__Bacteria; p__Firmicutes; c__Bacilli; o__Erysipelotrichales; f__Erysipelotrichaceae; g__Holdemanella	0.25	0.0	0.0	0.2	0.5
d__Bacteria; k__norank_d__Bacteria; p__Bacteroidota; c__Bacteroidia; o__Bacteroidales; f__Prevotellaceae; g__unclassified_f__Prevotellaceae	0.0	0.25	0.0	0.2	0.25
d__Bacteria; k__norank_d__Bacteria; p__Firmicutes; c__Bacilli; o__Erysipelotrichales; f__Erysipelotrichaceae; g__Solobacterium	0.5	0.0	0.0	0.2	0.0
d__Bacteria; k__norank_d__Bacteria; p__Actinobacteriota; c__Coriobacteriia; o__Coriobacteriales; f__Atopobiaceae; g__norank_f__Atopobiaceae	0.0	0.0	0.0	0.2	0.5
d__Bacteria; k__norank_d__Bacteria; p__Bacteroidota; c__Bacteroidia; o__Bacteroidales; f__p-251-o5; g__norank_f__p-251-o5	0.0	0.25	0.0	0.4	0.0
d__Bacteria; k__norank_d__Bacteria; p__Firmicutes; c__Clostridia; o__Lachnospirales; f__Lachnospiraceae; g__Oribacterium	0.0	0.0	0.0	0.4	0.25
d__Bacteria; k__norank_d__Bacteria; p__Proteobacteria; c__Alphaproteobacteria; o__Rhizobiales; f__Rhizobiaceae; g__Allorhizobium-Neorhizobium-Pararhizobium-Rhizobium	0.25	0.25	0.0	0.0	0.0
d__Bacteria; k__norank_d__Bacteria; p__Firmicutes; c__Bacilli; o__unclassified_c__Bacilli; f__unclassified_c__Bacilli; g__unclassified_c__Bacilli	0.0	0.0	0.0	0.0	0.5
d__Bacteria; k__norank_d__Bacteria; p__Firmicutes; c__Bacilli; o__Staphylococcales; f__Staphylococcaceae; g__Macrococcus	0.0	0.5	0.0	0.0	0.0
d__Bacteria; k__norank_d__Bacteria; p__Firmicutes; c__Bacilli; o__Bacillales; f__Bacillaceae; g__Geobacillus	0.25	0.0	0.0	0.0	0.0
d__Bacteria; k__norank_d__Bacteria; p__Firmicutes; c__Bacilli; o__Erysipelotrichales; f__Erysipelotrichaceae; g__Faecalibaculum	0.0	0.0	0.0	0.0	0.25
d__Bacteria; k__norank_d__Bacteria; p__Cyanobacteria; c__Cyanobacteriia; o__Chloroplast; f__norank_o__Chloroplast; g__norank_f__norank_o__Chloroplast	0.25	0.0	0.0	0.0	0.0
d__Bacteria; k__norank_d__Bacteria; p__Actinobacteriota; c__Actinobacteria; o__Kineosporiales; f__Kineosporiaceae; g__Quadrisphaera	0.0	0.25	0.0	0.0	0.0
