# Supplementary material for: Polysaccharide, the Active Component of Dendrobium officinale, Ameliorates Metabolic Hypertension in Rats via Regulating Intestinal Flora-SCFAs-Vascular Axis
Source: Front Pharmacol. 2022 Jul 11;13:935714. doi: 10.3389/fphar.2022.935714 (PMC9310040; doi:10.3389/fphar.2022.935714)
Supplement: Supplementary file 1 [file DataSheet1.ZIP › Supplementary materials-raw data/Figure 7 & 8/Figure 7 & 8/interaction_results/CommunityHeatmap_20210409_125909287/heatmap.taxa.relative.xls]

OTU ID	MG	anti	antipoly	poly	NG
OTU66	0.128417081118	0.124121137291	0.0633293331047	0.138669866301	0.0268392044093
OTU987	0.0547418967587	0.12305792777	0.13920795474	0.0019197805965	3.42336790935e-05
OTU864	0.000377293774653	3.42336790935e-06	3.42336790935e-06	0.038292766541	0.139707644381
OTU474	0.0726805007717	0.000274376650547	0.000137150694325	0.0726431264998	0.00253329225292
OTU997	3.42994340593e-05	0.0765167884213	0.0629864563689	0.000651354130956	3.42336790935e-06
OTU906	0.0600240096038	0.0464382481051	0.0226641522373	0.00215975317107	3.42336790935e-06
OTU734	0.0291202195164	0.0224645882635	0.0158409051946	0.0332533424751	0.0289616925131
OTU980	0.0186245926942	0.0404019617931	0.0427567289559	0.00555365101131	3.42336790935e-06
OTU962	0.00692848567999	0.036629282848	0.0363106463226	0.00620500514227	0.00383417205847
OTU810	0.0284685302693	0.000445862057139	0.000171438367907	0.0571820363387	3.42336790935e-06
OTU935	0.0160178357057	0.0314161264876	0.0319903994514	0.00260541652383	3.42336790935e-06
OTU297	0.0174927113703	0.0316905031382	0.0272587004972	0.00438806993486	3.42336790935e-05
OTU9	3.42336790935e-06	3.42336790935e-06	3.42336790935e-06	0.0042509427494	0.074697887782
OTU313	0.0189332876008	0.0244195218987	0.0277044402537	0.000171408981831	3.42336790935e-06
OTU944	0.000411593208712	3.42336790935e-06	0.000788616492371	0.00565649640041	0.0607647803909
OTU345	0.00469902246613	0.0279521212745	0.0314075090005	0.00205690778197	6.8467358187e-05
OTU979	0.00854055908078	0.0020578248791	0.0237613577919	0.00983887555708	0.0197528328369
OTU473	0.00737437832276	0.0195493363515	0.0156008914795	0.0153925265684	0.000171168395467
OTU794	0.0156405419311	0.00905442946805	0.00308589062232	0.0230716489544	0.00657286638595
OTU715	0.0031212484994	3.42336790935e-06	3.42336790935e-06	0.0498457319164	0.00219095546198
