# Supplementary material for: Polysaccharide, the Active Component of Dendrobium officinale, Ameliorates Metabolic Hypertension in Rats via Regulating Intestinal Flora-SCFAs-Vascular Axis
Source: Front Pharmacol. 2022 Jul 11;13:935714. doi: 10.3389/fphar.2022.935714 (PMC9310040; doi:10.3389/fphar.2022.935714)
Supplement: Supplementary file 1 [file DataSheet1.ZIP › Supplementary materials-raw data/Figure 7 & 8/Figure 7 & 8/interaction_results/CommunityHeatmap_20210409_125909287/heatmap.taxa.table.xls]

OTU ID	MG	anti	antipoly	poly	NG
OTU66	3744.0	3619.0	1847.0	4045.0	784.0
OTU987	1596.0	3588.0	4060.0	56.0	1.0
OTU864	11.0	0.1	0.1	1117.0	4081.0
OTU474	2119.0	8.0	4.0	2119.0	74.0
OTU997	1.0	2231.0	1837.0	19.0	0.1
OTU906	1750.0	1354.0	661.0	63.0	0.1
OTU734	849.0	655.0	462.0	970.0	846.0
OTU980	543.0	1178.0	1247.0	162.0	0.1
OTU962	202.0	1068.0	1059.0	181.0	112.0
OTU810	830.0	13.0	5.0	1668.0	0.1
OTU935	467.0	916.0	933.0	76.0	0.1
OTU297	510.0	924.0	795.0	128.0	1.0
OTU9	0.1	0.1	0.1	124.0	2182.0
OTU313	552.0	712.0	808.0	5.0	0.1
OTU944	12.0	0.1	23.0	165.0	1775.0
OTU345	137.0	815.0	916.0	60.0	2.0
OTU979	249.0	60.0	693.0	287.0	577.0
OTU473	215.0	570.0	455.0	449.0	5.0
OTU794	456.0	264.0	90.0	673.0	192.0
OTU715	91.0	0.1	0.1	1454.0	64.0
