# Supplementary material for: Polysaccharide, the Active Component of Dendrobium officinale, Ameliorates Metabolic Hypertension in Rats via Regulating Intestinal Flora-SCFAs-Vascular Axis
Source: Front Pharmacol. 2022 Jul 11;13:935714. doi: 10.3389/fphar.2022.935714 (PMC9310040; doi:10.3389/fphar.2022.935714)
Supplement: Supplementary file 1 [file DataSheet1.ZIP › Supplementary materials-raw data/Figure 7 & 8/Figure 7 & 8/interaction_results/CommunityHeatmap_20210409_125909287/sample_hcluster.tre]

(NG:0.40276815,((anti:0.07236492471,antipoly:0.07236492471):0.2075774225,(MG:0.1694015273,poly:0.1694015273):0.11054082):0.1228258027);
