# Supplementary material for: Polysaccharide, the Active Component of Dendrobium officinale, Ameliorates Metabolic Hypertension in Rats via Regulating Intestinal Flora-SCFAs-Vascular Axis
Source: Front Pharmacol. 2022 Jul 11;13:935714. doi: 10.3389/fphar.2022.935714 (PMC9310040; doi:10.3389/fphar.2022.935714)
Supplement: Supplementary file 1 [file DataSheet1.ZIP › Supplementary materials-raw data/Figure 7 & 8/Figure 7 & 8/interaction_results/CommunityHeatmap_20210409_125909287/species_hcluster.tre]

((OTU864:0.2107856577,(OTU9:0.05641205326,OTU944:0.05641205326):0.1543736045):0.2318810374,((OTU474:0.1809229624,(OTU810:0.1254545455,OTU715:0.1254545455):0.0554684169):0.2057294451,((OTU66:0.2353976979,(OTU987:0.194674733,OTU997:0.194674733):0.04072296493):0.08012476861,((OTU473:0.1883121991,(OTU906:0.1724110787,((OTU980:0.06693324061,OTU962:0.06693324061):0.02453957368,(OTU345:0.07249809682,(OTU313:0.04917193554,(OTU935:0.02547368421,OTU297:0.02547368421):0.02369825133):0.02332616128):0.01897471747):0.08093826438):0.01590112039):0.06783861578,(OTU979:0.2312822207,(OTU734:0.193054792,OTU794:0.193054792):0.03822742869):0.02486859414):0.0593716517):0.07112994095):0.05601428758);
