# Supplementary material for: Polysaccharide, the Active Component of Dendrobium officinale, Ameliorates Metabolic Hypertension in Rats via Regulating Intestinal Flora-SCFAs-Vascular Axis
Source: Front Pharmacol. 2022 Jul 11;13:935714. doi: 10.3389/fphar.2022.935714 (PMC9310040; doi:10.3389/fphar.2022.935714)
Supplement: Supplementary file 1 [file DataSheet1.ZIP › Supplementary materials-raw data/Figure 7 & 8/Figure 7 & 8/interaction_results/DiffStatTwoGroup_20220107_112754561/mann_boxfile.xls]

	min(MG)	Q1(MG)	Median(MG)	Q3(MG)	max(MG)	min(AB)	Q1(AB)	Median(AB)	Q3(AB)	max(AB)
d__Bacteria; k__norank_d__Bacteria; p__Firmicutes; c__Clostridia; o__Lachnospirales; f__Lachnospiraceae; g__Eubacterium_oxidoreducens_group	0.000103	0.0003777	0.0005494	0.0005837	0.001236	0	0	0	0	0
d__Bacteria; k__norank_d__Bacteria; p__Firmicutes; c__Clostridia; o__Christensenellales; f__Christensenellaceae; g__Christensenellaceae_R-7_group	0.008104	0.01185	0.01188	0.01377	0.01384	3.434e-05	3.434e-05	6.867e-05	0.0001116	0.0001373
d__Bacteria; k__norank_d__Bacteria; p__Firmicutes; c__Clostridia; o__Peptostreptococcales-Tissierellales; f__Anaerovoracaceae; g__Anaerovorax	3.434e-05	0.000206	0.000412	0.000412	0.0004807	0.000206	0.0002318	0.0003262	0.0004807	0.0006867
d__Bacteria; k__norank_d__Bacteria; p__Firmicutes; c__Clostridia; o__Lachnospirales; f__Lachnospiraceae; g__Eubacterium_ruminantium_group	0	0	0	0	3.434e-05	0	0	3.434e-05	8.584e-05	0.0001373
d__Bacteria; k__norank_d__Bacteria; p__Firmicutes; c__Clostridia; o__Oscillospirales; f__Oscillospiraceae; g__Oscillospira	0	0	0	3.434e-05	0.001305	0.0006181	0.001391	0.001871	0.003356	0.007142
d__Bacteria; k__norank_d__Bacteria; p__Firmicutes; c__Clostridia; o__Oscillospirales; f__Oscillospiraceae; g__NK4A214_group	0.0138	0.01679	0.0172	0.02146	0.02187	0.003022	0.003176	0.0057	0.01243	0.0252
d__Bacteria; k__norank_d__Bacteria; p__Firmicutes; c__Clostridia; o__Lachnospirales; f__Lachnospiraceae; g__Ruminococcus_gauvreauii_group	0.001339	0.001648	0.00261	0.005254	0.01628	0.002987	0.006258	0.007606	0.01523	0.03732
d__Bacteria; k__norank_d__Bacteria; p__Proteobacteria; c__Alphaproteobacteria; o__Rhizobiales; f__Rhizobiaceae; g__Allorhizobium-Neorhizobium-Pararhizobium-Rhizobium	0	0	0	0	0	0	0	0	8.584e-06	3.434e-05
d__Bacteria; k__norank_d__Bacteria; p__Firmicutes; c__Clostridia; o__Oscillospirales; f__Ruminococcaceae; g__Ruminococcus	0.01621	0.02143	0.02325	0.03722	0.05405	0.01628	0.017	0.01751	0.02148	0.03255
d__Bacteria; k__norank_d__Bacteria; p__Bacteroidota; c__Bacteroidia; o__Bacteroidales; f__Muribaculaceae; g__CAG-873	0	0	0	0	0	0	0	0	4.292e-05	0.0001717
d__Bacteria; k__norank_d__Bacteria; p__Firmicutes; c__Bacilli; o__Erysipelotrichales; f__Erysipelotrichaceae; g__Allobaculum	0.0001717	0.0007898	0.006387	0.009992	0.01209	0	0	0	2.575e-05	0.000103
d__Bacteria; k__norank_d__Bacteria; p__Firmicutes; c__Clostridia; o__Lachnospirales; f__Lachnospiraceae; g__ASF356	0	0	0.0006524	0.001923	0.002919	0	0	0	0	0
d__Bacteria; k__norank_d__Bacteria; p__Firmicutes; c__Clostridia; o__norank_c__Clostridia; f__norank_o__norank_c__Clostridia; g__norank_f__norank_o__norank_c__Clostridia	0	0.000103	0.000103	0.0001373	0.000206	0	0	8.584e-05	0.0002146	0.0003434
d__Bacteria; k__norank_d__Bacteria; p__Verrucomicrobiota; c__Verrucomicrobiae; o__Verrucomicrobiales; f__Akkermansiaceae; g__Akkermansia	0	0	0	0	3.434e-05	0.01404	0.02424	0.06555	0.1179	0.1614
d__Bacteria; k__norank_d__Bacteria; p__Firmicutes; c__Bacilli; o__Lactobacillales; f__Enterococcaceae; g__Enterococcus	3.434e-05	0.000103	0.0001717	0.0001717	0.0002404	0.001992	0.003305	0.004017	0.004369	0.004601
d__Bacteria; k__norank_d__Bacteria; p__Actinobacteriota; c__Coriobacteriia; o__Coriobacteriales; f__norank_o__Coriobacteriales; g__norank_f__norank_o__Coriobacteriales	0.0002404	0.0002404	0.000309	0.000309	0.0003777	0	0	0	0	0
d__Bacteria; k__norank_d__Bacteria; p__Firmicutes; c__Clostridia; o__Peptostreptococcales-Tissierellales; f__Peptostreptococcaceae; g__Intestinibacter	0.01034	0.01439	0.01937	0.0195	0.0206	3.434e-05	3.434e-05	0.02361	0.05482	0.07774
d__Bacteria; k__norank_d__Bacteria; p__Firmicutes; c__Clostridia; o__Oscillospirales; f__Ruminococcaceae; g__Eubacterium_siraeum_group	0	0	0	0	0.000309	0	0	0	8.584e-06	3.434e-05
d__Bacteria; k__norank_d__Bacteria; p__Firmicutes; c__Clostridia; o__Lachnospirales; f__Lachnospiraceae; g__Frisingicoccus	0	0	0	3.434e-05	3.434e-05	0.000103	0.0007211	0.001133	0.00182	0.003262
d__Bacteria; k__norank_d__Bacteria; p__Firmicutes; c__Bacilli; o__Erysipelotrichales; f__Erysipelotrichaceae; g__norank_f__Erysipelotrichaceae	0.0002404	0.0003434	0.0006181	0.0007211	0.001442	0.0002404	0.0003176	0.0003777	0.0005923	0.001133
d__Bacteria; k__norank_d__Bacteria; p__Bacteroidota; c__Bacteroidia; o__Bacteroidales; f__Prevotellaceae; g__Prevotellaceae_Ga6A1_group	0.0001373	0.0004464	0.0005837	0.0008584	0.001167	0.0001373	0.0003949	0.0005151	0.002455	0.008172
d__Bacteria; k__norank_d__Bacteria; p__Firmicutes; c__unclassified_p__Firmicutes; o__unclassified_p__Firmicutes; f__unclassified_p__Firmicutes; g__unclassified_p__Firmicutes	0.001545	0.001683	0.001957	0.002953	0.003605	0	2.575e-05	3.434e-05	0.0001288	0.000412
d__Bacteria; k__norank_d__Bacteria; p__Proteobacteria; c__Gammaproteobacteria; o__Burkholderiales; f__Sutterellaceae; g__Parasutterella	0.0005494	0.0008928	0.001064	0.001236	0.001236	0.000103	0.0002318	0.0006009	0.00109	0.00158
d__Bacteria; k__norank_d__Bacteria; p__Firmicutes; c__Clostridia; o__Oscillospirales; f__Ruminococcaceae; g__unclassified_f__Ruminococcaceae	0.003125	0.004258	0.00491	0.01058	0.01219	0.0008584	0.002043	0.004155	0.006078	0.006696
d__Bacteria; k__norank_d__Bacteria; p__Firmicutes; c__Clostridia; o__Monoglobales; f__Monoglobaceae; g__Monoglobus	0.001064	0.002678	0.003022	0.005254	0.007039	0.005597	0.01142	0.01471	0.02307	0.04405
d__Bacteria; k__norank_d__Bacteria; p__Firmicutes; c__Clostridia; o__Oscillospirales; f__Ruminococcaceae; g__Anaerofilum	3.434e-05	6.867e-05	6.867e-05	0.000103	0.000103	0	0	1.717e-05	3.434e-05	3.434e-05
d__Bacteria; k__norank_d__Bacteria; p__Bacteroidota; c__Bacteroidia; o__Bacteroidales; f__Rikenellaceae; g__Rikenellaceae_RC9_gut_group	0	0	3.434e-05	3.434e-05	3.434e-05	0	0	1.717e-05	3.434e-05	3.434e-05
d__Bacteria; k__norank_d__Bacteria; p__Actinobacteriota; c__Coriobacteriia; o__Coriobacteriales; f__unclassified_o__Coriobacteriales; g__unclassified_o__Coriobacteriales	6.867e-05	0.0001373	0.0001717	0.0002404	0.0002747	3.434e-05	0.0002146	0.0003262	0.0003863	0.000412
d__Bacteria; k__norank_d__Bacteria; p__Spirochaetota; c__Spirochaetia; o__Spirochaetales; f__Spirochaetaceae; g__Treponema	0	0	3.434e-05	3.434e-05	6.867e-05	0	7.726e-05	0.0001545	0.0005151	0.001442
d__Bacteria; k__norank_d__Bacteria; p__Firmicutes; c__Clostridia; o__Oscillospirales; f__Oscillospiraceae; g__Intestinimonas	0.002198	0.00285	0.004258	0.007589	0.009752	0.00182	0.001923	0.003039	0.004378	0.005151
d__Bacteria; k__norank_d__Bacteria; p__Firmicutes; c__Clostridia; o__Lachnospirales; f__Lachnospiraceae; g__Lachnoclostridium	0.002644	0.005803	0.006146	0.006421	0.008447	0.009786	0.02225	0.02816	0.03477	0.04938
d__Bacteria; k__norank_d__Bacteria; p__Firmicutes; c__Clostridia; o__Lachnospirales; f__Lachnospiraceae; g__norank_f__Lachnospiraceae	0.007726	0.009305	0.01161	0.01583	0.03417	6.867e-05	0.000867	0.001665	0.004335	0.01075
d__Bacteria; k__norank_d__Bacteria; p__Actinobacteriota; c__Coriobacteriia; o__Coriobacteriales; f__Eggerthellaceae; g__Slackia	0	0	0	0	0	0.0001373	0.0001373	0.0001545	0.000206	0.000309
d__Bacteria; k__norank_d__Bacteria; p__Firmicutes; c__Clostridia; o__Oscillospirales; f__Eubacterium_coprostanoligenes_group; g__norank_f__Eubacterium_coprostanoligenes_group	0.00697	0.0137	0.03973	0.04148	0.0467	0.02242	0.03973	0.04854	0.05606	0.0695
d__Bacteria; k__norank_d__Bacteria; p__Firmicutes; c__Clostridia; o__Peptostreptococcales-Tissierellales; f__Anaerovoracaceae; g__Eubacterium_brachy_group	0.0002747	0.000412	0.0005837	0.0006181	0.0007211	0	0	0	0	0
d__Bacteria; k__norank_d__Bacteria; p__Firmicutes; c__Clostridia; o__Lachnospirales; f__Lachnospiraceae; g__Acetitomaculum	0	0.0005151	0.0005494	0.00103	0.001236	0	7.726e-05	0.0001202	0.0004206	0.00127
d__Bacteria; k__norank_d__Bacteria; p__Firmicutes; c__Clostridia; o__Oscillospirales; f__Ruminococcaceae; g__UBA1819	0.0006867	0.0007554	0.0008241	0.001373	0.001683	0.0006181	0.003399	0.004876	0.006962	0.01157
d__Bacteria; k__norank_d__Bacteria; p__Firmicutes; c__Clostridia; o__Oscillospirales; f__Oscillospiraceae; g__UCG-005	0.004636	0.009065	0.01188	0.01487	0.01504	0.006902	0.007005	0.009597	0.02315	0.05614
d__Bacteria; k__norank_d__Bacteria; p__Firmicutes; c__Clostridia; o__Oscillospirales; f__Ruminococcaceae; g__Anaerotruncus	0.0003777	0.0007211	0.001099	0.001339	0.002404	0	0	0	8.584e-06	3.434e-05
d__Bacteria; k__norank_d__Bacteria; p__Firmicutes; c__Clostridia; o__Peptostreptococcales-Tissierellales; f__Anaerovoracaceae; g__Family_XIII_UCG-001	0.0002747	0.0006181	0.0008241	0.0008241	0.0009958	0	0	0	0	0
d__Bacteria; k__norank_d__Bacteria; p__Firmicutes; c__Clostridia; o__Peptococcales; f__Peptococcaceae; g__norank_f__Peptococcaceae	0.0009271	0.0009614	0.001305	0.001408	0.002541	6.867e-05	0.0002747	0.0005666	0.0008842	0.001167
d__Bacteria; k__norank_d__Bacteria; p__Bacteroidota; c__Bacteroidia; o__Bacteroidales; f__Muribaculaceae; g__norank_f__Muribaculaceae	0.04728	0.05154	0.06984	0.09141	0.11	0.03399	0.04095	0.07039	0.1141	0.1639
d__Bacteria; k__norank_d__Bacteria; p__Firmicutes; c__Clostridia; o__Lachnospirales; f__Lachnospiraceae; g__Blautia	0.07733	0.1194	0.1304	0.1668	0.2051	0.01676	0.05083	0.1539	0.286	0.4073
d__Bacteria; k__norank_d__Bacteria; p__Firmicutes; c__Clostridia; o__Clostridia_vadinBB60_group; f__norank_o__Clostridia_vadinBB60_group; g__norank_f__norank_o__Clostridia_vadinBB60_group	0	6.867e-05	0.0001373	0.0002404	0.000309	0	0	0	0.0001288	0.0005151
d__Bacteria; k__norank_d__Bacteria; p__Proteobacteria; c__Gammaproteobacteria; o__Burkholderiales; f__Burkholderiaceae; g__Burkholderia-Caballeronia-Paraburkholderia	0	0	0	0	0	3.434e-05	3.434e-05	5.151e-05	6.867e-05	6.867e-05
d__Bacteria; k__norank_d__Bacteria; p__Firmicutes; c__Bacilli; o__Staphylococcales; f__Staphylococcaceae; g__Staphylococcus	6.867e-05	0.000309	0.0008928	0.00158	0.003811	0	0	6.867e-05	0.000206	0.000412
d__Bacteria; k__norank_d__Bacteria; p__Firmicutes; c__Clostridia; o__Oscillospirales; f__Ruminococcaceae; g__Fournierella	0.0005494	0.0009958	0.001236	0.001236	0.02465	0.0002404	0.0006267	0.0009271	0.001228	0.001614
d__Bacteria; k__norank_d__Bacteria; p__Firmicutes; c__Clostridia; o__Oscillospirales; f__Oscillospiraceae; g__Colidextribacter	0.008275	0.00982	0.01243	0.024	0.02984	0.003777	0.004704	0.006335	0.00928	0.01415
d__Bacteria; k__norank_d__Bacteria; p__Patescibacteria; c__Saccharimonadia; o__Saccharimonadales; f__Saccharimonadaceae; g__Candidatus_Saccharimonas	0	0	0	0	0	0	2.575e-05	5.151e-05	0.001519	0.005872
d__Bacteria; k__norank_d__Bacteria; p__Bacteroidota; c__Bacteroidia; o__Bacteroidales; f__Bacteroidaceae; g__Bacteroides	0.00388	0.004155	0.004773	0.006867	0.007108	0.001133	0.002704	0.003932	0.00582	0.009374
d__Bacteria; k__norank_d__Bacteria; p__Firmicutes; c__Clostridia; o__Christensenellales; f__Christensenellaceae; g__norank_f__Christensenellaceae	0.000103	0.000206	0.000412	0.000412	0.0004464	0	0	0	1.717e-05	6.867e-05
d__Bacteria; k__norank_d__Bacteria; p__Firmicutes; c__Clostridia; o__Peptostreptococcales-Tissierellales; f__Anaerovoracaceae; g__unclassified_f__Anaerovoracaceae	0.000206	0.0006867	0.0007554	0.001202	0.001476	0.0002747	0.0006352	0.001185	0.002301	0.004361
d__Bacteria; k__norank_d__Bacteria; p__Firmicutes; c__Clostridia; o__Lachnospirales; f__Lachnospiraceae; g__Eubacterium_ventriosum_group	0	0	0	0	0	0.000103	0.0001288	0.0001889	0.0002661	0.0003434
d__Bacteria; k__norank_d__Bacteria; p__Firmicutes; c__Bacilli; o__Bacillales; f__Bacillaceae; g__unclassified_f__Bacillaceae	0	0	0	0	0	0	0	0	5.151e-05	0.000206
d__Bacteria; k__norank_d__Bacteria; p__Firmicutes; c__Clostridia; o__Lachnospirales; f__Lachnospiraceae; g__unclassified_f__Lachnospiraceae	0.06328	0.08993	0.1265	0.1617	0.2237	0.05024	0.05915	0.0643	0.07518	0.1013
d__Bacteria; k__norank_d__Bacteria; p__Actinobacteriota; c__Coriobacteriia; o__Coriobacteriales; f__Eggerthellaceae; g__DNF00809	0	3.434e-05	3.434e-05	3.434e-05	0.0001373	0	0	0	0	0
d__Bacteria; k__norank_d__Bacteria; p__Firmicutes; c__Clostridia; o__Oscillospirales; f__Butyricicoccaceae; g__Butyricicoccus	0.0001717	0.0002404	0.0002747	0.0004464	0.0007211	0	0	3.434e-05	0.0001202	0.0002747
d__Bacteria; k__norank_d__Bacteria; p__Firmicutes; c__Bacilli; o__Bacillales; f__Bacillaceae; g__Geobacillus	0	0	0	0	0	0	0	0	8.584e-06	3.434e-05
d__Bacteria; k__norank_d__Bacteria; p__Firmicutes; c__Clostridia; o__Clostridia_UCG-014; f__norank_o__Clostridia_UCG-014; g__norank_f__norank_o__Clostridia_UCG-014	0.002713	0.007829	0.01222	0.01713	0.01885	0.002266	0.003889	0.007365	0.01128	0.01422
d__Bacteria; k__norank_d__Bacteria; p__Campilobacterota; c__Campylobacteria; o__Campylobacterales; f__Helicobacteraceae; g__Helicobacter	0.000206	0.001442	0.001476	0.002987	0.003193	0	0	0	0	0
d__Bacteria; k__norank_d__Bacteria; p__Firmicutes; c__Clostridia; o__Lachnospirales; f__Lachnospiraceae; g__Lachnospiraceae_NK4B4_group	0.000103	0.000206	0.0002747	0.0006524	0.0007211	0.0005151	0.001828	0.002627	0.003683	0.005769
d__Bacteria; k__norank_d__Bacteria; p__Firmicutes; c__Bacilli; o__Lactobacillales; f__Lactobacillaceae; g__Lactobacillus	0.0003777	0.000412	0.0004807	0.0006867	0.001511	0.000103	0.000206	0.0002575	0.0004206	0.0008584
d__Bacteria; k__norank_d__Bacteria; p__Bacteroidota; c__Bacteroidia; o__Bacteroidales; f__Marinifilaceae; g__Odoribacter	0	3.434e-05	6.867e-05	0.000103	0.000103	0	0	0	0	0
d__Bacteria; k__norank_d__Bacteria; p__Firmicutes; c__Bacilli; o__RF39; f__norank_o__RF39; g__norank_f__norank_o__RF39	0	0	0	0	3.434e-05	0	0	1.717e-05	4.292e-05	6.867e-05
d__Bacteria; k__norank_d__Bacteria; p__Firmicutes; c__Clostridia; o__Lachnospirales; f__Defluviitaleaceae; g__Defluviitaleaceae_UCG-011	0.0002404	0.0004807	0.0004807	0.0005151	0.0006524	0.000206	0.0002318	0.0006696	0.001107	0.001133
d__Bacteria; k__norank_d__Bacteria; p__Bacteroidota; c__Bacteroidia; o__Bacteroidales; f__p-2534-18B5_gut_group; g__norank_f__p-2534-18B5_gut_group	0	0	0	0	3.434e-05	0	0	0	8.584e-06	3.434e-05
d__Bacteria; k__norank_d__Bacteria; p__Firmicutes; c__Clostridia; o__Peptostreptococcales-Tissierellales; f__Peptostreptococcaceae; g__Romboutsia	0.09498	0.1201	0.121	0.1515	0.1694	0.02994	0.1057	0.1459	0.1659	0.1809
d__Bacteria; k__norank_d__Bacteria; p__Firmicutes; c__Clostridia; o__Lachnospirales; f__Lachnospiraceae; g__GCA-900066575	0.000412	0.001167	0.001854	0.001957	0.009511	0.000103	0.0004893	0.0008413	0.003605	0.01123
d__Bacteria; k__norank_d__Bacteria; p__Firmicutes; c__Clostridia; o__Oscillospirales; f__norank_o__Oscillospirales; g__norank_f__norank_o__Oscillospirales	3.434e-05	3.434e-05	3.434e-05	3.434e-05	0.000103	0	0	0	1.717e-05	6.867e-05
d__Bacteria; k__norank_d__Bacteria; p__Cyanobacteria; c__Vampirivibrionia; o__Gastranaerophilales; f__norank_o__Gastranaerophilales; g__norank_f__norank_o__Gastranaerophilales	3.434e-05	0.0003434	0.000412	0.00103	0.00206	0	0	0	8.584e-06	3.434e-05
d__Bacteria; k__norank_d__Bacteria; p__Firmicutes; c__Bacilli; o__Lactobacillales; f__Leuconostocaceae; g__Leuconostoc	0	0	3.434e-05	3.434e-05	6.867e-05	0	2.575e-05	3.434e-05	4.292e-05	6.867e-05
d__Bacteria; k__norank_d__Bacteria; p__Firmicutes; c__Clostridia; o__Lachnospirales; f__Lachnospiraceae; g__Lachnospiraceae_XPB1014_group	0	0	0	3.434e-05	0.0001373	0	0	0	0	0
d__Bacteria; k__norank_d__Bacteria; p__Desulfobacterota; c__Desulfovibrionia; o__Desulfovibrionales; f__Desulfovibrionaceae; g__Desulfovibrio	0.005906	0.00649	0.007898	0.009065	0.009614	0	0	0	0	0
d__Bacteria; k__norank_d__Bacteria; p__Proteobacteria; c__Alphaproteobacteria; o__Rhodospirillales; f__norank_o__Rhodospirillales; g__norank_f__norank_o__Rhodospirillales	0	0	0.0001373	0.0001373	0.0001373	0	0	0	8.584e-06	3.434e-05
d__Bacteria; k__norank_d__Bacteria; p__Firmicutes; c__Clostridia; o__Lachnospirales; f__Lachnospiraceae; g__Ruminococcus_torques_group	0.009855	0.01305	0.01645	0.0184	0.0252	0.02242	0.0286	0.03614	0.04338	0.04869
d__Bacteria; k__norank_d__Bacteria; p__Firmicutes; c__Clostridia; o__Peptostreptococcales-Tissierellales; f__Anaerovoracaceae; g__Eubacterium_nodatum_group	0.0005494	0.0007211	0.0009958	0.001889	0.002884	0.0009271	0.001107	0.002695	0.004524	0.005425
d__Bacteria; k__norank_d__Bacteria; p__Firmicutes; c__Bacilli; o__Erysipelotrichales; f__Erysipelotrichaceae; g__Solobacterium	0	0	0	0	3.434e-05	0	0	0	1.717e-05	6.867e-05
d__Bacteria; k__norank_d__Bacteria; p__Proteobacteria; c__Gammaproteobacteria; o__Enterobacterales; f__Enterobacteriaceae; g__Klebsiella	0	0	0	0	0.000103	0	0	0	0	0
d__Bacteria; k__norank_d__Bacteria; p__Firmicutes; c__Bacilli; o__Erysipelotrichales; f__Erysipelotrichaceae; g__Holdemania	6.867e-05	6.867e-05	0.0001373	0.0001717	0.0002404	0	0	0	0	0
d__Bacteria; k__norank_d__Bacteria; p__Firmicutes; c__Clostridia; o__Lachnospirales; f__Lachnospiraceae; g__Tyzzerella	0	3.434e-05	3.434e-05	0.0001373	0.0006181	0	0	0	0	0
d__Bacteria; k__norank_d__Bacteria; p__Firmicutes; c__Clostridia; o__Oscillospirales; f__Ruminococcaceae; g__Harryflintia	0.000103	0.0001717	0.000309	0.000412	0.0009271	0	0	0	0	0
d__Bacteria; k__norank_d__Bacteria; p__Firmicutes; c__Clostridia; o__Lachnospirales; f__Lachnospiraceae; g__Coprococcus	0.001305	0.00182	0.002026	0.004704	0.03393	0.000103	0.0002575	0.0006181	0.001099	0.001614
d__Bacteria; k__norank_d__Bacteria; p__Firmicutes; c__Clostridia; o__Peptostreptococcales-Tissierellales; f__Peptostreptococcaceae; g__unclassified_f__Peptostreptococcaceae	0.00206	0.002163	0.002369	0.003296	0.00467	0.0006867	0.001382	0.0017	0.001992	0.00261
d__Bacteria; k__norank_d__Bacteria; p__Firmicutes; c__Clostridia; o__Lachnospirales; f__Lachnospiraceae; g__Oribacterium	0	0	0	0	6.867e-05	0	0	0	0	0
d__Bacteria; k__norank_d__Bacteria; p__Firmicutes; c__Clostridia; o__Lachnospirales; f__Lachnospiraceae; g__Lachnospiraceae_UCG-010	0	3.434e-05	6.867e-05	6.867e-05	0.000103	0	0	0	0	0
d__Bacteria; k__norank_d__Bacteria; p__Firmicutes; c__Clostridia; o__Oscillospirales; f__norank_o__Oscillospirales; g__Hydrogenoanaerobacterium	0	0	0	3.434e-05	3.434e-05	0	0	0	0	0
d__Bacteria; k__norank_d__Bacteria; p__Firmicutes; c__Clostridia; o__Oscillospirales; f__UCG-011; g__norank_f__UCG-011	0	0	3.434e-05	6.867e-05	0.0002404	0	0	0	0	0
d__Bacteria; k__norank_d__Bacteria; p__Firmicutes; c__Clostridia; o__Lachnospirales; f__Lachnospiraceae; g__Eubacterium_xylanophilum_group	0.001648	0.00206	0.002644	0.006799	0.00831	0.003468	0.003468	0.004103	0.00509	0.006146
d__Bacteria; k__norank_d__Bacteria; p__Bacteroidota; c__Bacteroidia; o__Bacteroidales; f__Rikenellaceae; g__Alistipes	3.434e-05	0.0001373	0.0001373	0.000206	0.000206	0.002919	0.00364	0.005185	0.006764	0.007589
d__Bacteria; k__norank_d__Bacteria; p__Firmicutes; c__Clostridia; o__Lachnospirales; f__Lachnospiraceae; g__Acetatifactor	0	3.434e-05	0.000103	0.0001717	0.000412	0	0	0	8.584e-06	3.434e-05
d__Bacteria; k__norank_d__Bacteria; p__Bacteroidota; c__Bacteroidia; o__Bacteroidales; f__Prevotellaceae; g__Prevotella	0	0	0	3.434e-05	3.434e-05	0	0	0	8.584e-06	3.434e-05
d__Bacteria; k__norank_d__Bacteria; p__Firmicutes; c__Clostridia; o__Eubacteriales; f__Anaerofustaceae; g__Anaerofustis	0	0	3.434e-05	0.0002404	0.0003434	0	0.000103	0.0001545	0.000206	0.000309
d__Bacteria; k__norank_d__Bacteria; p__Bacteroidota; c__Bacteroidia; o__Bacteroidales; f__unclassified_o__Bacteroidales; g__unclassified_o__Bacteroidales	0	0	0	3.434e-05	3.434e-05	3.434e-05	3.434e-05	5.151e-05	6.867e-05	6.867e-05
d__Bacteria; k__norank_d__Bacteria; p__Firmicutes; c__Clostridia; o__Peptostreptococcales-Tissierellales; f__Anaerovoracaceae; g__Family_XIII_AD3011_group	0.0004464	0.0004807	0.0007211	0.0009958	0.00182	0.0006524	0.0009357	0.001408	0.001846	0.002026
d__Bacteria; k__norank_d__Bacteria; p__Bacteroidota; c__Bacteroidia; o__Bacteroidales; f__p-251-o5; g__norank_f__p-251-o5	0	0	0	0	6.867e-05	0	0	0	0	0
d__Bacteria; k__norank_d__Bacteria; p__Firmicutes; c__Clostridia; o__Lachnospirales; f__Lachnospiraceae; g__Butyrivibrio	0	0	0	0	0	0	0	0	8.584e-06	3.434e-05
d__Bacteria; k__norank_d__Bacteria; p__Firmicutes; c__Clostridia; o__Oscillospirales; f__Ruminococcaceae; g__Paludicola	3.434e-05	6.867e-05	0.0001373	0.0003434	0.0008584	6.867e-05	9.443e-05	0.0002919	0.0004979	0.0005494
d__Bacteria; k__norank_d__Bacteria; p__Firmicutes; c__Clostridia; o__Lachnospirales; f__Lachnospiraceae; g__Lachnospira	0.00776	0.008241	0.01085	0.01154	0.03358	0	0	0	0	0
d__Bacteria; k__norank_d__Bacteria; p__Firmicutes; c__Clostridia; o__Oscillospirales; f__Ethanoligenenaceae; g__Acetanaerobacterium	0	0	0	6.867e-05	0.000103	0	0	0	0	0
d__Bacteria; k__norank_d__Bacteria; p__Firmicutes; c__Bacilli; o__Erysipelotrichales; f__Erysipelotrichaceae; g__Clostridium_innocuum_group	0	0.000309	0.0006524	0.00206	0.00285	6.867e-05	0.000764	0.001597	0.008018	0.02548
d__Bacteria; k__norank_d__Bacteria; p__Firmicutes; c__Clostridia; o__Oscillospirales; f__Ruminococcaceae; g__Phocea	3.434e-05	6.867e-05	6.867e-05	0.0003434	0.0003777	0	0	1.717e-05	6.867e-05	0.0001717
d__Bacteria; k__norank_d__Bacteria; p__Firmicutes; c__Clostridia; o__Oscillospirales; f__Ruminococcaceae; g__Candidatus_Soleaferrea	0.000103	0.0001373	0.0001373	0.0001717	0.0002404	0	0	1.717e-05	3.434e-05	3.434e-05
d__Bacteria; k__norank_d__Bacteria; p__Firmicutes; c__Bacilli; o__Erysipelotrichales; f__Erysipelotrichaceae; g__Dubosiella	0	3.434e-05	3.434e-05	0.001511	0.002232	0.003022	0.005906	0.007726	0.01205	0.02246
d__Bacteria; k__norank_d__Bacteria; p__Firmicutes; c__Clostridia; o__Lachnospirales; f__Lachnospiraceae; g__Lachnospiraceae_FCS020_group	3.434e-05	0.000206	0.0002404	0.0003434	0.0006524	6.867e-05	9.443e-05	0.0001545	0.0002146	0.0002404
d__Bacteria; k__norank_d__Bacteria; p__Firmicutes; c__Clostridia; o__Oscillospirales; f__Oscillospiraceae; g__Papillibacter	3.434e-05	0.000206	0.0002404	0.0004807	0.0008241	0	0.000206	0.000412	0.002017	0.006421
d__Bacteria; k__norank_d__Bacteria; p__Actinobacteriota; c__Coriobacteriia; o__Coriobacteriales; f__Coriobacteriales_Incertae_Sedis; g__norank_f__Coriobacteriales_Incertae_Sedis	0	3.434e-05	3.434e-05	6.867e-05	6.867e-05	0	2.575e-05	6.867e-05	0.0001202	0.0001717
d__Bacteria; k__norank_d__Bacteria; p__Firmicutes; c__Bacilli; o__Erysipelotrichales; f__Erysipelotrichaceae; g__Holdemanella	0	0	0	0	3.434e-05	0	0	0	8.584e-06	3.434e-05
d__Bacteria; k__norank_d__Bacteria; p__Actinobacteriota; c__Coriobacteriia; o__Coriobacteriales; f__Eggerthellaceae; g__unclassified_f__Eggerthellaceae	0.0001717	0.0002747	0.0002747	0.000309	0.0003434	0.0008241	0.001288	0.001442	0.001511	0.001717
d__Bacteria; k__norank_d__Bacteria; p__Firmicutes; c__Clostridia; o__Oscillospirales; f__Oscillospiraceae; g__Oscillibacter	0.001614	0.003296	0.003434	0.004292	0.00982	0.0006524	0.0006782	0.001391	0.003545	0.007898
d__Bacteria; k__norank_d__Bacteria; p__unclassified_k__norank_d__Bacteria; c__unclassified_k__norank_d__Bacteria; o__unclassified_k__norank_d__Bacteria; f__unclassified_k__norank_d__Bacteria; g__unclassified_k__norank_d__Bacteria	0	0	0	3.434e-05	6.867e-05	0	0	0	8.584e-06	3.434e-05
d__Bacteria; k__norank_d__Bacteria; p__Elusimicrobiota; c__Elusimicrobia; o__Elusimicrobiales; f__Elusimicrobiaceae; g__Elusimicrobium	0	0	0.0001373	0.0002404	0.0006867	0	0	0	0	0
d__Bacteria; k__norank_d__Bacteria; p__Firmicutes; c__Clostridia; o__Oscillospirales; f__Oscillospiraceae; g__Flavonifractor	0	0	6.867e-05	0.000103	0.0006867	0	5.151e-05	0.0001202	0.0004206	0.001167
d__Bacteria; k__norank_d__Bacteria; p__Firmicutes; c__Bacilli; o__Lactobacillales; f__Streptococcaceae; g__Streptococcus	0.0003777	0.0004464	0.0005494	0.0006867	0.0008241	0.000206	0.0003605	0.0004292	0.0005236	0.0007554
d__Bacteria; k__norank_d__Bacteria; p__Firmicutes; c__Clostridia; o__Lachnospirales; f__Lachnospiraceae; g__Lachnospiraceae_UCG-001	0	0	0	0	3.434e-05	0	0	0	0	0
d__Bacteria; k__norank_d__Bacteria; p__Firmicutes; c__Clostridia; o__Christensenellales; f__Christensenellaceae; g__Christensenella	0	0	0	3.434e-05	0.0001717	0	0	0	0	0
d__Bacteria; k__norank_d__Bacteria; p__Firmicutes; c__Clostridia; o__Lachnospirales; f__Lachnospiraceae; g__Lachnospiraceae_UCG-006	0	0.000103	0.0001373	0.000412	0.0006181	0	0	0	0	0
d__Bacteria; k__norank_d__Bacteria; p__Firmicutes; c__Clostridia; o__norank_c__Clostridia; f__Hungateiclostridiaceae; g__Ruminiclostridium	0	0	0	0	6.867e-05	0	2.575e-05	3.434e-05	7.726e-05	0.000206
d__Bacteria; k__norank_d__Bacteria; p__Firmicutes; c__Bacilli; o__Erysipelotrichales; f__Erysipelatoclostridiaceae; g__Erysipelatoclostridium	0	0	0	0.000309	0.0007898	0.0002404	0.0005494	0.0007898	0.00097	0.001099
d__Bacteria; k__norank_d__Bacteria; p__Firmicutes; c__Clostridia; o__Oscillospirales; f__Ruminococcaceae; g__Pygmaiobacter	0	0	0	6.867e-05	6.867e-05	0	0	0	8.584e-06	3.434e-05
d__Bacteria; k__norank_d__Bacteria; p__Bacteroidota; c__Bacteroidia; o__Bacteroidales; f__Prevotellaceae; g__Prevotellaceae_UCG-001	0.0001373	0.000309	0.000412	0.001064	0.001957	3.434e-05	3.434e-05	0.0001545	0.0004464	0.0009614
d__Bacteria; k__norank_d__Bacteria; p__Bacteroidota; c__Bacteroidia; o__Bacteroidales; f__Prevotellaceae; g__Alloprevotella	0	0	0	3.434e-05	0.0007898	0	0	0	0	0
d__Bacteria; k__norank_d__Bacteria; p__Firmicutes; c__Clostridia; o__Lachnospirales; f__Lachnospiraceae; g__Eubacterium_hallii_group	3.434e-05	6.867e-05	0.0008241	0.01016	0.01696	0	0	0	0	0
d__Bacteria; k__norank_d__Bacteria; p__Desulfobacterota; c__Desulfovibrionia; o__Desulfovibrionales; f__Desulfovibrionaceae; g__norank_f__Desulfovibrionaceae	0.0009958	0.01027	0.03224	0.03794	0.04416	0	0	0	2.575e-05	0.000103
d__Bacteria; k__norank_d__Bacteria; p__Firmicutes; c__Clostridia; o__Lachnospirales; f__Lachnospiraceae; g__Lachnospiraceae_NC2004_group	0.000309	0.000412	0.0005837	0.0007211	0.0008928	0	2.575e-05	0.0003777	0.0007812	0.0009614
d__Bacteria; k__norank_d__Bacteria; p__Firmicutes; c__Clostridia; o__Christensenellales; f__Christensenellaceae; g__unclassified_f__Christensenellaceae	0.0001717	0.0003434	0.0004464	0.0004807	0.0006867	0	0	0	0	0
d__Bacteria; k__norank_d__Bacteria; p__Firmicutes; c__Bacilli; o__Erysipelotrichales; f__Erysipelotrichaceae; g__Faecalitalea	0.000103	0.0003777	0.0008584	0.001442	0.002232	0	0	0	0	0
d__Bacteria; k__norank_d__Bacteria; p__Proteobacteria; c__Gammaproteobacteria; o__Enterobacterales; f__Enterobacteriaceae; g__Escherichia-Shigella	0.000103	0.000206	0.000412	0.0005837	0.0007898	0	0	0	8.584e-06	3.434e-05
d__Bacteria; k__norank_d__Bacteria; p__Bacteroidota; c__Bacteroidia; o__Bacteroidales; f__Tannerellaceae; g__Parabacteroides	0.000206	0.0004464	0.0005837	0.0005837	0.001683	0.005975	0.009091	0.01535	0.02144	0.02407
d__Bacteria; k__norank_d__Bacteria; p__Bacteroidota; c__Bacteroidia; o__Bacteroidales; f__Prevotellaceae; g__Prevotellaceae_NK3B31_group	0.000206	0.0002747	0.0009614	0.0009958	0.003537	0	0	0.000412	0.001356	0.002953
d__Bacteria; k__norank_d__Bacteria; p__Actinobacteriota; c__Coriobacteriia; o__Coriobacteriales; f__Eggerthellaceae; g__norank_f__Eggerthellaceae	0	3.434e-05	6.867e-05	6.867e-05	0.0001373	0	0	0	0	0
d__Bacteria; k__norank_d__Bacteria; p__Firmicutes; c__Clostridia; o__Lachnospirales; f__Lachnospiraceae; g__Tuzzerella	0	0	0	3.434e-05	6.867e-05	0	0	0	1.717e-05	6.867e-05
d__Bacteria; k__norank_d__Bacteria; p__Actinobacteriota; c__Coriobacteriia; o__Coriobacteriales; f__Eggerthellaceae; g__Gordonibacter	0	0	0	0	0	6.867e-05	9.443e-05	0.0001202	0.0002404	0.0005494
d__Bacteria; k__norank_d__Bacteria; p__Bacteroidota; c__Bacteroidia; o__Bacteroidales; f__Marinifilaceae; g__Butyricimonas	3.434e-05	6.867e-05	6.867e-05	0.0001717	0.0002404	0	0	0	0	0
d__Bacteria; k__norank_d__Bacteria; p__Firmicutes; c__Clostridia; o__Oscillospirales; f__Ruminococcaceae; g__Faecalibacterium	0	0	0	0	3.434e-05	0	0	1.717e-05	3.434e-05	3.434e-05
d__Bacteria; k__norank_d__Bacteria; p__Firmicutes; c__Clostridia; o__Oscillospirales; f__Clostridium_methylpentosum_group; g__norank_f__Clostridium_methylpentosum_group	0	0	0	0	3.434e-05	0	0	0	0	0
d__Bacteria; k__norank_d__Bacteria; p__Firmicutes; c__Clostridia; o__Oscillospirales; f__Butyricicoccaceae; g__UCG-009	0.0005494	0.001099	0.001373	0.002129	0.007039	0.0005837	0.0006095	0.0008413	0.001125	0.001305
d__Bacteria; k__norank_d__Bacteria; p__Firmicutes; c__Clostridia; o__Oscillospirales; f__Butyricicoccaceae; g__UCG-008	0.002507	0.003159	0.004189	0.005528	0.006421	0.004292	0.005554	0.006936	0.009529	0.01442
d__Bacteria; k__norank_d__Bacteria; p__Firmicutes; c__Bacilli; o__Lactobacillales; f__Streptococcaceae; g__Lactococcus	6.867e-05	0.0001373	0.0003777	0.0004464	0.0004464	0.000206	0.0002833	0.0003434	0.000455	0.0006867
d__Bacteria; k__norank_d__Bacteria; p__Actinobacteriota; c__Actinobacteria; o__Bifidobacteriales; f__Bifidobacteriaceae; g__Bifidobacterium	0	3.434e-05	3.434e-05	6.867e-05	0.0001373	0	0	3.434e-05	7.726e-05	0.000103
d__Bacteria; k__norank_d__Bacteria; p__Firmicutes; c__Clostridia; o__Oscillospirales; f__Ruminococcaceae; g__Negativibacillus	3.434e-05	6.867e-05	0.000103	0.0001373	0.001442	0	0	5.151e-05	0.0001373	0.0002404
d__Bacteria; k__norank_d__Bacteria; p__Bacteroidota; c__Bacteroidia; o__Bacteroidales; f__Prevotellaceae; g__unclassified_f__Prevotellaceae	0	0	0	0	3.434e-05	0	0	0	0	0
d__Bacteria; k__norank_d__Bacteria; p__Firmicutes; c__Clostridia; o__Oscillospirales; f__UCG-010; g__norank_f__UCG-010	0.0003434	0.0008928	0.001133	0.001202	0.001442	0.000206	0.0003348	0.000412	0.0005322	0.0007898
d__Bacteria; k__norank_d__Bacteria; p__Firmicutes; c__Clostridia; o__Peptococcales; f__Peptococcaceae; g__Peptococcus	0.0002404	0.0002404	0.0003777	0.000412	0.001373	0	0	0	0	0
d__Bacteria; k__norank_d__Bacteria; p__Actinobacteriota; c__Coriobacteriia; o__Coriobacteriales; f__Eggerthellaceae; g__Adlercreutzia	0.0001373	0.0001373	0.0001373	0.0001717	0.0004464	0.00673	0.006988	0.00764	0.01147	0.02125
d__Bacteria; k__norank_d__Bacteria; p__Firmicutes; c__Clostridia; o__Oscillospirales; f__Oscillospiraceae; g__norank_f__Oscillospiraceae	0.007451	0.01751	0.02064	0.03403	0.04447	0.002335	0.004112	0.01198	0.01964	0.02077
d__Bacteria; k__norank_d__Bacteria; p__Firmicutes; c__Clostridia; o__Oscillospirales; f__Oscillospiraceae; g__unclassified_f__Oscillospiraceae	0.003571	0.006009	0.00958	0.0104	0.01724	0.001373	0.009331	0.02052	0.03211	0.04131
d__Bacteria; k__norank_d__Bacteria; p__Actinobacteriota; c__Coriobacteriia; o__Coriobacteriales; f__Atopobiaceae; g__norank_f__Atopobiaceae	0	0	0	0	3.434e-05	0	0	0	0	0
d__Bacteria; k__norank_d__Bacteria; p__Actinobacteriota; c__Actinobacteria; o__Corynebacteriales; f__Corynebacteriaceae; g__Corynebacterium	0	0	0	0	6.867e-05	0.0003434	0.0003691	0.0004636	0.000558	0.0005837
d__Bacteria; k__norank_d__Bacteria; p__Firmicutes; c__Bacilli; o__Erysipelotrichales; f__Erysipelatoclostridiaceae; g__unclassified_f__Erysipelatoclostridiaceae	0	0	0	0	0	0	0	0	8.584e-06	3.434e-05
d__Bacteria; k__norank_d__Bacteria; p__Firmicutes; c__Clostridia; o__Lachnospirales; f__Lachnospiraceae; g__Lachnospiraceae_ND3007_group	0	0	0	6.867e-05	0.000206	0	0	0	8.584e-06	3.434e-05
d__Bacteria; k__norank_d__Bacteria; p__Firmicutes; c__Clostridia; o__Lachnospirales; f__Lachnospiraceae; g__Dorea	0.002163	0.002438	0.01425	0.01665	0.02184	0.002541	0.003056	0.00467	0.008541	0.01583
d__Bacteria; k__norank_d__Bacteria; p__Firmicutes; c__Clostridia; o__Oscillospirales; f__Butyricicoccaceae; g__unclassified_f__Butyricicoccaceae	0	0	0	3.434e-05	6.867e-05	0	2.575e-05	6.867e-05	0.0001202	0.0001717
d__Bacteria; k__norank_d__Bacteria; p__Firmicutes; c__Clostridia; o__Lachnospirales; f__Lachnospiraceae; g__Anaerostipes	0	0	0	0	3.434e-05	6.867e-05	6.867e-05	8.584e-05	0.0002404	0.0006524
d__Bacteria; k__norank_d__Bacteria; p__Firmicutes; c__Clostridia; o__Eubacteriales; f__Eubacteriaceae; g__Eubacterium	0.000103	0.0001717	0.0004807	0.0006524	0.001408	0.00364	0.003975	0.004962	0.009795	0.02167
d__Bacteria; k__norank_d__Bacteria; p__Firmicutes; c__Bacilli; o__Erysipelotrichales; f__Erysipelotrichaceae; g__Turicibacter	0.03835	0.04594	0.06431	0.08821	0.108	0.000206	0.0003348	0.000412	0.0004636	0.0005151
d__Bacteria; k__norank_d__Bacteria; p__Firmicutes; c__Clostridia; o__Lachnospirales; f__Lachnospiraceae; g__Lachnospiraceae_NK4A136_group	0.002987	0.003777	0.007829	0.009855	0.04883	0.001408	0.002155	0.007503	0.01281	0.01343
d__Bacteria; k__norank_d__Bacteria; p__Firmicutes; c__Clostridia; o__Lachnospirales; f__Lachnospiraceae; g__Marvinbryantia	0.00206	0.003193	0.003674	0.01329	0.01528	0.002438	0.004962	0.007194	0.009597	0.01264
d__Bacteria; k__norank_d__Bacteria; p__Firmicutes; c__Bacilli; o__Erysipelotrichales; f__Erysipelatoclostridiaceae; g__Candidatus_Stoquefichus	0	0	0	0.0008241	0.001476	0.000103	0.000103	0.001167	0.002987	0.005254
d__Bacteria; k__norank_d__Bacteria; p__Firmicutes; c__Clostridia; o__Oscillospirales; f__Ruminococcaceae; g__norank_f__Ruminococcaceae	0.00206	0.00309	0.003743	0.004258	0.007108	0.003777	0.003932	0.00479	0.0057	0.006009
d__Bacteria; k__norank_d__Bacteria; p__Actinobacteriota; c__Actinobacteria; o__Micrococcales; f__Micrococcaceae; g__Rothia	0	0	3.434e-05	3.434e-05	6.867e-05	0	2.575e-05	5.151e-05	0.0001974	0.0005837
d__Bacteria; k__norank_d__Bacteria; p__Firmicutes; c__Clostridia; o__Lachnospirales; f__Lachnospiraceae; g__Eubacterium_fissicatena_group	0	3.434e-05	0.000103	0.0001717	0.0003434	0.0001717	0.0008413	0.001889	0.006335	0.0172
d__Bacteria; k__norank_d__Bacteria; p__Firmicutes; c__Clostridia; o__Lachnospirales; f__Lachnospiraceae; g__Roseburia	0.007417	0.008756	0.009511	0.02507	0.03698	0.000103	0.000206	0.0003777	0.0006352	0.0009958
d__Bacteria; k__norank_d__Bacteria; p__Bacteroidota; c__Bacteroidia; o__Flavobacteriales; f__Flavobacteriaceae; g__norank_f__Flavobacteriaceae	0	3.434e-05	6.867e-05	0.0001717	0.000309	0	0	0	0	0
d__Bacteria; k__norank_d__Bacteria; p__Actinobacteriota; c__Coriobacteriia; o__Coriobacteriales; f__Eggerthellaceae; g__Enterorhabdus	0.0002747	0.0005151	0.0008584	0.001133	0.001373	0.002198	0.00485	0.005889	0.006455	0.007692
d__Bacteria; k__norank_d__Bacteria; p__Firmicutes; c__Clostridia; o__Oscillospirales; f__unclassified_o__Oscillospirales; g__unclassified_o__Oscillospirales	0.0002747	0.0003777	0.0005151	0.0006867	0.0007554	0.0002747	0.0004292	0.0005151	0.0005494	0.0005494
d__Bacteria; k__norank_d__Bacteria; p__Desulfobacterota; c__Desulfovibrionia; o__Desulfovibrionales; f__Desulfovibrionaceae; g__Bilophila	0.0004464	0.0005494	0.0006524	0.001202	0.002919	0.002369	0.002781	0.004189	0.005511	0.005666
d__Bacteria; k__norank_d__Bacteria; p__Firmicutes; c__Clostridia; o__Oscillospirales; f__Oscillospiraceae; g__UCG-002	0	0	6.867e-05	6.867e-05	0.0001373	0	2.575e-05	5.151e-05	6.867e-05	6.867e-05
d__Bacteria; k__norank_d__Bacteria; p__Firmicutes; c__Clostridia; o__Oscillospirales; f__Oscillospiraceae; g__UCG-003	0.000412	0.0007211	0.00127	0.003331	0.003949	0	5.151e-05	0.0002232	0.0004893	0.0008241
d__Bacteria; k__norank_d__Bacteria; p__Firmicutes; c__Clostridia; o__unclassified_c__Clostridia; f__unclassified_c__Clostridia; g__unclassified_c__Clostridia	0.0009958	0.0009958	0.001064	0.001614	0.00182	0.000206	0.000412	0.0008928	0.001408	0.001717
d__Bacteria; k__norank_d__Bacteria; p__Cyanobacteria; c__Cyanobacteriia; o__Chloroplast; f__norank_o__Chloroplast; g__norank_f__norank_o__Chloroplast	0	0	0	0	0	0	0	0	8.584e-06	3.434e-05
d__Bacteria; k__norank_d__Bacteria; p__Firmicutes; c__Clostridia; o__Oscillospirales; f__Oscillospiraceae; g__UCG-007	0.000103	0.000103	0.000103	0.0001373	0.0001717	0	5.151e-05	0.0001373	0.0002575	0.000412
d__Bacteria; k__norank_d__Bacteria; p__Firmicutes; c__Clostridia; o__Clostridiales; f__Clostridiaceae; g__Clostridium_sensu_stricto_1	0.006284	0.007176	0.008996	0.01693	0.01919	6.867e-05	9.443e-05	0.0001373	0.0002318	0.000412
