# Supplementary material for: Polysaccharide, the Active Component of Dendrobium officinale, Ameliorates Metabolic Hypertension in Rats via Regulating Intestinal Flora-SCFAs-Vascular Axis
Source: Front Pharmacol. 2022 Jul 11;13:935714. doi: 10.3389/fphar.2022.935714 (PMC9310040; doi:10.3389/fphar.2022.935714)
Supplement: Supplementary file 1 [file DataSheet1.ZIP › Supplementary materials-raw data/Figure 7 & 8/Figure 7 & 8/interaction_results/DiffStatTwoGroup_20220107_112754561/mann_result.xls]

	MG-mean	MG-sd	AB-mean	AB-sd	W_statistic	pvalue	corrected_pvalue	Z_value
d__Bacteria; k__norank_d__Bacteria; p__Firmicutes; c__Clostridia; o__Lachnospirales; f__Lachnospiraceae; g__Blautia	13.98	4.848	18.3	17.93	10	1	1	1.09870053115
d__Bacteria; k__norank_d__Bacteria; p__Firmicutes; c__Clostridia; o__Peptostreptococcales-Tissierellales; f__Peptostreptococcaceae; g__Romboutsia	13.14	2.92	12.57	6.704	8	0.7133	0.8403	1.32407499907
d__Bacteria; k__norank_d__Bacteria; p__Firmicutes; c__Clostridia; o__Lachnospirales; f__Lachnospiraceae; g__unclassified_f__Lachnospiraceae	13.3	6.286	7.003	2.194	17	0.1113	0.2554	0.3098898934
d__Bacteria; k__norank_d__Bacteria; p__Bacteroidota; c__Bacteroidia; o__Bacteroidales; f__Muribaculaceae; g__norank_f__Muribaculaceae	7.402	2.663	8.466	5.977	11	0.9025	0.9642	0.986013297183
d__Bacteria; k__norank_d__Bacteria; p__Firmicutes; c__Clostridia; o__Oscillospirales; f__Eubacterium_coprostanoligenes_group; g__norank_f__Eubacterium_coprostanoligenes_group	2.972	1.803	4.725	1.944	4	0.1779	0.3687	1.77482393493
d__Bacteria; k__norank_d__Bacteria; p__Verrucomicrobiota; c__Verrucomicrobiae; o__Verrucomicrobiales; f__Akkermansiaceae; g__Akkermansia	0.0006867	0.001536	7.663	6.885	0	0.01508	0.08176	2.22557287079
d__Bacteria; k__norank_d__Bacteria; p__Firmicutes; c__Bacilli; o__Erysipelotrichales; f__Erysipelotrichaceae; g__Turicibacter	6.897	2.909	0.03863	0.01326	20	0.01996	0.08176	-0.028171808491
d__Bacteria; k__norank_d__Bacteria; p__Firmicutes; c__Clostridia; o__Lachnospirales; f__Lachnospiraceae; g__Ruminococcus_torques_group	1.659	0.5818	3.585	1.162	1	0.03734	0.1338	2.11288563682
d__Bacteria; k__norank_d__Bacteria; p__Firmicutes; c__Clostridia; o__Oscillospirales; f__Ruminococcaceae; g__Ruminococcus	3.043	1.532	2.096	0.7751	14	0.3913	0.5802	0.647951595292
d__Bacteria; k__norank_d__Bacteria; p__Firmicutes; c__Clostridia; o__Peptostreptococcales-Tissierellales; f__Peptostreptococcaceae; g__Intestinibacter	1.684	0.4358	3.125	3.814	10	1	1	1.09870053115
d__Bacteria; k__norank_d__Bacteria; p__Firmicutes; c__Clostridia; o__Oscillospirales; f__Oscillospiraceae; g__norank_f__Oscillospiraceae	2.482	1.452	1.177	0.9595	15	0.2703	0.4697	0.535264361328
d__Bacteria; k__norank_d__Bacteria; p__Firmicutes; c__Clostridia; o__Lachnospirales; f__Lachnospiraceae; g__Lachnoclostridium	0.5892	0.2087	2.887	1.625	0	0.01996	0.08176	2.22557287079
d__Bacteria; k__norank_d__Bacteria; p__Firmicutes; c__Clostridia; o__Oscillospirales; f__Oscillospiraceae; g__UCG-005	1.11	0.4366	2.056	2.385	10	1	1	1.09870053115
d__Bacteria; k__norank_d__Bacteria; p__Firmicutes; c__Clostridia; o__Oscillospirales; f__Oscillospiraceae; g__unclassified_f__Oscillospiraceae	0.936	0.5194	2.093	1.774	6	0.3913	0.5802	1.549449467
d__Bacteria; k__norank_d__Bacteria; p__Firmicutes; c__Clostridia; o__Oscillospirales; f__Oscillospiraceae; g__NK4A214_group	1.823	0.3407	0.9906	1.047	15	0.2703	0.4697	0.535264361328
d__Bacteria; k__norank_d__Bacteria; p__Desulfobacterota; c__Desulfovibrionia; o__Desulfovibrionales; f__Desulfovibrionaceae; g__norank_f__Desulfovibrionaceae	2.512	1.858	0.002575	0.005151	20	0.01794	0.08176	-0.028171808491
d__Bacteria; k__norank_d__Bacteria; p__Firmicutes; c__Clostridia; o__Oscillospirales; f__Oscillospiraceae; g__Colidextribacter	1.687	0.9518	0.7649	0.4625	17	0.1113	0.2554	0.3098898934
d__Bacteria; k__norank_d__Bacteria; p__Firmicutes; c__Clostridia; o__Monoglobales; f__Monoglobaceae; g__Monoglobus	0.3811	0.2343	1.977	1.679	1	0.03734	0.1338	2.11288563682
d__Bacteria; k__norank_d__Bacteria; p__Firmicutes; c__Clostridia; o__Lachnospirales; f__Lachnospiraceae; g__Lachnospiraceae_NK4A136_group	1.466	1.931	0.746	0.6435	12	0.7133	0.8403	0.873326063219
d__Bacteria; k__norank_d__Bacteria; p__Firmicutes; c__Clostridia; o__Clostridia_UCG-014; f__norank_o__Clostridia_UCG-014; g__norank_f__norank_o__Clostridia_UCG-014	1.175	0.6646	0.7803	0.5459	14	0.3913	0.5802	0.647951595292
d__Bacteria; k__norank_d__Bacteria; p__Firmicutes; c__Clostridia; o__Lachnospirales; f__Lachnospiraceae; g__Ruminococcus_gauvreauii_group	0.5425	0.6258	1.388	1.578	4	0.1779	0.3687	1.77482393493
d__Bacteria; k__norank_d__Bacteria; p__Firmicutes; c__Clostridia; o__Lachnospirales; f__Lachnospiraceae; g__norank_f__Lachnospiraceae	1.573	1.075	0.3537	0.4885	18	0.06619	0.1807	0.197202659437
d__Bacteria; k__norank_d__Bacteria; p__Firmicutes; c__Clostridia; o__Lachnospirales; f__Lachnospiraceae; g__Dorea	1.147	0.8808	0.6928	0.6133	11	0.9025	0.9642	0.986013297183
d__Bacteria; k__norank_d__Bacteria; p__Firmicutes; c__Clostridia; o__Lachnospirales; f__Lachnospiraceae; g__Roseburia	1.755	1.303	0.04636	0.0394	20	0.01996	0.08176	-0.028171808491
d__Bacteria; k__norank_d__Bacteria; p__Bacteroidota; c__Bacteroidia; o__Bacteroidales; f__Tannerellaceae; g__Parabacteroides	0.07005	0.05702	1.519	0.8531	0	0.01945	0.08176	2.22557287079
d__Bacteria; k__norank_d__Bacteria; p__Firmicutes; c__Clostridia; o__Lachnospirales; f__Lachnospiraceae; g__Marvinbryantia	0.7499	0.6261	0.7365	0.432	10	1	1	1.09870053115
d__Bacteria; k__norank_d__Bacteria; p__Firmicutes; c__Clostridia; o__Lachnospirales; f__Lachnospiraceae; g__Lachnospira	1.439	1.085	0	0	20	0.01508	0.08176	-0.028171808491
d__Bacteria; k__norank_d__Bacteria; p__Firmicutes; c__Clostridia; o__Oscillospirales; f__Butyricicoccaceae; g__UCG-008	0.4361	0.1622	0.8146	0.4435	3	0.1113	0.2554	1.88751116889
d__Bacteria; k__norank_d__Bacteria; p__Firmicutes; c__Clostridia; o__Christensenellales; f__Christensenellaceae; g__Christensenellaceae_R-7_group	1.189	0.2327	0.007726	0.005151	20	0.01945	0.08176	-0.028171808491
d__Bacteria; k__norank_d__Bacteria; p__Firmicutes; c__Clostridia; o__Clostridiales; f__Clostridiaceae; g__Clostridium_sensu_stricto_1	1.172	0.5929	0.01889	0.01548	20	0.01996	0.08176	-0.028171808491
d__Bacteria; k__norank_d__Bacteria; p__Actinobacteriota; c__Coriobacteriia; o__Coriobacteriales; f__Eggerthellaceae; g__Adlercreutzia	0.0206	0.01352	1.082	0.6988	0	0.01794	0.08176	2.22557287079
d__Bacteria; k__norank_d__Bacteria; p__Firmicutes; c__Bacilli; o__Erysipelotrichales; f__Erysipelotrichaceae; g__Dubosiella	0.07623	0.1044	1.023	0.8475	0	0.01945	0.08176	2.22557287079
d__Bacteria; k__norank_d__Bacteria; p__Firmicutes; c__Clostridia; o__Oscillospirales; f__Ruminococcaceae; g__unclassified_f__Ruminococcaceae	0.7012	0.4081	0.3966	0.2773	14	0.3913	0.5802	0.647951595292
d__Bacteria; k__norank_d__Bacteria; p__Bacteroidota; c__Bacteroidia; o__Bacteroidales; f__Bacteroidaceae; g__Bacteroides	0.5357	0.1526	0.4593	0.3497	13	0.5403	0.6884	0.760638829256
d__Bacteria; k__norank_d__Bacteria; p__Firmicutes; c__Clostridia; o__Lachnospirales; f__Lachnospiraceae; g__Coprococcus	0.8756	1.413	0.07382	0.06807	19	0.03734	0.1338	0.0845154254729
d__Bacteria; k__norank_d__Bacteria; p__Firmicutes; c__Clostridia; o__Eubacteriales; f__Eubacteriaceae; g__Eubacterium	0.05631	0.05228	0.8807	0.8625	0	0.01996	0.08176	2.22557287079
d__Bacteria; k__norank_d__Bacteria; p__Firmicutes; c__Clostridia; o__Oscillospirales; f__Ruminococcaceae; g__norank_f__Ruminococcaceae	0.4052	0.1895	0.4842	0.1126	6	0.3913	0.5802	1.549449467
d__Bacteria; k__norank_d__Bacteria; p__Firmicutes; c__Clostridia; o__Lachnospirales; f__Lachnospiraceae; g__Eubacterium_xylanophilum_group	0.4292	0.3046	0.4455	0.1277	8	0.7122	0.8403	1.32407499907
d__Bacteria; k__norank_d__Bacteria; p__Firmicutes; c__Clostridia; o__Oscillospirales; f__Oscillospiraceae; g__Intestinimonas	0.5329	0.3231	0.3262	0.1642	15	0.2703	0.4697	0.535264361328
d__Bacteria; k__norank_d__Bacteria; p__Firmicutes; c__Bacilli; o__Erysipelotrichales; f__Erysipelotrichaceae; g__Clostridium_innocuum_group	0.1174	0.1224	0.7185	1.223	7	0.5403	0.6884	1.43676223304
d__Bacteria; k__norank_d__Bacteria; p__Desulfobacterota; c__Desulfovibrionia; o__Desulfovibrionales; f__Desulfovibrionaceae; g__Desulfovibrio	0.7795	0.1597	0	0	20	0.01508	0.08176	-0.028171808491
d__Bacteria; k__norank_d__Bacteria; p__Firmicutes; c__Clostridia; o__Oscillospirales; f__Oscillospiraceae; g__Oscillibacter	0.4491	0.3133	0.2833	0.3443	15	0.2703	0.4697	0.535264361328
d__Bacteria; k__norank_d__Bacteria; p__Firmicutes; c__Clostridia; o__Oscillospirales; f__Ruminococcaceae; g__Fournierella	0.5734	1.058	0.09271	0.0578	13	0.5386	0.6884	0.760638829256
d__Bacteria; k__norank_d__Bacteria; p__Firmicutes; c__Clostridia; o__Oscillospirales; f__Ruminococcaceae; g__UBA1819	0.1064	0.04397	0.5485	0.4549	5	0.2703	0.4697	1.66213670097
d__Bacteria; k__norank_d__Bacteria; p__Actinobacteriota; c__Coriobacteriia; o__Coriobacteriales; f__Eggerthellaceae; g__Enterorhabdus	0.0831	0.0446	0.5417	0.2312	0	0.01996	0.08176	2.22557287079
d__Bacteria; k__norank_d__Bacteria; p__Firmicutes; c__Clostridia; o__Lachnospirales; f__Lachnospiraceae; g__GCA-900066575	0.298	0.3703	0.3253	0.5331	13	0.5403	0.6884	0.760638829256
d__Bacteria; k__norank_d__Bacteria; p__Firmicutes; c__Bacilli; o__Erysipelotrichales; f__Erysipelotrichaceae; g__Allobaculum	0.5885	0.5343	0.002575	0.005151	20	0.01794	0.08176	-0.028171808491
d__Bacteria; k__norank_d__Bacteria; p__Firmicutes; c__Clostridia; o__Lachnospirales; f__Lachnospiraceae; g__Eubacterium_hallii_group	0.5611	0.7654	0	0	20	0.01508	0.08176	-0.028171808491
d__Bacteria; k__norank_d__Bacteria; p__Firmicutes; c__Clostridia; o__Lachnospirales; f__Lachnospiraceae; g__Eubacterium_fissicatena_group	0.01305	0.01361	0.5288	0.8013	1.5	0.04909	0.1444	2.05654201984
d__Bacteria; k__norank_d__Bacteria; p__Bacteroidota; c__Bacteroidia; o__Bacteroidales; f__Rikenellaceae; g__Alistipes	0.01442	0.007037	0.5219	0.2184	0	0.01894	0.08176	2.22557287079
d__Bacteria; k__norank_d__Bacteria; p__Desulfobacterota; c__Desulfovibrionia; o__Desulfovibrionales; f__Desulfovibrionaceae; g__Bilophila	0.1154	0.1029	0.4103	0.1702	1.5	0.04909	0.1444	2.05654201984
d__Bacteria; k__norank_d__Bacteria; p__Firmicutes; c__Clostridia; o__Peptostreptococcales-Tissierellales; f__Peptostreptococcaceae; g__unclassified_f__Peptostreptococcaceae	0.2912	0.1098	0.1674	0.07887	17	0.1113	0.2554	0.3098898934
d__Bacteria; k__norank_d__Bacteria; p__Firmicutes; c__Clostridia; o__Peptostreptococcales-Tissierellales; f__Anaerovoracaceae; g__Eubacterium_nodatum_group	0.1408	0.09733	0.2936	0.2237	5	0.2703	0.4697	1.66213670097
d__Bacteria; k__norank_d__Bacteria; p__Firmicutes; c__Bacilli; o__Lactobacillales; f__Enterococcaceae; g__Enterococcus	0.01442	0.00783	0.3657	0.1166	0	0.01945	0.08176	2.22557287079
d__Bacteria; k__norank_d__Bacteria; p__Firmicutes; c__Clostridia; o__Oscillospirales; f__Butyricicoccaceae; g__UCG-009	0.2438	0.2634	0.08928	0.03513	15	0.2703	0.4697	0.535264361328
d__Bacteria; k__norank_d__Bacteria; p__Firmicutes; c__Clostridia; o__Lachnospirales; f__Lachnospiraceae; g__Lachnospiraceae_NK4B4_group	0.03914	0.02775	0.2884	0.2185	2	0.06619	0.1807	2.00019840286
d__Bacteria; k__norank_d__Bacteria; p__Firmicutes; c__Clostridia; o__Oscillospirales; f__Oscillospiraceae; g__Oscillospira	0.02678	0.05799	0.2876	0.2911	1	0.0342	0.1307	2.11288563682
d__Bacteria; k__norank_d__Bacteria; p__Bacteroidota; c__Bacteroidia; o__Bacteroidales; f__Prevotellaceae; g__Prevotellaceae_Ga6A1_group	0.06387	0.03935	0.2335	0.3896	10.5	1	1	1.04235691417
d__Bacteria; k__norank_d__Bacteria; p__Firmicutes; c__Clostridia; o__Peptostreptococcales-Tissierellales; f__Anaerovoracaceae; g__unclassified_f__Anaerovoracaceae	0.08653	0.04913	0.1751	0.1826	6.5	0.4606	0.6493	1.49310585002
d__Bacteria; k__norank_d__Bacteria; p__Firmicutes; c__unclassified_p__Firmicutes; o__unclassified_p__Firmicutes; f__unclassified_p__Firmicutes; g__unclassified_p__Firmicutes	0.2349	0.08926	0.01202	0.01952	20	0.01945	0.08176	-0.028171808491
d__Bacteria; k__norank_d__Bacteria; p__Firmicutes; c__Bacilli; o__Erysipelotrichales; f__Erysipelatoclostridiaceae; g__Candidatus_Stoquefichus	0.04601	0.06709	0.1923	0.2437	4	0.1688	0.3674	1.77482393493
d__Bacteria; k__norank_d__Bacteria; p__Firmicutes; c__Clostridia; o__Peptostreptococcales-Tissierellales; f__Anaerovoracaceae; g__Family_XIII_AD3011_group	0.08928	0.05632	0.1373	0.06412	5	0.2703	0.4697	1.66213670097
d__Bacteria; k__norank_d__Bacteria; p__Firmicutes; c__Clostridia; o__Oscillospirales; f__Oscillospiraceae; g__UCG-003	0.1937	0.16	0.03176	0.03755	18	0.06619	0.1807	0.197202659437
d__Bacteria; k__norank_d__Bacteria; p__Firmicutes; c__Clostridia; o__unclassified_c__Clostridia; f__unclassified_c__Clostridia; g__unclassified_c__Clostridia	0.1298	0.03903	0.09271	0.07037	13	0.5386	0.6884	0.760638829256
d__Bacteria; k__norank_d__Bacteria; p__Firmicutes; c__Clostridia; o__Oscillospirales; f__Oscillospiraceae; g__Papillibacter	0.03571	0.03058	0.1811	0.3081	8	0.7133	0.8403	1.32407499907
d__Bacteria; k__norank_d__Bacteria; p__Bacteroidota; c__Bacteroidia; o__Bacteroidales; f__Prevotellaceae; g__Prevotellaceae_NK3B31_group	0.1195	0.136	0.09443	0.1394	14	0.3893	0.5802	0.647951595292
d__Bacteria; k__norank_d__Bacteria; p__Firmicutes; c__Clostridia; o__Peptococcales; f__Peptococcaceae; g__norank_f__Peptococcaceae	0.1428	0.06563	0.05923	0.04851	18	0.06619	0.1807	0.197202659437
d__Bacteria; k__norank_d__Bacteria; p__Campilobacterota; c__Campylobacteria; o__Campylobacterales; f__Helicobacteraceae; g__Helicobacter	0.1861	0.1236	0	0	20	0.01508	0.08176	-0.028171808491
d__Bacteria; k__norank_d__Bacteria; p__Proteobacteria; c__Gammaproteobacteria; o__Burkholderiales; f__Sutterellaceae; g__Parasutterella	0.09958	0.02873	0.07211	0.06735	13	0.5386	0.6884	0.760638829256
d__Bacteria; k__norank_d__Bacteria; p__Actinobacteriota; c__Coriobacteriia; o__Coriobacteriales; f__Eggerthellaceae; g__unclassified_f__Eggerthellaceae	0.02747	0.006424	0.1356	0.03777	0	0.01894	0.08176	2.22557287079
d__Bacteria; k__norank_d__Bacteria; p__Patescibacteria; c__Saccharimonadia; o__Saccharimonadales; f__Saccharimonadaceae; g__Candidatus_Saccharimonas	0	0	0.1494	0.2919	2.5	0.04162	0.1357	1.94385478588
d__Bacteria; k__norank_d__Bacteria; p__Firmicutes; c__Bacilli; o__Staphylococcales; f__Staphylococcaceae; g__Staphylococcus	0.1332	0.1504	0.01373	0.01942	17	0.1099	0.2554	0.3098898934
d__Bacteria; k__norank_d__Bacteria; p__Firmicutes; c__Clostridia; o__Oscillospirales; f__UCG-010; g__norank_f__UCG-010	0.1003	0.04173	0.0455	0.0245	17	0.1113	0.2554	0.3098898934
d__Bacteria; k__norank_d__Bacteria; p__Firmicutes; c__Clostridia; o__Lachnospirales; f__Lachnospiraceae; g__Frisingicoccus	0.001373	0.001881	0.1408	0.1339	0	0.01745	0.08176	2.22557287079
d__Bacteria; k__norank_d__Bacteria; p__Firmicutes; c__Bacilli; o__Erysipelotrichales; f__Erysipelotrichaceae; g__norank_f__Erysipelotrichaceae	0.0673	0.04724	0.05322	0.04068	12	0.711	0.8403	0.873326063219
d__Bacteria; k__norank_d__Bacteria; p__Firmicutes; c__Clostridia; o__Oscillospirales; f__Ruminococcaceae; g__Anaerotruncus	0.1188	0.07719	0.0008584	0.001717	20	0.01794	0.08176	-0.028171808491
d__Bacteria; k__norank_d__Bacteria; p__Firmicutes; c__Clostridia; o__Lachnospirales; f__Defluviitaleaceae; g__Defluviitaleaceae_UCG-011	0.04739	0.01485	0.06696	0.05158	9.5	1	1	1.15504414813
d__Bacteria; k__norank_d__Bacteria; p__Bacteroidota; c__Bacteroidia; o__Bacteroidales; f__Prevotellaceae; g__Prevotellaceae_UCG-001	0.0776	0.07478	0.03262	0.04384	16	0.1761	0.3687	0.422577127364
d__Bacteria; k__norank_d__Bacteria; p__Firmicutes; c__Clostridia; o__Lachnospirales; f__Lachnospiraceae; g__ASF356	0.1099	0.1285	0	0	16	0.1094	0.2554	0.422577127364
d__Bacteria; k__norank_d__Bacteria; p__Firmicutes; c__Bacilli; o__Lactobacillales; f__Lactobacillaceae; g__Lactobacillus	0.06936	0.04723	0.03691	0.03345	16	0.1779	0.3687	0.422577127364
d__Bacteria; k__norank_d__Bacteria; p__Firmicutes; c__Clostridia; o__Lachnospirales; f__Lachnospiraceae; g__Acetitomaculum	0.06661	0.04841	0.03777	0.0598	12.5	0.6228	0.7651	0.816982446238
d__Bacteria; k__norank_d__Bacteria; p__Firmicutes; c__Bacilli; o__Lactobacillales; f__Streptococcaceae; g__Streptococcus	0.05769	0.01807	0.0455	0.02267	13.5	0.4606	0.6493	0.704295212274
d__Bacteria; k__norank_d__Bacteria; p__Firmicutes; c__Clostridia; o__Lachnospirales; f__Lachnospiraceae; g__Lachnospiraceae_NC2004_group	0.05837	0.02341	0.04292	0.0486	11.5	0.8057	0.8999	0.929669680201
d__Bacteria; k__norank_d__Bacteria; p__Firmicutes; c__Bacilli; o__Erysipelotrichales; f__Erysipelotrichaceae; g__Faecalitalea	0.1003	0.08551	0	0	20	0.01508	0.08176	-0.028171808491
d__Bacteria; k__norank_d__Bacteria; p__Firmicutes; c__Clostridia; o__Oscillospirales; f__unclassified_o__Oscillospirales; g__unclassified_o__Oscillospirales	0.05219	0.02023	0.04636	0.013	11.5	0.8049	0.8999	0.929669680201
d__Bacteria; k__norank_d__Bacteria; p__Firmicutes; c__Bacilli; o__Erysipelotrichales; f__Erysipelatoclostridiaceae; g__Erysipelatoclostridium	0.02198	0.03456	0.07297	0.03744	3	0.1054	0.2554	1.88751116889
d__Bacteria; k__norank_d__Bacteria; p__Cyanobacteria; c__Vampirivibrionia; o__Gastranaerophilales; f__norank_o__Gastranaerophilales; g__norank_f__norank_o__Gastranaerophilales	0.0776	0.08037	0.0008584	0.001717	19.5	0.02433	0.0973	0.028171808491
d__Bacteria; k__norank_d__Bacteria; p__Firmicutes; c__Clostridia; o__Peptostreptococcales-Tissierellales; f__Anaerovoracaceae; g__Family_XIII_UCG-001	0.07073	0.02764	0	0	20	0.01462	0.08176	-0.028171808491
d__Bacteria; k__norank_d__Bacteria; p__Firmicutes; c__Clostridia; o__Peptostreptococcales-Tissierellales; f__Anaerovoracaceae; g__Anaerovorax	0.0309	0.01849	0.03863	0.02196	8.5	0.8024	0.8999	1.26773138209
d__Bacteria; k__norank_d__Bacteria; p__Firmicutes; c__Bacilli; o__Lactobacillales; f__Streptococcaceae; g__Lactococcus	0.02953	0.01794	0.03949	0.0207	8.5	0.8049	0.8999	1.26773138209
d__Bacteria; k__norank_d__Bacteria; p__Firmicutes; c__Clostridia; o__Oscillospirales; f__Ruminococcaceae; g__Paludicola	0.02884	0.03404	0.03004	0.02498	8.5	0.8057	0.8999	1.26773138209
d__Bacteria; k__norank_d__Bacteria; p__Firmicutes; c__Clostridia; o__Lachnospirales; f__Lachnospiraceae; g__Eubacterium_oxidoreducens_group	0.057	0.04182	0	0	20	0.01508	0.08176	-0.028171808491
d__Bacteria; k__norank_d__Bacteria; p__Firmicutes; c__Clostridia; o__Peptococcales; f__Peptococcaceae; g__Peptococcus	0.05288	0.04786	0	0	20	0.01462	0.08176	-0.028171808491
d__Bacteria; k__norank_d__Bacteria; p__Firmicutes; c__Clostridia; o__Oscillospirales; f__Oscillospiraceae; g__Flavonifractor	0.01717	0.02914	0.0352	0.05482	7.5	0.6168	0.7632	1.38041861606
d__Bacteria; k__norank_d__Bacteria; p__Firmicutes; c__Clostridia; o__Peptostreptococcales-Tissierellales; f__Anaerovoracaceae; g__Eubacterium_brachy_group	0.05219	0.01774	0	0	20	0.01508	0.08176	-0.028171808491
d__Bacteria; k__norank_d__Bacteria; p__Actinobacteriota; c__Actinobacteria; o__Corynebacteriales; f__Corynebacteriaceae; g__Corynebacterium	0.001373	0.003071	0.04636	0.01206	0	0.01508	0.08176	2.22557287079
d__Bacteria; k__norank_d__Bacteria; p__Spirochaetota; c__Spirochaetia; o__Spirochaetales; f__Spirochaetaceae; g__Treponema	0.002747	0.002873	0.04378	0.06748	4	0.1688	0.3674	1.77482393493
d__Bacteria; k__norank_d__Bacteria; p__Firmicutes; c__Clostridia; o__Oscillospirales; f__Butyricicoccaceae; g__Butyricicoccus	0.03708	0.02204	0.008584	0.013	17.5	0.08379	0.2252	0.253546276419
d__Bacteria; k__norank_d__Bacteria; p__Actinobacteriota; c__Coriobacteriia; o__Coriobacteriales; f__unclassified_o__Coriobacteriales; g__unclassified_o__Coriobacteriales	0.01786	0.008198	0.02747	0.01705	5.5	0.3252	0.5537	1.60579308398
d__Bacteria; k__norank_d__Bacteria; p__Firmicutes; c__Clostridia; o__Lachnospirales; f__Lachnospiraceae; g__Lachnospiraceae_FCS020_group	0.02953	0.02285	0.01545	0.008174	14	0.3873	0.5802	0.647951595292
d__Bacteria; k__norank_d__Bacteria; p__Firmicutes; c__Clostridia; o__Oscillospirales; f__Ruminococcaceae; g__Negativibacillus	0.03571	0.06078	0.008584	0.01139	13.5	0.4587	0.6493	0.704295212274
d__Bacteria; k__norank_d__Bacteria; p__Proteobacteria; c__Gammaproteobacteria; o__Enterobacterales; f__Enterobacteriaceae; g__Escherichia-Shigella	0.04189	0.02783	0.0008584	0.001717	20	0.01794	0.08176	-0.028171808491
d__Bacteria; k__norank_d__Bacteria; p__Firmicutes; c__Clostridia; o__Christensenellales; f__Christensenellaceae; g__unclassified_f__Christensenellaceae	0.04258	0.0189	0	0	20	0.01508	0.08176	-0.028171808491
d__Bacteria; k__norank_d__Bacteria; p__Firmicutes; c__Clostridia; o__Oscillospirales; f__Ruminococcaceae; g__Harryflintia	0.03846	0.03261	0	0	20	0.01508	0.08176	-0.028171808491
d__Bacteria; k__norank_d__Bacteria; p__Firmicutes; c__Clostridia; o__Christensenellales; f__Christensenellaceae; g__norank_f__Christensenellaceae	0.03159	0.01524	0.001717	0.003434	20	0.01745	0.08176	-0.028171808491
d__Bacteria; k__norank_d__Bacteria; p__Actinobacteriota; c__Coriobacteriia; o__Coriobacteriales; f__norank_o__Coriobacteriales; g__norank_f__norank_o__Coriobacteriales	0.02953	0.005746	0	0	20	0.01417	0.08176	-0.028171808491
d__Bacteria; k__norank_d__Bacteria; p__Firmicutes; c__Clostridia; o__Oscillospirales; f__Oscillospiraceae; g__UCG-007	0.01236	0.003071	0.01717	0.01817	10	1	1	1.09870053115
d__Bacteria; k__norank_d__Bacteria; p__Firmicutes; c__Clostridia; o__Clostridia_vadinBB60_group; f__norank_o__Clostridia_vadinBB60_group; g__norank_f__norank_o__Clostridia_vadinBB60_group	0.01511	0.01252	0.01288	0.02575	13.5	0.4428	0.6484	0.704295212274
d__Bacteria; k__norank_d__Bacteria; p__Firmicutes; c__Clostridia; o__Eubacteriales; f__Anaerofustaceae; g__Anaerofustis	0.01236	0.01585	0.01545	0.01269	9	0.9009	0.9642	1.21138776511
d__Bacteria; k__norank_d__Bacteria; p__Firmicutes; c__Clostridia; o__Lachnospirales; f__Lachnospiraceae; g__Lachnospiraceae_UCG-006	0.02541	0.02542	0	0	18	0.04417	0.1357	0.197202659437
d__Bacteria; k__norank_d__Bacteria; p__Firmicutes; c__Clostridia; o__norank_c__Clostridia; f__norank_o__norank_c__Clostridia; g__norank_f__norank_o__norank_c__Clostridia	0.01099	0.007444	0.01288	0.01644	10	1	1	1.09870053115
d__Bacteria; k__norank_d__Bacteria; p__Firmicutes; c__Clostridia; o__Oscillospirales; f__Ruminococcaceae; g__Phocea	0.01786	0.01672	0.005151	0.008174	16.5	0.1366	0.3092	0.366233510382
d__Bacteria; k__norank_d__Bacteria; p__Firmicutes; c__Clostridia; o__Lachnospirales; f__Lachnospiraceae; g__Anaerostipes	0.0006867	0.001536	0.02232	0.02866	0	0.01462	0.08176	2.22557287079
d__Bacteria; k__norank_d__Bacteria; p__Actinobacteriota; c__Coriobacteriia; o__Coriobacteriales; f__Eggerthellaceae; g__Gordonibacter	0	0	0.02146	0.02249	0	0.0108	0.08176	2.22557287079
d__Bacteria; k__norank_d__Bacteria; p__Elusimicrobiota; c__Elusimicrobia; o__Elusimicrobiales; f__Elusimicrobiaceae; g__Elusimicrobium	0.02129	0.02836	0	0	16	0.1094	0.2554	0.422577127364
d__Bacteria; k__norank_d__Bacteria; p__Firmicutes; c__Clostridia; o__Lachnospirales; f__Lachnospiraceae; g__Eubacterium_ventriosum_group	0	0	0.0206	0.01086	0	0.0108	0.08176	2.22557287079
d__Bacteria; k__norank_d__Bacteria; p__Actinobacteriota; c__Actinobacteria; o__Micrococcales; f__Micrococcaceae; g__Rothia	0.002747	0.002873	0.01717	0.02761	6.5	0.4448	0.6484	1.49310585002
d__Bacteria; k__norank_d__Bacteria; p__Actinobacteriota; c__Coriobacteriia; o__Coriobacteriales; f__Eggerthellaceae; g__Slackia	0	0	0.01889	0.008174	0	0.01041	0.08176	2.22557287079
d__Bacteria; k__norank_d__Bacteria; p__Firmicutes; c__Clostridia; o__Oscillospirales; f__Ruminococcaceae; g__Candidatus_Soleaferrea	0.0158	0.005207	0.001717	0.001982	20	0.01844	0.08176	-0.028171808491
d__Bacteria; k__norank_d__Bacteria; p__Firmicutes; c__Clostridia; o__Lachnospirales; f__Lachnospiraceae; g__Tyzzerella	0.01648	0.02586	0	0	18	0.04311	0.1357	0.197202659437
d__Bacteria; k__norank_d__Bacteria; p__Bacteroidota; c__Bacteroidia; o__Bacteroidales; f__Prevotellaceae; g__Alloprevotella	0.01648	0.03497	0	0	14	0.2404	0.4595	0.647951595292
d__Bacteria; k__norank_d__Bacteria; p__Firmicutes; c__Clostridia; o__Lachnospirales; f__Lachnospiraceae; g__Acetatifactor	0.01442	0.01636	0.0008584	0.001717	17	0.09481	0.2509	0.3098898934
d__Bacteria; k__norank_d__Bacteria; p__Firmicutes; c__Bacilli; o__Erysipelotrichales; f__Erysipelotrichaceae; g__Holdemania	0.01373	0.007284	0	0	20	0.01462	0.08176	-0.028171808491
d__Bacteria; k__norank_d__Bacteria; p__Actinobacteriota; c__Coriobacteriia; o__Coriobacteriales; f__Coriobacteriales_Incertae_Sedis; g__norank_f__Coriobacteriales_Incertae_Sedis	0.00412	0.002873	0.007726	0.007614	7.5	0.6152	0.7632	1.38041861606
d__Bacteria; k__norank_d__Bacteria; p__Bacteroidota; c__Bacteroidia; o__Bacteroidales; f__Marinifilaceae; g__Butyricimonas	0.01167	0.008619	0	0	20	0.01462	0.08176	-0.028171808491
d__Bacteria; k__norank_d__Bacteria; p__Bacteroidota; c__Bacteroidia; o__Flavobacteriales; f__Flavobacteriaceae; g__norank_f__Flavobacteriaceae	0.01167	0.01252	0	0	18	0.04417	0.1357	0.197202659437
d__Bacteria; k__norank_d__Bacteria; p__Actinobacteriota; c__Actinobacteria; o__Bifidobacteriales; f__Bifidobacteriaceae; g__Bifidobacterium	0.005494	0.005207	0.004292	0.005151	11.5	0.8016	0.8999	0.929669680201
d__Bacteria; k__norank_d__Bacteria; p__Firmicutes; c__Clostridia; o__Oscillospirales; f__Butyricicoccaceae; g__unclassified_f__Butyricicoccaceae	0.00206	0.003071	0.007726	0.007614	5	0.2475	0.4677	1.66213670097
d__Bacteria; k__norank_d__Bacteria; p__Firmicutes; c__Clostridia; o__Oscillospirales; f__Oscillospiraceae; g__UCG-002	0.005494	0.005746	0.004292	0.003288	11	0.8963	0.9642	0.986013297183
d__Bacteria; k__norank_d__Bacteria; p__Firmicutes; c__Clostridia; o__Oscillospirales; f__Ruminococcaceae; g__Anaerofilum	0.007554	0.002873	0.001717	0.001982	19	0.03191	0.1247	0.0845154254729
d__Bacteria; k__norank_d__Bacteria; p__Proteobacteria; c__Alphaproteobacteria; o__Rhodospirillales; f__norank_o__Rhodospirillales; g__norank_f__norank_o__Rhodospirillales	0.008241	0.007523	0.0008584	0.001717	15	0.2178	0.446	0.535264361328
d__Bacteria; k__norank_d__Bacteria; p__Firmicutes; c__Clostridia; o__norank_c__Clostridia; f__Hungateiclostridiaceae; g__Ruminiclostridium	0.001373	0.003071	0.006867	0.009299	5	0.2249	0.4551	1.66213670097
d__Bacteria; k__norank_d__Bacteria; p__Firmicutes; c__Clostridia; o__Oscillospirales; f__Ruminococcaceae; g__Eubacterium_siraeum_group	0.006181	0.01382	0.0008584	0.001717	10	1	1	1.09870053115
d__Bacteria; k__norank_d__Bacteria; p__Firmicutes; c__Clostridia; o__Oscillospirales; f__UCG-011; g__norank_f__UCG-011	0.006867	0.01001	0	0	16	0.1094	0.2554	0.422577127364
d__Bacteria; k__norank_d__Bacteria; p__Bacteroidota; c__Bacteroidia; o__Bacteroidales; f__unclassified_o__Bacteroidales; g__unclassified_o__Bacteroidales	0.001373	0.001881	0.005151	0.001982	2	0.04953	0.1444	2.00019840286
d__Bacteria; k__norank_d__Bacteria; p__Firmicutes; c__Clostridia; o__Oscillospirales; f__norank_o__Oscillospirales; g__norank_f__norank_o__Oscillospirales	0.004807	0.003071	0.001717	0.003434	16	0.1517	0.3389	0.422577127364
d__Bacteria; k__norank_d__Bacteria; p__Firmicutes; c__Clostridia; o__Lachnospirales; f__Lachnospiraceae; g__Lachnospiraceae_ND3007_group	0.005494	0.008954	0.0008584	0.001717	12.5	0.5605	0.7037	0.816982446238
d__Bacteria; k__norank_d__Bacteria; p__Bacteroidota; c__Bacteroidia; o__Bacteroidales; f__Marinifilaceae; g__Odoribacter	0.006181	0.004477	0	0	18	0.04311	0.1357	0.197202659437
d__Bacteria; k__norank_d__Bacteria; p__Firmicutes; c__Bacilli; o__Lactobacillales; f__Leuconostocaceae; g__Leuconostoc	0.002747	0.002873	0.003434	0.002804	8.5	0.7934	0.8999	1.26773138209
d__Bacteria; k__norank_d__Bacteria; p__Actinobacteriota; c__Coriobacteriia; o__Coriobacteriales; f__Eggerthellaceae; g__norank_f__Eggerthellaceae	0.006181	0.005093	0	0	18	0.04311	0.1357	0.197202659437
d__Bacteria; k__norank_d__Bacteria; p__Firmicutes; c__Clostridia; o__Lachnospirales; f__Lachnospiraceae; g__Eubacterium_ruminantium_group	0.0006867	0.001536	0.005151	0.006575	6	0.3084	0.5304	1.549449467
d__Bacteria; k__norank_d__Bacteria; p__Firmicutes; c__Clostridia; o__Lachnospirales; f__Lachnospiraceae; g__Lachnospiraceae_UCG-010	0.005494	0.003915	0	0	18	0.04311	0.1357	0.197202659437
d__Bacteria; k__norank_d__Bacteria; p__Proteobacteria; c__Gammaproteobacteria; o__Burkholderiales; f__Burkholderiaceae; g__Burkholderia-Caballeronia-Paraburkholderia	0	0	0.005151	0.001982	0	0.01002	0.08176	2.22557287079
d__Bacteria; k__norank_d__Bacteria; p__Firmicutes; c__Bacilli; o__Bacillales; f__Bacillaceae; g__unclassified_f__Bacillaceae	0	0	0.005151	0.0103	7.5	0.3711	0.5802	1.38041861606
d__Bacteria; k__norank_d__Bacteria; p__Actinobacteriota; c__Coriobacteriia; o__Coriobacteriales; f__Eggerthellaceae; g__DNF00809	0.004807	0.005207	0	0	18	0.03998	0.1357	0.197202659437
d__Bacteria; k__norank_d__Bacteria; p__Bacteroidota; c__Bacteroidia; o__Bacteroidales; f__Muribaculaceae; g__CAG-873	0	0	0.004292	0.008584	7.5	0.3711	0.5802	1.38041861606
d__Bacteria; k__norank_d__Bacteria; p__Firmicutes; c__Clostridia; o__Christensenellales; f__Christensenellaceae; g__Christensenella	0.00412	0.007444	0	0	14	0.2404	0.4595	0.647951595292
d__Bacteria; k__norank_d__Bacteria; p__Bacteroidota; c__Bacteroidia; o__Bacteroidales; f__Rikenellaceae; g__Rikenellaceae_RC9_gut_group	0.00206	0.001881	0.001717	0.001982	11	0.8875	0.9642	0.986013297183
d__Bacteria; k__norank_d__Bacteria; p__Firmicutes; c__Clostridia; o__Lachnospirales; f__Lachnospiraceae; g__Tuzzerella	0.00206	0.003071	0.001717	0.003434	11	0.8836	0.9642	0.986013297183
d__Bacteria; k__norank_d__Bacteria; p__Firmicutes; c__Clostridia; o__Oscillospirales; f__Ruminococcaceae; g__Pygmaiobacter	0.002747	0.003761	0.0008584	0.001717	12.5	0.5582	0.7037	0.816982446238
d__Bacteria; k__norank_d__Bacteria; p__Firmicutes; c__Clostridia; o__Lachnospirales; f__Lachnospiraceae; g__Lachnospiraceae_XPB1014_group	0.003434	0.005947	0	0	14	0.2404	0.4595	0.647951595292
d__Bacteria; k__norank_d__Bacteria; p__Firmicutes; c__Clostridia; o__Oscillospirales; f__Ethanoligenenaceae; g__Acetanaerobacterium	0.003434	0.004856	0	0	14	0.2404	0.4595	0.647951595292
d__Bacteria; k__norank_d__Bacteria; p__Firmicutes; c__Bacilli; o__RF39; f__norank_o__RF39; g__norank_f__norank_o__RF39	0.0006867	0.001536	0.002575	0.003288	6.5	0.3798	0.5802	1.49310585002
d__Bacteria; k__norank_d__Bacteria; p__unclassified_k__norank_d__Bacteria; c__unclassified_k__norank_d__Bacteria; o__unclassified_k__norank_d__Bacteria; f__unclassified_k__norank_d__Bacteria; g__unclassified_k__norank_d__Bacteria	0.00206	0.003071	0.0008584	0.001717	12	0.6605	0.8058	0.873326063219
d__Bacteria; k__norank_d__Bacteria; p__Firmicutes; c__Bacilli; o__Erysipelotrichales; f__Erysipelotrichaceae; g__Solobacterium	0.0006867	0.001536	0.001717	0.003434	9	0.8668	0.9619	1.21138776511
d__Bacteria; k__norank_d__Bacteria; p__Firmicutes; c__Clostridia; o__Oscillospirales; f__Ruminococcaceae; g__Faecalibacterium	0.0006867	0.001536	0.001717	0.001982	7	0.4561	0.6493	1.43676223304
d__Bacteria; k__norank_d__Bacteria; p__Bacteroidota; c__Bacteroidia; o__Bacteroidales; f__Prevotellaceae; g__Prevotella	0.001373	0.001881	0.0008584	0.001717	11.5	0.7656	0.8958	0.929669680201
d__Bacteria; k__norank_d__Bacteria; p__Proteobacteria; c__Gammaproteobacteria; o__Enterobacterales; f__Enterobacteriaceae; g__Klebsiella	0.00206	0.004607	0	0	12	0.5023	0.6698	0.873326063219
d__Bacteria; k__norank_d__Bacteria; p__Bacteroidota; c__Bacteroidia; o__Bacteroidales; f__p-2534-18B5_gut_group; g__norank_f__p-2534-18B5_gut_group	0.0006867	0.001536	0.0008584	0.001717	9.5	1	1	1.15504414813
d__Bacteria; k__norank_d__Bacteria; p__Firmicutes; c__Bacilli; o__Erysipelotrichales; f__Erysipelotrichaceae; g__Holdemanella	0.0006867	0.001536	0.0008584	0.001717	9.5	1	1	1.15504414813
d__Bacteria; k__norank_d__Bacteria; p__Firmicutes; c__Clostridia; o__Lachnospirales; f__Lachnospiraceae; g__Oribacterium	0.001373	0.003071	0	0	12	0.5023	0.6698	0.873326063219
d__Bacteria; k__norank_d__Bacteria; p__Firmicutes; c__Clostridia; o__Oscillospirales; f__norank_o__Oscillospirales; g__Hydrogenoanaerobacterium	0.001373	0.001881	0	0	14	0.2367	0.4595	0.647951595292
d__Bacteria; k__norank_d__Bacteria; p__Bacteroidota; c__Bacteroidia; o__Bacteroidales; f__p-251-o5; g__norank_f__p-251-o5	0.001373	0.003071	0	0	12	0.5023	0.6698	0.873326063219
d__Bacteria; k__norank_d__Bacteria; p__Proteobacteria; c__Alphaproteobacteria; o__Rhizobiales; f__Rhizobiaceae; g__Allorhizobium-Neorhizobium-Pararhizobium-Rhizobium	0	0	0.0008584	0.001717	7.5	0.3711	0.5802	1.38041861606
d__Bacteria; k__norank_d__Bacteria; p__Firmicutes; c__Bacilli; o__Bacillales; f__Bacillaceae; g__Geobacillus	0	0	0.0008584	0.001717	7.5	0.3711	0.5802	1.38041861606
d__Bacteria; k__norank_d__Bacteria; p__Firmicutes; c__Clostridia; o__Lachnospirales; f__Lachnospiraceae; g__Butyrivibrio	0	0	0.0008584	0.001717	7.5	0.3711	0.5802	1.38041861606
d__Bacteria; k__norank_d__Bacteria; p__Firmicutes; c__Bacilli; o__Erysipelotrichales; f__Erysipelatoclostridiaceae; g__unclassified_f__Erysipelatoclostridiaceae	0	0	0.0008584	0.001717	7.5	0.3711	0.5802	1.38041861606
d__Bacteria; k__norank_d__Bacteria; p__Cyanobacteria; c__Cyanobacteriia; o__Chloroplast; f__norank_o__Chloroplast; g__norank_f__norank_o__Chloroplast	0	0	0.0008584	0.001717	7.5	0.3711	0.5802	1.38041861606
d__Bacteria; k__norank_d__Bacteria; p__Firmicutes; c__Clostridia; o__Lachnospirales; f__Lachnospiraceae; g__Lachnospiraceae_UCG-001	0.0006867	0.001536	0	0	12	0.5023	0.6698	0.873326063219
d__Bacteria; k__norank_d__Bacteria; p__Firmicutes; c__Clostridia; o__Oscillospirales; f__Clostridium_methylpentosum_group; g__norank_f__Clostridium_methylpentosum_group	0.0006867	0.001536	0	0	12	0.5023	0.6698	0.873326063219
d__Bacteria; k__norank_d__Bacteria; p__Bacteroidota; c__Bacteroidia; o__Bacteroidales; f__Prevotellaceae; g__unclassified_f__Prevotellaceae	0.0006867	0.001536	0	0	12	0.5023	0.6698	0.873326063219
d__Bacteria; k__norank_d__Bacteria; p__Actinobacteriota; c__Coriobacteriia; o__Coriobacteriales; f__Atopobiaceae; g__norank_f__Atopobiaceae	0.0006867	0.001536	0	0	12	0.5023	0.6698	0.873326063219
