# Supplementary material for: Polysaccharide, the Active Component of Dendrobium officinale, Ameliorates Metabolic Hypertension in Rats via Regulating Intestinal Flora-SCFAs-Vascular Axis
Source: Front Pharmacol. 2022 Jul 11;13:935714. doi: 10.3389/fphar.2022.935714 (PMC9310040; doi:10.3389/fphar.2022.935714)
Supplement: Supplementary file 1 [file DataSheet1.ZIP › Supplementary materials-raw data/Figure 7 & 8/Figure 7 & 8/interaction_results/Distance/bray_curtis_otu_file(1).xls]

	SD1_134	SD1_38	SD1_69	SD1_7	SD2_128	SD2_145	SD2_236	SD2_249	SD2_35	SD2_37	SD3_14	SD3_15	SD3_267	SD3_45	SD5_1	SD5_124	SD5_125	SD5_179	SD5_28	SD5_79	SD7_135	SD7_17	SD7_18	SD7_25
SD1_134	0.0	0.331902619922	0.44634824709	0.665419084572	0.789204408886	0.843869106891	0.875218899152	0.80936029942	0.815850015452	0.796003159015	0.932184184322	0.89324588813	0.876455035539	0.855406379837	0.813446416921	0.700923668578	0.773512344195	0.71036637709	0.707276036123	0.539504858703	0.878377914363	0.912989733201	0.869999656629	0.912165642276
SD1_38	0.331902619922	0.0	0.46221199739	0.645194519795	0.811729560828	0.857947326855	0.916080074168	0.861484050407	0.859870205679	0.848504618343	0.953610548364	0.914843937781	0.914397555197	0.882326683377	0.837654087834	0.762387116712	0.824983689867	0.759537135597	0.775469560141	0.599903856059	0.907427119459	0.923359544003	0.911032517254	0.880918861381
SD1_69	0.44634824709	0.46221199739	0.0	0.623012739072	0.72897709714	0.79222607561	0.869759296776	0.820348178416	0.784500223191	0.813412079799	0.925351097071	0.875253236274	0.883562819764	0.842770318992	0.794045943069	0.673728668063	0.740857741304	0.668990145246	0.690691206263	0.701919445112	0.840263709096	0.893108539642	0.88459293342	0.882532706109
SD1_7	0.665419084572	0.645194519795	0.623012739072	0.0	0.703224255743	0.776499673797	0.825842117914	0.790852590736	0.769048518353	0.788036946743	0.889915187309	0.790406208152	0.897194657144	0.815884352574	0.775572571507	0.693884558596	0.713182021083	0.643408989459	0.679806338633	0.747931188408	0.817566871545	0.88919410775	0.892799505545	0.855131682862
SD2_128	0.789204408886	0.811729560828	0.72897709714	0.703224255743	0.0	0.429660405865	0.519074271195	0.448339800158	0.357037393126	0.40246540535	0.687394842564	0.67496480445	0.725680733441	0.652886035093	0.469525804347	0.632764481681	0.642859595509	0.548604195996	0.601723723517	0.663152834529	0.626892833843	0.730556604745	0.722109672767	0.72952649109
SD2_145	0.843869106891	0.857947326855	0.79222607561	0.776499673797	0.429660405865	0.0	0.381382412526	0.468495690691	0.511657452872	0.469182433128	0.641348762147	0.683205713697	0.688356281976	0.710572399821	0.547780105072	0.711259142259	0.729663839577	0.638498781032	0.659341414003	0.644439103114	0.656113724548	0.726436150122	0.683102702331	0.728874085774
SD2_236	0.875218899152	0.916080074168	0.869759296776	0.825842117914	0.519074271195	0.381382412526	0.0	0.42828692099	0.404662981149	0.455825292724	0.63551145143	0.652714349483	0.592967757443	0.712323593036	0.597671943138	0.775572571507	0.749407684648	0.69045084641	0.726161453147	0.665144387597	0.6331078529	0.68492256979	0.623321773169	0.727191566803
SD2_249	0.80936029942	0.861484050407	0.820348178416	0.790852590736	0.448339800158	0.468495690691	0.42828692099	0.0	0.35545788552	0.328503244858	0.597774954503	0.62812897023	0.58462383683	0.629674140714	0.505373759571	0.732410809326	0.610823060811	0.64491982282	0.636781924939	0.589465371013	0.615115201044	0.690038800948	0.57023658277	0.720221131065
SD2_35	0.815850015452	0.859870205679	0.784500223191	0.769048518353	0.357037393126	0.511657452872	0.404662981149	0.35545788552	0.0	0.318202108299	0.66445764516	0.624660920922	0.583490711809	0.598324348453	0.423170689833	0.670981698314	0.58204855269	0.580606393572	0.588812965697	0.618617587474	0.599285787865	0.740205335989	0.670810012705	0.784259863338
SD2_37	0.796003159015	0.848504618343	0.813412079799	0.788036946743	0.40246540535	0.469182433128	0.455825292724	0.328503244858	0.318202108299	0.0	0.593036431686	0.580812416303	0.591147889984	0.560862548501	0.43178930742	0.702743536037	0.597603268894	0.567729972874	0.512309858188	0.560210143186	0.549874669505	0.670054596024	0.602856848539	0.704632077739
SD3_14	0.932184184322	0.953610548364	0.925351097071	0.889915187309	0.687394842564	0.641348762147	0.63551145143	0.597774954503	0.66445764516	0.593036431686	0.0	0.557257150706	0.536242832126	0.604505030388	0.745424578512	0.866771967174	0.803522988703	0.825807780792	0.795076056725	0.781821927686	0.529375407753	0.442468152319	0.464134876215	0.530371184287
SD3_15	0.89324588813	0.914843937781	0.875253236274	0.790406208152	0.67496480445	0.683205713697	0.652714349483	0.62812897023	0.624660920922	0.580812416303	0.557257150706	0.0	0.595062321876	0.439686845449	0.677505751468	0.773203310099	0.707173024757	0.721354256086	0.6935755245	0.711739861965	0.458263228376	0.580091336744	0.569652851698	0.516258627202
SD3_267	0.876455035539	0.914397555197	0.883562819764	0.897194657144	0.725680733441	0.688356281976	0.592967757443	0.58462383683	0.583490711809	0.591147889984	0.536242832126	0.595062321876	0.0	0.561823987913	0.786972495965	0.84366308416	0.874909865055	0.852178690382	0.828898121759	0.770799711568	0.466744497476	0.476942622669	0.390413075576	0.601826734883
SD3_45	0.855406379837	0.882326683377	0.842770318992	0.815884352574	0.652886035093	0.710572399821	0.712323593036	0.629674140714	0.598324348453	0.560862548501	0.604505030388	0.439686845449	0.561823987913	0.0	0.638945163616	0.792878480926	0.691412285822	0.715070562785	0.682347285651	0.708374824022	0.434192905951	0.612196545686	0.586065995948	0.599629159084
SD5_1	0.813446416921	0.837654087834	0.794045943069	0.775572571507	0.469525804347	0.547780105072	0.597671943138	0.505373759571	0.423170689833	0.43178930742	0.745424578512	0.677505751468	0.786972495965	0.638945163616	0.0	0.668784122515	0.427600178553	0.5460975861	0.561995673523	0.599045428012	0.68547196374	0.810562098685	0.786972495965	0.777323764722
SD5_124	0.700923668578	0.762387116712	0.673728668063	0.693884558596	0.632764481681	0.711259142259	0.775572571507	0.732410809326	0.670981698314	0.702743536037	0.866771967174	0.773203310099	0.84366308416	0.792878480926	0.668784122515	0.0	0.686639425883	0.507502661127	0.604470693266	0.69340383889	0.804827799334	0.83480410672	0.824262610308	0.836383614325
SD5_125	0.773512344195	0.824983689867	0.740857741304	0.713182021083	0.642859595509	0.729663839577	0.749407684648	0.610823060811	0.58204855269	0.597603268894	0.803522988703	0.707173024757	0.874909865055	0.691412285822	0.427600178553	0.686639425883	0.0	0.590117776328	0.580091336744	0.724581945541	0.732067438107	0.895546475294	0.876764069636	0.8462383683
SD5_179	0.71036637709	0.759537135597	0.668990145246	0.643408989459	0.548604195996	0.638498781032	0.69045084641	0.64491982282	0.580606393572	0.567729972874	0.825807780792	0.721354256086	0.852178690382	0.715070562785	0.5460975861	0.507502661127	0.590117776328	0.0	0.405899117536	0.575627510902	0.718435600728	0.848298595612	0.842598633383	0.816090375305
SD5_28	0.707276036123	0.775469560141	0.690691206263	0.679806338633	0.601723723517	0.659341414003	0.726161453147	0.636781924939	0.588812965697	0.512309858188	0.795076056725	0.6935755245	0.828898121759	0.682347285651	0.561995673523	0.604470693266	0.580091336744	0.405899117536	0.0	0.575524499536	0.695910448786	0.876832743879	0.822202382996	0.837310716616
SD5_79	0.539504858703	0.599903856059	0.701919445112	0.747931188408	0.663152834529	0.644439103114	0.665144387597	0.589465371013	0.618617587474	0.560210143186	0.781821927686	0.711739861965	0.770799711568	0.708374824022	0.599045428012	0.69340383889	0.724581945541	0.575627510902	0.575524499536	0.0	0.737011983656	0.812519314631	0.761288328812	0.757957627992
SD7_135	0.878377914363	0.907427119459	0.840263709096	0.817566871545	0.626892833843	0.656113724548	0.6331078529	0.615115201044	0.599285787865	0.549874669505	0.529375407753	0.458263228376	0.466744497476	0.434192905951	0.68547196374	0.804827799334	0.732067438107	0.718435600728	0.695910448786	0.737011983656	0.0	0.528070597123	0.566047453902	0.608797170621
SD7_17	0.912989733201	0.923359544003	0.893108539642	0.88919410775	0.730556604745	0.726436150122	0.68492256979	0.690038800948	0.740205335989	0.670054596024	0.442468152319	0.580091336744	0.476942622669	0.612196545686	0.810562098685	0.83480410672	0.895546475294	0.848298595612	0.876832743879	0.812519314631	0.528070597123	0.0	0.379631219311	0.530302510044
SD7_18	0.869999656629	0.911032517254	0.88459293342	0.892799505545	0.722109672767	0.683102702331	0.623321773169	0.57023658277	0.670810012705	0.602856848539	0.464134876215	0.569652851698	0.390413075576	0.586065995948	0.786972495965	0.824262610308	0.876764069636	0.842598633383	0.822202382996	0.761288328812	0.566047453902	0.379631219311	0.0	0.599663496206
SD7_25	0.912165642276	0.880918861381	0.882532706109	0.855131682862	0.72952649109	0.728874085774	0.727191566803	0.720221131065	0.784259863338	0.704632077739	0.530371184287	0.516258627202	0.601826734883	0.599629159084	0.777323764722	0.836383614325	0.8462383683	0.816090375305	0.837310716616	0.757957627992	0.608797170621	0.530302510044	0.599663496206	0.0
