# Supplementary material for: Polysaccharide, the Active Component of Dendrobium officinale, Ameliorates Metabolic Hypertension in Rats via Regulating Intestinal Flora-SCFAs-Vascular Axis
Source: Front Pharmacol. 2022 Jul 11;13:935714. doi: 10.3389/fphar.2022.935714 (PMC9310040; doi:10.3389/fphar.2022.935714)
Supplement: Supplementary file 1 [file DataSheet1.ZIP › Supplementary materials-raw data/Figure 7 & 8/Figure 7 & 8/interaction_results/Distance/euclidean_otu_file.xls]

	SD1_134	SD1_38	SD1_69	SD1_7	SD2_128	SD2_145	SD2_236	SD2_249	SD2_35	SD2_37	SD3_14	SD3_15	SD3_267	SD3_45	SD5_1	SD5_124	SD5_125	SD5_179	SD5_28	SD5_79	SD7_135	SD7_17	SD7_18	SD7_25
SD1_134	0.0	3100.64928684	6683.22930925	9377.84719432	9037.71541929	9665.67493763	10495.9477895	9511.89959997	10165.6962378	9948.80113381	13447.4596114	10766.4704523	10022.6412686	10243.9995119	10640.9587914	10693.6262325	12620.9278581	8614.93203688	9578.35914967	4186.89001527	10018.7878508	10744.3080745	9809.36939869	11487.9468139
SD1_38	3100.64928684	0.0	6116.98683994	8573.82656694	9068.29013651	9776.28119481	10558.3788528	9773.00793001	10325.7015258	10181.3015867	13527.0191099	10879.7825346	10175.055479	10430.8026537	10715.7256404	10879.788509	12794.7901898	8765.72678105	9809.1889573	5083.90715887	10160.981055	10719.978638	9950.35949099	11281.3771322
SD1_69	6683.22930925	6116.98683994	0.0	7340.37751073	6631.98401687	7508.6933617	8615.34085222	7589.54320101	8142.58497039	8032.51093992	12034.1793239	8876.41369022	8264.36930443	8326.06605787	8646.98363593	9060.73540062	10812.4413524	6344.72615642	7778.72971635	7313.9026518	7981.07524084	9004.06097269	8054.83122107	9751.44573897
SD1_7	9377.84719432	8573.82656694	7340.37751073	0.0	6803.63491084	7696.06146025	8783.53971927	7859.89936322	8228.26275711	8067.6712873	12061.3830053	8669.48464443	8741.61323784	8216.08434718	8527.35855937	9420.53374284	10452.3909227	6231.25589268	7857.99414609	9057.84389355	7909.97509478	9391.24145148	8464.72693003	10063.2038636
SD2_128	9037.71541929	9068.29013651	6631.98401687	6803.63491084	0.0	4148.63182266	6041.06728981	3788.14387266	3843.57619932	3688.19684941	9627.90392557	6549.32530876	6558.96668691	5688.04324878	4384.75221649	8256.28548441	7146.38915817	3672.27259337	5423.3024994	7813.46849997	5153.78365863	7422.42884776	6348.29693697	8207.47025581
SD2_145	9665.67493763	9776.28119481	7508.6933617	7696.06146025	4148.63182266	0.0	4001.77385668	5012.77228687	5696.30388937	4959.30358014	8556.97797122	7088.97383265	6901.67501408	6540.6664798	5981.76044321	9102.70783888	8433.69681694	5278.40203092	6649.88451028	8335.37089757	5879.0791796	7091.10513249	6303.75697501	8299.4811886
SD2_236	10495.9477895	10558.3788528	8615.34085222	8783.53971927	6041.06728981	4001.77385668	0.0	6082.24021229	6235.67045313	6574.81193647	9908.50674925	8235.29477311	6956.96039948	7963.40668307	7518.7718412	9941.09068463	9795.24813366	6870.83517485	8175.19577747	9401.69910176	7081.97797229	8076.5075373	7106.8220746	9371.58364419
SD2_249	9511.89959997	9773.00793001	7589.54320101	7859.89936322	3788.14387266	5012.77228687	6082.24021229	0.0	3343.07343623	3368.04839633	9572.42978559	7149.69579772	6211.7752696	6317.52309058	4771.14472637	8904.01111859	6967.18695027	4845.46303257	6163.30658008	7987.44339573	5960.87510354	7761.87812324	6067.65275869	8863.10239138
SD2_35	10165.6962378	10325.7015258	8142.58497039	8228.26275711	3843.57619932	5696.30388937	6235.67045313	3343.07343623	0.0	3620.55492984	10792.458478	7356.7896531	6528.49860228	6501.51566944	4471.50556301	9301.54471042	6676.81930263	5174.81149415	6129.7115756	8644.60999699	6154.26242534	9117.30058734	7335.36529424	9737.94947615
SD2_37	9948.80113381	10181.3015867	8032.51093992	8067.6712873	3688.19684941	4959.30358014	6574.81193647	3368.04839633	3620.55492984	0.0	9327.76275427	6762.54567452	6862.79258028	5796.05866085	4062.82537159	9124.26435391	6430.4130505	4289.32372292	4270.82802276	7852.07908773	5322.49077031	8060.67081576	6766.34524688	8896.55562563
SD3_14	13447.4596114	13527.0191099	12034.1793239	12061.3830053	9627.90392557	8556.97797122	9908.50674925	9572.42978559	10792.458478	9327.76275427	0.0	9928.04401682	9027.22471195	10677.1713483	11388.5218532	13126.0012951	12725.6592757	10864.6346464	11598.2807347	12479.9061695	8962.04184324	5990.2176922	7913.58123734	8676.05670798
SD3_15	10766.4704523	10879.7825346	8876.41369022	8669.48464443	6549.32530876	7088.97383265	8235.29477311	7149.69579772	7356.7896531	6762.54567452	9928.04401682	0.0	8148.05326443	4345.55681127	7478.52913346	10226.2680387	9011.68408235	6851.00138666	7845.86260395	9446.49564653	5708.31200969	7940.88685224	7445.34579452	6804.51614738
SD3_267	10022.6412686	10175.055479	8264.36930443	8741.61323784	6558.96668691	6901.67501408	6956.96039948	6211.7752696	6528.49860228	6862.79258028	9027.22471195	8148.05326443	0.0	7513.83191188	9073.53977233	9909.90988859	11574.2330199	7347.98516602	8532.77071062	9278.82578778	6157.17435192	5873.37228515	4750.2517828	8126.31589344
SD3_45	10243.9995119	10430.8026537	8326.06605787	8216.08434718	5688.04324878	6540.6664798	7963.40668307	6317.52309058	6501.51566944	5796.05866085	10677.1713483	4345.55681127	7513.83191188	0.0	6365.96371337	9849.73288978	8091.95538791	6029.18336095	6957.74000664	8795.69087679	4972.03077223	8509.46155758	7130.52298222	7939.62392056
SD5_1	10640.9587914	10715.7256404	8646.98363593	8527.35855937	4384.75221649	5981.76044321	7518.7718412	4771.14472637	4471.50556301	4062.82537159	11388.5218532	7478.52913346	9073.53977233	6365.96371337	0.0	9560.28210881	4106.20944424	5002.5343577	5954.00923748	8859.24003513	6750.06518487	10123.0029142	8852.93815634	10068.7580168
SD5_124	10693.6262325	10879.788509	9060.73540062	9420.53374284	8256.28548441	9102.70783888	9941.09068463	8904.01111859	9301.54471042	9124.26435391	13126.0012951	10226.2680387	9909.90988859	9849.73288978	9560.28210881	0.0	11490.678483	7417.62347386	8945.61669199	10079.3709129	9607.232588	10484.0759249	9667.09015164	11180.9799213
SD5_125	12620.9278581	12794.7901898	10812.4413524	10452.3909227	7146.38915817	8433.69681694	9795.24813366	6967.18695027	6676.81930263	6430.4130505	12725.6592757	9011.68408235	11574.2330199	8091.95538791	4106.20944424	11490.678483	0.0	7745.55085194	8410.85298885	11041.2687677	8519.15160095	12424.0944137	11366.3142663	12000.5754029
SD5_179	8614.93203688	8765.72678105	6344.72615642	6231.25589268	3672.27259337	5278.40203092	6870.83517485	4845.46303257	5174.81149415	4289.32372292	10864.6346464	6851.00138666	7347.98516602	6029.18336095	5002.5343577	7417.62347386	7745.55085194	0.0	3883.43945492	7231.16560452	5826.07157526	8305.16285211	7079.99265536	8853.08115856
SD5_28	9578.35914967	9809.1889573	7778.72971635	7857.99414609	5423.3024994	6649.88451028	8175.19577747	6163.30658008	6129.7115756	4270.82802276	11598.2807347	7845.86260395	8532.77071062	6957.74000664	5954.00923748	8945.61669199	8410.85298885	3883.43945492	0.0	7351.70007549	6953.54370088	9600.49290401	8300.01951805	9986.96760784
SD5_79	4186.89001527	5083.90715887	7313.9026518	9057.84389355	7813.46849997	8335.37089757	9401.69910176	7987.44339573	8644.60999699	7852.07908773	12479.9061695	9446.49564653	9278.82578778	8795.69087679	8859.24003513	10079.3709129	11041.2687677	7231.16560452	7351.70007549	0.0	8741.96293746	10217.048889	8920.41680641	10817.1219832
SD7_135	10018.7878508	10160.981055	7981.07524084	7909.97509478	5153.78365863	5879.0791796	7081.97797229	5960.87510354	6154.26242534	5322.49077031	8962.04184324	5708.31200969	6157.17435192	4972.03077223	6750.06518487	9607.232588	8519.15160095	5826.07157526	6953.54370088	8741.96293746	0.0	7027.55263232	6478.35920585	8057.6471752
SD7_17	10744.3080745	10719.978638	9004.06097269	9391.24145148	7422.42884776	7091.10513249	8076.5075373	7761.87812324	9117.30058734	8060.67081576	5990.2176922	7940.88685224	5873.37228515	8509.46155758	10123.0029142	10484.0759249	12424.0944137	8305.16285211	9600.49290401	10217.048889	7027.55263232	0.0	4362.8295864	6655.64211778
SD7_18	9809.36939869	9950.35949099	8054.83122107	8464.72693003	6348.29693697	6303.75697501	7106.8220746	6067.65275869	7335.36529424	6766.34524688	7913.58123734	7445.34579452	4750.2517828	7130.52298222	8852.93815634	9667.09015164	11366.3142663	7079.99265536	8300.01951805	8920.41680641	6478.35920585	4362.8295864	0.0	7810.99839969
SD7_25	11487.9468139	11281.3771322	9751.44573897	10063.2038636	8207.47025581	8299.4811886	9371.58364419	8863.10239138	9737.94947615	8896.55562563	8676.05670798	6804.51614738	8126.31589344	7939.62392056	10068.7580168	11180.9799213	12000.5754029	8853.08115856	9986.96760784	10817.1219832	8057.6471752	6655.64211778	7810.99839969	0.0
