# Supplementary material for: Polysaccharide, the Active Component of Dendrobium officinale, Ameliorates Metabolic Hypertension in Rats via Regulating Intestinal Flora-SCFAs-Vascular Axis
Source: Front Pharmacol. 2022 Jul 11;13:935714. doi: 10.3389/fphar.2022.935714 (PMC9310040; doi:10.3389/fphar.2022.935714)
Supplement: Supplementary file 1 [file DataSheet1.ZIP › Supplementary materials-raw data/Figure 7 & 8/Figure 7 & 8/interaction_results/EstimatorStat_20210408_154206098/est_barplot_result1.xls]

	min(anti)	Q1(anti)	Median(anti)	Q3(anti)	max(anti)	min(poly)	Q1(poly)	Median(poly)	Q3(poly)	max(poly)
ace	338.6	340.8	342.6	347.8	360.3	524.7	575.8	595.4	609.6	638.6
chao	299	331.8	350.1	358.2	360.3	548	581.9	595.4	618.2	652.2
shannon	3.071	3.48	3.645	3.683	3.71	3.424	3.833	3.982	4.132	4.671
coverage	0.9979	0.9979	0.998	0.998	0.9981	0.9958	0.9962	0.9965	0.9967	0.9969
sobs	245	278	289	290	293	453	483.5	505	530.2	538
simpson	0.05071	0.05716	0.06375	0.08685	0.1429	0.02386	0.0558	0.06992	0.07189	0.1268
