# Supplementary material for: Polysaccharide, the Active Component of Dendrobium officinale, Ameliorates Metabolic Hypertension in Rats via Regulating Intestinal Flora-SCFAs-Vascular Axis
Source: Front Pharmacol. 2022 Jul 11;13:935714. doi: 10.3389/fphar.2022.935714 (PMC9310040; doi:10.3389/fphar.2022.935714)
Supplement: Supplementary file 1 [file DataSheet1.ZIP › Supplementary materials-raw data/Figure 7 & 8/Figure 7 & 8/interaction_results/EstimatorStat_20210408_154206098/est_barplot_result2.xls]

	min(NG)	Q1(NG)	Median(NG)	Q3(NG)	max(NG)	min(anti)	Q1(anti)	Median(anti)	Q3(anti)	max(anti)
ace	592.1	596.8	598.5	604.2	620.9	338.6	340.8	342.6	347.8	360.3
chao	584.9	595.4	603	614.2	635.7	299	331.8	350.1	358.2	360.3
shannon	3.923	4.053	4.263	4.443	4.483	3.071	3.48	3.645	3.683	3.71
coverage	0.9963	0.9966	0.9967	0.9967	0.9967	0.9979	0.9979	0.998	0.998	0.9981
sobs	490	513.2	523	530.8	548	245	278	289	290	293
simpson	0.03568	0.04278	0.06014	0.07519	0.07535	0.05071	0.05716	0.06375	0.08685	0.1429
