# Supplementary material for: Polysaccharide, the Active Component of Dendrobium officinale, Ameliorates Metabolic Hypertension in Rats via Regulating Intestinal Flora-SCFAs-Vascular Axis
Source: Front Pharmacol. 2022 Jul 11;13:935714. doi: 10.3389/fphar.2022.935714 (PMC9310040; doi:10.3389/fphar.2022.935714)
Supplement: Supplementary file 1 [file DataSheet1.ZIP › Supplementary materials-raw data/Figure 7 & 8/Figure 7 & 8/interaction_results/EstimatorStat_20210408_154206098/est_barplot_result3.xls]

	min(poly)	Q1(poly)	Median(poly)	Q3(poly)	max(poly)	min(antipoly)	Q1(antipoly)	Median(antipoly)	Q3(antipoly)	max(antipoly)
ace	524.7	575.8	595.4	609.6	638.6	288.2	298.3	303	332.8	418.2
chao	548	581.9	595.4	618.2	652.2	292.1	308.9	315.1	341.3	418
shannon	3.424	3.833	3.982	4.132	4.671	3.221	3.588	3.742	3.796	3.86
coverage	0.9958	0.9962	0.9965	0.9967	0.9969	0.9974	0.9981	0.9984	0.9984	0.9984
sobs	453	483.5	505	530.2	538	247	258.2	262.5	283	343
simpson	0.02386	0.0558	0.06992	0.07189	0.1268	0.04546	0.04916	0.05672	0.06844	0.08464
