# Supplementary material for: Polysaccharide, the Active Component of Dendrobium officinale, Ameliorates Metabolic Hypertension in Rats via Regulating Intestinal Flora-SCFAs-Vascular Axis
Source: Front Pharmacol. 2022 Jul 11;13:935714. doi: 10.3389/fphar.2022.935714 (PMC9310040; doi:10.3389/fphar.2022.935714)
Supplement: Supplementary file 1 [file DataSheet1.ZIP › Supplementary materials-raw data/Figure 7 & 8/Figure 7 & 8/interaction_results/EstimatorStat_20210408_154206098/est_barplot_result4.xls]

	min(NG)	Q1(NG)	Median(NG)	Q3(NG)	max(NG)	min(MG)	Q1(MG)	Median(MG)	Q3(MG)	max(MG)
ace	592.1	596.8	598.5	604.2	620.9	464.4	507.2	522	541.2	576.1
chao	584.9	595.4	603	614.2	635.7	458	518.8	521.2	551.7	608
shannon	3.923	4.053	4.263	4.443	4.483	3.691	3.883	3.969	4.036	4.389
coverage	0.9963	0.9966	0.9967	0.9967	0.9967	0.9963	0.9965	0.9967	0.9968	0.9977
sobs	490	513.2	523	530.8	548	405	417	433.5	462	489
simpson	0.03568	0.04278	0.06014	0.07519	0.07535	0.02999	0.04335	0.04985	0.05606	0.05907
