# Supplementary material for: Polysaccharide, the Active Component of Dendrobium officinale, Ameliorates Metabolic Hypertension in Rats via Regulating Intestinal Flora-SCFAs-Vascular Axis
Source: Front Pharmacol. 2022 Jul 11;13:935714. doi: 10.3389/fphar.2022.935714 (PMC9310040; doi:10.3389/fphar.2022.935714)
Supplement: Supplementary file 1 [file DataSheet1.ZIP › Supplementary materials-raw data/Figure 7 & 8/Figure 7 & 8/interaction_results/EstimatorStat_20210408_154206098/est_barplot_result6.xls]

	min(MG)	Q1(MG)	Median(MG)	Q3(MG)	max(MG)	min(poly)	Q1(poly)	Median(poly)	Q3(poly)	max(poly)
ace	464.4	507.2	522	541.2	576.1	524.7	575.8	595.4	609.6	638.6
chao	458	518.8	521.2	551.7	608	548	581.9	595.4	618.2	652.2
shannon	3.691	3.883	3.969	4.036	4.389	3.424	3.833	3.982	4.132	4.671
coverage	0.9963	0.9965	0.9967	0.9968	0.9977	0.9958	0.9962	0.9965	0.9967	0.9969
sobs	405	417	433.5	462	489	453	483.5	505	530.2	538
simpson	0.02999	0.04335	0.04985	0.05606	0.05907	0.02386	0.0558	0.06992	0.07189	0.1268
