# Supplementary material for: Polysaccharide, the Active Component of Dendrobium officinale, Ameliorates Metabolic Hypertension in Rats via Regulating Intestinal Flora-SCFAs-Vascular Axis
Source: Front Pharmacol. 2022 Jul 11;13:935714. doi: 10.3389/fphar.2022.935714 (PMC9310040; doi:10.3389/fphar.2022.935714)
Supplement: Supplementary file 1 [file DataSheet1.ZIP › Supplementary materials-raw data/Figure 7 & 8/Figure 7 & 8/interaction_results/EstimatorStat_20210408_154206098/est_barplot_result8.xls]

	min(anti)	Q1(anti)	Median(anti)	Q3(anti)	max(anti)	min(antipoly)	Q1(antipoly)	Median(antipoly)	Q3(antipoly)	max(antipoly)
ace	338.6	340.8	342.6	347.8	360.3	288.2	298.3	303	332.8	418.2
chao	299	331.8	350.1	358.2	360.3	292.1	308.9	315.1	341.3	418
shannon	3.071	3.48	3.645	3.683	3.71	3.221	3.588	3.742	3.796	3.86
coverage	0.9979	0.9979	0.998	0.998	0.9981	0.9974	0.9981	0.9984	0.9984	0.9984
sobs	245	278	289	290	293	247	258.2	262.5	283	343
simpson	0.05071	0.05716	0.06375	0.08685	0.1429	0.04546	0.04916	0.05672	0.06844	0.08464
