# Supplementary material for: Polysaccharide, the Active Component of Dendrobium officinale, Ameliorates Metabolic Hypertension in Rats via Regulating Intestinal Flora-SCFAs-Vascular Axis
Source: Front Pharmacol. 2022 Jul 11;13:935714. doi: 10.3389/fphar.2022.935714 (PMC9310040; doi:10.3389/fphar.2022.935714)
Supplement: Supplementary file 1 [file DataSheet1.ZIP › Supplementary materials-raw data/Figure 7 & 8/Figure 7 & 8/interaction_results/EstimatorStat_20210408_154206098/est_result1.xls]

	anti-mean	anti-sd	poly-mean	poly-sd	statistic	pvalue	corrected_pvalue
chao	339.85941425	28.2940091363883	599.004478333333	36.1179684149773	-12.0201289172838	2.117e-06	6.122e-06
ace	346.0313205	9.74144428505575	589.606407833333	39.1140063098255	-11.9820605046105	2.168e-06	6.122e-06
sobs	279	22.7449628123093	502.666666666667	33.9803864996658	-11.4508620831056	3.061e-06	6.122e-06
shannon	3.517815	0.30044382001965	4.003916	0.413413638214319	-2.00785625203576	0.07954	0.09545
coverage	0.997974	8.40991478355719e-05	0.996417666666667	0.00041966399257817	7.18118892225361	9.417e-05	0.0001413
simpson	0.08026725	0.0423329999124009	0.069016	0.0337508868861249	0.468533973303356	0.6519	0.6519
