# Supplementary material for: Polysaccharide, the Active Component of Dendrobium officinale, Ameliorates Metabolic Hypertension in Rats via Regulating Intestinal Flora-SCFAs-Vascular Axis
Source: Front Pharmacol. 2022 Jul 11;13:935714. doi: 10.3389/fphar.2022.935714 (PMC9310040; doi:10.3389/fphar.2022.935714)
Supplement: Supplementary file 1 [file DataSheet1.ZIP › Supplementary materials-raw data/Figure 7 & 8/Figure 7 & 8/interaction_results/EstimatorStat_20210408_154206098/est_result10.xls]

	MG-mean	MG-sd	anti-mean	anti-sd	statistic	pvalue	corrected_pvalue
chao	531.3986455	50.0928186752485	339.85941425	28.2940091363883	6.86460070378464	0.0001291	0.0002581
ace	522.3910785	38.0696675878759	346.0313205	9.74144428505575	8.90468263930309	2.004e-05	8.2e-05
sobs	440.666666666667	32.6721083902871	279	22.7449628123093	8.53458678943182	2.733e-05	8.2e-05
shannon	3.9885905	0.232809164669048	3.517815	0.30044382001965	2.80249577288915	0.02311	0.02773
coverage	0.996760833333333	0.000484897274344441	0.997974	8.40991478355719e-05	-4.85905884639057	0.001257	0.001886
simpson	0.0480115	0.0109735489200167	0.08026725	0.0423329999124009	-1.82796283544446	0.105	0.105
