# Supplementary material for: Polysaccharide, the Active Component of Dendrobium officinale, Ameliorates Metabolic Hypertension in Rats via Regulating Intestinal Flora-SCFAs-Vascular Axis
Source: Front Pharmacol. 2022 Jul 11;13:935714. doi: 10.3389/fphar.2022.935714 (PMC9310040; doi:10.3389/fphar.2022.935714)
Supplement: Supplementary file 1 [file DataSheet1.ZIP › Supplementary materials-raw data/Figure 7 & 8/Figure 7 & 8/interaction_results/EstimatorStat_20210408_154206098/est_result2.xls]

	NG-mean	NG-sd	anti-mean	anti-sd	statistic	pvalue	corrected_pvalue
ace	602.4927115	12.612005000838	346.0313205	9.74144428505575	32.1862731123698	5.98e-08	3.588e-07
chao	606.6425725	21.409613800755	339.85941425	28.2940091363883	15.0379592858205	5.449e-06	1.252e-05
sobs	521	23.8467328300266	279	22.7449628123093	14.6869105226326	6.258e-06	1.252e-05
shannon	4.23313475	0.268467404119973	3.517815	0.30044382001965	3.55071477724826	0.01206	0.01447
coverage	0.9965835	0.000218291090060997	0.997974	8.40991478355719e-05	-11.8881258628923	2.144e-05	3.216e-05
simpson	0.0578285	0.0204781190949429	0.08026725	0.0423329999124009	-0.954314327486666	0.3768	0.3768
