# Supplementary material for: Polysaccharide, the Active Component of Dendrobium officinale, Ameliorates Metabolic Hypertension in Rats via Regulating Intestinal Flora-SCFAs-Vascular Axis
Source: Front Pharmacol. 2022 Jul 11;13:935714. doi: 10.3389/fphar.2022.935714 (PMC9310040; doi:10.3389/fphar.2022.935714)
Supplement: Supplementary file 1 [file DataSheet1.ZIP › Supplementary materials-raw data/Figure 7 & 8/Figure 7 & 8/interaction_results/EstimatorStat_20210408_154206098/est_result3.xls]

	poly-mean	poly-sd	antipoly-mean	antipoly-sd	statistic	pvalue	corrected_pvalue
chao	599.004478333333	36.1179684149773	335.077619	56.3348200274314	9.13032736907923	1.667e-05	5.001e-05
ace	589.606407833333	39.1140063098255	328.104011	60.456568110714	8.39847431526522	3.072e-05	6.145e-05
sobs	502.666666666667	33.9803864996658	278.75	43.4539986652552	9.17403529351941	1.609e-05	5.001e-05
shannon	4.003916	0.413413638214319	3.64136825	0.286881662360836	1.51367266082549	0.1686	0.2023
coverage	0.996417666666667	0.00041966399257817	0.99812	0.000486930522080243	-5.91205186689631	0.0003569	0.0005353
simpson	0.069016	0.0337508868861249	0.0608845	0.017482220482536	0.438165896053846	0.6729	0.6729
