# Supplementary material for: Polysaccharide, the Active Component of Dendrobium officinale, Ameliorates Metabolic Hypertension in Rats via Regulating Intestinal Flora-SCFAs-Vascular Axis
Source: Front Pharmacol. 2022 Jul 11;13:935714. doi: 10.3389/fphar.2022.935714 (PMC9310040; doi:10.3389/fphar.2022.935714)
Supplement: Supplementary file 1 [file DataSheet1.ZIP › Supplementary materials-raw data/Figure 7 & 8/Figure 7 & 8/interaction_results/EstimatorStat_20210408_154206098/est_result4.xls]

	NG-mean	NG-sd	MG-mean	MG-sd	statistic	pvalue	corrected_pvalue
chao	606.6425725	21.409613800755	531.3986455	50.0928186752485	2.7943320065038	0.0234	0.0468
ace	602.4927115	12.612005000838	522.3910785	38.0696675878759	3.99373901173653	0.003984	0.01195
sobs	521	23.8467328300266	440.666666666667	32.6721083902871	4.19427866234434	0.00302	0.01195
shannon	4.23313475	0.268467404119973	3.9885905	0.232809164669048	1.53512373768437	0.1633	0.245
coverage	0.9965835	0.000218291090060997	0.996760833333333	0.000484897274344441	-0.676686912857519	0.5177	0.5177
simpson	0.0578285	0.0204781190949429	0.0480115	0.0109735489200167	0.997366918935217	0.3478	0.4174
