# Supplementary material for: Polysaccharide, the Active Component of Dendrobium officinale, Ameliorates Metabolic Hypertension in Rats via Regulating Intestinal Flora-SCFAs-Vascular Axis
Source: Front Pharmacol. 2022 Jul 11;13:935714. doi: 10.3389/fphar.2022.935714 (PMC9310040; doi:10.3389/fphar.2022.935714)
Supplement: Supplementary file 1 [file DataSheet1.ZIP › Supplementary materials-raw data/Figure 7 & 8/Figure 7 & 8/interaction_results/EstimatorStat_20210408_154206098/est_result5.xls]

	MG-mean	MG-sd	antipoly-mean	antipoly-sd	statistic	pvalue	corrected_pvalue
chao	531.3986455	50.0928186752485	335.077619	56.3348200274314	5.79085841255313	0.0004094	0.0008188
ace	522.3910785	38.0696675878759	328.104011	60.456568110714	6.30843733821496	0.0002307	0.000692
sobs	440.666666666667	32.6721083902871	278.75	43.4539986652552	6.76401720883111	0.000143	0.000692
shannon	3.9885905	0.232809164669048	3.64136825	0.286881662360836	2.11413936305686	0.06744	0.08093
coverage	0.996760833333333	0.000484897274344441	0.99812	0.000486930522080243	-4.33556137732795	0.002493	0.00374
simpson	0.0480115	0.0109735489200167	0.0608845	0.017482220482536	-1.44728694537083	0.1858	0.1858
