# Supplementary material for: Polysaccharide, the Active Component of Dendrobium officinale, Ameliorates Metabolic Hypertension in Rats via Regulating Intestinal Flora-SCFAs-Vascular Axis
Source: Front Pharmacol. 2022 Jul 11;13:935714. doi: 10.3389/fphar.2022.935714 (PMC9310040; doi:10.3389/fphar.2022.935714)
Supplement: Supplementary file 1 [file DataSheet1.ZIP › Supplementary materials-raw data/Figure 7 & 8/Figure 7 & 8/interaction_results/EstimatorStat_20210408_154206098/est_result6.xls]

	MG-mean	MG-sd	poly-mean	poly-sd	statistic	pvalue	corrected_pvalue
chao	531.3986455	50.0928186752485	599.004478333333	36.1179684149773	-2.68151939160698	0.02303	0.04607
ace	522.3910785	38.0696675878759	589.606407833333	39.1140063098255	-3.01643350565575	0.01297	0.03892
sobs	440.666666666667	32.6721083902871	502.666666666667	33.9803864996658	-3.22167893630119	0.009149	0.03892
shannon	3.9885905	0.232809164669048	4.003916	0.413413638214319	-0.0791210375267488	0.9385	0.9385
coverage	0.996760833333333	0.000484897274344441	0.996417666666667	0.00041966399257817	1.31078462579358	0.2192	0.2631
simpson	0.0480115	0.0109735489200167	0.069016	0.0337508868861249	-1.44971220147796	0.1778	0.2631
