# Supplementary material for: Polysaccharide, the Active Component of Dendrobium officinale, Ameliorates Metabolic Hypertension in Rats via Regulating Intestinal Flora-SCFAs-Vascular Axis
Source: Front Pharmacol. 2022 Jul 11;13:935714. doi: 10.3389/fphar.2022.935714 (PMC9310040; doi:10.3389/fphar.2022.935714)
Supplement: Supplementary file 1 [file DataSheet1.ZIP › Supplementary materials-raw data/Figure 7 & 8/Figure 7 & 8/interaction_results/EstimatorStat_20210408_154206098/est_result7.xls]

	NG-mean	NG-sd	poly-mean	poly-sd	statistic	pvalue	corrected_pvalue
chao	606.6425725	21.409613800755	599.004478333333	36.1179684149773	0.376605450608081	0.7163	0.7163
ace	602.4927115	12.612005000838	589.606407833333	39.1140063098255	0.626356298071345	0.5485	0.6874
sobs	521	23.8467328300266	502.666666666667	33.9803864996658	0.928882122982016	0.3801	0.6874
shannon	4.23313475	0.268467404119973	4.003916	0.413413638214319	0.970623828025734	0.3602	0.6874
coverage	0.9965835	0.000218291090060997	0.996417666666667	0.00041966399257817	0.718239920355446	0.493	0.6874
simpson	0.0578285	0.0204781190949429	0.069016	0.0337508868861249	-0.587863592932314	0.5728	0.6874
