# Supplementary material for: Polysaccharide, the Active Component of Dendrobium officinale, Ameliorates Metabolic Hypertension in Rats via Regulating Intestinal Flora-SCFAs-Vascular Axis
Source: Front Pharmacol. 2022 Jul 11;13:935714. doi: 10.3389/fphar.2022.935714 (PMC9310040; doi:10.3389/fphar.2022.935714)
Supplement: Supplementary file 1 [file DataSheet1.ZIP › Supplementary materials-raw data/Figure 7 & 8/Figure 7 & 8/interaction_results/EstimatorStat_20210408_154206098/est_result8.xls]

	anti-mean	anti-sd	antipoly-mean	antipoly-sd	statistic	pvalue	corrected_pvalue
chao	339.85941425	28.2940091363883	335.077619	56.3348200274314	0.151704386858634	0.8844	0.9922
ace	346.0313205	9.74144428505575	328.104011	60.456568110714	0.58551187945604	0.5795	0.8693
sobs	279	22.7449628123093	278.75	43.4539986652552	0.0101943561317596	0.9922	0.9922
shannon	3.517815	0.30044382001965	3.64136825	0.286881662360836	-0.594846031515652	0.5737	0.8693
coverage	0.997974	8.40991478355719e-05	0.99812	0.000486930522080243	-0.590926059534461	0.5761	0.8693
simpson	0.08026725	0.0423329999124009	0.0608845	0.017482220482536	0.846393990110346	0.4298	0.8693
