# Supplementary material for: Polysaccharide, the Active Component of Dendrobium officinale, Ameliorates Metabolic Hypertension in Rats via Regulating Intestinal Flora-SCFAs-Vascular Axis
Source: Front Pharmacol. 2022 Jul 11;13:935714. doi: 10.3389/fphar.2022.935714 (PMC9310040; doi:10.3389/fphar.2022.935714)
Supplement: Supplementary file 1 [file DataSheet1.ZIP › Supplementary materials-raw data/Figure 7 & 8/Figure 7 & 8/interaction_results/EstimatorStat_20210408_154206098/est_result9.xls]

	NG-mean	NG-sd	antipoly-mean	antipoly-sd	statistic	pvalue	corrected_pvalue
chao	606.6425725	21.409613800755	335.077619	56.3348200274314	9.01221997046154	0.0001045	0.0002262
ace	602.4927115	12.612005000838	328.104011	60.456568110714	8.88592202910071	0.0001131	0.0002262
sobs	521	23.8467328300266	278.75	43.4539986652552	9.77459041493491	6.595e-05	0.0002262
shannon	4.23313475	0.268467404119973	3.64136825	0.286881662360836	3.01224790837125	0.02363	0.02836
coverage	0.9965835	0.000218291090060997	0.99812	0.000486930522080243	-5.75875913950766	0.001195	0.001792
simpson	0.0578285	0.0204781190949429	0.0608845	0.017482220482536	-0.226996894063473	0.828	0.828
