# Supplementary material for: Polysaccharide, the Active Component of Dendrobium officinale, Ameliorates Metabolic Hypertension in Rats via Regulating Intestinal Flora-SCFAs-Vascular Axis
Source: Front Pharmacol. 2022 Jul 11;13:935714. doi: 10.3389/fphar.2022.935714 (PMC9310040; doi:10.3389/fphar.2022.935714)
Supplement: Supplementary file 1 [file DataSheet1.ZIP › Supplementary materials-raw data/Figure 7 & 8/Figure 7 & 8/interaction_results/HclusterAverage_20210811_135636823/barplot_table.xls]

OTU ID	SD1_134	SD1_38	SD1_69	SD1_7	SD2_128	SD2_145	SD2_236	SD2_35	SD3_14	SD3_15	SD3_267	SD3_45	SD5_179	SD5_28	SD5_79	SD7_135	SD7_17	SD7_18	SD7_25
d__Bacteria; k__norank_d__Bacteria; p__Firmicutes; c__Clostridia; o__Peptostreptococcales-Tissierellales; f__Peptostreptococcaceae; g__Romboutsia; s__Romboutsia_ilealis; OTU66	0.0133228032826	0.00631803042269	0.0260618754936	0.0617381451087	0.120145589397	0.120969680321	0.0949764790715	0.151461044535	0.13089310854	0.160869415926	0.0299419702641	0.180922295093	0.0984445283796	0.130549737321	0.0759193764379	0.150362256636	0.0089619888061	0.0314871407479	0.0640387322735
d__Bacteria; k__norank_d__Bacteria; p__Firmicutes; c__Clostridia; o__Lachnospirales; f__Lachnospiraceae; g__Blautia; s__unclassified_g__Blautia; OTU987	6.86742437249e-05	3.43371218624e-05	0.0	6.86742437249e-05	0.0393160045325	0.0917144524946	0.07190193318	0.00958005699962	0.341379665556	0.0518147168904	0.0903409676201	0.00920234865914	3.43371218624e-05	0.000206022731175	0.00693609861621	0.0660646224633	0.212409435841	0.131545513855	0.154997768087
d__Bacteria; k__norank_d__Bacteria; p__Firmicutes; c__Bacilli; o__Lactobacillales; f__Lactobacillaceae; g__Lactobacillus; s__Lactobacillus_murinus; OTU864	0.250592315352	0.237681557532	0.0596092435532	0.0123270267486	0.000171685609312	0.000171685609312	0.0002746969749	0.000171685609312	0.0	0.0	0.0	0.0	0.00147649624009	0.00988909109638	0.214984719981	0.0	0.0	0.0	0.0
d__Bacteria; k__norank_d__Bacteria; p__Verrucomicrobiota; c__Verrucomicrobiae; o__Verrucomicrobiales; f__Akkermansiaceae; g__Akkermansia; s__Akkermansia_muciniphila; OTU997	0.0	0.0	0.0	0.0	0.0	3.43371218624e-05	0.0	0.0	0.0276413830993	0.161384472753	0.0140438828417	0.103457748172	0.0	0.0	3.43371218624e-05	0.0204992617519	0.0482436562167	0.0135631631357	0.169110325173
d__Bacteria; k__norank_d__Bacteria; p__Firmicutes; c__Clostridia; o__Lachnospirales; f__Lachnospiraceae; g__Blautia; s__unclassified_g__Blautia; OTU906	0.0	3.43371218624e-05	0.0	0.0	0.0261305497373	0.0275040346118	0.0810699447172	0.11671187721	0.0450159667617	0.00175119321498	0.134155135117	0.00422346598908	0.000206022731175	0.000240359853037	0.00185420458057	0.0120866668956	0.0170998866875	0.0510936373313	0.0089619888061
d__Bacteria; k__norank_d__Bacteria; p__Bacteroidota; c__Bacteroidia; o__Bacteroidales; f__Muribaculaceae; g__norank_f__Muribaculaceae; s__uncultured_bacterium_g__norank_f__Muribaculaceae; OTU734	0.0575490162415	0.0323455687944	0.0234179171102	0.00353672355183	0.0105414964118	0.0150053222539	0.000755416680974	0.0240359853037	0.00525357964495	0.00436081447653	0.0417882773066	0.0372901143426	0.022456477698	0.0568279366823	0.0912680699104	0.0132541290389	0.00133914775264	0.0452906637366	0.0002746969749
d__Bacteria; k__norank_d__Bacteria; p__Firmicutes; c__Clostridia; o__Lachnospirales; f__Lachnospiraceae; g__unclassified_f__Lachnospiraceae; s__unclassified_f__Lachnospiraceae; OTU980	0.0	0.0	0.0	0.0	0.00734814407856	0.00367407203928	0.0255811557875	0.0303196786045	0.0157607389349	0.0801085053051	0.0334786938159	0.0339250764001	0.00188854170243	0.0048415341826	0.0201902276551	0.0347148302029	0.0487587130447	0.0797651340865	0.00690176149435
d__Bacteria; k__norank_d__Bacteria; p__Firmicutes; c__Clostridia; o__Lachnospirales; f__Lachnospiraceae; g__unclassified_f__Lachnospiraceae; s__unclassified_f__Lachnospiraceae; OTU810	0.0	0.0	0.0	3.43371218624e-05	0.0210829928235	0.0135975002575	0.0051162311575	0.0347491673248	0.000583731071662	3.43371218624e-05	0.00106445077774	0.0	0.0610857397933	0.156748961302	0.0608110428184	0.00013734848745	0.000103011365587	0.000206022731175	6.86742437249e-05
d__Bacteria; k__norank_d__Bacteria; p__Bacteroidota; c__Bacteroidia; o__Bacteroidales; f__Muribaculaceae; g__norank_f__Muribaculaceae; s__uncultured_bacterium_g__norank_f__Muribaculaceae; OTU962	0.00487587130447	0.000480719706074	0.00882464031865	0.00113312502146	0.00909933729355	0.0013734848745	0.00415479174536	0.00521924252309	0.0214263640422	0.0062150190571	0.0908216873262	0.0267486179308	0.00999210246197	0.0109535418741	0.00556261374172	0.0574460048759	0.0545616866394	0.00501321979192	0.0261648868592
d__Bacteria; k__norank_d__Bacteria; p__Firmicutes; c__Bacilli; o__Erysipelotrichales; f__Erysipelotrichaceae; g__Turicibacter; s__uncultured_bacterium_g__Turicibacter; OTU474	0.00257528413968	0.000583731071662	0.00662706451945	0.000549393949799	0.0605020087216	0.0346804930811	0.0438485046183	0.102564983003	0.00013734848745	0.000377708340487	0.000240359853037	0.000377708340487	0.0462864402706	0.0355045840058	0.010987878996	0.0	0.000171685609312	0.000103011365587	0.000343371218624
d__Bacteria; k__norank_d__Bacteria; p__Firmicutes; c__Clostridia; o__Lachnospirales; f__Lachnospiraceae; g__Ruminococcus_torques_group; s__unclassified_g__Ruminococcus_torques_group; OTU935	0.0	3.43371218624e-05	0.0	0.0	0.0126703979672	0.00772585241905	0.0248257391065	0.0180613260996	0.030457027092	0.0272636747588	0.0473165539264	0.0219414208701	0.000549393949799	0.00130481063077	0.00697043573808	0.0544930123957	0.0306630498232	0.0282251141709	0.0145932767915
d__Bacteria; k__norank_d__Bacteria; p__Firmicutes; c__Bacilli; o__Lactobacillales; f__Lactobacillaceae; g__Lactobacillus; s__Lactobacillus_johnsonii; OTU9	0.0472135425609	0.0895855509391	0.147374927034	0.0140095457199	0.0	0.0	3.43371218624e-05	0.0	0.0	0.0	0.0	0.0	0.0	0.000309034096762	0.0198468564365	0.0	0.0	0.0	0.0
d__Bacteria; k__norank_d__Bacteria; p__Firmicutes; c__Clostridia; o__Peptostreptococcales-Tissierellales; f__Peptostreptococcaceae; g__Intestinibacter; s__uncultured_bacterium_g__Intestinibacter; OTU297	3.43371218624e-05	0.0	3.43371218624e-05	3.43371218624e-05	0.0103354736806	0.0206022731175	0.0193661367304	0.0143872540604	3.43371218624e-05	3.43371218624e-05	0.047179205439	0.0777392438966	0.0	6.86742437249e-05	0.00230058716478	0.000995776534011	0.0357106067369	0.0727946983484	6.86742437249e-05
d__Bacteria; k__norank_d__Bacteria; p__Firmicutes; c__Clostridia; o__Oscillospirales; f__Eubacterium_coprostanoligenes_group; g__norank_f__Eubacterium_coprostanoligenes_group; s__unclassified_g__norank_f__Eubacterium_coprostanoligenes_group; OTU313	0.0	0.0	0.0	3.43371218624e-05	0.0109192047523	3.43371218624e-05	0.0291178793394	0.0372214400989	0.00700477285994	0.026199223981	0.0527074820589	0.0107131820211	0.000171685609312	0.000103011365587	0.0	0.0629742814957	0.0347491673248	0.0135288260138	0.000721079559111
d__Bacteria; k__norank_d__Bacteria; p__Firmicutes; c__Clostridia; o__Lachnospirales; f__Lachnospiraceae; g__Lachnospiraceae_NK4A136_group; s__unclassified_g__Lachnospiraceae_NK4A136_group; OTU944	0.00545960237613	0.0520894138653	0.00432647735467	0.179960855681	0.00188854170243	0.0	6.86742437249e-05	0.000171685609312	0.0	0.0	0.0	0.0	0.0162414586409	0.00466984857329	0.000721079559111	0.0019228788243	0.000343371218624	3.43371218624e-05	0.000549393949799
d__Bacteria; k__norank_d__Bacteria; p__Firmicutes; c__Clostridia; o__Lachnospirales; f__Lachnospiraceae; g__Lachnoclostridium; s__unclassified_g__Lachnoclostridium; OTU345	3.43371218624e-05	6.86742437249e-05	6.86742437249e-05	6.86742437249e-05	0.00212890155547	0.00418912886722	0.0051162311575	0.00638670466641	0.0278817429523	0.00930536002472	0.04793462212	0.0260618754936	3.43371218624e-05	0.000824090924699	0.00992342821825	0.0246883906191	0.0179583147341	0.0557634859046	0.0281221028053
d__Bacteria; k__norank_d__Bacteria; p__Firmicutes; c__Clostridia; o__Lachnospirales; f__Lachnospiraceae; g__unclassified_f__Lachnospiraceae; s__unclassified_f__Lachnospiraceae; OTU251	0.000103011365587	3.43371218624e-05	3.43371218624e-05	3.43371218624e-05	0.000446382584212	0.0847440167565	0.165607938743	0.000171685609312	0.000206022731175	0.000343371218624	0.000309034096762	0.00013734848745	0.000377708340487	0.000721079559111	0.000652405315386	0.0002746969749	0.00013734848745	0.00013734848745	0.000103011365587
d__Bacteria; k__norank_d__Bacteria; p__Firmicutes; c__Clostridia; o__Oscillospirales; f__Ruminococcaceae; g__Ruminococcus; s__unclassified_g__Ruminococcus; OTU979	0.00844693197816	0.0510936373313	0.0183703601964	3.43371218624e-05	0.02746969749	0.00161384472753	0.0053909281324	0.0108848676304	0.0	0.00127047350891	0.00195721594616	0.0053909281324	0.0075885039316	0.000171685609312	0.010987878996	0.000240359853037	0.0175462692717	0.0	0.0778422552622
d__Bacteria; k__norank_d__Bacteria; p__Firmicutes; c__Bacilli; o__Erysipelotrichales; f__Erysipelotrichaceae; g__Clostridium_innocuum_group; s__uncultured_bacterium_g__Clostridium_innocuum_group; OTU996	0.0	0.0	0.0	0.0	0.000652405315386	0.0	0.00284998111458	0.000309034096762	6.86742437249e-05	0.0021975757992	0.0254781444219	0.000995776534011	0.0	0.0	0.0	0.00600899632593	0.00552827661985	0.00532225388868	0.127253373622
d__Bacteria; k__norank_d__Bacteria; p__Bacteroidota; c__Bacteroidia; o__Bacteroidales; f__Muribaculaceae; g__norank_f__Muribaculaceae; s__unclassified_g__norank_f__Muribaculaceae; OTU257	0.0	0.0	0.0	0.0	6.86742437249e-05	0.0545616866394	0.0551110805892	0.000377708340487	6.86742437249e-05	0.000103011365587	0.0	0.0	0.00992342821825	0.00254094701782	0.033959413522	0.0	0.0	0.0	0.0
d__Bacteria; k__norank_d__Bacteria; p__Firmicutes; c__Bacilli; o__Erysipelotrichales; f__Erysipelotrichaceae; g__Dubosiella; s__uncultured_bacterium_g__Dubosiella; OTU967	0.0	0.0	0.0	0.0	3.43371218624e-05	3.43371218624e-05	0.00151083336195	0.00223191292106	0.0030216667239	0.00858428046561	0.00686742437249	0.022456477698	0.000995776534011	0.00175119321498	0.000240359853037	0.0886584486488	0.00233492428665	0.00243793565223	0.0010987878996
d__Bacteria; k__norank_d__Bacteria; p__Firmicutes; c__Clostridia; o__Lachnospirales; f__Lachnospiraceae; g__Lachnospiraceae_NK4A136_group; s__unclassified_g__Lachnospiraceae_NK4A136_group; OTU328	0.0542183154208	0.00611200769152	0.0300449816296	0.000789753802836	0.00171685609312	0.000515056827937	3.43371218624e-05	0.00103011365587	0.0	0.000206022731175	6.86742437249e-05	0.000583731071662	0.0172372351749	0.000515056827937	0.0	6.86742437249e-05	0.0	0.0	0.0
d__Bacteria; k__norank_d__Bacteria; p__Firmicutes; c__Clostridia; o__Clostridia_UCG-014; f__norank_o__Clostridia_UCG-014; g__norank_f__norank_o__Clostridia_UCG-014; s__unclassified_g__norank_f__norank_o__Clostridia_UCG-014; OTU976	0.000171685609312	0.00013734848745	0.000103011365587	3.43371218624e-05	0.00346804930811	0.000721079559111	0.00216323867733	0.00106445077774	0.00181986745871	0.00212890155547	0.0	0.0	0.000206022731175	0.00013734848745	0.000858428046561	0.0	0.0322768945507	0.057652027607	0.000789753802836
others	0.555334271881	0.523366411427	0.675102152938	0.725612059197	0.633863269581	0.516533324177	0.361123510627	0.43288809532	0.341345328435	0.455447584383	0.334306218453	0.437832640868	0.704803763349	0.5811214504	0.424990557291	0.405109363733	0.431102564983	0.406036466024	0.317996085568
