# Supplementary material for: Polysaccharide, the Active Component of Dendrobium officinale, Ameliorates Metabolic Hypertension in Rats via Regulating Intestinal Flora-SCFAs-Vascular Axis
Source: Front Pharmacol. 2022 Jul 11;13:935714. doi: 10.3389/fphar.2022.935714 (PMC9310040; doi:10.3389/fphar.2022.935714)
Supplement: Supplementary file 1 [file DataSheet1.ZIP › Supplementary materials-raw data/Figure 7 & 8/Figure 7 & 8/interaction_results/HclusterAverage_20210811_135636823/bray_curtis_otu_table.xls]

	SD1_134	SD1_38	SD1_69	SD1_7	SD2_128	SD2_145	SD2_236	SD2_35	SD3_14	SD3_15	SD3_267	SD3_45	SD5_179	SD5_28	SD5_79	SD7_135	SD7_17	SD7_18	SD7_25
SD1_134	0.0	0.330632146413	0.444494042509	0.666311849741	0.789238746008	0.844109466744	0.876077327198	0.81674278062	0.932973938125	0.893520585105	0.87611166432	0.855715413934	0.709954331628	0.706520619442	0.539607870068	0.878000206023	0.912955396079	0.871201455894	0.911993956667
SD1_38	0.330632146413	0.0	0.460563815541	0.643889709165	0.812725337362	0.858119012464	0.916217422656	0.859801531436	0.954400302167	0.914706589294	0.911753596814	0.881124884112	0.758163650723	0.774027401023	0.599835181815	0.907289770971	0.922466778835	0.90856024448	0.881021872747
SD1_69	0.444494042509	0.460563815541	0.0	0.622875390585	0.72897709714	0.793153177901	0.869690622532	0.783676132267	0.926346873605	0.874944202177	0.882429694743	0.841980565189	0.66648353535	0.690656869141	0.69838272156	0.839199258318	0.891254335062	0.882601380352	0.883734505374
SD1_7	0.666311849741	0.643889709165	0.622875390585	0.0	0.701679085259	0.777873158672	0.82670054596	0.767640696357	0.890292895649	0.789341757374	0.895786835147	0.817257837448	0.643924046286	0.680046698486	0.750334786938	0.816880129108	0.889400130481	0.890533255503	0.854307591938
SD2_128	0.789238746008	0.812725337362	0.72897709714	0.701679085259	0.0	0.426570064897	0.516670672664	0.357106067369	0.688871338804	0.67311059987	0.724581945541	0.652405315386	0.551694536964	0.600830958349	0.662363080727	0.624489235312	0.730762627477	0.720633176527	0.730007210796
SD2_145	0.844109466744	0.858119012464	0.793153177901	0.777873158672	0.426570064897	0.0	0.375442090444	0.508532774783	0.642241527315	0.681626206091	0.686742437249	0.711533839234	0.637056621914	0.659444425368	0.646739690279	0.65542698211	0.727775297875	0.681248497751	0.729389142602
SD2_236	0.876077327198	0.916217422656	0.869690622532	0.82670054596	0.516670672664	0.375442090444	0.0	0.40541839783	0.636850599183	0.652336641143	0.592384026371	0.71201455894	0.689695429729	0.724684956907	0.666586546716	0.632077739244	0.686776774371	0.623012739072	0.727088555437
SD2_35	0.81674278062	0.859801531436	0.783676132267	0.767640696357	0.357106067369	0.508532774783	0.40541839783	0.0	0.665590770182	0.626240428527	0.581258798887	0.601758060639	0.582632283762	0.585791298973	0.622257322391	0.599354462109	0.74078906706	0.673007588504	0.782989389829
SD3_14	0.932973938125	0.954400302167	0.926346873605	0.890292895649	0.688871338804	0.642241527315	0.636850599183	0.665590770182	0.0	0.555746317344	0.536860900319	0.603715276586	0.825121038355	0.793771246094	0.786423102016	0.528619991072	0.440888644714	0.460083095835	0.530268172922
SD3_15	0.893520585105	0.914706589294	0.874944202177	0.789341757374	0.67311059987	0.681626206091	0.652336641143	0.626240428527	0.555746317344	0.0	0.593002094564	0.436974212821	0.72142293033	0.692545410844	0.717027778732	0.459602376129	0.578374480651	0.56803900697	0.516155615836
SD3_267	0.87611166432	0.911753596814	0.882429694743	0.895786835147	0.724581945541	0.686742437249	0.592384026371	0.581258798887	0.536860900319	0.593002094564	0.0	0.562854101569	0.849603406242	0.829893898293	0.774130412389	0.465783058064	0.475637812039	0.390275727089	0.601929746249
SD3_45	0.855715413934	0.881124884112	0.841980565189	0.817257837448	0.652405315386	0.711533839234	0.71201455894	0.601758060639	0.603715276586	0.436974212821	0.562854101569	0.0	0.715310922638	0.68142018336	0.713971774886	0.441266353054	0.613295333585	0.583456374687	0.600727946983
SD5_179	0.709954331628	0.758163650723	0.66648353535	0.643924046286	0.551694536964	0.637056621914	0.689695429729	0.582632283762	0.825121038355	0.72142293033	0.849603406242	0.715310922638	0.0	0.404422621296	0.575078116952	0.716650070391	0.848367269855	0.840847440168	0.814133159359
SD5_28	0.706520619442	0.774027401023	0.690656869141	0.680046698486	0.600830958349	0.659444425368	0.724684956907	0.585791298973	0.793771246094	0.692545410844	0.829893898293	0.68142018336	0.404422621296	0.0	0.572571507056	0.695017683618	0.877965868901	0.82467465577	0.837791436322
SD5_79	0.539607870068	0.599835181815	0.69838272156	0.750334786938	0.662363080727	0.646739690279	0.666586546716	0.622257322391	0.786423102016	0.717027778732	0.774130412389	0.713971774886	0.575078116952	0.572571507056	0.0	0.73948425643	0.815163273014	0.765752154654	0.759228101501
SD7_135	0.878000206023	0.907289770971	0.839199258318	0.816880129108	0.624489235312	0.65542698211	0.632077739244	0.599354462109	0.528619991072	0.459602376129	0.465783058064	0.441266353054	0.716650070391	0.695017683618	0.73948425643	0.0	0.531469972187	0.564261923566	0.609586924424
SD7_17	0.912955396079	0.922466778835	0.891254335062	0.889400130481	0.730762627477	0.727775297875	0.686776774371	0.74078906706	0.440888644714	0.578374480651	0.475637812039	0.613295333585	0.848367269855	0.877965868901	0.815163273014	0.531469972187	0.0	0.376746901075	0.528413968341
SD7_18	0.871201455894	0.90856024448	0.882601380352	0.890533255503	0.720633176527	0.681248497751	0.623012739072	0.673007588504	0.460083095835	0.56803900697	0.390275727089	0.583456374687	0.840847440168	0.82467465577	0.765752154654	0.564261923566	0.376746901075	0.0	0.595989424166
SD7_25	0.911993956667	0.881021872747	0.883734505374	0.854307591938	0.730007210796	0.729389142602	0.727088555437	0.782989389829	0.530268172922	0.516155615836	0.601929746249	0.600727946983	0.814133159359	0.837791436322	0.759228101501	0.609586924424	0.528413968341	0.595989424166	0.0
