# Supplementary material for: Polysaccharide, the Active Component of Dendrobium officinale, Ameliorates Metabolic Hypertension in Rats via Regulating Intestinal Flora-SCFAs-Vascular Axis
Source: Front Pharmacol. 2022 Jul 11;13:935714. doi: 10.3389/fphar.2022.935714 (PMC9310040; doi:10.3389/fphar.2022.935714)
Supplement: Supplementary file 1 [file DataSheet1.ZIP › Supplementary materials-raw data/Figure 7 & 8/Figure 7 & 8/interaction_results/HclusterAverage_20210811_135636823/hcluster.tre]

((SD1_7:0.3221794916,(SD1_69:0.2262644645,(SD1_134:0.1653160732,SD1_38:0.1653160732):0.06094839131):0.09591502707):0.09049090639,((SD7_25:0.2845051285,((SD7_135:0.2252171823,(SD3_15:0.2184871064,SD3_45:0.2184871064):0.006730075885):0.05597523149,(SD3_14:0.2396387735,(SD3_267:0.2164783848,(SD7_17:0.1883734505,SD7_18:0.1883734505):0.02810493424):0.0231603887):0.04155364031):0.003312714709):0.07469213091,(((SD2_128:0.1785530337,SD2_35:0.1785530337):0.05359595509,(SD2_145:0.1877210452,SD2_236:0.1877210452):0.04442794355):0.08575839256,(SD5_79:0.286912406,(SD5_179:0.2022113106,SD5_28:0.2022113106):0.08470109535):0.03099497533):0.04128987807):0.05347313856);
