# Supplementary material for: Polysaccharide, the Active Component of Dendrobium officinale, Ameliorates Metabolic Hypertension in Rats via Regulating Intestinal Flora-SCFAs-Vascular Axis
Source: Front Pharmacol. 2022 Jul 11;13:935714. doi: 10.3389/fphar.2022.935714 (PMC9310040; doi:10.3389/fphar.2022.935714)
Supplement: Supplementary file 1 [file DataSheet1.ZIP › Supplementary materials-raw data/Figure 7 & 8/Figure 7 & 8/interaction_results/KEGG/kegg.enzyme.profile.xls]

Enzyme	MG	anti	antipoly	poly	NG	Definition
1.-.-.-	3986	8266	7007	6098	4139	Oxidoreductases
1.1.-.-	20	147	113	20	73	Acting on the CH-OH group of donors
1.1.1.-	23980	29340	30256	16047	14959	With NAD+ or NADP+ as acceptor
1.1.1.1	21630	29452	27976	15288	13686	alcohol dehydrogenase
1.1.1.100	32162	40543	38715	20281	16653	3-oxoacyl-[acyl-carrier-protein] reductase
1.1.1.103	720	2251	1968	721	115	L-threonine 3-dehydrogenase
1.1.1.122	0	1	1	0	0	D-threo-aldose 1-dehydrogenase
1.1.1.127	1991	2084	1687	1914	889	2-dehydro-3-deoxy-D-gluconate 5-dehydrogenase
1.1.1.130	266	1169	1879	206	260	3-dehydro-L-gulonate 2-dehydrogenase
1.1.1.132	0	1116	919	10	0	GDP-mannose 6-dehydrogenase
1.1.1.133	17181	19081	18790	9401	7484	dTDP-4-dehydrorhamnose reductase
1.1.1.136	49	135	136	102	15	UDP-N-acetylglucosamine 6-dehydrogenase
1.1.1.14	18392	24045	26219	8517	5753	L-iditol 2-dehydrogenase
1.1.1.140	902	992	1502	317	264	sorbitol-6-phosphate 2-dehydrogenase
1.1.1.157	10186	6790	5875	8272	5467	3-hydroxybutyryl-CoA dehydrogenase
1.1.1.159	4369	7397	7688	515	229	7alpha-hydroxysteroid dehydrogenase
1.1.1.169	11827	13774	13181	7126	4434	2-dehydropantoate 2-reductase
1.1.1.17	1351	936	1720	762	67	mannitol-1-phosphate 5-dehydrogenase
1.1.1.18	1706	3115	2760	1287	1846	inositol 2-dehydrogenase
1.1.1.184	0	2	2	0	1	carbonyl reductase (NADPH)
1.1.1.189	0	2	2	0	1	prostaglandin-E2 9-reductase
1.1.1.193	21130	23080	22223	11415	6285	5-amino-6-(5-phosphoribosylamino)uracil reductase
1.1.1.197	0	2	2	0	1	15-hydroxyprostaglandin dehydrogenase (NADP+)
1.1.1.2	257	417	685	539	1449	alcohol dehydrogenase (NADP+)
1.1.1.202	396	1119	1274	722	1493	1,3-propanediol dehydrogenase
1.1.1.205	13557	15254	15393	9390	8359	IMP dehydrogenase
1.1.1.206	8	8	10	0	0	tropinone reductase I
1.1.1.215	1	0	1	1	1	gluconate 2-dehydrogenase
1.1.1.219	669	782	701	975	1790	dihydroflavonol 4-reductase
1.1.1.22	10317	11827	11545	6415	4942	UDP-glucose 6-dehydrogenase
1.1.1.23	13364	15009	15108	9075	5675	histidinol dehydrogenase
1.1.1.25	24197	28777	28518	10821	6638	shikimate dehydrogenase
1.1.1.251	49	300	495	68	117	galactitol-1-phosphate 5-dehydrogenase
1.1.1.26	5	45	48	5	14	glyoxylate reductase
1.1.1.261	2487	370	811	1171	2015	sn-glycerol-1-phosphate dehydrogenase
1.1.1.262	2175	3753	3153	2237	1333	4-hydroxythreonine-4-phosphate dehydrogenase
1.1.1.264	17	42	32	8	3	L-idonate 5-dehydrogenase
1.1.1.267	13291	14960	15017	8495	5371	1-deoxy-D-xylulose-5-phosphate reductoisomerase
1.1.1.27	13902	13184	13629	9078	7242	L-lactate dehydrogenase
1.1.1.271	4672	7670	7589	1946	2299	GDP-L-fucose synthase
1.1.1.276	169	42	32	9	66	serine 3-dehydrogenase (NADP+)
1.1.1.28	7422	9747	9981	4615	6361	D-lactate dehydrogenase
1.1.1.282	7	5	11	1	0	quinate/shikimate dehydrogenase
1.1.1.284	1263	877	1012	1150	125	S-(hydroxymethyl)glutathione dehydrogenase
1.1.1.29	8393	8786	9364	8000	5897	glycerate dehydrogenase
1.1.1.290	474	579	554	620	643	4-phosphoerythronate dehydrogenase
1.1.1.3	19602	24449	24396	11455	7185	homoserine dehydrogenase
1.1.1.30	87	9	4	512	127	3-hydroxybutyrate dehydrogenase
1.1.1.303	4	8	6	8	7	diacetyl reductase [(R)-acetoin forming]
1.1.1.304	38	12	14	362	999	diacetyl reductase [(S)-acetoin forming]
1.1.1.305	9	0	0	4	57	UDP-glucuronic acid dehydrogenase (UDP-4-keto-hexauronic acid decarboxylating)
1.1.1.306	0	6	1	3	4	S-(hydroxymethyl)mycothiol dehydrogenase
1.1.1.31	1231	139	102	1223	896	3-hydroxyisobutyrate dehydrogenase
1.1.1.335	63	34	22	32	92	UDP-N-acetyl-2-amino-2-deoxyglucuronate dehydrogenase
1.1.1.336	614	51	55	549	99	UDP-N-acetyl-D-mannosamine dehydrogenase
1.1.1.337	110	268	287	192	207	L-2-hydroxycarboxylate dehydrogenase (NAD+)
1.1.1.34	0	4	0	1	0	hydroxymethylglutaryl-CoA reductase (NADPH)
1.1.1.343	898	1700	2277	1362	2803	phosphogluconate dehydrogenase (NAD+-dependent, decarboxylating)
1.1.1.346	137	41	69	522	187	2,5-didehydrogluconate reductase (2-dehydro-L-gulonate-forming)
1.1.1.35	47	2269	1846	63	247	3-hydroxyacyl-CoA dehydrogenase
1.1.1.350	141	883	954	67	41	ureidoglycolate dehydrogenase (NAD+)
1.1.1.36	0	1	2	0	0	acetoacetyl-CoA reductase
1.1.1.363	905	1547	1569	1386	2874	glucose-6-phosphate dehydrogenase [NAD(P)+]
1.1.1.369	1706	3115	2760	1287	1846	D-chiro-inositol 1-dehydrogenase
1.1.1.37	1585	3482	3018	1863	1373	malate dehydrogenase
1.1.1.373	1	0	0	1	0	sulfolactaldehyde 3-reductase
1.1.1.38	13835	14404	14177	9425	6471	malate dehydrogenase (oxaloacetate-decarboxylating)
1.1.1.380	3678	5374	5066	183	71	L-gulonate 5-dehydrogenase
1.1.1.39	1	17	6	2	1	malate dehydrogenase (decarboxylating)
1.1.1.399	24248	31057	32584	15231	9364	2-oxoglutarate reductase
1.1.1.4	4	8	6	8	7	(R,R)-butanediol dehydrogenase
1.1.1.40	289	157	106	81	159	malate dehydrogenase (oxaloacetate-decarboxylating) (NADP+)
1.1.1.41	582	931	1284	273	75	isocitrate dehydrogenase (NAD+)
1.1.1.411	4	0	0	1	28	L-threonate 2-dehydrogenase
1.1.1.42	12158	13858	13658	7739	5461	isocitrate dehydrogenase (NADP+)
1.1.1.44	898	1700	2277	1362	2803	phosphogluconate dehydrogenase (NADP+-dependent, decarboxylating)
1.1.1.47	180	695	851	168	187	glucose 1-dehydrogenase [NAD(P)+]
1.1.1.49	905	1547	1569	1386	2874	glucose-6-phosphate dehydrogenase (NADP+)
1.1.1.57	6123	7554	7754	2867	1611	fructuronate reductase
1.1.1.58	414	433	838	651	1604	tagaturonate reductase
1.1.1.6	4365	4345	5064	4245	3817	glycerol dehydrogenase
1.1.1.60	1132	2145	2631	1307	2080	2-hydroxy-3-oxopropionate reductase
1.1.1.61	10	68	350	2	5	4-hydroxybutyrate dehydrogenase
1.1.1.67	3	9	5	3	11	mannitol 2-dehydrogenase
1.1.1.69	10887	13742	13485	7087	5070	gluconate 5-dehydrogenase
1.1.1.76	38	12	14	362	999	(S,S)-butanediol dehydrogenase
1.1.1.77	6770	7312	7726	1482	2744	lactaldehyde reductase
1.1.1.79	10	2	3	6	59	glyoxylate reductase (NADP+)
1.1.1.81	940	928	835	1630	2191	hydroxypyruvate reductase
1.1.1.83	94	170	173	165	151	D-malate dehydrogenase (decarboxylating)
1.1.1.85	12630	14419	14081	7964	5464	3-isopropylmalate dehydrogenase
1.1.1.86	12358	14187	13901	7722	5245	ketol-acid reductoisomerase (NADP+)
1.1.1.88	21	27	13	310	1384	hydroxymethylglutaryl-CoA reductase
1.1.1.90	2	2	20	77	134	aryl-alcohol dehydrogenase
1.1.1.91	0	1118	920	12	2	aryl-alcohol dehydrogenase (NADP+)
1.1.1.93	94	170	173	165	151	tartrate dehydrogenase
1.1.1.94	14338	15214	15605	9595	7097	glycerol-3-phosphate dehydrogenase [NAD(P)+]
1.1.1.95	24248	31057	32584	15231	9364	phosphoglycerate dehydrogenase
1.1.2.3	1	2	1	4	5	L-lactate dehydrogenase (cytochrome)
1.1.2.4	207	42	33	34	139	D-lactate dehydrogenase (cytochrome)
1.1.3.15	3870	3291	2768	1996	1402	(S)-2-hydroxy-acid oxidase
1.1.3.2	2	2	1	32	549	L-lactate oxidase
1.1.3.21	1	17	6	2	1	glycerol-3-phosphate oxidase
1.1.3.6	0	4	0	1	0	cholesterol oxidase
1.1.3.8	0	2	1	3	4	L-gulonolactone oxidase
1.1.5.12	5	0	0	2	30	D-lactate dehydrogenase (quinone)
1.1.5.2	1	2231	1837	20	0	glucose 1-dehydrogenase (PQQ, quinone)
1.1.5.3	8962	9387	8939	8045	5488	glycerol-3-phosphate dehydrogenase
1.1.5.4	53	1124	921	51	109	malate dehydrogenase (quinone)
1.1.5.8	1	0	0	1	0	quinate dehydrogenase (quinone)
1.1.98.-	10624	13297	13458	10858	13711	With other, known, physiological acceptors
1.1.99.1	16	1124	921	21	36	choline dehydrogenase
1.1.99.28	0	1118	919	12	2	glucose-fructose oxidoreductase
1.1.99.3	200	84	64	1028	250	gluconate 2-dehydrogenase (acceptor)
1.1.99.36	0	1	1	0	0	alcohol dehydrogenase (nicotinoprotein)
1.10.2.-	0	0	1	0	0	With a cytochrome as acceptor
1.10.3.-	11880	14007	14119	6871	4389	With oxygen as acceptor
1.10.3.17	3	1	1	3	1	superoxide oxidase
1.10.3.9	8	1	0	12	6	photosystem II
1.11.1.-	28	57	31	281	899	Peroxidases
1.11.1.1	2	2	2	0	0	NADH peroxidase
1.11.1.10	212	1251	1117	483	1333	chloride peroxidase
1.11.1.15	14063	19613	20105	8342	7726	-
1.11.1.21	18	1139	920	35	76	catalase-peroxidase
1.11.1.5	580	1683	1454	1162	782	cytochrome-c peroxidase
1.11.1.6	1118	2110	2522	1740	2291	catalase
1.11.1.9	2679	3923	2738	2654	647	glutathione peroxidase
1.12.2.1	255	462	398	64	0	cytochrome-c3 hydrogenase
1.12.5.1	56	0	0	50	142	hydrogen:quinone oxidoreductase
1.12.7.2	5099	2174	2568	3891	2606	ferredoxin hydrogenase
1.12.98.1	3625	5258	5060	151	38	coenzyme F420 hydrogenase
1.12.99.-	9	6	3	33	6	With unknown physiological acceptors
1.12.99.6	1174	1322	1854	2265	974	hydrogenase (acceptor)
1.13.11.1	0	1	1	0	0	catechol 1,2-dioxygenase
1.13.11.11	0	0	1	0	0	tryptophan 2,3-dioxygenase
1.13.11.15	5	0	0	2	29	3,4-dihydroxyphenylacetate 2,3-dioxygenase
1.13.11.2	25	1141	932	28	14	catechol 2,3-dioxygenase
1.13.11.24	1497	2131	2121	1860	1030	quercetin 2,3-dioxygenase
1.13.11.27	0	1	2	0	2	4-hydroxyphenylpyruvate dioxygenase
1.13.11.3	0	4	2	6	8	protocatechuate 3,4-dioxygenase
1.13.11.4	449	173	438	50	16	gentisate 1,2-dioxygenase
1.13.11.49	10	1123	921	18	7	chlorite O2-lyase
1.13.11.5	0	1	1	0	0	homogentisate 1,2-dioxygenase
1.13.11.53	2	0	1	2	1	acireductone dioxygenase (Ni2+-requiring)
1.13.11.54	2	0	1	2	1	acireductone dioxygenase [iron(II)-requiring]
1.13.11.6	0	0	1	0	0	3-hydroxyanthranilate 3,4-dioxygenase
1.13.11.79	0	5	1	1	0	aerobic 5,6-dimethylbenzimidazole synthase
1.13.11.81	1136	2700	2216	1395	1162	7,8-dihydroneopterin oxygenase
1.13.12.16	56	14	14	49	96	nitronate monooxygenase
1.14.-.-	13	1	2	15	37	Acting on paired donors, with incorporation or reduction of molecular oxygen
1.14.11.-	1	1116	919	11	1	With 2-oxoglutarate as one donor, and incorporation of one atom of oxygen into each donor
1.14.11.17	1	1	0	1	1	taurine dioxygenase
1.14.11.2	0	0	1	0	0	procollagen-proline 4-dioxygenase
1.14.11.33	5	7	1	5	32	DNA oxidative demethylase
1.14.12.17	22	1129	932	21	36	nitric oxide dioxygenase
1.14.13.-	7	3	1	7	31	With NADH or NADPH as one donor, and incorporation of one atom of oxygen into the other donor
1.14.13.1	0	1	0	0	0	salicylate 1-monooxygenase
1.14.13.149	10	4	2	10	64	phenylacetyl-CoA 1,2-epoxidase
1.14.13.212	22	7	5	15	10	1,3,7-trimethyluric acid 5-monooxygenase
1.14.13.22	0	4	0	0	0	cyclohexanone monooxygenase
1.14.13.59	1	0	0	1	0	L-lysine N6-monooxygenase (NADPH)
1.14.13.7	0	2	1	3	4	phenol 2-monooxygenase (NADPH)
1.14.13.81	75	66	33	44	50	magnesium-protoporphyrin IX monomethyl ester (oxidative) cyclase
1.14.13.82	1	0	0	1	1	vanillate monooxygenase
1.14.13.83	0	5	1	1	2	precorrin-3B synthase
1.14.14.1	0	0	1	0	0	unspecific monooxygenase
1.14.14.18	0	5	1	1	2	heme oxygenase (biliverdin-producing)
1.14.14.3	10	1122	920	15	6	bacterial luciferase
1.14.14.47	10	1	1	5	3	nitric-oxide synthase (flavodoxin)
1.14.14.5	5	1124	922	15	31	alkanesulfonate monooxygenase
1.14.14.9	6	2	2	7	47	4-hydroxyphenylacetate 3-monooxygenase
1.14.16.1	0	0	1	0	0	phenylalanine 4-monooxygenase
1.14.19.1	9	1117	919	22	7	stearoyl-CoA 9-desaturase
1.14.19.23	530	1119	945	540	20	acyl-lipid (n+3)-(Z)-desaturase (ferredoxin)
1.14.19.3	0	6	1	3	2	acyl-CoA 6-desaturase
1.14.19.45	530	1119	945	540	20	sn-1 oleoyl-lipid 12-desaturase
1.14.99.44	10	1	0	5	2	diapolycopene oxygenase
1.14.99.46	1	0	0	1	0	pyrimidine oxygenase
1.14.99.48	45	56	48	101	148	heme oxygenase (staphylobilin-producing)
1.14.99.60	7	0	0	4	29	3-demethoxyubiquinol 3-hydroxylase
1.15.1.1	4758	6647	6232	5283	3234	superoxide dismutase
1.15.1.2	6143	4639	4534	4958	4219	superoxide reductase
1.16.1.1	206	1159	987	34	77	mercury(II) reductase
1.16.1.3	9	0	0	4	57	-
1.16.1.9	5	7	2	6	42	ferric-chelate reductase (NADPH)
1.16.3.1	1474	2375	2907	1913	1108	ferroxidase
1.16.3.2	4376	5416	5473	4131	2303	bacterial non-heme ferritin
1.17.1.1	109	130	158	72	119	CDP-4-dehydro-6-deoxyglucose reductase
1.17.1.10	13	6	16	9	4	formate dehydrogenase (NADP+)
1.17.1.4	8375	12114	11913	1701	1588	xanthine dehydrogenase
1.17.1.8	14614	15468	15799	10787	7042	4-hydroxy-tetrahydrodipicolinate reductase
1.17.1.9	5984	9677	9460	2229	882	formate dehydrogenase
1.17.4.1	6051	10718	11004	7221	7608	ribonucleoside-diphosphate reductase
1.17.4.2	20831	25441	26498	12800	10146	ribonucleoside-triphosphate reductase (thioredoxin)
1.17.5.3	5	0	0	2	28	formate dehydrogenase-N
1.17.7.1	12782	14942	15017	7992	5570	(E)-4-hydroxy-3-methylbut-2-enyl-diphosphate synthase (ferredoxin)
1.17.7.3	12782	14942	15017	7992	5570	(E)-4-hydroxy-3-methylbut-2-enyl-diphosphate synthase (flavodoxin)
1.17.7.4	13427	16962	17365	8628	5481	4-hydroxy-3-methylbut-2-en-1-yl diphosphate reductase
1.17.99.6	11582	13221	13164	7037	5128	epoxyqueuosine reductase
1.18.1.-	1	0	0	1	0	With NAD+ or NADP+ as acceptor
1.18.1.1	4078	5367	5452	203	21	rubredoxin---NAD+ reductase
1.18.1.2	12400	13130	13431	8335	5461	ferredoxin---NADP+ reductase
1.18.1.3	1	1	1	1	1	ferredoxin---NAD+ reductase
1.18.6.1	1575	2187	1496	2361	1321	nitrogenase
1.19.1.1	12400	13130	13431	8335	5461	flavodoxin---NADP+ reductase
1.2.1.-	1	0	0	1	0	With NAD+ or NADP+ as acceptor
1.2.1.10	15469	20694	19843	10104	8169	acetaldehyde dehydrogenase (acetylating)
1.2.1.101	0	1116	919	10	0	L-tyrosine reductase
1.2.1.11	13337	15037	15143	8882	6501	aspartate-semialdehyde dehydrogenase
1.2.1.12	13941	16825	16642	9762	7352	glyceraldehyde-3-phosphate dehydrogenase (phosphorylating)
1.2.1.16	212	504	118	910	1582	succinate-semialdehyde dehydrogenase [NAD(P)+]
1.2.1.18	548	280	88	1658	558	malonate-semialdehyde dehydrogenase (acetylating)
1.2.1.19	1	0	0	1	2	aminobutyraldehyde dehydrogenase
1.2.1.20	211	504	118	909	1582	glutarate-semialdehyde dehydrogenase
1.2.1.21	5580	6644	6418	869	228	glycolaldehyde dehydrogenase
1.2.1.22	5580	6644	6418	869	228	lactaldehyde dehydrogenase
1.2.1.24	1	0	0	1	0	succinate-semialdehyde dehydrogenase (NAD+)
1.2.1.27	548	280	88	1658	558	methylmalonate-semialdehyde dehydrogenase (CoA-acylating)
1.2.1.3	7426	10166	11060	3075	2808	aldehyde dehydrogenase (NAD+)
1.2.1.38	26303	29870	29298	17157	11377	N-acetyl-gamma-glutamyl-phosphate reductase
1.2.1.39	5	2	1	5	32	phenylacetaldehyde dehydrogenase
1.2.1.4	0	1116	919	10	0	aldehyde dehydrogenase (NADP+)
1.2.1.41	12645	14918	14865	8280	6349	glutamate-5-semialdehyde dehydrogenase
1.2.1.46	0	2	1	3	2	formaldehyde dehydrogenase
1.2.1.60	5	2	2	5	32	5-carboxymethyl-2-hydroxymuconic-semialdehyde dehydrogenase
1.2.1.70	7737	10479	10265	4507	2635	glutamyl-tRNA reductase
1.2.1.71	1	0	0	1	1	succinylglutamate-semialdehyde dehydrogenase
1.2.1.72	5	0	0	2	28	erythrose-4-phosphate dehydrogenase
1.2.1.79	211	504	118	909	1582	succinate-semialdehyde dehydrogenase (NADP+)
1.2.1.8	272	260	328	583	1381	betaine-aldehyde dehydrogenase
1.2.1.87	3968	5722	5798	832	1656	propanal dehydrogenase (CoA-propanoylating)
1.2.1.88	407	3433	2813	112	354	L-glutamate gamma-semialdehyde dehydrogenase
1.2.1.9	52	138	139	105	19	glyceraldehyde-3-phosphate dehydrogenase (NADP+)
1.2.1.91	5	2	1	5	32	3-oxo-5,6-dehydrosuberyl-CoA semialdehyde dehydrogenase
1.2.1.99	17	42	32	9	4	4-(gamma-glutamylamino)butanal dehydrogenase
1.2.3.3	18	8	6	205	694	pyruvate oxidase
1.2.4.1	2053	6519	5582	2598	2483	pyruvate dehydrogenase (acetyl-transferring)
1.2.4.2	19	1124	921	25	38	oxoglutarate dehydrogenase (succinyl-transferring)
1.2.4.4	69	48	30	20	31	3-methyl-2-oxobutanoate dehydrogenase (2-methylpropanoyl-transferring)
1.2.5.1	435	624	587	605	617	pyruvate dehydrogenase (quinone)
1.2.5.3	15562	17515	17692	6010	3255	aerobic carbon monoxide dehydrogenase
1.2.7.-	14499	14961	14797	9882	5882	With an iron-sulfur protein as acceptor
1.2.7.1	22025	23720	23063	13753	9008	pyruvate synthase
1.2.7.11	10195	11775	11426	9976	6141	2-oxoacid oxidoreductase (ferredoxin)
1.2.7.12	1536	1731	1796	2111	2110	formylmethanofuran dehydrogenase
1.2.7.3	16531	20053	19511	16638	10622	2-oxoglutarate synthase
1.2.7.4	8550	11265	10515	4528	867	anaerobic carbon monoxide dehydrogenase
1.2.7.5	469	268	131	577	308	aldehyde ferredoxin oxidoreductase
1.2.7.8	7262	11327	11608	7539	6295	indolepyruvate ferredoxin oxidoreductase
1.2.99.7	3794	5278	5092	154	68	aldehyde dehydrogenase (FAD-independent)
1.20.4.1	11264	13488	14595	6772	6162	arsenate reductase (glutathione/glutaredoxin)
1.20.4.4	7109	10904	10072	3567	1414	arsenate reductase (thioredoxin)
1.21.4.1	193	1170	1010	121	37	D-proline reductase
1.21.4.2	4105	8982	10195	5581	1939	glycine reductase
1.21.4.3	3498	8032	9170	3878	1368	sarcosine reductase
1.21.4.4	3498	8032	9170	3878	1368	betaine reductase
1.21.98.3	546	19	42	564	36	anaerobic magnesium-protoporphyrin IX monomethyl ester cyclase
1.3.1.-	7	1121	929	11	0	With NAD+ or NADP+ as acceptor
1.3.1.10	807	617	553	1460	1736	enoyl-[acyl-carrier-protein] reductase (NADPH, Si-specific)
1.3.1.106	2274	2606	2273	2589	2388	cobalt-precorrin-6A reductase
1.3.1.114	24225	25347	25019	13952	8802	3-dehydro-bile acid Delta4,6-reductase
1.3.1.12	13241	14961	15082	8552	5612	prephenate dehydrogenase
1.3.1.22	57	62	63	22	33	3-oxo-5alpha-steroid 4-dehydrogenase (NADP+)
1.3.1.28	1	0	1	1	2	2,3-dihydro-2,3-dihydroxybenzoate dehydrogenase
1.3.1.31	197	715	1390	271	221	2-enoate reductase
1.3.1.32	0	0	0	0	2	maleylacetate reductase
1.3.1.34	148	639	1071	79	121	2,4-dienoyl-CoA reductase [(2E)-enoyl-CoA-producing]
1.3.1.38	0	1116	918	10	0	trans-2-enoyl-CoA reductase (NADPH)
1.3.1.45	0	0	1	0	0	2'-hydroxyisoflavone reductase
1.3.1.48	11	3	1	9	7	13,14-dehydro-15-oxoprostaglandin 13-reductase
1.3.1.54	2274	2606	2273	2589	2388	precorrin-6A reductase
1.3.1.74	2412	2919	1992	2518	1089	2-alkenal reductase [NAD(P)+]
1.3.1.76	20013	21656	21774	10259	5749	precorrin-2 dehydrogenase
1.3.1.85	269	206	125	300	239	crotonyl-CoA carboxylase/reductase
1.3.1.9	8579	6972	7387	8332	6507	enoyl-[acyl-carrier-protein] reductase (NADH)
1.3.1.98	13323	13983	14528	8792	6751	UDP-N-acetylmuramate dehydrogenase
1.3.3.11	0	1116	919	10	0	pyrroloquinoline-quinone synthase
1.3.3.15	130	57	38	544	152	coproporphyrinogen III oxidase (coproporphyrin-forming)
1.3.3.3	8	1	0	6	33	coproporphyrinogen oxidase
1.3.3.4	130	57	38	544	152	protoporphyrinogen oxidase
1.3.3.6	0	6	1	3	2	acyl-CoA oxidase
1.3.5.1	10637	17646	17895	2920	2514	succinate dehydrogenase
1.3.5.3	603	254	569	636	64	protoporphyrinogen IX dehydrogenase (quinone)
1.3.5.4	15222	23594	25565	7682	7984	fumarate reductase (quinol)
1.3.8.1	9063	4727	4791	6973	3953	short-chain acyl-CoA dehydrogenase
1.3.8.2	18	10	8	6	3	4,4'-diapophytoene desaturase (4,4'-diapolycopene-forming)
1.3.8.4	0	1	1	0	1	isovaleryl-CoA dehydrogenase
1.3.8.6	1	6	3	8	8	glutaryl-CoA dehydrogenase (ETF)
1.3.8.7	9	39	4	23	45	medium-chain acyl-CoA dehydrogenase
1.3.98.1	14542	15794	15875	9071	7106	dihydroorotate dehydrogenase (fumarate)
1.3.98.3	25252	28745	28317	15403	10322	coproporphyrinogen dehydrogenase
1.3.99.-	877	2753	2607	1280	1051	With unknown physiological acceptors
1.3.99.16	0	2	2	0	0	isoquinoline 1-oxidoreductase
1.3.99.23	21	21	3	20	14	all-trans-retinol 13,14-reductase
1.3.99.26	1	2	1	5	9	all-trans-zeta-carotene desaturase
1.3.99.28	1	2	1	5	9	phytoene desaturase (neurosporene-forming)
1.3.99.29	1	2	1	5	9	phytoene desaturase (zeta-carotene-forming)
1.3.99.31	1	2	1	5	9	phytoene desaturase (lycopene-forming)
1.4.1.1	982	2290	2444	715	251	alanine dehydrogenase
1.4.1.13	45391	46820	46599	29832	19457	glutamate synthase (NADPH)
1.4.1.16	8089	10075	10198	4136	2586	diaminopimelate dehydrogenase
1.4.1.2	420	465	400	75	68	glutamate dehydrogenase
1.4.1.21	148	128	104	115	171	aspartate dehydrogenase
1.4.1.24	253	42	32	515	188	3-dehydroquinate synthase II
1.4.1.3	46	211	92	17	5	glutamate dehydrogenase [NAD(P)+]
1.4.1.4	13221	14807	15286	8741	6750	glutamate dehydrogenase (NADP+)
1.4.1.9	533	1119	945	542	20	leucine dehydrogenase
1.4.3.-	5	1	1	2	29	With oxygen as acceptor
1.4.3.10	0	2	1	3	2	putrescine oxidase
1.4.3.16	10945	11956	11965	6045	3347	L-aspartate oxidase
1.4.3.19	10	8	3	9	7	glycine oxidase
1.4.3.21	1	0	0	1	0	primary-amine oxidase
1.4.3.4	558	1272	976	545	23	monoamine oxidase
1.4.3.5	64	1162	947	34	61	pyridoxal 5'-phosphate synthase
1.4.4.2	5251	5872	5053	6581	4651	glycine dehydrogenase (aminomethyl-transferring)
1.4.5.1	37	1118	921	39	130	D-amino acid dehydrogenase (quinone)
1.4.7.1	10174	9866	9633	5205	3294	glutamate synthase (ferredoxin)
1.5.1.-	1	0	0	1	0	With NAD+ or NADP+ as acceptor
1.5.1.2	13665	16040	16559	9472	7922	pyrroline-5-carboxylate reductase
1.5.1.20	5675	7305	6848	6379	5935	methylenetetrahydrofolate reductase [NAD(P)H]
1.5.1.24	13	4	4	5	3	N5-(carboxyethyl)ornithine synthase
1.5.1.3	12510	14718	14380	8059	6462	dihydrofolate reductase
1.5.1.34	182	2247	1870	29	98	6,7-dihydropteridine reductase
1.5.1.36	5	1	1	2	29	flavin reductase (NADH)
1.5.1.38	1	1119	920	14	6	FMN reductase (NADPH)
1.5.1.40	2	3	3	2	4	8-hydroxy-5-deazaflavin:NADPH oxidoreductase
1.5.1.41	9	0	0	4	57	riboflavin reductase [NAD(P)H]
1.5.1.5	27460	31293	32231	18781	14471	methylenetetrahydrofolate dehydrogenase (NADP+)
1.5.1.50	5	0	0	3	29	dihydromonapterin reductase
1.5.1.7	10897	12247	11283	6727	3404	saccharopine dehydrogenase (NAD+, L-lysine-forming)
1.5.3.-	1	0	0	1	0	With oxygen as acceptor
1.5.3.1	856	1443	1597	664	1374	sarcosine oxidase
1.5.5.-	84	980	1590	116	166	With a quinone or similar compound as acceptor
1.5.5.1	2	1	0	2	0	electron-transferring-flavoprotein dehydrogenase
1.5.5.2	407	3433	2813	112	348	proline dehydrogenase
1.5.8.1	0	0	0	1	1	dimethylamine dehydrogenase
1.5.8.2	0	0	0	1	1	trimethylamine dehydrogenase
1.6.1.1	5	0	0	2	28	NAD(P)+ transhydrogenase (Si-specific)
1.6.1.2	406	93	24	2136	586	NAD(P)+ transhydrogenase (Re/Si-specific)
1.6.2.4	0	0	1	0	0	NADPH---hemoprotein reductase
1.6.4.-	1037	568	547	1167	671	-
1.6.5.10	193	6	11	30	163	NADPH dehydrogenase (quinone)
1.6.5.2	54	1295	1104	114	17	NAD(P)H dehydrogenase (quinone)
1.6.5.5	670	735	492	1472	1525	NADPH:quinone reductase
1.6.99.3	718	1843	1574	1063	2127	-
1.7.1.13	1681	1803	1515	1266	416	preQ1 synthase
1.7.1.15	23	6	2	14	7	nitrite reductase (NADH)
1.7.1.17	2676	2247	1865	3059	908	FMN-dependent NADH-azoreductase
1.7.1.6	0	0	1	0	0	azobenzene reductase
1.7.1.7	56	32	24	335	1452	GMP reductase
1.7.2.2	324	615	870	586	323	ammonia-forming)
1.7.2.3	75	496	827	74	138	trimethylamine-N-oxide reductase
1.7.3.3	0	1118	919	12	2	factor-independent urate hydroxylase
1.7.5.1	581	129	102	2302	1061	nitrate reductase (quinone)
1.7.7.1	654	1675	1943	235	224	ferredoxin---nitrite reductase
1.7.99.-	582	1245	1021	2313	1061	With unknown physiological acceptors
1.7.99.1	6	1	5	8	4	hydroxylamine reductase
1.8.-.-	13	1117	919	24	35	Acting on a sulfur group of donors
1.8.1.13	28	0	0	25	71	bis-gamma-glutamylcystine reductase
1.8.1.14	10	1	0	5	3	CoA-disulfide reductase
1.8.1.2	32	3350	2757	48	72	assimilatory sulfite reductase (NADPH)
1.8.1.4	4657	6368	5669	6077	4659	dihydrolipoyl dehydrogenase
1.8.1.7	15	34	18	92	176	glutathione-disulfide reductase
1.8.1.8	1	0	0	1	0	protein-disulfide reductase
1.8.1.9	30641	36397	36771	18112	14899	thioredoxin-disulfide reductase
1.8.4.-	4	3	2	4	4	With a disulfide as acceptor
1.8.4.10	215	1211	1012	313	599	adenylyl-sulfate reductase (thioredoxin)
1.8.4.11	4461	6910	7500	5916	6930	peptide-methionine (S)-S-oxide reductase
1.8.4.12	3801	6800	7240	5345	6894	peptide-methionine (R)-S-oxide reductase
1.8.4.15	20	11	22	5	31	protein dithiol oxidoreductase (disulfide-forming)
1.8.4.16	253	42	32	516	188	thioredoxin:protein disulfide reductase
1.8.4.8	215	1211	1012	313	599	phosphoadenylyl-sulfate reductase (thioredoxin)
1.8.5.3	154	1984	3180	201	322	respiratory dimethylsulfoxide reductase
1.8.5.5	265	1499	2393	151	263	thiosulfate reductase (quinone)
1.8.5.7	25	1239	967	308	724	glutathionyl-hydroquinone reductase
1.8.5.9	43	6	12	30	100	protein dithiol:quinone oxidoreductase DsbB
1.8.7.3	14217	18408	17826	5855	3516	ferredoxin:CoB-CoM heterodisulfide reductase
1.8.98.4	14217	18408	17826	5855	3516	coenzyme F420:CoB-CoM heterodisulfide,ferredoxin reductase
1.8.98.5	14226	18414	17829	5888	3522	H2:CoB-CoM heterodisulfide,ferredoxin reductase
1.8.98.6	14220	18410	17827	5866	3518	formate:CoB-CoM heterodisulfide,ferredoxin reductase
1.8.99.2	7665	5942	5708	3710	1171	adenylyl-sulfate reductase
1.8.99.5	522	88	93	1068	388	dissimilatory sulfite reductase
1.9.6.1	143	533	812	564	219	nitrate reductase (cytochrome)
1.97.1.4	57492	64775	66464	35660	28962	[formate-C-acetyltransferase]-activating enzyme
1.97.1.9	4237	6953	7451	921	858	selenate reductase
2.1.-.-	1	0	0	1	0	Transferring one-carbon groups
2.1.1.-	84375	98052	96624	50441	44114	Methyltransferases
2.1.1.10	540	216	465	365	889	homocysteine S-methyltransferase
2.1.1.104	94	103	231	14	10	caffeoyl-CoA O-methyltransferase
2.1.1.107	18386	23332	23553	8641	5952	uroporphyrinogen-III C-methyltransferase
2.1.1.113	1	51	56	1	5	site-specific DNA-methyltransferase (cytosine-N4-specific)
2.1.1.13	16943	19414	18806	12314	9092	methionine synthase
2.1.1.130	19535	21917	21707	10285	4270	precorrin-2 C20-methyltransferase
2.1.1.131	10764	11225	10985	5960	3659	precorrin-3B C17-methyltransferase
2.1.1.132	18004	20285	19872	10581	6289	precorrin-6B C5,15-methyltransferase (decarboxylating)
2.1.1.133	10777	11233	10981	5985	3698	precorrin-4 C11-methyltransferase
2.1.1.14	1222	1915	1876	1205	1639	5-methyltetrahydropteroyltriglutamate---homocysteine S-methyltransferase
2.1.1.144	367	720	680	183	23	trans-aconitate 2-methyltransferase
2.1.1.148	3385	2668	2895	1850	1841	thymidylate synthase (FAD)
2.1.1.151	19535	21913	21707	10284	4270	cobalt-factor II C20-methyltransferase
2.1.1.152	0	5	1	1	0	precorrin-6A synthase (deacetylating)
2.1.1.163	3001	6037	6269	4263	2924	demethylmenaquinone methyltransferase
2.1.1.166	267	52	43	521	217	23S rRNA (uridine2552-2'-O)-methyltransferase
2.1.1.170	13862	13874	14192	9532	7070	16S rRNA (guanine527-N7)-methyltransferase
2.1.1.171	9817	11498	12191	4537	3364	16S rRNA (guanine966-N2)-methyltransferase
2.1.1.172	937	587	816	1226	1548	16S rRNA (guanine1207-N2)-methyltransferase
2.1.1.173	5	0	0	2	29	23S rRNA (guanine2445-N2)-methyltransferase
2.1.1.174	1	0	0	1	0	23S rRNA (guanine1835-N2)-methyltransferase
2.1.1.176	12809	15558	15496	8254	6314	16S rRNA (cytosine967-C5)-methyltransferase
2.1.1.177	13851	15012	15165	9531	7038	23S rRNA (pseudouridine1915-N3)-methyltransferase
2.1.1.178	170	42	32	10	67	16S rRNA (cytosine1407-C5)-methyltransferase
2.1.1.181	35	9	5	6	35	23S rRNA (adenine1618-N6)-methyltransferase
2.1.1.182	13167	15347	15376	9040	7043	16S rRNA (adenine1518-N6/adenine1519-N6)-dimethyltransferase
2.1.1.184	1	17	6	3	1	23S rRNA (adenine2085-N6)-dimethyltransferase
2.1.1.185	13227	14917	14908	8983	7025	23S rRNA (guanosine2251-2'-O)-methyltransferase
2.1.1.186	174	1158	950	21	95	23S rRNA (cytidine2498-2'-O)-methyltransferase
2.1.1.187	2122	2165	1964	2592	2041	23S rRNA (guanine745-N1)-methyltransferase
2.1.1.189	5	2	1	5	31	23S rRNA (uracil747-C5)-methyltransferase
2.1.1.190	12	10	11	4	29	23S rRNA (uracil1939-C5)-methyltransferase
2.1.1.191	22894	27318	26397	13675	8587	23S rRNA (cytosine1962-C5)-methyltransferase
2.1.1.192	13689	17252	17182	8781	5956	23S rRNA (adenine2503-C2)-methyltransferase
2.1.1.193	12956	14204	14104	8464	5971	16S rRNA (uracil1498-N3)-methyltransferase
2.1.1.195	10871	11464	11071	6001	3728	cobalt-precorrin-5B (C1)-methyltransferase
2.1.1.196	276	662	538	180	139	cobalt-precorrin-6B (C15)-methyltransferase [decarboxylating]
2.1.1.197	501	529	499	634	696	malonyl-[acyl-carrier protein] O-methyltransferase
2.1.1.198	13798	15584	15626	9619	7668	16S rRNA (cytidine1402-2'-O)-methyltransferase
2.1.1.199	22440	24873	24657	12748	9269	16S rRNA (cytosine1402-N4)-methyltransferase
2.1.1.201	3001	6037	6269	4263	2924	2-methoxy-6-polyprenyl-1,4-benzoquinol methylase
2.1.1.207	12770	13930	13798	8294	6246	tRNA (cytidine34-2'-O)-methyltransferase
2.1.1.213	12	60	60	1	0	tRNA (guanine10-N2)-dimethyltransferase
2.1.1.217	12496	12760	12835	7748	6019	tRNA (adenine22-N1)-methyltransferase
2.1.1.219	254	48	33	521	192	tRNA (adenine57-N1/adenine58-N1)-methyltransferase
2.1.1.220	254	48	33	521	192	tRNA (adenine58-N1)-methyltransferase
2.1.1.222	20	2	1	18	64	2-polyprenyl-6-hydroxyphenol methylase
2.1.1.226	12818	14409	14555	8349	6351	23S rRNA (cytidine1920-2'-O)-methyltransferase
2.1.1.227	12818	14409	14555	8349	6351	16S rRNA (cytidine1409-2'-O)-methyltransferase
2.1.1.228	11514	14881	14858	8420	5098	tRNA (guanine37-N1)-methyltransferase
2.1.1.245	9371	14320	13888	1008	31	5-methyltetrahydrosarcinapterin---corrinoid/iron-sulfur protein Co-methyltransferase
2.1.1.250	354	956	801	144	22	trimethylamine---corrinoid protein Co-methyltransferase
2.1.1.264	5	0	0	2	29	23S rRNA (guanine2069-N7)-methyltransferase
2.1.1.266	7	13	6	4	33	23S rRNA (adenine2030-N6)-methyltransferase
2.1.1.271	10777	11233	10981	5985	3698	cobalt-precorrin-4 methyltransferase
2.1.1.289	276	662	538	180	139	cobalt-precorrin-7 (C5)-methyltransferase
2.1.1.297	13059	14559	14669	8763	6742	peptide chain release factor N5-glutamine methyltransferase
2.1.1.298	12	6	11	3	29	ribosomal protein L3 N5-glutamine methyltransferase
2.1.1.33	12988	14357	14187	8340	6750	tRNA (guanine46-N7)-methyltransferase
2.1.1.34	667	575	558	1110	797	tRNA (guanosine18-2'-O)-methyltransferase
2.1.1.35	18	3	3	192	718	tRNA (uracil54-C5)-methyltransferase
2.1.1.37	13244	14269	13822	14640	10617	DNA (cytosine-5-)-methyltransferase
2.1.1.45	11591	12379	12023	7310	5812	thymidylate synthase
2.1.1.63	9922	14498	14631	6900	5951	methylated-DNA---[protein]-cysteine S-methyltransferase
2.1.1.64	20	2	1	18	64	3-demethylubiquinol 3-O-methyltransferase
2.1.1.67	0	1116	918	10	0	thiopurine S-methyltransferase
2.1.1.72	36929	38895	37633	29337	25430	site-specific DNA-methyltransferase (adenine-specific)
2.1.1.74	3373	3305	3457	4598	3567	methylenetetrahydrofolate---tRNA-(uracil54-C5)-methyltransferase [NAD(P)H-oxidizing]
2.1.1.77	297	1180	951	575	339	protein-L-isoaspartate(D-aspartate) O-methyltransferase
2.1.1.79	4053	6532	6200	1510	2514	cyclopropane-fatty-acyl-phospholipid synthase
2.1.1.80	4950	4360	3507	3964	5120	protein-glutamate O-methyltransferase
2.1.1.86	12	45	52	19	6	tetrahydromethanopterin S-methyltransferase
2.1.1.90	259	505	444	64	0	methanol---corrinoid protein Co-methyltransferase
2.1.1.95	0	1116	918	10	0	tocopherol C-methyltransferase
2.1.2.1	13228	14940	14875	8889	6782	glycine hydroxymethyltransferase
2.1.2.10	1700	2808	2720	2328	2375	aminomethyltransferase
2.1.2.11	4442	3534	2605	3335	2210	3-methyl-2-oxobutanoate hydroxymethyltransferase
2.1.2.13	9	0	0	4	57	UDP-4-amino-4-deoxy-L-arabinose formyltransferase
2.1.2.2	13564	15910	15914	9198	7344	phosphoribosylglycinamide formyltransferase
2.1.2.3	26634	29761	29582	18334	12968	phosphoribosylaminoimidazolecarboxamide formyltransferase
2.1.2.5	2448	2113	1570	2544	1039	glutamate formimidoyltransferase
2.1.2.9	13485	15038	15124	9014	7119	methionyl-tRNA formyltransferase
2.1.3.-	44	1155	987	20	11	Carboxy- and carbamoyltransferases
2.1.3.11	81	118	87	43	49	N-succinylornithine carbamoyltransferase
2.1.3.15	16276	18016	17599	11129	7154	acetyl-CoA carboxytransferase
2.1.3.2	12744	14994	15080	8302	6401	aspartate carbamoyltransferase
2.1.3.3	13630	15305	15046	9198	6303	ornithine carbamoyltransferase
2.1.3.6	74	982	1585	100	150	putrescine carbamoyltransferase
2.1.4.1	32	486	787	47	66	glycine amidinotransferase
2.10.1.1	5940	10171	9733	3052	1145	molybdopterin molybdotransferase
2.2.1.1	34893	38432	41260	21872	18266	transketolase
2.2.1.2	10445	12489	13397	4671	3091	transaldolase
2.2.1.6	40903	46861	46779	24164	19232	acetolactate synthase
2.2.1.7	14079	15202	15632	8568	5758	1-deoxy-D-xylulose-5-phosphate synthase
2.2.1.9	639	1857	1708	690	672	2-succinyl-5-enolpyruvyl-6-hydroxy-3-cyclohexene-1-carboxylic-acid synthase
2.3.1.-	18665	20800	21397	19784	20232	Transferring groups other than aminoacyl groups
2.3.1.1	24484	28304	27651	15500	10844	amino-acid N-acetyltransferase
2.3.1.102	1	0	0	1	0	N6-hydroxylysine N-acetyltransferase
2.3.1.109	1	1116	919	10	1	arginine N-succinyltransferase
2.3.1.117	1270	1280	1430	1310	849	2,3,4,5-tetrahydropyridine-2,6-dicarboxylate N-succinyltransferase
2.3.1.118	896	2303	2278	676	96	N-hydroxyarylamine O-acetyltransferase
2.3.1.12	773	2794	2392	1157	1115	dihydrolipoyllysine-residue acetyltransferase
2.3.1.129	793	2968	2468	764	909	acyl-[acyl-carrier-protein]---UDP-N-acetylglucosamine O-acyltransferase
2.3.1.15	5	0	0	2	29	glycerol-3-phosphate 1-O-acyltransferase
2.3.1.157	5729	6042	6058	7009	6285	glucosamine-1-phosphate N-acetyltransferase
2.3.1.16	1553	333	287	470	500	acetyl-CoA C-acyltransferase
2.3.1.164	49	89	97	37	61	isopenicillin-N N-acyltransferase
2.3.1.168	10	1	1	5	3	dihydrolipoyllysine-residue (2-methylpropanoyl)transferase
2.3.1.169	20088	29213	28571	3750	108	CO-methylating acetyl-CoA synthase
2.3.1.174	5	0	0	2	28	3-oxoadipyl-CoA thiolase
2.3.1.179	13716	16643	16313	10038	7089	beta-ketoacyl-[acyl-carrier-protein] synthase II
2.3.1.18	1045	1551	1815	1224	1697	galactoside O-acetyltransferase
2.3.1.180	10168	9955	9538	10043	7597	beta-ketoacyl-[acyl-carrier-protein] synthase III
2.3.1.181	657	670	634	640	711	lipoyl(octanoyl) transferase
2.3.1.182	489	600	557	631	614	(R)-citramalate synthase
2.3.1.183	8469	12516	12283	5386	4908	phosphinothricin acetyltransferase
2.3.1.187	1	1	0	1	1	acetyl-S-ACP:malonate ACP transferase
2.3.1.19	2844	3372	3222	2468	2552	phosphate butyryltransferase
2.3.1.191	752	2910	2449	746	859	UDP-3-O-(3-hydroxymyristoyl)glucosamine N-acyltransferase
2.3.1.193	5	0	0	2	29	tRNAMet cytidine acetyltransferase
2.3.1.222	0	0	0	77	134	phosphate propanoyltransferase
2.3.1.223	5	0	0	2	28	3-oxo-5,6-didehydrosuberyl-CoA thiolase
2.3.1.234	15690	17231	16588	11538	8433	N6-L-threonylcarbamoyladenine synthase
2.3.1.241	703	616	579	686	808	Kdo2-lipid IVA lauroyltransferase
2.3.1.242	5	0	0	2	28	Kdo2-lipid IVA palmitoleoyltransferase
2.3.1.243	5	0	0	2	29	lauroyl-Kdo2-lipid IVA myristoyltransferase
2.3.1.245	106	1181	952	58	65	3-hydroxy-5-phosphonooxypentane-2,4-dione thiolase
2.3.1.251	5	0	0	2	28	lipid IVA palmitoyltransferase
2.3.1.266	12298	12503	12297	7988	5568	[ribosomal protein S18]-alanine N-acetyltransferase
2.3.1.267	1660	92	147	142	665	[ribosomal protein S5]-alanine N-acetyltransferase
2.3.1.269	722	1727	1488	1164	904	apolipoprotein N-acyltransferase
2.3.1.274	13131	14787	14499	8934	6982	phosphate acyltransferase
2.3.1.275	16697	16379	16662	11480	8299	acyl phosphate:glycerol-3-phosphate acyltransferase
2.3.1.28	9736	10219	10267	6163	3513	chloramphenicol O-acetyltransferase
2.3.1.280	265	462	398	67	1	(aminoalkyl)phosphonate N-acetyltransferase
2.3.1.29	1471	3289	2788	1787	1022	glycine C-acetyltransferase
2.3.1.30	15717	16588	16418	9259	7649	serine O-acetyltransferase
2.3.1.31	12590	14928	15038	8169	6201	homoserine O-acetyltransferase
2.3.1.35	24127	27139	26694	14455	10498	glutamate N-acetyltransferase
2.3.1.37	2	0	0	2	0	5-aminolevulinate synthase
2.3.1.39	13565	15534	15280	9497	6753	[acyl-carrier-protein] S-malonyltransferase
2.3.1.40	19	2231	1837	24	58	acyl-[acyl-carrier-protein]---phospholipid O-acyltransferase
2.3.1.41	218	131	108	37	125	beta-ketoacyl-[acyl-carrier-protein] synthase I
2.3.1.46	12590	14928	15038	8169	6201	homoserine O-succinyltransferase
2.3.1.47	852	1781	1482	1227	984	8-amino-7-oxononanoate synthase
2.3.1.48	32	486	769	47	66	histone acetyltransferase
2.3.1.51	23891	25890	25607	14455	9916	1-acylglycerol-3-phosphate O-acyltransferase
2.3.1.54	22540	26622	26606	14304	13072	formate C-acetyltransferase
2.3.1.57	2597	1312	1204	2792	3182	diamine N-acetyltransferase
2.3.1.61	75	1170	949	44	67	dihydrolipoyllysine-residue succinyltransferase
2.3.1.7	0	2	1	3	2	carnitine O-acetyltransferase
2.3.1.74	0	1118	919	12	2	chalcone synthase
2.3.1.79	13069	14181	13365	8662	8229	maltose O-acetyltransferase
2.3.1.8	23253	29407	29536	11665	8931	phosphate acetyltransferase
2.3.1.81	809	236	642	1081	2453	aminoglycoside 3-N-acetyltransferase
2.3.1.82	18	68	351	2	0	aminoglycoside 6'-N-acetyltransferase
2.3.1.89	13	3	2	192	690	tetrahydrodipicolinate N-acetyltransferase
2.3.1.9	9575	6314	5880	7150	4746	acetyl-CoA C-acetyltransferase
2.3.2.-	6	5	5	7	6	Aminoacyltransferases
2.3.2.10	211	287	824	55	20	UDP-N-acetylmuramoylpentapeptide-lysine N6-alanyltransferase
2.3.2.13	0	0	1	0	0	protein-glutamine gamma-glutamyltransferase
2.3.2.16	10	1	0	5	3	lipid II:glycine glycyltransferase
2.3.2.17	113	172	581	19	5	N-acetylmuramoyl-L-alanyl-D-glutamyl-L-lysyl-(N6-glycyl)-D-alanyl-D-alanine-diphosphoundecaprenyl-N-acetylglucosamine:glycine glycyltransferase
2.3.2.18	10	1	0	5	3	N-acetylmuramoyl-L-alanyl-D-glutamyl-L-lysyl-(N6-triglycine)-D-alanyl-D-alanine-diphosphoundecaprenyl-N-acetylglucosamine:glycine glycyltransferase
2.3.2.2	2354	2613	2632	2294	942	gamma-glutamyltransferase
2.3.2.3	81	201	197	387	848	lysyltransferase
2.3.2.5	0	0	0	0	2	glutaminyl-peptide cyclotransferase
2.3.2.6	298	1204	997	543	225	lysine/arginine leucyltransferase
2.3.2.8	0	1116	919	10	0	arginyltransferase
2.3.3.-	72	31	11	43	48	Acyl groups converted into alkyl groups on transfer
2.3.3.1	19782	22874	22858	10746	6442	citrate (Si)-synthase
2.3.3.10	20	32	14	308	1380	hydroxymethylglutaryl-CoA synthase
2.3.3.13	13639	17605	17565	9454	7536	2-isopropylmalate synthase
2.3.3.14	673	1042	781	711	333	homocitrate synthase
2.3.3.15	239	2	1	519	187	sulfoacetaldehyde acetyltransferase
2.3.3.5	4	2	1	4	30	2-methylcitrate synthase
2.3.3.9	157	7	3	7	94	malate synthase
2.4.-.-	4363	4768	4451	3017	2448	Glycosyltransferases
2.4.1.-	18438	27219	26545	13156	21592	Hexosyltransferases
2.4.1.1	22483	24723	25047	12924	9489	glycogen phosphorylase
2.4.1.10	49	136	136	102	15	levansucrase
2.4.1.12	199	578	470	303	253	cellulose synthase (UDP-forming)
2.4.1.129	26758	32798	31757	18412	17025	peptidoglycan glycosyltransferase
2.4.1.144	209	115	189	469	1331	beta-1,4-mannosyl-glycoprotein 4-beta-N-acetylglucosaminyltransferase
2.4.1.15	6	37	23	7	11	alpha,alpha-trehalose-phosphate synthase (UDP-forming)
2.4.1.173	3	43	47	0	0	sterol 3beta-glucosyltransferase
2.4.1.18	20819	23338	22968	12164	8166	1,4-alpha-glucan branching enzyme
2.4.1.180	38	35	22	7	38	lipopolysaccharide N-acetylmannosaminouronosyltransferase
2.4.1.182	710	1734	1462	704	839	lipid-A-disaccharide synthase
2.4.1.187	8549	7921	7098	4888	3083	N-acetylglucosaminyldiphosphoundecaprenol N-acetyl-beta-D-mannosaminyltransferase
2.4.1.20	2213	632	442	982	1392	cellobiose phosphorylase
2.4.1.21	19110	19107	18755	8943	6971	starch synthase (glycosyl-transferring)
2.4.1.212	52	47	77	9	4	hyaluronan synthase
2.4.1.227	13873	15044	15150	9442	7043	undecaprenyldiphospho-muramoylpentapeptide beta-N-acetylglucosaminyltransferase
2.4.1.230	726	438	361	763	305	kojibiose phosphorylase
2.4.1.246	0	1116	919	10	0	mannosylfructose-phosphate synthase
2.4.1.25	16345	21371	21152	7802	5453	4-alpha-glucanotransferase
2.4.1.266	0	0	0	0	2	glucosyl-3-phosphoglycerate synthase
2.4.1.315	1526	3323	3193	1855	3143	diglucosyl diacylglycerol synthase (1,6-linking)
2.4.1.325	5	0	0	2	28	TDP-N-acetylfucosamine:lipid II N-acetylfucosaminyltransferase
2.4.1.345	1	5	0	3	2	phosphatidyl-myo-inositol alpha-mannosyltransferase
2.4.1.346	0	5	0	1	2	phosphatidyl-myo-inositol dimannoside synthase
2.4.1.347	6	37	23	7	11	alpha,alpha-trehalose-phosphate synthase (ADP-forming)
2.4.1.348	278	214	135	300	239	N-acetyl-alpha-D-glucosaminyl-diphospho-ditrans,octacis-undecaprenol 3-alpha-mannosyltransferase
2.4.1.4	4445	6711	6486	458	35	amylosucrase
2.4.1.46	3	6	1	12	2	monogalactosyldiacylglycerol synthase
2.4.1.5	3	3	4	79	136	dextransucrase
2.4.1.52	366	13	14	343	995	poly(glycerol-phosphate) alpha-glucosyltransferase
2.4.1.58	57	0	0	50	142	lipopolysaccharide glucosyltransferase I
2.4.1.7	3216	2460	2789	1586	2716	sucrose phosphorylase
2.4.1.8	51	27	14	305	1384	maltose phosphorylase
2.4.1.80	0	1	0	0	0	ceramide glucosyltransferase
2.4.1.83	5189	8868	7973	1506	1127	dolichyl-phosphate beta-D-mannosyltransferase
2.4.1.87	2	8	5	1	4	N-acetyllactosaminide 3-alpha-galactosyltransferase
2.4.2.-	79	229	225	113	50	Pentosyltransferases
2.4.2.1	16338	16696	17048	11525	6986	purine-nucleoside phosphorylase
2.4.2.10	18969	23418	23858	11010	7938	orotate phosphoribosyltransferase
2.4.2.14	18235	24151	24364	10448	8351	amidophosphoribosyltransferase
2.4.2.17	12128	13582	13842	7249	5240	ATP phosphoribosyltransferase
2.4.2.18	11082	12735	12539	6743	5793	anthranilate phosphoribosyltransferase
2.4.2.19	11358	11841	12053	6042	3171	nicotinate-nucleotide diphosphorylase (carboxylating)
2.4.2.2	4090	3804	3643	3638	1750	pyrimidine-nucleoside phosphorylase
2.4.2.21	11502	12098	11717	6813	4407	nicotinate-nucleotide---dimethylbenzimidazole phosphoribosyltransferase
2.4.2.22	12417	12573	12506	7137	4795	xanthine phosphoribosyltransferase
2.4.2.28	55	1232	1015	60	73	S-methyl-5'-thioadenosine phosphorylase
2.4.2.29	13322	15039	15122	8880	6472	tRNA-guanosine34 transglycosylase
2.4.2.3	11395	12406	11933	6922	4955	uridine phosphorylase
2.4.2.4	5	7	1	6	30	thymidine phosphorylase
2.4.2.43	8	0	0	4	56	lipid IVA 4-amino-4-deoxy-L-arabinosyltransferase
2.4.2.45	0	5	0	1	2	decaprenyl-phosphate phosphoribosyltransferase
2.4.2.46	0	5	0	1	2	galactan 5-O-arabinofuranosyltransferase
2.4.2.52	1466	1605	1598	1246	1130	triphosphoribosyl-dephospho-CoA synthase
2.4.2.53	4759	6992	7222	973	1400	undecaprenyl-phosphate 4-deoxy-4-formamido-L-arabinose transferase
2.4.2.6	8	5	6	483	2059	nucleoside deoxyribosyltransferase
2.4.2.60	5	34	22	4	19	cysteine-dependent adenosine diphosphate thiazole synthase
2.4.2.7	10763	13259	13249	7382	6428	adenine phosphoribosyltransferase
2.4.2.8	9904	10276	10455	8868	6811	hypoxanthine phosphoribosyltransferase
2.4.2.9	14343	16680	17087	11011	8341	uracil phosphoribosyltransferase
2.4.99.-	1	0	0	1	1	Transferring other glycosyl groups
2.4.99.12	711	1763	1518	699	808	lipid IVA 3-deoxy-D-manno-octulosonic acid transferase
2.4.99.13	711	1763	1518	699	808	(Kdo)-lipid IVA 3-deoxy-D-manno-octulosonic acid transferase
2.4.99.14	711	1763	1518	699	808	(Kdo)2-lipid IVA (2-8) 3-deoxy-D-manno-octulosonic acid transferase
2.4.99.15	711	1763	1518	699	808	(Kdo)3-lipid IVA (2-4) 3-deoxy-D-manno-octulosonic acid transferase
2.4.99.17	13219	15197	14932	9252	6681	S-adenosylmethionine:tRNA ribosyltransferase-isomerase
2.4.99.18	236	22	0	514	220	dolichyl-diphosphooligosaccharide---protein glycotransferase
2.5.1.-	21	2	2	13	10	Transferring alkyl or aryl groups, other than methyl groups (only sub-subclass identified to date)
2.5.1.1	39153	44949	44864	25478	18063	dimethylallyltranstransferase
2.5.1.10	39153	44949	44864	25478	18063	(2E,6E)-farnesyl diphosphate synthase
2.5.1.105	4242	3233	2703	2886	2777	7,8-dihydropterin-6-yl-methyl-4-(beta-D-ribofuranosyl)aminobenzene 5'-phosphate synthase
2.5.1.114	0	22	0	6	36	tRNAPhe (4-demethylwyosine37-C7) aminocarboxypropyltransferase
2.5.1.128	11	0	0	12	4	N4-bis(aminopropyl)spermidine synthase
2.5.1.129	1795	2271	2181	1838	2327	flavin prenyltransferase
2.5.1.132	2	8	5	1	4	3-deoxy-D-glycero-D-galacto-nonulopyranosonate 9-phosphate synthase
2.5.1.143	9434	10834	10216	4860	2840	pyridinium-3,5-biscarboxylic acid mononucleotide synthase
2.5.1.144	16	99	114	5	34	S-sulfo-L-cysteine synthase (O-acetyl-L-serine-dependent)
2.5.1.145	17729	22292	22152	9351	6667	phosphatidylglycerol---prolipoprotein diacylglyceryl transferase
2.5.1.15	8554	12218	11126	5378	3281	dihydropteroate synthase
2.5.1.16	11024	10763	10382	6503	3155	spermidine synthase
2.5.1.17	12440	13197	13402	8155	6513	corrinoid adenosyltransferase
2.5.1.18	38	27	4	42	165	glutathione transferase
2.5.1.19	13666	14965	14988	8684	4341	3-phosphoshikimate 1-carboxyvinyltransferase
2.5.1.21	0	1116	919	10	0	squalene synthase
2.5.1.26	242	1106	1095	82	53	alkylglycerone-phosphate synthase
2.5.1.29	39070	44937	44842	25420	17862	geranylgeranyl diphosphate synthase
2.5.1.3	21900	24045	23738	10714	5841	thiamine phosphate synthase
2.5.1.30	13019	12662	12420	8141	5906	heptaprenyl diphosphate synthase
2.5.1.31	13351	15050	15140	8935	7047	ditrans,polycis-undecaprenyl-diphosphate synthase [(2E,6E)-farnesyl-diphosphate specific]
2.5.1.32	9	1121	920	22	7	15-cis-phytoene synthase
2.5.1.39	703	1630	1402	1164	908	4-hydroxybenzoate polyprenyltransferase
2.5.1.46	1	22	0	7	43	deoxyhypusine synthase
2.5.1.47	17658	19475	19031	12914	10339	cysteine synthase
2.5.1.48	31	1127	927	34	45	cystathionine gamma-synthase
2.5.1.49	29557	32651	32604	15325	10510	O-acetylhomoserine aminocarboxypropyltransferase
2.5.1.54	23189	26783	27164	13096	8300	3-deoxy-7-phosphoheptulonate synthase
2.5.1.55	795	1764	1519	1205	930	3-deoxy-8-phosphooctulonate synthase
2.5.1.56	1180	1056	1822	2192	3423	N-acetylneuraminate synthase
2.5.1.57	2	8	5	1	4	N-acylneuraminate-9-phosphate synthase
2.5.1.6	14978	16974	17505	11222	8493	methionine adenosyltransferase
2.5.1.61	7826	11023	10835	4404	2148	hydroxymethylbilane synthase
2.5.1.63	421	130	198	539	1532	adenosyl-fluoride synthase
2.5.1.68	0	6	1	3	4	(2Z,6E)-farnesyl diphosphate synthase
2.5.1.7	21013	25017	24121	13487	11019	UDP-N-acetylglucosamine 1-carboxyvinyltransferase
2.5.1.72	11314	12944	12909	5922	2850	quinolinate synthase
2.5.1.74	2350	3680	3460	2717	4694	1,4-dihydroxy-2-naphthoate polyprenyltransferase
2.5.1.75	13415	15108	15172	8961	7087	tRNA dimethylallyltransferase
2.5.1.78	11536	11708	11194	6640	3356	6,7-dimethyl-8-ribityllumazine synthase
2.5.1.9	11275	11679	11079	6577	3346	riboflavin synthase
2.5.1.90	795	1789	1519	1212	959	all-trans-octaprenyl-diphosphate synthase
2.5.1.96	10	1	0	5	2	4,4'-diapophytoene synthase
2.6.1.-	11480	11901	11740	10827	9533	Transaminases
2.6.1.1	14332	16992	15799	9199	5134	aspartate transaminase
2.6.1.102	29	0	0	3	2	GDP-perosamine synthase
2.6.1.11	32825	35375	34993	17796	11419	acetylornithine transaminase
2.6.1.112	728	1702	1413	156	89	(S)-ureidoglycine---glyoxylate transaminase
2.6.1.117	53	138	140	185	153	L-glutamine---4-(methylsulfanyl)-2-oxobutanoate aminotransferase
2.6.1.13	15	35	23	10	21	ornithine aminotransferase
2.6.1.16	14329	15399	15631	10082	8655	glutamine---fructose-6-phosphate transaminase (isomerizing)
2.6.1.17	32039	33129	32713	16575	10537	succinyldiaminopimelate transaminase
2.6.1.18	0	1	0	0	0	beta-alanine---pyruvate transaminase
2.6.1.19	1319	3355	3144	1205	2292	4-aminobutyrate---2-oxoglutarate transaminase
2.6.1.2	13926	15211	15062	4862	867	alanine transaminase
2.6.1.21	370	388	1156	547	1442	D-amino-acid transaminase
2.6.1.22	974	2605	2560	766	1451	(S)-3-amino-2-methylpropionate transaminase
2.6.1.37	2024	2567	2403	1939	1674	2-aminoethylphosphonate---pyruvate transaminase
2.6.1.42	13826	17019	17022	8936	6528	branched-chain-amino-acid transaminase
2.6.1.44	415	26	2	1545	474	alanine---glyoxylate transaminase
2.6.1.45	415	26	2	1545	474	serine---glyoxylate transaminase
2.6.1.48	974	2605	2560	766	1451	5-aminovalerate transaminase
2.6.1.51	415	26	2	1545	474	serine---pyruvate transaminase
2.6.1.52	11869	13226	13671	7475	5416	phosphoserine transaminase
2.6.1.57	411	689	1054	122	86	aromatic-amino-acid transaminase
2.6.1.59	4752	6961	7162	968	1399	dTDP-4-amino-4,6-dideoxygalactose transaminase
2.6.1.62	4377	6845	6433	1311	893	adenosylmethionine---8-amino-7-oxononanoate transaminase
2.6.1.66	13931	16331	15981	4875	896	valine---pyruvate transaminase
2.6.1.76	1	4	0	2	1	diaminobutyrate---2-oxoglutarate transaminase
2.6.1.77	255	44	33	527	190	taurine---pyruvate aminotransferase
2.6.1.81	1	0	0	1	0	succinylornithine transaminase
2.6.1.82	52	138	137	115	18	putrescine---2-oxoglutarate transaminase
2.6.1.83	12145	14271	14656	7400	5021	LL-diaminopimelate aminotransferase
2.6.1.85	3165	3697	3721	1245	1013	aminodeoxychorismate synthase
2.6.1.87	5	0	0	2	28	UDP-4-amino-4-deoxy-L-arabinose aminotransferase
2.6.1.88	2	0	0	3	5	methionine transaminase
2.6.1.9	13613	15581	15621	8918	6309	histidinol-phosphate transaminase
2.6.99.2	684	1714	1484	671	790	pyridoxine 5'-phosphate synthase
2.7.-.-	479	597	557	625	619	Transferring phosphorus-containing groups
2.7.1.-	22814	28018	33714	13135	11874	Phosphotransferases with an alcohol group as acceptor
2.7.1.1	112	281	292	194	211	hexokinase
2.7.1.100	193	242	496	119	153	S-methyl-5-thioribose kinase
2.7.1.105	505	83	64	1031	375	6-phosphofructo-2-kinase
2.7.1.107	23022	30030	30330	15874	14207	diacylglycerol kinase (ATP)
2.7.1.11	39585	47182	46642	22054	15485	6-phosphofructokinase
2.7.1.113	16	46	23	702	2784	deoxyguanosine kinase
2.7.1.12	20	1141	932	178	305	gluconokinase
2.7.1.121	5817	11540	14301	3288	5645	phosphoenolpyruvate---glycerone phosphotransferase
2.7.1.130	711	1763	1518	699	808	tetraacyldisaccharide 4'-kinase
2.7.1.14	3872	5347	5270	621	1336	sedoheptulokinase
2.7.1.144	1037	1029	1691	914	1803	tagatose-6-phosphate kinase
2.7.1.145	0	0	1	0	0	deoxynucleoside kinase
2.7.1.146	189	1168	1445	188	169	ADP-specific phosphofructokinase
2.7.1.147	189	1168	1445	188	169	ADP-specific glucose/glucosamine kinase
2.7.1.148	13324	15029	15117	8874	6468	4-(cytidine 5'-diphospho)-2-C-methyl-D-erythritol kinase
2.7.1.15	6036	10840	11899	5330	6918	ribokinase
2.7.1.156	21320	22678	21738	12434	7757	adenosylcobinamide kinase
2.7.1.16	130	1215	1004	161	261	ribulokinase
2.7.1.165	11236	11997	12235	5905	4566	glycerate 2-kinase
2.7.1.167	461	2347	2026	1578	1784	D-glycero-beta-D-manno-heptose-7-phosphate kinase
2.7.1.168	406	465	532	586	1515	D-glycero-alpha-D-manno-heptose-7-phosphate kinase
2.7.1.17	19440	27399	27822	9761	8063	xylulokinase
2.7.1.170	616	201	136	548	56	anhydro-N-acetylmuramic acid kinase
2.7.1.180	21464	24560	23417	12528	8004	FAD:protein FMN transferase
2.7.1.189	82	99	362	43	49	autoinducer-2 kinase
2.7.1.19	5	1	0	2	28	phosphoribulokinase
2.7.1.191	15430	20833	38444	5572	9376	protein-Npi-phosphohistidine---D-mannose phosphotransferase
2.7.1.192	4	0	0	1	28	protein-Npi-phosphohistidine---N-acetylmuramate phosphotransferase
2.7.1.193	1476	870	1121	950	2297	protein-Npi-phosphohistidine---N-acetyl-D-glucosamine phosphotransferase
2.7.1.194	2714	2234	5333	1523	3238	protein-Npi-phosphohistidine---L-ascorbate phosphotransferase
2.7.1.195	4	3	2	3	3	protein-Npi-phosphohistidine---2-O-alpha-mannosyl-D-glycerate phosphotransferase
2.7.1.196	9457	8152	16099	4971	5733	protein-Npi-phosphohistidine---N,N'-diacetylchitobiose phosphotransferase
2.7.1.197	3317	2026	3439	1633	287	protein-Npi-phosphohistidine---D-mannitol phosphotransferase
2.7.1.198	1640	1618	2332	573	842	protein-Npi-phosphohistidine---D-sorbitol phosphotransferase
2.7.1.199	1223	2356	1917	1670	1231	protein-Npi-phosphohistidine---D-glucose phosphotransferase
2.7.1.2	18812	22217	21523	13178	11764	glucokinase
2.7.1.20	260	47	43	516	188	adenosine kinase
2.7.1.200	4226	3723	6608	1165	1072	protein-Npi-phosphohistidine---galactitol phosphotransferase
2.7.1.201	302	371	607	542	1474	protein-Npi-phosphohistidine---trehalose phosphotransferase
2.7.1.202	13980	14741	16854	6586	4536	protein-Npi-phosphohistidine---D-fructose phosphotransferase
2.7.1.205	9457	8152	16099	4971	5733	protein-Npi-phosphohistidine---cellobiose phosphotransferase
2.7.1.207	268	434	534	115	1117	protein-Npi-phosphohistidine---lactose phosphotransferase
2.7.1.208	1664	1541	1453	1409	978	protein-Npi-phosphohistidine---maltose phosphotransferase
2.7.1.21	2978	2355	2306	3520	2437	thymidine kinase
2.7.1.211	5728	7180	7080	2221	2499	protein-Npi-phosphohistidine---sucrose phosphotransferase
2.7.1.218	134	366	608	416	505	fructoselysine 6-kinase
2.7.1.22	742	118	214	1001	1378	ribosylnicotinamide kinase
2.7.1.221	8	1121	930	11	1	N-acetylmuramate 1-kinase
2.7.1.23	13333	13926	14224	8902	7022	NAD+ kinase
2.7.1.24	13027	14933	15068	8284	6723	dephospho-CoA kinase
2.7.1.25	1608	2369	1963	643	336	adenylyl-sulfate kinase
2.7.1.26	26233	28589	28352	17499	13485	riboflavin kinase
2.7.1.28	617	1135	1078	382	784	triokinase
2.7.1.29	617	1135	1078	382	784	glycerone kinase
2.7.1.30	14053	16299	16748	8907	8058	glycerol kinase
2.7.1.33	13779	15400	15409	9413	7495	pantothenate kinase
2.7.1.35	10718	12832	12871	6646	5327	pyridoxal kinase
2.7.1.36	21	31	14	310	1384	mevalonate kinase
2.7.1.39	17244	19695	19865	7183	5810	homoserine kinase
2.7.1.4	15892	18748	17961	10561	8187	fructokinase
2.7.1.40	13851	14734	14423	9479	6971	pyruvate kinase
2.7.1.45	17843	21616	21100	9780	6900	2-dehydro-3-deoxygluconokinase
2.7.1.48	14847	15484	15456	10419	7688	uridine/cytidine kinase
2.7.1.49	21469	23108	23981	15335	12037	hydroxymethylpyrimidine kinase
2.7.1.5	5297	8635	9103	1588	2286	rhamnulokinase
2.7.1.50	12406	12463	12545	6702	4277	hydroxyethylthiazole kinase
2.7.1.51	311	1305	1316	380	495	L-fuculokinase
2.7.1.52	4401	6644	6928	841	1448	fucokinase
2.7.1.53	425	1540	1856	563	772	L-xylulokinase
2.7.1.55	45	164	40	39	86	allose kinase
2.7.1.56	11898	13335	13593	6087	3666	1-phosphofructokinase
2.7.1.58	225	912	972	111	90	2-dehydro-3-deoxygalactonokinase
2.7.1.59	5	0	0	2	29	N-acetylglucosamine kinase
2.7.1.6	12472	12816	12950	7993	6353	galactokinase
2.7.1.63	1	7	1	6	4	polyphosphate---glucose phosphotransferase
2.7.1.71	25781	27284	27003	13037	8735	shikimate kinase
2.7.1.73	5	0	0	2	28	inosine kinase
2.7.1.89	5	0	0	2	28	thiamine kinase
2.7.1.90	361	1270	1013	582	251	diphosphate---fructose-6-phosphate 1-phosphotransferase
2.7.1.92	700	424	348	559	1417	5-dehydro-2-deoxygluconokinase
2.7.1.95	635	793	796	420	262	kanamycin kinase
2.7.10.1	4	0	0	7	15	receptor protein-tyrosine kinase
2.7.10.2	8	52	58	14	54	non-specific protein-tyrosine kinase
2.7.11.-	25073	27741	27495	15866	12107	Protein-serine/threonine kinases
2.7.11.1	33455	39326	38975	17346	13416	non-specific serine/threonine protein kinase
2.7.11.33	355	1194	1356	408	1350	[pyruvate, water dikinase] kinase
2.7.11.5	9	1	1	4	57	[isocitrate dehydrogenase (NADP+)] kinase
2.7.13.3	122766	151270	150484	77793	73832	histidine kinase
2.7.2.1	14162	15190	15375	10534	9930	acetate kinase
2.7.2.11	12713	15138	15090	8396	6511	glutamate 5-kinase
2.7.2.15	5	0	0	2	28	propionate kinase
2.7.2.2	14724	18088	18609	6410	4500	carbamate kinase
2.7.2.3	13333	15041	15124	9013	7055	phosphoglycerate kinase
2.7.2.4	18493	23458	23248	10532	7928	aspartate kinase
2.7.2.7	7010	5310	4596	5793	2962	butyrate kinase
2.7.2.8	25244	29526	29637	16004	11213	acetylglutamate kinase
2.7.3.3	0	1116	918	10	0	arginine kinase
2.7.3.9	21430	26543	26048	9306	6417	phosphoenolpyruvate---protein phosphotransferase
2.7.4.-	24989	27741	27495	15360	11986	Phosphotransferases with a phosphate group as acceptor
2.7.4.1	16253	20679	20795	7899	4862	polyphosphate kinase
2.7.4.16	1190	2327	2051	1797	1476	thiamine-phosphate kinase
2.7.4.2	20	31	14	308	1380	phosphomevalonate kinase
2.7.4.22	13333	15042	15143	9013	7055	UMP kinase
2.7.4.23	17	41	32	9	4	ribose 1,5-bisphosphate phosphokinase
2.7.4.25	33950	36820	37198	19821	15842	(d)CMP kinase
2.7.4.28	355	1194	1356	408	1350	[pyruvate, water dikinase]-phosphate phosphotransferase
2.7.4.3	13332	15042	15142	8827	6368	adenylate kinase
2.7.4.6	1153	2837	2972	2289	3339	nucleoside-diphosphate kinase
2.7.4.7	21469	23108	23981	15335	12037	phosphooxymethylpyrimidine kinase
2.7.4.8	13907	15267	15975	9902	8561	guanylate kinase
2.7.4.9	4623	5578	5431	5588	4494	dTMP kinase
2.7.6.1	20381	24407	24751	13020	10608	ribose-phosphate diphosphokinase
2.7.6.2	12532	13210	13422	7735	6160	thiamine diphosphokinase
2.7.6.3	16581	20520	19144	7705	4198	2-amino-4-hydroxy-6-hydroxymethyldihydropteridine diphosphokinase
2.7.6.5	19800	22361	22551	11161	8749	GTP diphosphokinase
2.7.7.-	1661	642	1147	2208	2944	Nucleotidyltransferases
2.7.7.1	906	1136	1192	1067	1391	nicotinamide-nucleotide adenylyltransferase
2.7.7.101	12906	14971	15057	8967	7045	DNA primase DnaG
2.7.7.12	15697	17403	16791	7438	5478	UDP-glucose---hexose-1-phosphate uridylyltransferase
2.7.7.13	3379	5591	4439	4223	3555	mannose-1-phosphate guanylyltransferase
2.7.7.15	212	149	211	470	1337	choline-phosphate cytidylyltransferase
2.7.7.18	13388	13792	14119	8989	7087	nicotinate-nucleotide adenylyltransferase
2.7.7.19	787	627	543	1190	957	polynucleotide adenylyltransferase
2.7.7.2	26233	28589	28352	17499	13485	FAD synthase
2.7.7.23	7651	6295	6270	7438	7152	UDP-N-acetylglucosamine diphosphorylase
2.7.7.24	16169	18767	18320	7825	4628	glucose-1-phosphate thymidylyltransferase
2.7.7.27	36328	40888	40999	17792	12197	glucose-1-phosphate adenylyltransferase
2.7.7.3	13370	15193	15172	9016	7058	pantetheine-phosphate adenylyltransferase
2.7.7.33	485	1571	1280	754	636	glucose-1-phosphate cytidylyltransferase
2.7.7.38	1105	2122	1914	1516	1475	3-deoxy-manno-octulosonate cytidylyltransferase
2.7.7.39	6677	7849	8280	2822	1231	glycerol-3-phosphate cytidylyltransferase
2.7.7.4	15875	15334	14242	4995	1773	sulfate adenylyltransferase
2.7.7.41	13432	16173	16077	9537	7216	phosphatidate cytidylyltransferase
2.7.7.42	13	12	13	9	33	[glutamine synthetase] adenylyltransferase
2.7.7.43	872	317	472	1577	3167	N-acylneuraminate cytidylyltransferase
2.7.7.47	259	162	264	478	1335	streptomycin 3''-adenylyltransferase
2.7.7.49	4516	6949	6534	840	381	RNA-directed DNA polymerase
2.7.7.56	2553	3448	2425	2851	1031	tRNA nucleotidyltransferase
2.7.7.58	5	0	0	3	29	(2,3-dihydroxybenzoyl)adenylate synthase
2.7.7.59	165	1122	930	17	94	[protein-PII] uridylyltransferase
2.7.7.6	50485	59186	58755	34691	26042	DNA-directed RNA polymerase
2.7.7.60	14728	16600	17308	10397	7768	2-C-methyl-D-erythritol 4-phosphate cytidylyltransferase
2.7.7.61	1454	1590	1585	1249	1143	citrate lyase holo-[acyl-carrier protein] synthase
2.7.7.62	21320	22678	21738	12434	7757	adenosylcobinamide-phosphate guanylyltransferase
2.7.7.65	13	1	0	16	7	diguanylate cyclase
2.7.7.66	1	1	0	1	1	malonate decarboxylase holo-[acyl-carrier protein] synthase
2.7.7.7	114744	134761	135428	82729	67392	DNA-directed DNA polymerase
2.7.7.70	461	2347	2026	1578	1784	D-glycero-beta-D-manno-heptose 1-phosphate adenylyltransferase
2.7.7.72	38349	39987	39842	25873	19076	CCA tRNA nucleotidyltransferase
2.7.7.73	1155	1245	749	1712	683	sulfur carrier protein ThiS adenylyltransferase
2.7.7.74	236	0	0	508	185	1L-myo-inositol 1-phosphate cytidylyltransferase
2.7.7.75	197	1139	921	128	336	molybdopterin adenylyltransferase
2.7.7.76	4633	3386	3264	2281	1578	molybdenum cofactor cytidylyltransferase
2.7.7.77	4198	6885	6426	870	474	molybdenum cofactor guanylyltransferase
2.7.7.8	13281	14899	14985	8616	5670	polyribonucleotide nucleotidyltransferase
2.7.7.80	89	1136	929	135	207	molybdopterin-synthase adenylyltransferase
2.7.7.83	1922	253	212	429	867	UDP-N-acetylgalactosamine diphosphorylase
2.7.7.85	536	835	588	529	262	diadenylate cyclase
2.7.7.87	13718	15014	14525	9702	6622	L-threonylcarbamoyladenylate synthase
2.7.7.89	13	12	13	9	33	[glutamine synthetase]-adenylyl-L-tyrosine phosphorylase
2.7.7.9	3413	4544	4125	4359	3596	UTP---glucose-1-phosphate uridylyltransferase
2.7.7.99	0	0	1	1	5	N-acetyl-alpha-D-muramate 1-phosphate uridylyltransferase
2.7.8.-	39597	41026	41997	23614	18227	Transferases for other substituted phosphate groups
2.7.8.12	621	107	99	52	81	teichoic acid poly(glycerol phosphate) polymerase
2.7.8.13	13972	15261	15419	9427	8363	phospho-N-acetylmuramoyl-pentapeptide-transferase
2.7.8.20	336	1307	1695	239	228	phosphatidylglycerol---membrane-oligosaccharide glycerophosphotransferase
2.7.8.24	0	5	1	0	0	phosphatidylcholine synthase
2.7.8.26	11615	12138	11549	7116	5571	adenosylcobinamide-GDP ribazoletransferase
2.7.8.33	5	0	0	2	29	UDP-N-acetylglucosamine---undecaprenyl-phosphate N-acetylglucosaminephosphotransferase
2.7.8.35	5	0	0	2	29	UDP-N-acetylglucosamine---decaprenyl-phosphate N-acetylglucosaminephosphotransferase
2.7.8.37	188	892	1636	42	19	alpha-D-ribose 1-methylphosphonate 5-triphosphate synthase
2.7.8.42	1	0	0	1	0	Kdo2-lipid A phosphoethanolamine 7''-transferase
2.7.8.43	37	56	67	28	77	lipid A phosphoethanolamine transferase
2.7.8.5	17844	20729	20677	13448	10054	CDP-diacylglycerol---glycerol-3-phosphate 1-phosphatidyltransferase
2.7.8.6	9	18	13	2	1	undecaprenyl-phosphate galactose phosphotransferase
2.7.8.7	2310	3417	3788	2718	2125	holo-[acyl-carrier-protein] synthase
2.7.8.8	9085	11803	11429	5627	2818	CDP-diacylglycerol---serine O-phosphatidyltransferase
2.7.9.1	12461	14901	15006	7431	5284	pyruvate, phosphate dikinase
2.7.9.2	1911	2784	2140	2847	1780	pyruvate, water dikinase
2.7.9.3	10320	9268	8878	5529	2048	selenide, water dikinase
2.8.1.-	283	49	67	542	281	Sulfurtransferases
2.8.1.1	4923	8418	7969	1121	1028	thiosulfate sulfurtransferase
2.8.1.10	9249	10703	9983	3945	1260	thiazole synthase
2.8.1.11	89	1136	929	135	207	molybdopterin synthase sulfurtransferase
2.8.1.12	60	1146	933	141	284	molybdopterin synthase
2.8.1.13	13514	15525	15677	9727	7996	tRNA-uridine 2-sulfurtransferase
2.8.1.2	943	3212	2944	868	408	3-mercaptopyruvate sulfurtransferase
2.8.1.4	12527	13270	13617	7797	6145	tRNA uracil 4-sulfurtransferase
2.8.1.6	20341	21834	21550	11749	6559	biotin synthase
2.8.1.7	34355	36552	36091	25357	20704	cysteine desulfurase
2.8.1.8	645	1766	1507	665	765	lipoyl synthase
2.8.2.22	87	42	33	44	49	aryl-sulfate sulfotransferase
2.8.3.1	3439	2040	1507	2007	928	propionate CoA-transferase
2.8.3.10	1682	1997	1861	1961	1993	citrate CoA-transferase
2.8.3.12	123	103	68	97	185	glutaconate CoA-transferase
2.8.3.16	757	288	326	700	1664	formyl-CoA transferase
2.8.3.17	32	486	787	47	66	3-(aryl)acryloyl-CoA:(R)-3-(aryl)lactate CoA-transferase
2.8.3.21	64	972	1574	95	131	L-carnitine CoA-transferase
2.8.3.5	2602	573	538	1300	1272	3-oxoacid CoA-transferase
2.8.3.6	0	4	2	6	4	3-oxoadipate CoA-transferase
2.8.3.8	2128	435	394	1029	536	acetate CoA-transferase
2.8.3.9	2128	435	394	1029	536	butyrate---acetoacetate CoA-transferase
2.8.4.3	12923	13810	13779	8343	5433	tRNA-2-methylthio-N6-dimethylallyladenosine synthase
2.8.4.4	12541	14433	14269	7977	5379	[ribosomal protein S12] (aspartate89-C3)-methylthiotransferase
2.9.1.-	545	6	31	553	67	-
2.9.1.1	1671	2218	1891	1866	908	L-seryl-tRNASec selenium transferase
3.-.-.-	1081	945	1005	1050	276	Hydrolases
3.1.-.-	87937	102533	104502	52524	41366	Acting on ester bonds
3.1.1.-	23867	28645	29211	14178	11719	Carboxylic-ester hydrolases
3.1.1.1	2533	2183	2431	3242	6211	carboxylesterase
3.1.1.108	631	1335	1166	637	1991	iron(III)-enterobactin esterase
3.1.1.11	124	91	88	39	49	pectinesterase
3.1.1.110	72	31	11	43	48	xylono-1,5-lactonase
3.1.1.17	0	1116	919	10	0	gluconolactonase
3.1.1.2	26	2273	1869	31	60	arylesterase
3.1.1.24	0	7	2	3	4	3-oxoadipate enol-lactonase
3.1.1.29	13333	15037	15141	9013	7058	aminoacyl-tRNA hydrolase
3.1.1.3	30	1176	977	50	71	triacylglycerol lipase
3.1.1.31	8531	9807	9766	4587	4944	6-phosphogluconolactonase
3.1.1.32	38	34	22	30	114	phospholipase A1
3.1.1.4	38	34	22	30	114	phospholipase A2
3.1.1.41	368	1678	1315	569	278	cephalosporin-C deacetylase
3.1.1.45	14	2235	1839	36	37	carboxymethylenebutenolidase
3.1.1.47	0	0	0	1	1	1-alkyl-2-acetylglycerophosphocholine esterase
3.1.1.5	5335	7612	7092	362	801	lysophospholipase
3.1.1.53	930	3323	2925	1517	2366	sialate O-acetylesterase
3.1.1.56	2143	1852	2099	2434	5669	methylumbelliferyl-acetate deacetylase
3.1.1.61	3898	4267	3026	3077	1861	protein-glutamate methylesterase
3.1.1.73	0	1	1	0	1	feruloyl esterase
3.1.1.81	0	0	1	0	0	quorum-quenching N-acyl-homoserine lactonase
3.1.1.84	2143	1852	2099	2434	5669	cocaine esterase
3.1.1.85	473	528	499	609	624	pimelyl-[acyl-carrier protein] methyl ester esterase
3.1.1.96	13547	15426	15465	8940	6909	D-aminoacyl-tRNA deacylase
3.1.11.-	5	0	0	2	28	Exodeoxyribonucleases producing 5'-phosphomonoesters
3.1.11.1	12	5	11	3	29	exodeoxyribonuclease I
3.1.11.2	12998	14616	14814	8303	6319	exodeoxyribonuclease III
3.1.11.5	16260	18680	17976	12309	8306	exodeoxyribonuclease V
3.1.11.6	26578	28875	29272	17743	13943	exodeoxyribonuclease VII
3.1.12.1	5314	4318	4612	4813	3562	5' to 3' exodeoxyribonuclease (nucleoside 3'-phosphate-forming)
3.1.13.-	5	0	0	2	29	Exoribonucleases producing 5'-phosphomonoesters
3.1.13.1	13430	14994	15064	9332	6877	exoribonuclease II
3.1.13.3	14065	15071	15161	10125	7193	oligonucleotidase
3.1.13.5	49	1609	1689	79	105	ribonuclease D
3.1.2.-	12855	16068	15890	9752	7575	Thioester hydrolases
3.1.2.1	272	298	215	427	393	acetyl-CoA hydrolase
3.1.2.12	5	1	0	2	29	S-formylglutathione hydrolase
3.1.2.2	26	2273	1869	31	60	palmitoyl-CoA hydrolase
3.1.2.20	3	0	1	264	822	acyl-CoA hydrolase
3.1.2.21	246	25	13	810	1562	dodecanoyl-[acyl-carrier-protein] hydrolase
3.1.2.22	479	1625	1245	571	340	palmitoyl[protein] hydrolase
3.1.2.23	7	5	11	1	0	4-hydroxybenzoyl-CoA thioesterase
3.1.2.28	0	1116	918	10	0	1,4-dihydroxy-2-naphthoyl-CoA hydrolase
3.1.2.6	2294	2872	2041	2377	1740	hydroxyacylglutathione hydrolase
3.1.21.-	14071	15863	16412	10084	9022	Endodeoxyribonucleases producing 5'-phosphomonoesters
3.1.21.1	30	49	45	12	34	deoxyribonuclease I
3.1.21.2	16504	18865	19101	8132	5888	deoxyribonuclease IV
3.1.21.3	31751	34106	32862	20310	15799	type I site-specific deoxyribonuclease
3.1.21.4	2728	1261	1319	1031	1520	type II site-specific deoxyribonuclease
3.1.21.5	155	187	187	241	711	type III site-specific deoxyribonuclease
3.1.21.7	5	0	0	2	29	deoxyribonuclease V
3.1.22.4	3543	5348	4749	4527	3110	crossover junction endodeoxyribonuclease
3.1.25.-	1	0	0	1	0	Site-specific endodeoxyribonucleases that are specific for altered bases
3.1.26.-	22569	23915	23693	12323	9521	Endoribonucleases producing 5'-phosphomonoesters
3.1.26.11	16213	17598	17532	6622	6201	tRNase Z
3.1.26.12	268	55	44	526	221	ribonuclease E
3.1.26.3	13333	14991	15086	9012	7051	ribonuclease III
3.1.26.4	27085	30904	30837	18521	14465	ribonuclease H
3.1.26.5	13823	14531	14369	9488	6974	ribonuclease P
3.1.26.8	3050	2869	2831	3625	2923	ribonuclease M5
3.1.3.-	38401	41107	40763	25933	19253	Phosphoric-monoester hydrolases
3.1.3.1	2283	4562	3543	3057	3413	alkaline phosphatase
3.1.3.10	5	0	0	2	28	glucose-1-phosphatase
3.1.3.100	13924	15092	15262	9372	7907	thiamine phosphate phosphatase
3.1.3.11	12370	13155	12860	7324	4638	fructose-bisphosphatase
3.1.3.12	1	2	1	4	4	trehalose-phosphatase
3.1.3.15	16381	18884	19106	11153	7151	histidinol-phosphatase
3.1.3.16	29358	37099	36822	16292	10502	protein-serine/threonine phosphatase
3.1.3.18	34753	39902	40500	20582	14149	phosphoglycolate phosphatase
3.1.3.2	288	1204	993	546	263	acid phosphatase
3.1.3.23	2	2	1	32	549	sugar-phosphatase
3.1.3.24	57599	58955	64562	35406	28465	sucrose-phosphate phosphatase
3.1.3.25	5582	8746	8651	2714	3515	inositol-phosphate phosphatase
3.1.3.26	281	88	75	526	219	4-phytase
3.1.3.27	908	64	76	1304	1057	phosphatidylglycerophosphatase
3.1.3.3	16085	18003	17736	6601	5189	phosphoserine phosphatase
3.1.3.4	7	0	1	188	716	phosphatidate phosphatase
3.1.3.41	1378	547	1323	1409	2799	4-nitrophenylphosphatase
3.1.3.45	1045	1039	1084	1348	2347	3-deoxy-manno-octulosonate-8-phosphatase
3.1.3.46	505	83	64	1031	375	fructose-2,6-bisphosphate 2-phosphatase
3.1.3.48	32039	35862	36178	19039	17394	protein-tyrosine-phosphatase
3.1.3.5	3432	3350	3584	4639	4745	5'-nucleotidase
3.1.3.6	2253	1457	907	2389	946	3'-nucleotidase
3.1.3.7	14065	15071	15161	10125	7193	3'(2'),5'-bisphosphate nucleotidase
3.1.3.70	1	0	0	1	0	mannosyl-3-phosphoglycerate phosphatase
3.1.3.71	19	12	15	23	25	2-phosphosulfolactate phosphatase
3.1.3.73	11682	12600	12245	6931	4839	adenosylcobalamin/alpha-ribazole phosphatase
3.1.3.77	1	0	0	1	0	acireductone synthase
3.1.3.8	1	0	0	2	5	3-phytase
3.1.3.81	7	0	1	188	716	diacylglycerol diphosphate phosphatase
3.1.3.82	346	1198	998	629	414	D-glycero-beta-D-manno-heptose 1,7-bisphosphate 7-phosphatase
3.1.3.83	346	1198	998	629	414	D-glycero-alpha-D-manno-heptose 1,7-bisphosphate 7-phosphatase
3.1.3.87	0	0	1	0	0	2-hydroxy-3-keto-5-methylthiopentenyl-1-phosphate phosphatase
3.1.3.89	2036	2126	1437	2520	1267	5'-deoxynucleotidase
3.1.3.90	1590	4907	4228	1627	2030	maltose 6'-phosphate phosphatase
3.1.3.97	11958	12334	13095	11767	12240	3',5'-nucleoside bisphosphate phosphatase
3.1.30.1	0	1116	918	10	0	Aspergillus nuclease S1
3.1.31.1	189	60	39	23	74	micrococcal nuclease
3.1.4.-	39397	42091	41497	27510	20160	Phosphoric-diester hydrolases
3.1.4.12	0	0	1	0	0	sphingomyelin phosphodiesterase
3.1.4.14	5	0	0	2	28	[acyl-carrier-protein] phosphodiesterase
3.1.4.16	2253	1457	907	2389	946	2',3'-cyclic-nucleotide 2'-phosphodiesterase
3.1.4.17	0	1116	918	10	0	3',5'-cyclic-nucleotide phosphodiesterase
3.1.4.3	255	468	400	64	1	phospholipase C
3.1.4.46	12198	14980	13720	7465	6324	glycerophosphodiester phosphodiesterase
3.1.4.52	1895	1313	910	2432	1959	cyclic-guanylate-specific phosphodiesterase
3.1.4.53	5	0	0	2	29	3',5'-cyclic-AMP phosphodiesterase
3.1.4.55	523	1745	1497	686	703	phosphoribosyl 1,2-cyclic phosphate phosphodiesterase
3.1.4.58	970	798	634	1290	540	RNA 2',3'-cyclic 3'-phosphodiesterase
3.1.5.1	12528	15347	15662	7949	4733	dGTPase
3.1.6.-	1230	5031	4505	1763	3018	Sulfuric-ester hydrolases
3.1.6.1	270	5802	4848	551	1381	arylsulfatase
3.1.6.12	2	59	62	2	9	N-acetylgalactosamine-4-sulfatase
3.1.6.13	3	2231	1837	23	11	iduronate-2-sulfatase
3.1.6.14	28	1267	949	12	1	N-acetylglucosamine-6-sulfatase
3.1.6.6	255	1403	1152	518	1420	choline-sulfatase
3.1.6.8	225	152	211	473	1343	cerebroside-sulfatase
3.1.7.2	596	599	743	244	206	guanosine-3',5'-bis(diphosphate) 3'-diphosphatase
3.10.1.1	0	1116	918	10	0	N-sulfoglucosamine sulfohydrolase
3.11.1.1	378	393	616	985	1481	phosphonoacetaldehyde hydrolase
3.13.1.1	0	0	0	0	2	UDP-sulfoquinovose synthase
3.2.-.-	795	1911	2646	1658	3159	Glycosylases
3.2.1.-	73	269	100	37	59	Glycosidases, i.e. enzymes that hydrolyse O- and S-glycosyl compounds
3.2.1.1	1334	1364	1403	2500	2768	alpha-amylase
3.2.1.10	21903	22320	22459	8262	6238	oligo-1,6-glucosidase
3.2.1.122	215	529	761	149	739	maltose-6'-phosphate glucosidase
3.2.1.123	0	4	0	1	0	endoglycosylceramidase
3.2.1.133	536	8	25	1088	2081	glucan 1,4-alpha-maltohydrolase
3.2.1.135	2	5	0	186	687	neopullulanase
3.2.1.139	57	28	10	22	32	alpha-glucuronidase
3.2.1.14	579	494	387	1122	2321	chitinase
3.2.1.141	0	7	2	3	2	4-alpha-D-{(1->4)-alpha-D-glucano}trehalose trehalohydrolase
3.2.1.17	795	744	682	1796	2567	lysozyme
3.2.1.177	10695	10832	10800	7433	10061	alpha-D-xyloside xylohydrolase
3.2.1.18	705	3188	3087	1164	2043	exo-alpha-sialidase
3.2.1.183	181	0	0	26	134	UDP-N-acetylglucosamine 2-epimerase (hydrolysing)
3.2.1.196	10922	11728	11506	6248	4574	limit dextrin alpha-1,6-maltotetraose-hydrolase
3.2.1.20	15939	19338	19248	8586	7814	alpha-glucosidase
3.2.1.21	49582	44738	46089	31412	26407	beta-glucosidase
3.2.1.22	18561	21765	22125	12275	15648	alpha-galactosidase
3.2.1.23	49544	56554	56655	26681	27398	beta-galactosidase
3.2.1.24	10052	9537	10207	5917	8004	alpha-mannosidase
3.2.1.25	7738	9003	9156	5103	6257	beta-mannosidase
3.2.1.26	20109	25217	25361	7108	7425	beta-fructofuranosidase
3.2.1.28	7	0	0	6	34	alpha,alpha-trehalase
3.2.1.3	0	1116	919	10	0	glucan 1,4-alpha-glucosidase
3.2.1.31	435	306	454	978	3228	beta-glucuronidase
3.2.1.35	628	269	194	563	65	hyaluronoglucosaminidase
3.2.1.37	4021	1084	977	3085	2021	xylan 1,4-beta-xylosidase
3.2.1.4	10336	11502	10513	10601	7256	cellulase
3.2.1.40	9033	9326	9253	6587	9718	alpha-L-rhamnosidase
3.2.1.41	3384	1539	1839	3201	1339	pullulanase
3.2.1.45	1288	742	950	1712	2962	glucosylceramidase
3.2.1.50	485	1677	1461	608	608	alpha-N-acetylglucosaminidase
3.2.1.51	12332	18502	18539	7131	13642	alpha-L-fucosidase
3.2.1.52	9855	12032	10641	9830	8065	beta-N-acetylhexosaminidase
3.2.1.54	2	5	0	186	687	cyclomaltodextrinase
3.2.1.55	13666	10470	10677	9816	12539	non-reducing end alpha-L-arabinofuranosidase
3.2.1.58	530	3	25	530	20	glucan 1,3-beta-glucosidase
3.2.1.65	3992	5632	5525	855	1598	levanase
3.2.1.70	6	22	10	38	555	glucan 1,6-alpha-glucosidase
3.2.1.78	561	366	393	894	1853	mannan endo-1,4-beta-mannosidase
3.2.1.8	2377	3994	3402	2642	1592	endo-1,4-beta-xylanase
3.2.1.80	435	110	92	50	14	fructan beta-fructosidase
3.2.1.81	8	9	8	1	1	beta-agarase
3.2.1.85	153	361	632	58	560	6-phospho-beta-galactosidase
3.2.1.86	10400	11655	15096	6874	6652	6-phospho-beta-glucosidase
3.2.1.89	1958	448	280	679	1057	arabinogalactan endo-beta-1,4-galactanase
3.2.1.91	272	368	184	443	254	cellulose 1,4-beta-cellobiosidase (non-reducing end)
3.2.1.93	299	371	608	572	1994	alpha,alpha-phosphotrehalase
3.2.1.96	555	26	36	545	29	mannosyl-glycoprotein endo-beta-N-acetylglucosaminidase
3.2.1.99	77	33	9	41	49	arabinan endo-1,5-alpha-L-arabinanase
3.2.2.-	21358	30472	28818	9490	8101	Hydrolysing N-glycosyl compounds
3.2.2.1	4645	7830	8118	1376	3269	purine nucleosidase
3.2.2.10	4790	8513	7969	1854	2047	pyrimidine-5'-nucleotide nucleosidase
3.2.2.20	5751	7656	7580	2245	3085	DNA-3-methyladenine glycosylase I
3.2.2.21	2693	3630	2677	3908	1629	DNA-3-methyladenine glycosylase II
3.2.2.23	3993	4649	5443	5582	5619	DNA-formamidopyrimidine glycosylase
3.2.2.24	1824	5134	5154	1868	3211	ADP-ribosyl-[dinitrogen reductase] hydrolase
3.2.2.27	10870	10830	11635	5669	5396	uracil-DNA glycosylase
3.2.2.28	598	208	512	638	39	double-stranded uracil-DNA glycosylase
3.2.2.31	11229	12034	11866	6818	2704	adenine glycosylase
3.2.2.4	69	64	29	33	86	AMP nucleosidase
3.2.2.8	10	10	11	5	19	ribosylpyrimidine nucleosidase
3.2.2.9	12465	12872	13610	7395	4783	adenosylhomocysteine nucleosidase
3.3.1.1	1572	3091	2972	2690	3219	adenosylhomocysteinase
3.3.2.1	5	0	0	2	28	isochorismatase
3.3.2.12	5	2	1	5	32	oxepin-CoA hydrolase
3.3.2.9	1	4	0	2	1	microsomal epoxide hydrolase
3.4.-.-	26584	29185	29319	17414	15189	Acting on peptide bonds (peptidases)
3.4.11.-	13234	14471	15190	7763	4611	Aminopeptidases
3.4.11.1	1213	614	1052	1772	1868	leucyl aminopeptidase
3.4.11.14	1	17	6	2	1	cytosol alanyl aminopeptidase
3.4.11.18	19591	24419	24959	10877	9862	methionyl aminopeptidase
3.4.11.19	922	387	921	1043	1367	D-stereospecific aminopeptidase
3.4.11.2	26	1170	959	324	1430	membrane alanyl aminopeptidase
3.4.11.21	9736	10012	10714	4146	2763	aspartyl aminopeptidase
3.4.11.23	5	0	0	2	29	PepB aminopeptidase
3.4.11.4	8588	7307	7886	7033	6118	tripeptide aminopeptidase
3.4.11.5	183	757	1050	250	789	prolyl aminopeptidase
3.4.11.7	25	90	361	13	10	glutamyl aminopeptidase
3.4.11.9	14920	17220	17945	10323	8088	Xaa-Pro aminopeptidase
3.4.13.-	12792	13279	13091	7565	5588	Dipeptidases
3.4.13.19	4519	6938	7005	4366	3146	membrane dipeptidase
3.4.13.21	1046	808	1477	1306	2806	dipeptidase E
3.4.13.22	224	2462	2207	278	754	D-Ala-D-Ala dipeptidase
3.4.13.9	1095	2426	2615	1725	4775	Xaa-Pro dipeptidase
3.4.14.11	9	8	8	299	1376	Xaa-Pro dipeptidyl-peptidase
3.4.14.4	490	600	557	638	635	dipeptidyl-peptidase III
3.4.14.5	576	651	554	690	703	dipeptidyl-peptidase IV
3.4.15.5	964	1218	1133	1259	1260	peptidyl-dipeptidase Dcp
3.4.15.6	17	1	5	43	6	cyanophycinase
3.4.16.4	92875	115517	112682	54875	41295	serine-type D-Ala-D-Ala carboxypeptidase
3.4.17.-	294	305	287	491	1336	Metallocarboxypeptidases
3.4.17.11	732	1627	1305	1100	808	glutamate carboxypeptidase
3.4.17.13	1766	1789	1304	1866	1693	muramoyltetrapeptide carboxypeptidase
3.4.17.14	6261	7550	7881	6287	6049	zinc D-Ala-D-Ala carboxypeptidase
3.4.17.19	371	1457	1736	581	1448	carboxypeptidase Taq
3.4.19.-	5427	7702	8017	1027	61	Omega peptidases
3.4.19.1	112	171	581	24	4	acylaminoacyl-peptidase
3.4.19.11	1093	2024	1918	992	572	gamma-D-glutamyl-meso-diaminopimelate peptidase
3.4.19.13	2354	2613	2632	2294	942	glutathione gamma-glutamate hydrolase
3.4.19.3	955	989	1152	671	586	pyroglutamyl-peptidase I
3.4.19.5	177	76	54	12	96	beta-aspartyl-peptidase
3.4.21.-	8576	16097	14994	10853	8361	Serine endopeptidases
3.4.21.102	14128	17018	16808	9763	7063	C-terminal processing peptidase
3.4.21.107	30	1116	918	35	72	peptidase Do
3.4.21.110	3	3	2	2	2	C5a peptidase
3.4.21.116	11115	12547	12472	7284	4557	SpoIVB peptidase
3.4.21.19	3	3	2	2	3	glutamyl endopeptidase
3.4.21.26	412	1662	1450	603	579	prolyl oligopeptidase
3.4.21.53	20689	22418	21550	13414	6386	endopeptidase La
3.4.21.72	2	2	2	1	2	IgA-specific serine endopeptidase
3.4.21.83	6	1122	920	17	31	oligopeptidase B
3.4.21.88	12866	14503	14704	8399	7845	repressor LexA
3.4.21.89	34485	37408	38240	21234	16543	signal peptidase I
3.4.21.92	14430	16676	17162	10490	9662	endopeptidase Clp
3.4.21.96	1	2	1	0	0	lactocepin
3.4.22.-	0	0	0	31	549	Cysteine endopeptidases
3.4.22.40	1046	1238	1049	1971	3611	bleomycin hydrolase
3.4.22.70	12475	13201	13871	6316	5614	sortase A
3.4.22.71	23429	29533	32096	10307	8448	sortase B
3.4.23.-	3687	3894	3374	4397	2418	Aspartic endopeptidases
3.4.23.36	13801	16209	16336	9675	8534	signal peptidase II
3.4.23.43	27285	34591	33773	13888	14283	prepilin peptidase
3.4.23.48	1	0	0	1	0	plasminogen activator Pla
3.4.23.49	4	0	0	1	28	omptin
3.4.23.51	1	0	0	1	0	HycI peptidase
3.4.24.-	66852	74357	73278	46804	35315	Metalloendopeptidases
3.4.24.15	9	0	0	0	2	thimet oligopeptidase
3.4.24.28	0	1	2	0	0	bacillolysin
3.4.24.3	0	0	2	0	0	microbial collagenase
3.4.24.55	5	0	0	2	28	pitrilysin
3.4.24.64	2	1	0	2	0	mitochondrial processing peptidase
3.4.24.70	12	1121	930	13	29	oligopeptidase A
3.4.24.78	10761	12535	12461	7177	3967	gpr endopeptidase
3.4.24.84	577	1124	955	568	104	Ste24 endopeptidase
3.4.25.1	0	22	0	6	36	proteasome endopeptidase complex
3.4.25.2	329	117	99	816	1547	HslU---HslV peptidase
3.5.1.-	21219	30181	29432	12937	10950	In linear amides
3.5.1.1	5264	6440	6920	4929	4928	asparaginase
3.5.1.10	67	1141	929	64	128	formyltetrahydrofolate deformylase
3.5.1.105	333	304	783	486	1361	chitin disaccharide deacetylase
3.5.1.108	711	1785	1519	706	844	UDP-3-O-acyl-N-acetylglucosamine deacetylase
3.5.1.11	0	2	2	3	2	penicillin amidase
3.5.1.110	72	31	11	43	49	ureidoacrylate amidohydrolase
3.5.1.111	526	1720	1477	761	847	2-oxoglutaramate amidase
3.5.1.118	5	1	1	2	29	gamma-glutamyl hercynylcysteine S-oxide hydrolase
3.5.1.124	14575	16364	15988	10533	8928	protein deglycase
3.5.1.16	781	2753	2459	786	750	acetylornithine deacetylase
3.5.1.18	14499	19892	20111	8417	7116	succinyl-diaminopimelate desuccinylase
3.5.1.19	44	32	28	142	125	nicotinamidase
3.5.1.2	2184	3440	2525	2921	2005	glutaminase
3.5.1.24	10620	11457	11613	5254	4538	choloylglycine hydrolase
3.5.1.25	12206	13566	13980	7265	6208	N-acetylglucosamine-6-phosphate deacetylase
3.5.1.26	126	205	608	30	23	N4-(beta-N-acetylglucosaminyl)-L-asparaginase
3.5.1.28	44689	55834	53951	23340	16026	N-acetylmuramoyl-L-alanine amidase
3.5.1.32	2885	2366	2104	2435	846	hippurate hydrolase
3.5.1.4	1363	2311	2416	1738	1814	amidase
3.5.1.41	0	1	1	0	0	chitin deacetylase
3.5.1.42	5801	8346	8069	6376	5091	nicotinamide-nucleotide amidase
3.5.1.44	7731	5186	3540	6115	5943	protein-glutamine glutaminase
3.5.1.46	0	1	1	0	0	6-aminohexanoate-oligomer exohydrolase
3.5.1.47	268	512	452	332	828	N-acetyldiaminopimelate deacetylase
3.5.1.49	101	1149	930	80	124	formamidase
3.5.1.5	8151	14621	13856	2128	4223	urease
3.5.1.53	7000	7508	6861	2435	1106	N-carbamoylputrescine amidase
3.5.1.54	50	1251	1055	113	16	allophanate hydrolase
3.5.1.6	690	1173	1287	460	449	beta-ureidopropionase
3.5.1.68	0	1	0	0	0	N-formylglutamate deformylase
3.5.1.77	28	0	0	25	71	N-carbamoyl-D-amino-acid hydrolase
3.5.1.78	5	0	0	3	29	glutathionylspermidine amidase
3.5.1.81	436	206	297	517	1467	N-acyl-D-amino-acid deacylase
3.5.1.87	690	1171	1286	457	447	N-carbamoyl-L-amino-acid hydrolase
3.5.1.88	24568	27237	27996	15142	12431	peptide deformylase
3.5.1.9	7755	8695	8290	6588	3592	arylformamidase
3.5.1.90	3	42	46	0	0	adenosylcobinamide hydrolase
3.5.1.91	4021	5721	5826	4335	2503	N-substituted formamide deformylase
3.5.1.94	1	0	0	1	0	gamma-glutamyl-gamma-aminobutyrate hydrolase
3.5.1.96	1	0	0	1	1	succinylglutamate desuccinylase
3.5.2.10	6900	10206	9569	3652	4214	creatininase
3.5.2.14	28	0	0	25	71	N-methylhydantoinase (ATP-hydrolysing)
3.5.2.17	13	1118	920	26	7	hydroxyisourate hydrolase
3.5.2.2	10217	11006	10613	5117	2000	dihydropyrimidinase
3.5.2.3	13238	15319	15240	8567	6656	dihydroorotase
3.5.2.5	245	986	1093	143	129	allantoinase
3.5.2.6	4820	9225	8709	1721	2061	beta-lactamase
3.5.2.7	896	614	542	650	165	imidazolonepropionase
3.5.2.9	4571	8125	8008	794	596	5-oxoprolinase (ATP-hydrolysing)
3.5.3.1	120	73	45	536	209	arginase
3.5.3.11	5087	5651	5151	5700	4239	agmatinase
3.5.3.12	5387	7504	7640	444	904	agmatine deiminase
3.5.3.18	75	524	855	56	70	dimethylargininase
3.5.3.23	1	0	0	1	1	N-succinylarginine dihydrolase
3.5.3.26	163	934	998	81	37	(S)-ureidoglycine aminohydrolase
3.5.3.3	0	2	1	3	2	creatinase
3.5.3.6	592	563	879	715	796	arginine deiminase
3.5.3.8	17	6	4	12	38	formimidoylglutamase
3.5.3.9	189	1011	1353	105	82	allantoate deiminase
3.5.4.1	696	477	580	849	2351	cytosine deaminase
3.5.4.10	26443	29449	29273	18083	12696	IMP cyclohydrolase
3.5.4.12	13344	15139	15511	9036	6903	dCMP deaminase
3.5.4.13	327	337	387	626	1500	dCTP deaminase
3.5.4.16	9124	12295	11783	5676	3577	GTP cyclohydrolase I
3.5.4.19	12860	17140	17124	9789	6647	phosphoribosyl-AMP cyclohydrolase
3.5.4.2	10415	10265	10578	5626	1670	adenine deaminase
3.5.4.21	696	477	580	849	2351	creatinine deaminase
3.5.4.25	21709	23556	22673	12040	6960	GTP cyclohydrolase II
3.5.4.26	21121	23024	22156	11410	6273	diaminohydroxyphosphoribosylaminopyrimidine deaminase
3.5.4.28	7544	8512	8268	6298	4915	S-adenosylhomocysteine deaminase
3.5.4.3	5108	9742	9430	1210	796	guanine deaminase
3.5.4.31	7544	8512	8268	6298	4915	S-methyl-5'-thioadenosine deaminase
3.5.4.33	14	0	0	2	30	tRNA(adenine34) deaminase
3.5.4.4	657	1282	1580	640	2191	adenosine deaminase
3.5.4.43	1557	2465	1706	1841	880	hydroxydechloroatrazine ethylaminohydrolase
3.5.4.5	13755	13011	13087	8913	5673	cytidine deaminase
3.5.4.9	27901	31705	32447	19236	14793	methenyltetrahydrofolate cyclohydrolase
3.5.5.1	3877	5656	5430	209	2	nitrilase
3.5.5.7	0	1116	919	10	0	aliphatic nitrilase
3.5.99.10	1664	181	213	230	671	2-iminobutanoate/2-iminopropanoate deaminase
3.5.99.2	1478	1459	940	1408	399	aminopyrimidine aminohydrolase
3.5.99.6	13140	15389	15979	8039	6695	glucosamine-6-phosphate deaminase
3.6.-.-	13736	14448	14147	9477	7003	Acting on acid anhydrides
3.6.1.-	14692	17677	17304	10402	9464	In phosphorus-containing anhydrides
3.6.1.1	17885	20956	22363	13354	8788	inorganic diphosphatase
3.6.1.11	15943	22682	22837	9478	10307	exopolyphosphatase
3.6.1.13	14213	13804	14053	8891	9393	ADP-ribose diphosphatase
3.6.1.15	959	1605	1564	669	509	nucleoside-triphosphate phosphatase
3.6.1.17	28	0	0	25	71	bis(5'-nucleosyl)-tetraphosphatase (asymmetrical)
3.6.1.22	11072	11456	11798	5853	3992	NAD+ diphosphatase
3.6.1.23	14421	16547	17468	9793	8510	dUTP diphosphatase
3.6.1.26	29	0	0	26	72	CDP-diacylglycerol diphosphatase
3.6.1.27	19205	22435	22420	11358	7595	undecaprenyl-diphosphate phosphatase
3.6.1.3	831	648	576	1186	787	-
3.6.1.31	13228	15589	15727	10296	7632	phosphoribosyl-ATP diphosphatase
3.6.1.40	15943	22682	22837	9477	10307	guanosine-5'-triphosphate,3'-diphosphate phosphatase
3.6.1.41	12	6	11	3	29	bis(5'-nucleosyl)-tetraphosphatase (symmetrical)
3.6.1.45	310	297	215	457	528	UDP-sugar diphosphatase
3.6.1.54	531	1721	1486	676	736	UDP-2,3-diacylglucosamine diphosphatase
3.6.1.55	17572	18643	18673	14614	13246	8-oxo-dGTP diphosphatase
3.6.1.58	261	464	400	67	30	8-oxo-dGDP phosphatase
3.6.1.63	54	261	412	11	5	alpha-D-ribose 1-methylphosphonate 5-triphosphate diphosphatase
3.6.1.65	1	0	0	1	0	(d)CTP diphosphatase
3.6.1.66	798	2204	2221	1229	929	XTP/dITP diphosphatase
3.6.1.67	5	0	1	2	29	dihydroneopterin triphosphate diphosphatase
3.6.1.7	9662	10099	9786	4182	4467	acylphosphatase
3.6.3.-	18932	29929	29020	16514	17463	Catalysing transmembrane movement of substances
3.6.4.-	34087	42996	43177	22505	17034	Acting on acid anhydrides to facilitate cellular and subcellular movement
3.6.4.12	113119	130872	130452	73356	57167	DNA helicase
3.6.4.13	7178	12322	11919	7002	5840	RNA helicase
3.6.5.-	13863	15040	15149	9542	7075	Acting on GTP to facilitate cellular and subcellular movement
3.6.5.4	13324	15042	15142	9013	7054	signal-recognition-particle GTPase
3.7.1.12	10816	11395	11042	5991	3700	cobalt-precorrin 5A hydrolase
3.7.1.22	667	372	308	520	1348	3D-(3,5/4)-trihydroxycyclohexane-1,2-dione acylhydrolase (ring-opening)
3.7.1.3	0	0	1	0	0	kynureninase
3.8.1.2	4750	5887	6003	1405	2597	(S)-2-haloacid dehalogenase
3.8.1.3	0	2	1	3	2	haloacetate dehalogenase
3.8.1.8	7	5	11	1	0	atrazine chlorohydrolase
3.9.1.3	4	0	0	1	28	phosphohistidine phosphatase
4.1.1.-	3	2	2	2	2	Carboxy-lyases
4.1.1.105	152	0	0	1	63	L-tryptophan decarboxylase
4.1.1.107	9	0	0	2	0	3,4-dihydroxyphenylacetaldehyde synthase
4.1.1.11	8132	8167	7403	3979	1801	aspartate 1-decarboxylase
4.1.1.112	1	2	1	5	21	oxaloacetate decarboxylase
4.1.1.12	817	691	557	619	47	aspartate 4-decarboxylase
4.1.1.15	574	1397	1557	752	708	glutamate decarboxylase
4.1.1.17	115	72	334	395	1465	ornithine decarboxylase
4.1.1.18	3991	2939	2606	3718	2643	lysine decarboxylase
4.1.1.19	6378	9287	8297	3481	1761	arginine decarboxylase
4.1.1.20	19242	20897	20729	10301	8644	diaminopimelate decarboxylase
4.1.1.22	1	1116	937	87	134	histidine decarboxylase
4.1.1.23	12732	15004	15087	8310	6405	orotidine-5'-phosphate decarboxylase
4.1.1.28	152	0	0	1	63	aromatic-L-amino-acid decarboxylase
4.1.1.31	12	1126	923	20	40	phosphoenolpyruvate carboxylase
4.1.1.32	524	1677	1457	666	774	phosphoenolpyruvate carboxykinase (GTP)
4.1.1.33	21	31	14	310	1384	diphosphomevalonate decarboxylase
4.1.1.36	23703	26262	25914	14176	9417	phosphopantothenoylcysteine decarboxylase
4.1.1.37	10384	14338	13710	7119	10820	uroporphyrinogen decarboxylase
4.1.1.39	8	0	0	12	6	ribulose-bisphosphate carboxylase
4.1.1.4	0	0	0	31	549	acetoacetate decarboxylase
4.1.1.44	9330	11067	11538	6096	5182	4-carboxymuconolactone decarboxylase
4.1.1.45	17	42	33	8	3	aminocarboxymuconate-semialdehyde decarboxylase
4.1.1.46	27	152	31	3	1	o-pyrocatechuate decarboxylase
4.1.1.47	240	269	220	477	1378	tartronate-semialdehyde synthase
4.1.1.48	10661	11504	11421	5802	4450	indole-3-glycerol-phosphate synthase
4.1.1.49	9674	10108	10310	4411	3944	phosphoenolpyruvate carboxykinase (ATP)
4.1.1.5	32	78	73	279	835	acetolactate decarboxylase
4.1.1.50	2342	2126	1670	2904	1109	adenosylmethionine decarboxylase
4.1.1.64	0	0	1	0	0	2,2-dialkylglycine decarboxylase (pyruvate)
4.1.1.65	8403	10486	10025	4788	2545	phosphatidylserine decarboxylase
4.1.1.68	10	1	1	6	58	5-oxopent-3-ene-1,2,5-tricarboxylate decarboxylase
4.1.1.71	0	0	0	0	2	2-oxoglutarate decarboxylase
4.1.1.73	94	170	173	165	151	tartrate decarboxylase
4.1.1.74	167	1	1	9	96	indolepyruvate decarboxylase
4.1.1.77	0	0	1	0	0	2-oxo-3-hexenedioate decarboxylase
4.1.1.8	2	2	2	79	134	oxalyl-CoA decarboxylase
4.1.1.81	19254	20746	20300	8425	4654	threonine-phosphate decarboxylase
4.1.1.82	158	346	319	347	250	phosphonopyruvate decarboxylase
4.1.1.85	1	0	0	1	1	3-dehydro-L-gulonate-6-phosphate decarboxylase
4.1.1.86	1	6	1	4	3	diaminobutyrate decarboxylase
4.1.1.87	2	1	0	2	2	malonyl-S-ACP decarboxylase
4.1.1.96	9740	13378	12481	6969	3789	carboxynorspermidine decarboxylase
4.1.1.98	1774	2261	2169	1803	2271	4-hydroxy-3-polyprenylbenzoate decarboxylase
4.1.2.-	498	935	1494	167	144	Aldehyde-lyases
4.1.2.13	27331	33565	37278	16886	14088	fructose-bisphosphate aldolase
4.1.2.14	22023	27737	32652	13688	10880	2-dehydro-3-deoxy-phosphogluconate aldolase
4.1.2.17	9712	12170	13264	4695	3981	L-fuculose-phosphate aldolase
4.1.2.19	4037	5717	6050	675	1398	rhamnulose-1-phosphate aldolase
4.1.2.20	334	1197	971	568	236	2-dehydro-3-deoxyglucarate aldolase
4.1.2.21	1	0	0	1	1	2-dehydro-3-deoxy-6-phosphogalactonate aldolase
4.1.2.22	330	1464	1166	767	1831	fructose-6-phosphate phosphoketolase
4.1.2.25	16243	20454	19139	7137	3943	dihydroneopterin aldolase
4.1.2.29	0	0	0	1	1	5-dehydro-2-deoxyphosphogluconate aldolase
4.1.2.4	6954	9792	11087	6406	5763	deoxyribose-phosphate aldolase
4.1.2.40	1213	1594	1630	586	521	tagatose-bisphosphate aldolase
4.1.2.43	201	395	973	41	37	3-hexulose-6-phosphate synthase
4.1.2.48	11401	12988	12935	6502	3996	low-specificity L-threonine aldolase
4.1.2.50	1835	3143	2943	1826	1298	6-carboxytetrahydropterin synthase
4.1.2.52	308	2479	2347	656	344	4-hydroxy-2-oxoheptanedioate aldolase
4.1.2.57	1	0	0	1	0	sulfofructosephosphate aldolase
4.1.2.9	330	1464	1166	767	1831	phosphoketolase
4.1.3.1	5	7	2	6	31	isocitrate lyase
4.1.3.27	21371	23897	23700	12271	9933	anthranilate synthase
4.1.3.3	8775	11806	11445	5526	3952	N-acetylneuraminate lyase
4.1.3.30	4	2	1	4	32	methylisocitrate lyase
4.1.3.34	2039	2085	1904	3026	2396	citryl-CoA lyase
4.1.3.36	141	1703	1760	203	290	1,4-dihydroxy-2-naphthoyl-CoA synthase
4.1.3.38	979	1057	959	782	872	aminodeoxychorismate lyase
4.1.3.39	3348	1034	1122	2803	2539	4-hydroxy-2-oxovalerate aldolase
4.1.3.4	326	346	247	462	461	hydroxymethylglutaryl-CoA lyase
4.1.3.40	5	0	0	2	29	chorismate lyase
4.1.3.42	22023	27737	32652	13688	10880	(4S)-4-hydroxy-2-oxoglutarate aldolase
4.1.99.1	1343	961	766	1617	944	tryptophanase
4.1.99.12	21933	23595	22703	12527	7081	3,4-dihydroxy-2-butanone-4-phosphate synthase
4.1.99.14	3041	1309	1081	1820	2370	spore photoproduct lyase
4.1.99.17	10998	13209	13646	5791	4089	phosphomethylpyrimidine synthase
4.1.99.19	17278	19900	19930	7718	4663	2-iminoacetate synthase
4.1.99.2	1	2	1	5	19	tyrosine phenol-lyase
4.1.99.22	10389	12492	12214	4926	1746	GTP 3',8-cyclase
4.1.99.3	180	1158	927	46	146	deoxyribodipyrimidine photo-lyase
4.2.1.-	2325	3650	4204	1818	3144	Hydro-lyases
4.2.1.1	1181	2253	2048	801	527	carbonic anhydrase
4.2.1.10	14759	16489	16407	9970	6419	3-dehydroquinate dehydratase
4.2.1.109	1	0	0	1	0	methylthioribulose 1-phosphate dehydratase
4.2.1.11	13951	15720	15994	10092	8408	phosphopyruvate hydratase
4.2.1.113	38	1152	933	54	50	o-succinylbenzoate synthase
4.2.1.12	33	0	0	27	100	phosphogluconate dehydratase
4.2.1.120	4232	2760	1949	3380	1550	4-hydroxybutanoyl-CoA dehydratase
4.2.1.126	692	213	236	843	1446	N-acetylmuramic acid 6-phosphate etherase
4.2.1.129	0	2232	1838	19	0	squalene---hopanol cyclase
4.2.1.17	9968	7108	7185	7223	4924	enoyl-CoA hydratase
4.2.1.171	238	430	326	732	396	cis-L-3-hydroxyproline dehydratase
4.2.1.18	1	1	0	2	5	methylglutaconyl-CoA hydratase
4.2.1.19	13352	15053	15135	8582	5617	imidazoleglycerol-phosphate dehydratase
4.2.1.2	26302	27757	27644	16534	10614	fumarate hydratase
4.2.1.20	25112	26657	26694	16538	12660	tryptophan synthase
4.2.1.22	2	2	1	6	3	cystathionine beta-synthase
4.2.1.24	7800	10539	10345	4548	2712	porphobilinogen synthase
4.2.1.28	83	577	1101	364	636	propanediol dehydratase
4.2.1.3	12435	14966	15034	7862	4802	aconitate hydratase
4.2.1.30	76	452	525	71	118	glycerol dehydratase
4.2.1.32	10797	11022	10514	1077	1668	L(+)-tartrate dehydratase
4.2.1.33	69525	85221	84597	35715	26265	3-isopropylmalate dehydratase
4.2.1.35	69525	85221	84597	35715	26265	(R)-2-methylmalate dehydratase
4.2.1.40	43	35	36	66	126	glucarate dehydratase
4.2.1.42	9	9	10	1	1	galactarate dehydratase
4.2.1.44	705	1489	1237	532	1350	myo-inosose-2 dehydratase
4.2.1.45	481	1528	1233	754	636	CDP-glucose 4,6-dehydratase
4.2.1.46	17356	21438	21391	10119	8182	dTDP-glucose 4,6-dehydratase
4.2.1.47	5714	8196	7848	2655	2963	GDP-mannose 4,6-dehydratase
4.2.1.49	913	622	550	683	228	urocanate hydratase
4.2.1.51	20981	23010	23378	14564	10047	prephenate dehydratase
4.2.1.53	6750	8539	8862	4031	5788	oleate hydratase
4.2.1.59	12968	14436	14370	8550	6840	3-hydroxyacyl-[acyl-carrier-protein] dehydratase
4.2.1.6	488	627	581	783	1657	galactonate dehydratase
4.2.1.7	3322	4421	4637	4150	3435	altronate dehydratase
4.2.1.75	17260	23826	23984	9146	5926	uroporphyrinogen-III synthase
4.2.1.79	7	5	4	6	36	2-methylcitrate dehydratase
4.2.1.8	4744	6003	6446	4839	4860	mannonate dehydratase
4.2.1.80	0	0	1	0	0	2-oxopent-4-enoate hydratase
4.2.1.84	0	1	1	0	0	nitrile hydratase
4.2.1.9	18288	23777	22378	10924	8981	dihydroxy-acid dehydratase
4.2.1.90	27	152	30	3	1	L-rhamnonate dehydratase
4.2.1.91	8	6	11	3	1	arogenate dehydratase
4.2.1.96	9	1116	920	22	7	4a-hydroxytetrahydrobiopterin dehydratase
4.2.1.99	33	1	0	27	100	2-methylisocitrate dehydratase
4.2.2.-	3737	3308	2818	5266	3021	Acting on polysaccharides
4.2.2.1	5	20	8	7	15	hyaluronate lyase
4.2.2.17	550	1187	1262	163	0	inulin fructotransferase (DFA-I-forming)
4.2.2.2	33	28	13	35	27	pectate lyase
4.2.2.20	106	176	181	30	77	chondroitin-sulfate-ABC endolyase
4.2.2.21	106	176	181	30	77	chondroitin-sulfate-ABC exolyase
4.2.2.3	1	0	0	2	5	mannuronate-specific alginate lyase
4.2.2.6	209	115	189	469	1330	oligogalacturonide lyase
4.2.3.1	13227	15383	15347	9176	6880	threonine synthase
4.2.3.12	1835	3143	2943	1826	1298	6-pyruvoyltetrahydropterin synthase
4.2.3.3	15538	17196	16952	10282	6906	methylglyoxal synthase
4.2.3.4	13399	15956	15793	8184	4146	3-dehydroquinate synthase
4.2.3.5	13855	15039	15146	9143	5668	chorismate synthase
4.2.99.18	34588	42055	42318	22477	18946	DNA-(apurinic or apyrimidinic site) lyase
4.2.99.20	550	25	36	553	56	2-succinyl-6-hydroxy-2,4-cyclohexadiene-1-carboxylate synthase
4.2.99.21	49	135	136	102	15	isochorismate lyase
4.3.1.1	5629	9103	8710	2048	1098	aspartate ammonia-lyase
4.3.1.12	279	1270	1111	200	664	ornithine cyclodeaminase
4.3.1.15	4745	6521	6380	1468	1047	diaminopropionate ammonia-lyase
4.3.1.17	20526	25031	24801	11216	9744	L-serine ammonia-lyase
4.3.1.18	95	49	27	92	124	D-serine ammonia-lyase
4.3.1.19	12765	14246	13915	7954	4668	threonine ammonia-lyase
4.3.1.2	536	7	31	544	26	methylaspartate ammonia-lyase
4.3.1.3	1482	1824	1835	873	268	histidine ammonia-lyase
4.3.1.4	1284	1128	1046	1275	773	formimidoyltetrahydrofolate cyclodeaminase
4.3.1.7	1258	1378	1002	1828	1738	ethanolamine ammonia-lyase
4.3.2.1	12906	15062	15093	8752	7688	argininosuccinate lyase
4.3.2.10	26607	29612	29580	17076	11045	imidazole glycerol-phosphate synthase
4.3.2.2	12923	14954	15077	8960	7071	adenylosuccinate lyase
4.3.2.3	0	1	1	0	0	ureidoglycolate lyase
4.3.2.7	1	0	0	1	1	glutathione-specific gamma-glutamylcyclotransferase
4.3.3.6	7551	4078	4804	5745	6172	pyridoxal 5'-phosphate synthase (glutamine hydrolysing)
4.3.3.7	29021	36291	37419	15858	11411	4-hydroxy-tetrahydrodipicolinate synthase
4.3.99.3	1015	2053	1600	579	315	7-carboxy-7-deazaguanine synthase
4.4.1.-	5	0	0	2	29	Carbon-sulfur lyases (only sub-subclass identified to date)
4.4.1.1	108	191	51	46	50	cystathionine gamma-lyase
4.4.1.11	789	465	424	595	49	methionine gamma-lyase
4.4.1.13	9896	9198	10257	8780	7762	cysteine-S-conjugate beta-lyase
4.4.1.15	884	149	192	1148	361	D-cysteine desulfhydrase
4.4.1.16	6835	7152	7966	7483	8117	selenocysteine lyase
4.4.1.19	9	3	5	19	6	phosphosulfolactate synthase
4.4.1.21	11642	11882	11847	5955	3041	S-ribosylhomocysteine lyase
4.4.1.37	10009	11063	9919	5850	2820	pyridinium-3,5-bisthiocarboxylic acid mononucleotide synthase
4.4.1.5	13564	16864	16555	8469	5110	lactoylglutathione lyase
4.6.1.1	515	2321	1882	1071	476	adenylate cyclase
4.6.1.12	13782	15139	15559	9383	6131	2-C-methyl-D-erythritol 2,4-cyclodiphosphate synthase
4.6.1.13	29	0	1	3	2	phosphatidylinositol diacylglycerol-lyase
4.6.1.15	617	1135	1078	382	784	FAD-AMP lyase (cyclizing)
4.6.1.16	0	22	0	6	36	tRNA-intron lyase
4.6.1.17	7081	11248	11072	2756	1034	cyclic pyranopterin monophosphate synthase
4.6.1.21	1	0	0	1	1	Enterobacter ribonuclease
4.7.1.1	54	261	430	11	5	alpha-D-ribose 1-methylphosphonate 5-phosphate C-P-lyase
4.99.1.1	128	524	787	396	1114	protoporphyrin ferrochelatase
4.99.1.12	9442	10463	9308	5636	2682	pyridinium-3,5-bisthiocarboxylic acid mononucleotide nickel chelatase
4.99.1.3	8204	12581	12298	4585	3344	sirohydrochlorin cobaltochelatase
4.99.1.4	20013	21656	21774	10259	5749	sirohydrochlorin ferrochelatase
4.99.1.9	128	524	787	396	1114	coproporphyrin ferrochelatase
5.-.-.-	123	191	590	218	725	Isomerases
5.1.1.1	14295	16278	16874	10029	8870	alanine racemase
5.1.1.13	2766	3527	3085	2925	2505	aspartate racemase
5.1.1.3	13029	14763	14901	8489	6505	glutamate racemase
5.1.1.4	191	1128	1380	126	38	proline racemase
5.1.1.7	13774	16443	16408	8865	6125	diaminopimelate epimerase
5.1.1.8	0	1116	919	10	0	4-hydroxyproline epimerase
5.1.2.2	8	8	10	0	0	mandelate racemase
5.1.2.3	41	2267	1840	55	242	3-hydroxybutyryl-CoA epimerase
5.1.3.-	72	31	11	43	48	Acting on carbohydrates and derivatives
5.1.3.1	14148	16166	17609	9403	7525	ribulose-phosphate 3-epimerase
5.1.3.10	13	1119	919	11	7	CDP-paratose 2-epimerase
5.1.3.13	16800	19322	18657	9204	4578	dTDP-4-dehydrorhamnose 3,5-epimerase
5.1.3.14	5410	6779	7238	6441	5818	UDP-N-acetylglucosamine 2-epimerase (non-hydrolysing)
5.1.3.15	5	1118	919	15	31	glucose-6-phosphate 1-epimerase
5.1.3.2	19884	24760	24097	13245	12620	UDP-glucose 4-epimerase
5.1.3.20	293	1163	961	553	288	ADP-glyceromanno-heptose 6-epimerase
5.1.3.22	256	683	1158	363	414	L-ribulose-5-phosphate 3-epimerase
5.1.3.23	0	0	0	0	6	UDP-2,3-diacetamido-2,3-dideoxyglucuronic acid 2-epimerase
5.1.3.29	4690	7244	7375	1341	2070	L-fucose mutarotase
5.1.3.3	14150	15799	15783	8890	7305	aldose 1-epimerase
5.1.3.32	915	1427	1528	1429	2307	L-rhamnose mutarotase
5.1.3.37	993	1497	1370	1157	1646	mannuronan 5-epimerase
5.1.3.4	562	1474	1144	116	114	L-ribulose-5-phosphate 4-epimerase
5.1.3.41	936	978	2067	788	863	fructoselysine 3-epimerase
5.1.3.8	435	2108	2143	536	526	N-acylglucosamine 2-epimerase
5.1.3.9	8137	10383	11325	3601	2968	N-acylglucosamine-6-phosphate 2-epimerase
5.1.99.1	216	123	198	468	1330	methylmalonyl-CoA epimerase
5.1.99.4	2	3	1	5	19	alpha-methylacyl-CoA racemase
5.1.99.7	2	0	0	3	5	dihydroneopterin triphosphate 2'-epimerase
5.1.99.8	1136	2700	2216	1395	1162	7,8-dihydroneopterin epimerase
5.2.1.1	88	42	20	74	114	maleate isomerase
5.2.1.2	0	1	0	0	0	maleylacetoacetate isomerase
5.2.1.8	23693	31097	31761	19104	19219	peptidylprolyl isomerase
5.3.1.-	37	1268	1332	18	4	Interconverting aldoses and ketoses, and related compounds
5.3.1.1	14508	17879	17977	9551	7427	triose-phosphate isomerase
5.3.1.12	4046	6935	7153	4213	4628	glucuronate isomerase
5.3.1.13	1047	2221	3220	1299	1035	arabinose-5-phosphate isomerase
5.3.1.14	612	1999	2058	905	1786	L-rhamnose isomerase
5.3.1.15	4196	5886	5470	819	1496	D-lyxose ketol-isomerase
5.3.1.16	12724	13813	13845	8381	5547	1-(5-phosphoribosyl)-5-[(5-phosphoribosylamino)methylideneamino]imidazole-4-carboxamide isomerase
5.3.1.17	2267	2122	2031	2594	2448	5-dehydro-4-deoxy-D-glucuronate isomerase
5.3.1.22	92	1157	942	522	159	hydroxypyruvate isomerase
5.3.1.23	3627	3348	2644	3372	2743	S-methyl-5-thioribose-1-phosphate isomerase
5.3.1.24	9536	11476	11793	5884	4547	phosphoribosylanthranilate isomerase
5.3.1.25	4630	7929	8135	858	706	L-fucose isomerase
5.3.1.26	27	40	17	21	15	galactose-6-phosphate isomerase
5.3.1.27	581	1624	2363	536	668	6-phospho-3-hexuloisomerase
5.3.1.28	1034	1812	1764	1648	3156	D-sedoheptulose 7-phosphate isomerase
5.3.1.3	4630	7929	8135	858	706	D-arabinose isomerase
5.3.1.30	683	383	316	551	1414	5-deoxy-glucuronate isomerase
5.3.1.32	1	0	0	1	0	(4S)-4-hydroxy-5-phosphooxypentane-2,3-dione isomerase
5.3.1.4	9133	13320	12951	1545	2025	L-arabinose isomerase
5.3.1.5	638	2905	2216	799	534	xylose isomerase
5.3.1.6	15520	17451	18258	10614	9350	ribose-5-phosphate isomerase
5.3.1.8	9756	13110	13428	6111	4709	mannose-6-phosphate isomerase
5.3.1.9	14743	17018	18039	9683	7490	glucose-6-phosphate isomerase
5.3.2.5	40	167	45	6	7	2,3-diketo-5-methylthiopentyl-1-phosphate enolase
5.3.2.6	255	71	52	364	1527	2-hydroxymuconate tautomerase
5.3.3.-	110	60	39	60	159	Transposing C=C bonds
5.3.3.1	29	0	0	3	2	steroid Delta-isomerase
5.3.3.10	15	1	1	7	31	5-carboxymethyl-2-hydroxymuconate Delta-isomerase
5.3.3.14	5	0	0	2	29	trans-2-decenoyl-[acyl-carrier protein] isomerase
5.3.3.17	2193	1225	847	2404	1826	trans-2,3-dihydro-3-hydroxyanthranilate isomerase
5.3.3.2	209	209	47	338	1526	isopentenyl-diphosphate Delta-isomerase
5.3.3.3	4232	2760	1949	3380	1550	vinylacetyl-CoA Delta-isomerase
5.3.3.8	18	0	1	9	114	Delta3-Delta2-enoyl-CoA isomerase
5.3.4.1	41	6	11	29	103	protein disulfide-isomerase
5.3.99.10	10	1	0	5	3	thiazole tautomerase
5.3.99.11	545	408	397	241	225	2-keto-myo-inositol isomerase
5.3.99.2	4	0	0	1	28	prostaglandin-D synthase
5.4.2.10	13040	14554	14719	8632	7446	phosphoglucosamine mutase
5.4.2.11	38187	40631	41609	25185	25990	phosphoglycerate mutase (2,3-diphosphoglycerate-dependent)
5.4.2.2	925	1281	980	1592	1945	phosphoglucomutase (alpha-D-glucose-1,6-bisphosphate-dependent)
5.4.2.6	1054	944	1011	1610	2072	beta-phosphoglucomutase
5.4.2.7	11765	12204	11819	6425	3815	phosphopentomutase
5.4.2.8	18528	21934	21363	10504	7840	phosphomannomutase
5.4.2.9	167	346	319	349	250	phosphoenolpyruvate mutase
5.4.3.2	905	1284	1085	1138	359	lysine 2,3-aminomutase
5.4.3.3	2596	344	338	1521	489	lysine 5,6-aminomutase
5.4.3.8	7868	10671	10476	4637	2685	glutamate-1-semialdehyde 2,1-aminomutase
5.4.4.1	44	40	69	13	23	(hydroxyamino)benzene mutase
5.4.4.2	155	1347	1098	181	135	isochorismate synthase
5.4.99.1	1074	13	62	1089	66	methylaspartate mutase
5.4.99.12	17679	19996	20502	12936	9128	tRNA pseudouridine38-40 synthase
5.4.99.15	1	7	2	4	3	(1->4)-alpha-D-glucan 1-alpha-D-glucosylmutase
5.4.99.16	298	336	391	311	564	maltose alpha-D-glucosyltransferase
5.4.99.17	0	2232	1838	19	0	squalene---hopene cyclase
5.4.99.18	12772	16152	16035	8332	6381	5-(carboxyamino)imidazole ribonucleotide mutase
5.4.99.19	12443	14827	14566	7418	5596	16S rRNA pseudouridine516 synthase
5.4.99.2	958	2299	2030	1253	1228	methylmalonyl-CoA mutase
5.4.99.20	7	1118	922	14	30	23S rRNA pseudouridine2457 synthase
5.4.99.21	9647	9352	9698	4011	2610	23S rRNA pseudouridine2604 synthase
5.4.99.22	4667	4424	4500	5967	4434	23S rRNA pseudouridine2605 synthase
5.4.99.23	39628	45819	45044	22344	16939	23S rRNA pseudouridine1911/1915/1917 synthase
5.4.99.24	11991	12359	12503	7322	4833	23S rRNA pseudouridine955/2504/2580 synthase
5.4.99.25	13303	15039	15122	8988	6984	tRNA pseudouridine55 synthase
5.4.99.26	5	0	0	2	29	tRNA pseudouridine65 synthase
5.4.99.27	33	22	0	34	136	tRNA pseudouridine13 synthase
5.4.99.28	579	611	532	674	719	tRNA pseudouridine32 synthase
5.4.99.29	579	611	532	674	719	23S rRNA pseudouridine746 synthase
5.4.99.5	33365	35047	35434	22159	14741	chorismate mutase
5.4.99.60	9257	11922	11813	5921	3142	cobalt-precorrin-8 methylmutase
5.4.99.61	9257	11922	11813	5921	3142	precorrin-8X methylmutase
5.4.99.62	377	831	950	553	1655	D-ribose pyranase
5.4.99.9	13152	12605	13110	8501	7689	UDP-galactopyranose mutase
5.5.1.19	0	4	0	1	0	lycopene beta-cyclase
5.5.1.2	2	4	2	3	4	3-carboxy-cis,cis-muconate cycloisomerase
5.5.1.4	177	222	52	96	106	inositol-3-phosphate synthase
5.6.2.1	42181	49210	49070	26678	21002	DNA topoisomerase
5.6.2.2	52270	57351	56968	34731	25918	DNA topoisomerase (ATP-hydrolysing)
6.1.1.-	12	1121	930	13	29	Ligases forming aminoacyl-tRNA and related compounds
6.1.1.1	13589	15504	15540	9077	7056	tyrosine---tRNA ligase
6.1.1.10	13488	15837	16214	9723	8100	methionine---tRNA ligase
6.1.1.11	13863	15044	15167	9543	7075	serine---tRNA ligase
6.1.1.12	14465	15440	15610	9973	7614	aspartate---tRNA ligase
6.1.1.13	46	54	53	638	2768	D-alanine---poly(phosphoribitol) ligase
6.1.1.14	13950	16063	16370	10001	8801	glycine---tRNA ligase
6.1.1.15	13585	15212	15405	9492	8391	proline---tRNA ligase
6.1.1.16	13334	15048	15125	9017	7059	cysteine---tRNA ligase
6.1.1.17	14285	16161	15742	10317	6565	glutamate---tRNA ligase
6.1.1.18	12723	13916	13360	7960	4924	glutamine---tRNA ligase
6.1.1.19	14072	15161	15357	10012	8405	arginine---tRNA ligase
6.1.1.2	13334	15028	15131	8937	7014	tryptophan---tRNA ligase
6.1.1.20	26683	30125	30278	18034	14113	phenylalanine---tRNA ligase
6.1.1.21	13891	15192	15199	9622	7211	histidine---tRNA ligase
6.1.1.22	13743	14479	14258	9246	6607	asparagine---tRNA ligase
6.1.1.23	7663	7903	7611	3374	2536	aspartate---tRNAAsn ligase
6.1.1.24	837	555	502	957	1409	glutamate---tRNAGln ligase
6.1.1.3	13615	15319	15370	9516	8467	threonine---tRNA ligase
6.1.1.4	13333	15042	15142	9013	7055	leucine---tRNA ligase
6.1.1.5	13333	15042	15143	9013	7055	isoleucine---tRNA ligase
6.1.1.6	12879	14930	15055	8892	6990	lysine---tRNA ligase
6.1.1.7	12902	14936	15053	8966	7044	alanine---tRNA ligase
6.1.1.9	13541	15156	15330	9481	8385	valine---tRNA ligase
6.2.1.-	1363	2921	2777	2186	2474	Acid-thiol ligases
6.2.1.1	2258	3618	3457	2922	2160	acetate---CoA ligase
6.2.1.13	3	2	1	11	2	acetate---CoA ligase (ADP-forming)
6.2.1.16	0	2	1	3	2	acetoacetate---CoA ligase
6.2.1.17	0	2	1	3	2	propionate---CoA ligase
6.2.1.2	84	0	0	506	121	medium-chain acyl-CoA ligase
6.2.1.20	19	2231	1837	24	58	long-chain-fatty-acid---[acyl-carrier-protein] ligase
6.2.1.22	593	68	86	639	696	[citrate (pro-3S)-lyase] ligase
6.2.1.26	164	1383	1016	172	227	o-succinylbenzoate---CoA ligase
6.2.1.3	10641	13080	12543	8504	5831	long-chain-fatty-acid---CoA ligase
6.2.1.30	11244	17425	17613	9150	5310	phenylacetate---CoA ligase
6.2.1.5	513	2770	2050	1156	501	succinate---CoA ligase (ADP-forming)
6.3.-.-	1	9	2	7	6	Forming carbon-nitrogen bonds
6.3.1.-	5	4	0	3	29	Acid-D-ammonia (or amine) ligases (amide synthases)
6.3.1.1	12453	13015	12993	7913	6292	aspartate---ammonia ligase
6.3.1.10	11441	12073	11380	6706	4238	adenosylcobinamide-phosphate synthase
6.3.1.11	1	0	0	1	0	glutamate---putrescine ligase
6.3.1.14	290	843	578	81	49	diphthine---ammonia ligase
6.3.1.19	1	7	1	6	4	prokaryotic ubiquitin-like protein ligase
6.3.1.2	32353	37654	38307	19427	13615	glutamine synthetase
6.3.1.20	1908	3600	3346	2873	3299	lipoate---protein ligase
6.3.1.5	325	521	419	460	1505	NAD+ synthase
6.3.1.8	45	0	1	40	105	glutathionylspermidine synthase
6.3.2.-	17	46	49	5	10	Acid-D-amino-acid ligases (peptide synthases)
6.3.2.1	8763	8576	7842	4230	1913	pantoate---beta-alanine ligase (AMP-forming)
6.3.2.10	13098	14656	15082	8851	7025	UDP-N-acetylmuramoyl-tripeptide---D-alanyl-D-alanine ligase
6.3.2.12	36446	40105	39961	22053	15862	dihydrofolate synthase
6.3.2.13	14458	15946	16116	10088	8563	UDP-N-acetylmuramoyl-L-alanyl-D-glutamate---2,6-diaminopimelate ligase
6.3.2.14	12	0	0	7	57	enterobactin synthase
6.3.2.17	36446	40105	39961	22053	15862	tetrahydrofolate synthase
6.3.2.2	648	747	1060	889	410	glutamate---cysteine ligase
6.3.2.29	17	1	5	43	7	cyanophycin synthase (L-aspartate-adding)
6.3.2.3	7	1	0	4	29	glutathione synthase
6.3.2.30	17	1	5	43	7	cyanophycin synthase (L-arginine-adding)
6.3.2.31	326	366	246	469	497	coenzyme F420-0:L-glutamate ligase
6.3.2.32	6	44	47	11	2	coenzyme gamma-F420-2:alpha-L-glutamate ligase
6.3.2.34	326	366	246	469	497	coenzyme F420-1:gamma-L-glutamate ligase
6.3.2.38	1	0	0	1	0	N2-citryl-N6-acetyl-N6-hydroxylysine synthase
6.3.2.39	1	0	0	1	0	aerobactin synthase
6.3.2.4	15083	17040	17171	10692	7892	D-alanine---D-alanine ligase
6.3.2.45	18	2271	1870	27	48	UDP-N-acetylmuramate---L-alanyl-gamma-D-glutamyl-meso-2,6-diaminoheptanedioate ligase
6.3.2.5	23688	25125	24985	14160	9409	phosphopantothenate---cysteine ligase (CTP)
6.3.2.51	64	1273	1065	118	23	phosphopantothenate---cysteine ligase (ATP)
6.3.2.6	12949	13881	13876	8611	7325	phosphoribosylaminoimidazolesuccinocarboxamide synthase
6.3.2.7	13	3	2	8	7	UDP-N-acetylmuramoyl-L-alanyl-D-glutamate---L-lysine ligase
6.3.2.8	13333	13926	14205	8902	7022	UDP-N-acetylmuramate---L-alanine ligase
6.3.2.9	13346	15055	15137	8915	7023	UDP-N-acetylmuramoyl-L-alanine---D-glutamate ligase
6.3.3.1	12979	15146	15286	8791	7711	phosphoribosylformylglycinamidine cyclo-ligase
6.3.3.2	14897	16050	15635	10308	6824	5-formyltetrahydrofolate cyclo-ligase
6.3.3.3	4307	6864	6447	809	800	dethiobiotin synthase
6.3.4.13	12800	15032	15116	8346	6452	phosphoribosylamine---glycine ligase
6.3.4.14	27014	35548	36105	14585	9493	biotin carboxylase
6.3.4.15	17858	21674	21537	9450	6823	biotin---[biotin carboxyl-carrier protein] ligase
6.3.4.18	36	1200	1001	562	1696	5-(carboxyamino)imidazole ribonucleotide synthase
6.3.4.19	12305	14418	14171	8278	6688	tRNAIle-lysidine synthase
6.3.4.2	13858	15043	15161	9523	7068	CTP synthase (glutamine hydrolysing)
6.3.4.20	1127	1822	1495	750	422	7-cyano-7-deazaguanine synthase
6.3.4.21	12980	13327	13639	8043	6921	nicotinate phosphoribosyltransferase
6.3.4.3	12754	13831	14139	8833	6858	formate---tetrahydrofolate ligase
6.3.4.4	14510	14976	15129	8977	7635	adenylosuccinate synthase
6.3.4.5	12647	14773	14413	8214	6240	argininosuccinate synthase
6.3.4.6	50	1251	1055	113	16	urea carboxylase
6.3.5.1	13205	14919	15112	8396	5487	NAD+ synthase (glutamine-hydrolysing)
6.3.5.10	11105	11603	11143	6179	3981	adenosylcobyric acid synthase (glutamine-hydrolysing)
6.3.5.11	20665	21481	21208	12253	7715	cobyrinate a,c-diamide synthase
6.3.5.13	5495	8995	9600	1958	2498	lipid II isoglutaminyl synthase (glutamine-hydrolysing)
6.3.5.2	13277	15468	15818	9575	9084	GMP synthase (glutamine-hydrolysing)
6.3.5.3	13090	16273	16078	9503	8834	phosphoribosylformylglycinamidine synthase
6.3.5.4	15861	17622	18723	12001	8665	asparagine synthase (glutamine-hydrolysing)
6.3.5.5	28157	32925	34029	18499	17370	carbamoyl-phosphate synthase (glutamine-hydrolysing)
6.3.5.6	54240	68037	68129	31338	31400	asparaginyl-tRNA synthase (glutamine-hydrolysing)
6.3.5.7	54244	68080	68176	31338	31400	glutaminyl-tRNA synthase (glutamine-hydrolysing)
6.3.5.9	20665	21481	21208	12253	7715	hydrogenobyrinic acid a,c-diamide synthase (glutamine-hydrolysing)
6.4.1.1	1947	2901	2478	2109	2099	pyruvate carboxylase
6.4.1.2	43312	53629	53809	25784	16624	acetyl-CoA carboxylase
6.4.1.3	133	270	246	156	95	propionyl-CoA carboxylase
6.4.1.4	2	7	2	5	7	methylcrotonoyl-CoA carboxylase
6.4.1.6	56	0	0	50	142	acetone carboxylase
6.5.1.1	743	2728	2655	909	325	DNA ligase (ATP)
6.5.1.2	13858	16764	17484	9786	7767	DNA ligase (NAD+)
6.5.1.4	0	1116	918	10	0	RNA 3'-terminal-phosphate cyclase (ATP)
6.5.1.8	225	138	207	474	1363	3'-phosphate/5'-hydroxy nucleic acid ligase
6.6.1.1	40	168	156	16	8	magnesium chelatase
6.6.1.2	230	1361	1114	49	143	cobaltochelatase
7.1.1.1	406	93	24	2136	586	proton-translocating NAD(P)+ transhydrogenase
7.1.1.2	53572	79346	74223	32902	22636	NADH:ubiquinone reductase (H+-translocating)
7.1.1.3	10	0	0	4	58	ubiquinol oxidase (H+-transporting)
7.1.1.5	40	4	4	20	11	menaquinol oxidase (H+-transporting)
7.1.1.7	1652	2240	2701	3091	4704	quinol oxidase (electrogenic, proton-motive force generating)
7.1.1.8	31	1	0	27	71	quinol---cytochrome-c reductase
7.1.1.9	673	3414	2765	126	428	cytochrome-c oxidase
7.1.2.1	4	43	47	0	0	P-type H+-exporting transporter
7.1.2.2	47975	54696	54707	27415	19267	H+-transporting two-sector ATPase
7.2.1.1	2968	3498	3230	3842	3974	NADH:ubiquinone reductase (Na+-transporting)
7.2.1.2	30588	33972	33504	18979	11521	ferredoxin---NAD+ oxidoreductase (Na+-transporting)
7.2.2.-	33795	35033	34386	24704	16084	-
7.2.2.1	47975	54696	54707	27415	19267	Na+-transporting two-sector ATPase
7.2.2.10	13892	17724	17051	11590	7419	P-type Ca2+ transporter
7.2.2.12	37603	47183	47131	20778	14806	P-type Zn2+ transporter
7.2.2.14	3487	4580	4774	3893	3675	P-type Mg2+ transporter
7.2.2.21	37603	47183	47131	20778	14806	Cd2+-exporting ATPase
7.2.2.4	758	1673	2269	761	236	ABC-type Na+ transporter
7.2.2.5	3	3	2	2	5	ABC-type Mn2+ transporter
7.2.2.6	2156	4879	5454	2748	3087	P-type K+ transporter
7.2.2.7	1734	2816	2899	1665	1172	ABC-type Fe3+ transporter
7.2.2.9	14139	16452	16238	9792	7933	P-type Cu2+ transporter
7.2.4.2	10704	11814	11661	5869	3704	oxaloacetate decarboxylase (Na+ extruding)
7.2.4.5	1755	1833	1546	2172	1257	glutaconyl-CoA decarboxylase
7.3.-.-	412	643	453	635	393	-
7.3.2.1	13524	16665	16138	9572	7760	ABC-type phosphate transporter
7.3.2.2	2115	325	758	2173	2085	ABC-type phosphonate transporter
7.3.2.3	5717	5352	5200	324	671	ABC-type sulfate transporter
7.3.2.5	329	1174	979	595	311	ABC-type molybdate transporter
7.3.2.6	253	42	32	515	188	ABC-type tungstate transporter
7.3.2.7	412	643	453	635	393	arsenite-transporting ATPase
7.4.2.1	35922	40611	41717	19821	15851	ABC-type polar-amino-acid transporter
7.4.2.8	56374	63922	62453	39481	30041	protein-secreting ATPase
7.5.2.-	26836	36496	34478	12316	7227	-
7.5.2.10	154	356	93	137	158	ABC-type D-xylose transporter
7.5.2.11	6111	4681	4410	4705	2862	ABC-type D-galactose transporter
7.5.2.12	82	42	22	48	68	ABC-type L-arabinose transporter
7.5.2.4	553	7	29	728	714	ABC-type teichoic-acid transporter
7.5.2.7	20743	31564	30266	8540	5844	ABC-type D-ribose transporter
7.5.2.8	73	33	12	47	67	ABC-type D-allose transporter
7.5.2.9	72	31	11	43	48	ABC-type D-galactofuranose transporter
7.6.2.10	21	42	33	10	32	ABC-type glycerol 3-phosphate transporter
7.6.2.11	16519	19184	18993	7773	6995	ABC-type polyamine transporter
7.6.2.12	100	42	32	514	125	ABC-type capsular-polysaccharide transporter
7.6.2.5	266	47	43	520	216	ABC-type heme transporter
7.6.2.8	5	0	0	2	28	ABC-type vitamin B12 transporter
7.6.2.9	4186	3359	3995	5212	4218	ABC-type quaternary amine transporter
