# Supplementary material for: Polysaccharide, the Active Component of Dendrobium officinale, Ameliorates Metabolic Hypertension in Rats via Regulating Intestinal Flora-SCFAs-Vascular Axis
Source: Front Pharmacol. 2022 Jul 11;13:935714. doi: 10.3389/fphar.2022.935714 (PMC9310040; doi:10.3389/fphar.2022.935714)
Supplement: Supplementary file 1 [file DataSheet1.ZIP › Supplementary materials-raw data/Figure 7 & 8/Figure 7 & 8/interaction_results/KEGG/kegg.pathway.profile.xls]

Pathway	MG	anti	antipoly	poly	NG	Definition	Pathwaymap
ko00010	343700	409728	413499	232315	191299	Glycolysis / Gluconeogenesis	http://www.kegg.jp/kegg-bin/show_pathway?ko00010+K00001+K00002+K00016+K00121+K00128+K00131+K00134+K00138+K00161+K00162+K00163+K00169+K00170+K00171+K00172+K00174+K00175+K00382+K00627+K00844+K00845+K00850+K00873+K00886+K00895+K00918+K00927+K01085+K01222+K01223+K01596+K01610+K01622+K01623+K01624+K01689+K01785+K01792+K01803+K01810+K01834+K01835+K01895+K01905+K01913+K02446+K02753+K02777+K02779+K02791+…
ko00020	147740	189590	185892	102637	73239	Citrate cycle (TCA cycle)	http://www.kegg.jp/kegg-bin/show_pathway?ko00020+K00024+K00025+K00030+K00031+K00116+K00161+K00162+K00163+K00164+K00169+K00170+K00171+K00172+K00174+K00175+K00176+K00177+K00239+K00240+K00241+K00242+K00244+K00245+K00246+K00247+K00382+K00627+K00658+K01596+K01610+K01647+K01676+K01677+K01678+K01679+K01681+K01682+K01902+K01903+K01958+K01960+K03737
ko00030	267931	328002	345109	170314	141477	Pentose phosphate pathway	http://www.kegg.jp/kegg-bin/show_pathway?ko00030+K00033+K00034+K00036+K00090+K00117+K00131+K00615+K00616+K00850+K00851+K00852+K00874+K00895+K00918+K00948+K01053+K01057+K01619+K01621+K01622+K01623+K01624+K01625+K01690+K01783+K01807+K01808+K01810+K01835+K01839+K02446+K03738+K03841+K04041+K05774+K06151+K06152+K06859+K07404+K08093+K08094
ko00040	118391	163605	168163	68822	65120	Pentose and glucuronate interconversions	http://www.kegg.jp/kegg-bin/show_pathway?ko00040+K00002+K00008+K00012+K00040+K00041+K00065+K00848+K00853+K00854+K00880+K00963+K01051+K01195+K01629+K01685+K01686+K01728+K01730+K01783+K01804+K01805+K01812+K01815+K01820+K03077+K03078+K03079+K08092+K08322+K08323+K09988+K14274
ko00051	281013	354545	399874	152740	131125	Fructose and mannose metabolism	http://www.kegg.jp/kegg-bin/show_pathway?ko00051+K00008+K00009+K00045+K00064+K00066+K00068+K00844+K00847+K00848+K00850+K00863+K00879+K00881+K00882+K00895+K00966+K00971+K01103+K01218+K01622+K01623+K01624+K01628+K01629+K01711+K01729+K01795+K01803+K01805+K01808+K01809+K01813+K01818+K01820+K01840+K02377+K02446+K02768+K02769+K02770+K02771+K02781+K02782+K02783+K02793+K02794+K02795+K02796+K02798+K02800+…
ko00052	275404	316937	326250	155346	145712	Galactose metabolism	http://www.kegg.jp/kegg-bin/show_pathway?ko00052+K00094+K00844+K00845+K00849+K00850+K00883+K00917+K00963+K00965+K01182+K01187+K01190+K01193+K01220+K01631+K01635+K01684+K01784+K01785+K01819+K01835+K01854+K02079+K02080+K02744+K02745+K02746+K02747+K02773+K02774+K02775+K02786+K02788+K07406+K07407+K08302+K10984+K10985+K10986+K12111+K12308
ko00053	24271	33021	39348	13887	14816	Ascorbate and aldarate metabolism	http://www.kegg.jp/kegg-bin/show_pathway?ko00053+K00012+K00064+K00103+K00128+K00880+K01053+K01630+K01706+K01708+K02821+K02822+K03077+K03078+K03079+K03475+K03476+K08092
ko00061	159391	190739	187583	108510	78905	Fatty acid biosynthesis	http://www.kegg.jp/kegg-bin/show_pathway?ko00061+K00059+K00208+K00645+K00647+K00648+K01071+K01716+K01897+K01961+K01962+K01963+K02160+K02371+K02372+K07512+K09458+K11263+K11533
ko00062	0	1116	918	10	0	Fatty acid elongation	http://www.kegg.jp/kegg-bin/show_pathway?ko00062+K07512
ko00071	67283	75961	73994	43684	33331	Fatty acid degradation	http://www.kegg.jp/kegg-bin/show_pathway?ko00071+K00001+K00121+K00128+K00232+K00248+K00249+K00252+K00529+K00626+K00632+K01692+K01782+K01825+K01897+K04072+K05297+K05939+K06445+K07516+K13767+K13953+K13954+K14338
ko00072	12610	7274	6683	9763	8535	Synthesis and degradation of ketone bodies	http://www.kegg.jp/kegg-bin/show_pathway?ko00072+K00019+K00626+K01028+K01029+K01574+K01640+K01641
ko00100	0	1116	919	10	0	Steroid biosynthesis	http://www.kegg.jp/kegg-bin/show_pathway?ko00100+K00801
ko00120	10622	11460	11614	5259	4557	Primary bile acid biosynthesis	http://www.kegg.jp/kegg-bin/show_pathway?ko00120+K01442+K01796
ko00121	39214	44201	44320	19721	13569	Secondary bile acid biosynthesis	http://www.kegg.jp/kegg-bin/show_pathway?ko00121+K00076+K01442+K07007
ko00130	11361	26747	24850	13699	14709	Ubiquinone and other terpenoid-quinone biosynthesis	http://www.kegg.jp/kegg-bin/show_pathway?ko00130+K00355+K00457+K00568+K01075+K01661+K01911+K02361+K02548+K02549+K02551+K02552+K03179+K03181+K03182+K03183+K03184+K03185+K03186+K03809+K05928+K06134+K08680+K12073
ko00140	327	5864	4911	573	1414	Steroid hormone biosynthesis	http://www.kegg.jp/kegg-bin/show_pathway?ko00140+K01130+K12343+K12344
ko00190	348044	428929	426643	206619	149083	Oxidative phosphorylation	http://www.kegg.jp/kegg-bin/show_pathway?ko00190+K00239+K00240+K00241+K00242+K00244+K00245+K00246+K00247+K00330+K00331+K00332+K00333+K00334+K00335+K00336+K00337+K00338+K00339+K00340+K00341+K00342+K00343+K00404+K00405+K00406+K00407+K00411+K00412+K00413+K00425+K00426+K00937+K01507+K01535+K02108+K02109+K02110+K02111+K02112+K02113+K02114+K02115+K02117+K02118+K02119+K02120+K02121+K02122+K02123+K02124+…
ko00195	148594	162162	162064	78412	57336	Photosynthesis	http://www.kegg.jp/kegg-bin/show_pathway?ko00195+K02108+K02109+K02110+K02111+K02112+K02113+K02114+K02115+K02639+K02691+K02703
ko00220	248999	295596	291561	148669	104041	Arginine biosynthesis	http://www.kegg.jp/kegg-bin/show_pathway?ko00220+K00145+K00260+K00261+K00262+K00491+K00611+K00619+K00620+K00811+K00812+K00813+K00818+K00821+K00926+K00930+K01425+K01428+K01429+K01430+K01438+K01457+K01476+K01478+K01755+K01915+K01940+K01941+K11358+K14048+K14260+K14682
ko00230	474173	575822	576448	301501	251536	Purine metabolism	http://www.kegg.jp/kegg-bin/show_pathway?ko00230+K00073+K00087+K00088+K00364+K00365+K00525+K00526+K00527+K00602+K00759+K00760+K00764+K00769+K00839+K00856+K00860+K00873+K00892+K00904+K00926+K00939+K00940+K00942+K00948+K00951+K00955+K00956+K00957+K00958+K01081+K01119+K01120+K01129+K01139+K01239+K01241+K01428+K01429+K01430+K01466+K01483+K01486+K01487+K01488+K01492+K01514+K01515+K01518+K01524+K01525+…
ko00232	22	1125	924	27	12	Caffeine metabolism	http://www.kegg.jp/kegg-bin/show_pathway?ko00232+K00365+K00492
ko00240	362911	410850	413947	246586	195051	Pyrimidine metabolism	http://www.kegg.jp/kegg-bin/show_pathway?ko00240+K00226+K00525+K00526+K00527+K00560+K00609+K00610+K00756+K00757+K00758+K00761+K00762+K00857+K00876+K00940+K00943+K00945+K01081+K01119+K01431+K01464+K01465+K01485+K01489+K01493+K01494+K01518+K01520+K01591+K01937+K01955+K01956+K02823+K02825+K03465+K03783+K03784+K03787+K06016+K06966+K08693+K08722+K08723+K08728+K09018+K09019+K09020+K09021+K09023+K09024+…
ko00250	317349	369178	368438	205412	154374	Alanine, aspartate and glutamate metabolism	http://www.kegg.jp/kegg-bin/show_pathway?ko00250+K00135+K00259+K00260+K00261+K00262+K00265+K00266+K00278+K00294+K00609+K00610+K00764+K00811+K00812+K00813+K00820+K00823+K00830+K01424+K01425+K01580+K01744+K01755+K01756+K01779+K01914+K01915+K01939+K01940+K01953+K01955+K01956+K07250+K08324+K08590+K09758+K11358+K13051+K13821+K14260
ko00260	286932	339751	339383	191767	147032	Glycine, serine and threonine metabolism	http://www.kegg.jp/kegg-bin/show_pathway?ko00260+K00003+K00018+K00050+K00058+K00060+K00090+K00108+K00130+K00133+K00274+K00276+K00281+K00282+K00283+K00301+K00302+K00303+K00304+K00305+K00382+K00600+K00605+K00613+K00639+K00643+K00830+K00831+K00836+K00865+K00872+K00928+K00998+K01079+K01620+K01695+K01696+K01697+K01733+K01752+K01753+K01754+K01758+K01834+K02203+K02204+K02437+K06001+K08688+K11440+K12524+…
ko00261	91340	105588	105851	51054	34655	Monobactam biosynthesis	http://www.kegg.jp/kegg-bin/show_pathway?ko00261+K00133+K00215+K00928+K00955+K00956+K00957+K00958+K01714+K12524+K12525
ko00270	339366	390853	389956	227431	163895	Cysteine and methionine metabolism	http://www.kegg.jp/kegg-bin/show_pathway?ko00270+K00003+K00016+K00024+K00025+K00058+K00133+K00547+K00548+K00549+K00558+K00640+K00641+K00651+K00772+K00789+K00797+K00811+K00812+K00813+K00826+K00831+K00832+K00837+K00899+K00928+K01011+K01243+K01251+K01611+K01697+K01738+K01739+K01740+K01752+K01758+K01760+K01761+K01919+K01920+K05396+K07173+K08963+K08964+K08965+K08966+K08967+K08969+K09758+K09880+K11358+…
ko00280	56739	56844	55742	42528	33384	Valine, leucine and isoleucine degradation	http://www.kegg.jp/kegg-bin/show_pathway?ko00280+K00020+K00128+K00140+K00166+K00167+K00248+K00249+K00253+K00263+K00382+K00626+K00632+K00822+K00826+K01028+K01029+K01640+K01641+K01692+K01782+K01825+K01847+K01848+K01849+K01907+K01964+K01966+K01969+K05606+K07250+K09699+K11263+K11381+K13766+K15036
ko00281	4886	4710	4560	2585	2366	Geraniol degradation	http://www.kegg.jp/kegg-bin/show_pathway?ko00281+K00632+K01640+K01692+K01782+K01825
ko00290	208887	251385	247721	118881	85449	Valine, leucine and isoleucine biosynthesis	http://www.kegg.jp/kegg-bin/show_pathway?ko00290+K00052+K00053+K00263+K00826+K00835+K01649+K01652+K01653+K01687+K01703+K01704+K01754+K09011+K11258+K14260
ko00300	233973	273032	274215	140025	101957	Lysine biosynthesis	http://www.kegg.jp/kegg-bin/show_pathway?ko00300+K00003+K00133+K00215+K00290+K00674+K00821+K00841+K00928+K01439+K01586+K01714+K01778+K01928+K01929+K03340+K05822+K05823+K10206+K10977+K12524+K12525+K14267
ko00310	46870	48939	47264	34482	25619	Lysine degradation	http://www.kegg.jp/kegg-bin/show_pathway?ko00310+K00128+K00135+K00137+K00252+K00290+K00382+K00626+K00658+K00824+K01034+K01035+K01582+K01692+K01782+K01825+K01843+K01844+K03894+K03895+K03896+K03897+K07250+K09251
ko00311	417	1769	1414	609	341	Penicillin and cephalosporin biosynthesis	http://www.kegg.jp/kegg-bin/show_pathway?ko00311+K01060+K01434+K10852
ko00330	122131	157860	153588	79719	62002	Arginine and proline metabolism	http://www.kegg.jp/kegg-bin/show_pathway?ko00330+K00128+K00137+K00147+K00274+K00286+K00294+K00318+K00472+K00491+K00613+K00657+K00673+K00797+K00811+K00812+K00813+K00819+K00824+K00840+K00931+K00934+K01259+K01426+K01470+K01473+K01476+K01480+K01484+K01485+K01581+K01583+K01584+K01585+K01611+K01750+K01777+K02626+K03343+K05526+K06447+K08688+K09123+K09251+K09470+K09471+K09472+K09473+K10536+K10793+K10794+…
ko00332	25358	30056	29955	16676	12860	Carbapenem biosynthesis	http://www.kegg.jp/kegg-bin/show_pathway?ko00332+K00147+K00931
ko00333	46532	56692	54547	31237	25142	Prodigiosin biosynthesis	http://www.kegg.jp/kegg-bin/show_pathway?ko00333+K00059+K00208+K00645
ko00340	146447	169094	170539	95351	62882	Histidine metabolism	http://www.kegg.jp/kegg-bin/show_pathway?ko00340+K00013+K00128+K00274+K00603+K00765+K00817+K01089+K01458+K01468+K01479+K01496+K01523+K01590+K01693+K01712+K01745+K01814+K02500+K02501+K02502+K04486+K07008+K11755+K13990
ko00350	51739	67167	64376	35963	27923	Tyrosine metabolism	http://www.kegg.jp/kegg-bin/show_pathway?ko00350+K00001+K00055+K00121+K00135+K00151+K00274+K00276+K00450+K00451+K00455+K00457+K00483+K00484+K00811+K00812+K00813+K00817+K00832+K01593+K01618+K01668+K01800+K01826+K02509+K02510+K04072+K05921+K11358+K13953+K13954
ko00360	63386	71275	71166	47584	32620	Phenylalanine metabolism	http://www.kegg.jp/kegg-bin/show_pathway?ko00360+K00055+K00074+K00146+K00274+K00276+K00285+K00457+K00500+K00529+K00811+K00812+K00813+K00817+K00824+K00832+K01426+K01451+K01593+K01666+K01692+K01912+K02554+K02609+K02610+K02611+K02612+K02613+K02614+K02615+K02618+K03782+K04073+K05710+K10797+K11358
ko00361	4789	9266	8776	1472	2652	Chlorocyclohexane and chlorobenzene degradation	http://www.kegg.jp/kegg-bin/show_pathway?ko00361+K00217+K00446+K01061+K01560+K01561+K03381+K07104
ko00362	39386	33171	31491	29352	22914	Benzoate degradation	http://www.kegg.jp/kegg-bin/show_pathway?ko00362+K00074+K00217+K00252+K00446+K00448+K00449+K00626+K00632+K01031+K01032+K01055+K01075+K01607+K01615+K01617+K01666+K01692+K01782+K01821+K01825+K01857+K02554+K03381+K04073+K07104+K07516+K07535+K13767+K14333
ko00364	14	2237	1841	36	39	Fluorobenzoate degradation	http://www.kegg.jp/kegg-bin/show_pathway?ko00364+K00217+K01061+K01721+K03381
ko00380	42177	51882	50357	31314	23347	Tryptophan metabolism	http://www.kegg.jp/kegg-bin/show_pathway?ko00380+K00128+K00252+K00274+K00382+K00452+K00453+K00626+K00658+K00837+K01426+K01501+K01556+K01593+K01667+K01692+K01721+K01782+K01825+K03392+K03781+K03782+K04103+K07130+K14338
ko00400	280639	313966	313360	168030	112347	Phenylalanine, tyrosine and tryptophan biosynthesis	http://www.kegg.jp/kegg-bin/show_pathway?ko00400+K00014+K00500+K00766+K00800+K00811+K00812+K00813+K00817+K00832+K00891+K01609+K01626+K01657+K01658+K01695+K01696+K01713+K01735+K01736+K01817+K01850+K03785+K03786+K03856+K04092+K04093+K04516+K04517+K04518+K05358+K05887+K06001+K06208+K06209+K11358+K11646+K13497+K13498+K13829+K13853+K14170+K14187
ko00401	40837	47118	46555	26053	16496	Novobiocin biosynthesis	http://www.kegg.jp/kegg-bin/show_pathway?ko00401+K00812+K00813+K00817+K00832+K04517+K11358+K14187
ko00405	22546	23735	23309	13120	10073	Phenazine biosynthesis	http://www.kegg.jp/kegg-bin/show_pathway?ko00405+K01657+K01658+K06998
ko00410	49051	51714	50526	28650	17444	beta-Alanine metabolism	http://www.kegg.jp/kegg-bin/show_pathway?ko00410+K00128+K00137+K00140+K00232+K00248+K00276+K00822+K00823+K01431+K01464+K01579+K01580+K01692+K01782+K01825+K01918+K07250
ko00430	42240	51409	51978	27082	21208	Taurine and hypotaurine metabolism	http://www.kegg.jp/kegg-bin/show_pathway?ko00430+K00259+K00260+K00625+K00681+K00925+K01580+K03119+K03851+K03852+K13788+K15024
ko00440	12492	19938	20524	10293	10633	Phosphonate and phosphinate metabolism	http://www.kegg.jp/kegg-bin/show_pathway?ko00440+K00968+K01841+K03430+K03823+K05306+K05780+K06162+K06163+K06164+K06165+K06166+K06167+K09459+K09994
ko00450	112056	125469	125754	71603	55340	Selenocompound metabolism	http://www.kegg.jp/kegg-bin/show_pathway?ko00450+K00384+K00548+K00549+K00955+K00956+K00957+K00958+K01008+K01042+K01739+K01758+K01760+K01761+K01874+K07309+K07310+K11717+K12527+K14155
ko00460	86859	88551	89869	55726	45477	Cyanoamino acid metabolism	http://www.kegg.jp/kegg-bin/show_pathway?ko00460+K00600+K00681+K01188+K01424+K01455+K01501+K01914+K05349+K05350+K13051
ko00471	41938	47395	46860	29244	22560	D-Glutamine and D-glutamate metabolism	http://www.kegg.jp/kegg-bin/show_pathway?ko00471+K00261+K01425+K01776+K01924+K01925
ko00472	370	388	1156	547	1442	D-Arginine and D-ornithine metabolism	http://www.kegg.jp/kegg-bin/show_pathway?ko00472+K00824
ko00473	29794	33760	35254	21906	20972	D-Alanine metabolism	http://www.kegg.jp/kegg-bin/show_pathway?ko00473+K00824+K01775+K01921+K03367+K14188
ko00480	49511	58465	57781	33876	27813	Glutathione metabolism	http://www.kegg.jp/kegg-bin/show_pathway?ko00480+K00031+K00033+K00036+K00383+K00432+K00681+K00797+K00799+K01255+K01256+K01270+K01460+K01469+K01581+K01917+K01919+K01920+K03423+K04097+K06048+K07160+K07232+K07751
ko00500	410699	450917	469675	243683	209454	Starch and sucrose metabolism	http://www.kegg.jp/kegg-bin/show_pathway?ko00500+K00688+K00689+K00690+K00691+K00692+K00694+K00697+K00700+K00702+K00703+K00705+K00844+K00845+K00847+K00963+K00975+K00978+K01087+K01176+K01178+K01179+K01182+K01187+K01188+K01193+K01194+K01200+K01208+K01210+K01212+K01222+K01223+K01225+K01226+K01232+K01236+K01810+K01835+K01838+K02438+K02750+K02759+K02760+K02761+K02777+K02791+K02810+K02819+K05341+K05343+…
ko00510	5634	9005	8162	2489	2678	N-Glycan biosynthesis	http://www.kegg.jp/kegg-bin/show_pathway?ko00510+K00721+K00737+K07151
ko00511	66360	83521	84294	43746	52935	Other glycan degradation	http://www.kegg.jp/kegg-bin/show_pathway?ko00511+K01186+K01190+K01191+K01192+K01201+K01206+K01227+K01444+K12111+K12373+K13714
ko00513	2957	6680	5845	4147	4670	Various types of N-glycan biosynthesis	http://www.kegg.jp/kegg-bin/show_pathway?ko00513+K07151+K12373
ko00520	403034	472624	504883	259448	236716	Amino sugar and nucleotide sugar metabolism	http://www.kegg.jp/kegg-bin/show_pathway?ko00520+K00012+K00066+K00075+K00790+K00820+K00844+K00845+K00847+K00849+K00884+K00886+K00963+K00965+K00966+K00971+K00972+K00975+K00978+K00983+K00992+K01183+K01198+K01207+K01209+K01443+K01452+K01639+K01654+K01709+K01711+K01784+K01787+K01788+K01791+K01809+K01810+K01835+K01840+K01854+K02377+K02472+K02474+K02564+K02765+K02777+K02779+K02791+K02793+K02794+K02795+…
ko00521	94820	114470	111416	55610	44259	Streptomycin biosynthesis	http://www.kegg.jp/kegg-bin/show_pathway?ko00521+K00010+K00067+K00844+K00845+K00973+K01092+K01710+K01790+K01835+K01858
ko00523	67506	78608	77158	36549	24872	Polyketide sugar unit biosynthesis	http://www.kegg.jp/kegg-bin/show_pathway?ko00523+K00067+K00973+K01710+K01790
ko00524	18924	22498	21815	13372	11975	Neomycin, kanamycin and gentamicin biosynthesis	http://www.kegg.jp/kegg-bin/show_pathway?ko00524+K00844+K00845
ko00525	33525	40205	39711	17944	12810	Acarbose and validamycin biosynthesis	http://www.kegg.jp/kegg-bin/show_pathway?ko00525+K00973+K01710
ko00531	11436	18957	16516	12026	11987	Glycosaminoglycan degradation	http://www.kegg.jp/kegg-bin/show_pathway?ko00531+K01135+K01136+K01137+K01195+K01197+K01205+K01207+K01565+K12373
ko00540	13564	34384	31413	17249	22170	Lipopolysaccharide biosynthesis	http://www.kegg.jp/kegg-bin/show_pathway?ko00540+K00677+K00748+K00912+K00979+K01627+K02517+K02527+K02535+K02536+K02560+K02840+K02841+K02843+K02844+K02847+K02848+K02849+K03269+K03270+K03271+K03272+K03273+K03274+K03275+K03279+K03760+K06041+K07031+K07264+K09778+K12973+K12974+K12975+K12977+K12979
ko00550	289423	339547	340957	182266	144538	Peptidoglycan biosynthesis	http://www.kegg.jp/kegg-bin/show_pathway?ko00550+K00075+K00687+K00790+K00806+K01000+K01921+K01924+K01925+K01928+K01929+K02563+K03587+K03693+K03814+K04478+K05362+K05363+K05364+K05365+K05366+K05367+K05515+K06153+K07009+K07258+K07259+K07260+K08384+K08724+K11693+K11694+K11695+K12551+K12552+K12553+K12554+K12555+K12556
ko00561	141109	170826	176364	92071	87037	Glycerolipid metabolism	http://www.kegg.jp/kegg-bin/show_pathway?ko00561+K00002+K00005+K00086+K00128+K00631+K00655+K00863+K00864+K00865+K00901+K01046+K03429+K03621+K03715+K05878+K05879+K05881+K06118+K06120+K06122+K07029+K07406+K07407+K08591
ko00562	26623	33874	32610	18813	19619	Inositol phosphate metabolism	http://www.kegg.jp/kegg-bin/show_pathway?ko00562+K00010+K00140+K01083+K01092+K01093+K01114+K01771+K01803+K01858+K03335+K03336+K03337+K03338+K03339+K06606+K07281
ko00564	188376	216494	213482	122735	92227	Glycerophospholipid metabolism	http://www.kegg.jp/kegg-bin/show_pathway?ko00564+K00057+K00096+K00105+K00111+K00112+K00113+K00631+K00655+K00901+K00968+K00980+K00981+K00995+K00998+K01004+K01048+K01058+K01095+K01096+K01114+K01126+K01521+K01613+K03735+K03736+K04019+K05939+K06131+K06132+K07029+K08591+K13622
ko00565	535	1608	1517	177	169	Ether lipid metabolism	http://www.kegg.jp/kegg-bin/show_pathway?ko00565+K00803+K01058+K01062+K01114
ko00571	2	31	1	11	16	Lipoarabinomannan (LAM) biosynthesis	http://www.kegg.jp/kegg-bin/show_pathway?ko00571+K08256+K11387+K13668+K13671+K13687+K14337+K14339
ko00572	5	5	0	3	33	Arabinogalactan biosynthesis - Mycobacterium	http://www.kegg.jp/kegg-bin/show_pathway?ko00572+K02851+K13686+K13687
ko00590	2721	3959	2762	2685	790	Arachidonic acid metabolism	http://www.kegg.jp/kegg-bin/show_pathway?ko00590+K00079+K00432+K01058+K04097
ko00591	38	40	23	33	116	Linoleic acid metabolism	http://www.kegg.jp/kegg-bin/show_pathway?ko00591+K00508+K01058
ko00592	1598	378	321	504	616	alpha-Linolenic acid metabolism	http://www.kegg.jp/kegg-bin/show_pathway?ko00592+K00224+K00232+K00632+K01058
ko00600	51876	67299	67080	34654	38836	Sphingolipid metabolism	http://www.kegg.jp/kegg-bin/show_pathway?ko00600+K00720+K01117+K01130+K01134+K01186+K01190+K01201+K07406+K07407
ko00601	2	8	5	1	4	Glycosphingolipid biosynthesis - lacto and neolacto series	http://www.kegg.jp/kegg-bin/show_pathway?ko00601+K00743
ko00603	21282	28423	27970	15908	20098	Glycosphingolipid biosynthesis - globo and isoglobo series	http://www.kegg.jp/kegg-bin/show_pathway?ko00603+K07406+K07407+K12373
ko00604	2721	6658	5845	3633	4450	Glycosphingolipid biosynthesis - ganglio series	http://www.kegg.jp/kegg-bin/show_pathway?ko00604+K12373
ko00620	360926	429681	423475	234921	178308	Pyruvate metabolism	http://www.kegg.jp/kegg-bin/show_pathway?ko00620+K00016+K00024+K00025+K00027+K00028+K00029+K00090+K00101+K00102+K00116+K00128+K00132+K00138+K00156+K00158+K00161+K00162+K00163+K00169+K00170+K00171+K00172+K00174+K00175+K00244+K00245+K00246+K00247+K00382+K00625+K00626+K00627+K00656+K00873+K00925+K01003+K01006+K01007+K01026+K01067+K01069+K01512+K01571+K01573+K01595+K01596+K01610+K01638+K01649+K01676+…
ko00621	3603	1106	1177	3167	4066	Dioxin degradation	http://www.kegg.jp/kegg-bin/show_pathway?ko00621+K00480+K01617+K01666+K01821+K02554+K04073
ko00622	3630	2248	2129	3272	4214	Xylene degradation	http://www.kegg.jp/kegg-bin/show_pathway?ko00622+K00055+K00446+K01617+K01666+K01821+K02554+K04073+K07104
ko00623	16	2240	1861	116	177	Toluene degradation	http://www.kegg.jp/kegg-bin/show_pathway?ko00623+K00055+K00217+K01061+K03380+K03381
ko00624	0	5	2	6	8	Polycyclic aromatic hydrocarbon degradation	http://www.kegg.jp/kegg-bin/show_pathway?ko00624+K00448+K00449+K00480
ko00625	44567	59432	57245	27888	22004	Chloroalkane and chloroalkene degradation	http://www.kegg.jp/kegg-bin/show_pathway?ko00625+K00001+K00121+K00128+K00148+K00531+K01560+K01561+K02586+K02588+K02591+K04072+K13953+K13954
ko00626	21630	29453	27976	15287	13681	Naphthalene degradation	http://www.kegg.jp/kegg-bin/show_pathway?ko00626+K00001+K00121+K00480+K04072+K13953+K13954
ko00627	23250	23288	23830	12027	13140	Aminobenzoate degradation	http://www.kegg.jp/kegg-bin/show_pathway?ko00627+K01034+K01035+K01101+K01426+K01501+K01512+K01692+K01721+K01781+K01865+K03186+K03380+K03862+K03863+K10215+K14333+K14338
ko00630	241457	282909	285354	158808	117195	Glyoxylate and dicarboxylate metabolism	http://www.kegg.jp/kegg-bin/show_pathway?ko00630+K00015+K00018+K00023+K00024+K00025+K00042+K00048+K00050+K00090+K00104+K00122+K00123+K00124+K00127+K00281+K00282+K00283+K00284+K00382+K00600+K00605+K00626+K00830+K00865+K01091+K01433+K01455+K01458+K01577+K01601+K01608+K01625+K01637+K01638+K01647+K01681+K01682+K01816+K01846+K01847+K01848+K01849+K01895+K01913+K01915+K01964+K01966+K02437+K03779+K03780+…
ko00633	17960	23682	22600	11764	5483	Nitrotoluene degradation	http://www.kegg.jp/kegg-bin/show_pathway?ko00633+K00169+K00170+K00171+K00172+K00198+K06281+K06282+K10678+K10679+K10680+K11180+K11181
ko00640	207616	238612	237395	133311	104987	Propanoate metabolism	http://www.kegg.jp/kegg-bin/show_pathway?ko00640+K00005+K00016+K00048+K00086+K00140+K00166+K00167+K00169+K00170+K00171+K00172+K00232+K00248+K00382+K00625+K00626+K00656+K00822+K00823+K00925+K00932+K01026+K01034+K01035+K01574+K01659+K01682+K01692+K01699+K01720+K01734+K01782+K01825+K01847+K01848+K01849+K01895+K01902+K01903+K01905+K01908+K01961+K01962+K01963+K01964+K01966+K02160+K03417+K05606+K07250+…
ko00642	1553	333	287	470	500	Ethylbenzene degradation	http://www.kegg.jp/kegg-bin/show_pathway?ko00642+K00632
ko00643	8832	12372	11275	4094	2975	Styrene degradation	http://www.kegg.jp/kegg-bin/show_pathway?ko00643+K00146+K00446+K00451+K01026+K01039+K01040+K01426+K01501+K01502+K01721+K01800+K07104
ko00650	212188	228551	225799	146397	114418	Butanoate metabolism	http://www.kegg.jp/kegg-bin/show_pathway?ko00650+K00004+K00019+K00023+K00043+K00074+K00100+K00132+K00135+K00169+K00170+K00171+K00172+K00174+K00175+K00239+K00240+K00241+K00242+K00244+K00245+K00246+K00247+K00248+K00626+K00634+K00656+K00823+K00929+K01028+K01029+K01034+K01035+K01039+K01040+K01575+K01580+K01615+K01640+K01641+K01652+K01653+K01692+K01715+K01782+K01799+K01825+K01907+K01913+K03366+K03737+…
ko00660	125702	149969	148230	71542	53003	C5-Branched dibasic acid metabolism	http://www.kegg.jp/kegg-bin/show_pathway?ko00660+K00052+K01575+K01652+K01653+K01703+K01704+K01846+K01902+K01903+K04835+K09011+K11258
ko00670	175427	198484	197054	123140	94834	One carbon pool by folate	http://www.kegg.jp/kegg-bin/show_pathway?ko00670+K00287+K00297+K00548+K00560+K00600+K00602+K00603+K00604+K00605+K01433+K01491+K01492+K01500+K01746+K01934+K01938+K03465+K08289+K11175+K13938+K13990
ko00680	293528	352961	358879	179164	137007	Methane metabolism	http://www.kegg.jp/kegg-bin/show_pathway?ko00680+K00018+K00024+K00058+K00121+K00122+K00123+K00124+K00127+K00148+K00169+K00170+K00171+K00172+K00194+K00197+K00198+K00317+K00441+K00584+K00600+K00625+K00830+K00831+K00850+K00863+K00918+K00925+K01007+K01070+K01079+K01595+K01622+K01623+K01624+K01689+K01834+K01895+K02203+K02446+K03388+K03389+K03390+K03841+K04041+K04480+K05299+K05884+K05979+K07812+K08093+…
ko00710	174281	205073	212813	109623	89631	Carbon fixation in photosynthetic organisms	http://www.kegg.jp/kegg-bin/show_pathway?ko00710+K00024+K00025+K00028+K00029+K00134+K00615+K00855+K00927+K01006+K01595+K01601+K01610+K01621+K01623+K01624+K01783+K01803+K01807+K01808+K02446+K03841+K04041+K11214
ko00720	319636	392005	387940	199537	138596	Carbon fixation pathways in prokaryotes	http://www.kegg.jp/kegg-bin/show_pathway?ko00720+K00024+K00031+K00169+K00170+K00171+K00172+K00174+K00175+K00176+K00177+K00194+K00197+K00198+K00239+K00240+K00241+K00242+K00244+K00245+K00246+K00247+K00297+K00625+K00626+K00925+K01006+K01007+K01491+K01595+K01676+K01677+K01678+K01679+K01681+K01682+K01847+K01848+K01849+K01895+K01902+K01903+K01938+K01958+K01960+K01961+K01962+K01963+K01964+K02160+K03737+…
ko00730	193732	214659	212606	118850	83616	Thiamine metabolism	http://www.kegg.jp/kegg-bin/show_pathway?ko00730+K00788+K00878+K00939+K00941+K00946+K00949+K01077+K01078+K01662+K03146+K03147+K03148+K03149+K03150+K03151+K03153+K03707+K04487+K06928+K06949+K07251+K10810+K14153
ko00740	92605	100985	97469	55260	34077	Riboflavin metabolism	http://www.kegg.jp/kegg-bin/show_pathway?ko00740+K00082+K00299+K00484+K00793+K00794+K01078+K01093+K01497+K02858+K03788+K04719+K05368+K09474+K11752+K11753+K14652
ko00750	46767	52727	52831	32606	26650	Vitamin B6 metabolism	http://www.kegg.jp/kegg-bin/show_pathway?ko00750+K00097+K00275+K00831+K00868+K01733+K03472+K03473+K03474+K06215+K08681
ko00760	129944	142839	144543	87013	65469	Nicotinate and nicotinamide metabolism	http://www.kegg.jp/kegg-bin/show_pathway?ko00760+K00135+K00278+K00322+K00324+K00325+K00763+K00767+K00858+K00952+K00969+K01081+K01239+K01799+K01916+K01950+K03426+K03517+K03742+K03743+K03783+K03784+K03787+K06211+K06989+K08281+K08324+K08693+K08723+K11751
ko00770	204831	233796	228493	124592	89202	Pantothenate and CoA biosynthesis	http://www.kegg.jp/kegg-bin/show_pathway?ko00770+K00053+K00077+K00606+K00826+K00859+K00867+K00954+K00997+K01431+K01464+K01579+K01598+K01652+K01653+K01687+K01918+K01922+K03525+K06133+K08682+K09680+K11258+K13038
ko00780	108576	132425	128506	66154	49793	Biotin metabolism	http://www.kegg.jp/kegg-bin/show_pathway?ko00780+K00059+K00208+K00647+K00652+K00833+K01012+K01935+K02169+K02170+K02372+K03524+K08351+K09458+K09789
ko00785	3210	6036	5487	4178	4775	Lipoic acid metabolism	http://www.kegg.jp/kegg-bin/show_pathway?ko00785+K03644+K03800+K03801
ko00790	154840	195060	185243	88821	58517	Folate biosynthesis	http://www.kegg.jp/kegg-bin/show_pathway?ko00790+K00079+K00287+K00500+K00796+K00950+K01077+K01113+K01495+K01497+K01633+K01664+K01665+K01724+K01737+K02619+K03342+K03635+K03637+K03638+K03639+K03750+K03752+K03831+K06879+K06897+K06920+K07141+K07589+K08310+K09007+K09457+K10026+K11754+K13938+K13940+K13950+K14652
ko00791	9815	19593	17683	4196	5135	Atrazine degradation	http://www.kegg.jp/kegg-bin/show_pathway?ko00791+K01428+K01429+K01430+K01457+K01941+K03382+K05394+K14048
ko00830	3787	6765	6563	3841	4450	Retinol metabolism	http://www.kegg.jp/kegg-bin/show_pathway?ko00830+K00001+K00121+K09516+K13953
ko00860	354125	408391	400368	208913	139900	Porphyrin and chlorophyll metabolism	http://www.kegg.jp/kegg-bin/show_pathway?ko00860+K00228+K00230+K00231+K00510+K00595+K00643+K00768+K00798+K01195+K01599+K01698+K01719+K01749+K01772+K01845+K01885+K02188+K02189+K02190+K02191+K02224+K02226+K02227+K02228+K02229+K02230+K02231+K02232+K02233+K02259+K02302+K02303+K02304+K02492+K02495+K02496+K03394+K03399+K03404+K03405+K03594+K03795+K04032+K04034+K04035+K04720+K05368+K05895+K05934+K05936+…
ko00900	171359	190832	191308	114247	86747	Terpenoid backbone biosynthesis	http://www.kegg.jp/kegg-bin/show_pathway?ko00900+K00021+K00054+K00099+K00626+K00795+K00805+K00806+K00869+K00919+K00938+K00991+K01597+K01641+K01662+K01770+K01823+K02523+K03526+K03527+K06013+K12503+K12506+K13787+K13789
ko00901	152	0	0	1	63	Indole alkaloid biosynthesis	http://www.kegg.jp/kegg-bin/show_pathway?ko00901+K01593
ko00903	10433	14197	15086	4728	4213	Limonene and pinene degradation	http://www.kegg.jp/kegg-bin/show_pathway?ko00903+K00128+K01692+K01782+K01825
ko00906	230	1447	1284	256	239	Carotenoid biosynthesis	http://www.kegg.jp/kegg-bin/show_pathway?ko00906+K02291+K06443+K10027+K10208+K10209+K10210+K10211+K10212
ko00908	13415	15108	15172	8961	7087	Zeatin biosynthesis	http://www.kegg.jp/kegg-bin/show_pathway?ko00908+K00791
ko00909	0	3348	2757	29	0	Sesquiterpenoid and triterpenoid biosynthesis	http://www.kegg.jp/kegg-bin/show_pathway?ko00909+K00801+K06045
ko00910	134280	157111	156731	82877	53581	Nitrogen metabolism	http://www.kegg.jp/kegg-bin/show_pathway?ko00910+K00260+K00261+K00262+K00265+K00266+K00284+K00362+K00363+K00366+K00370+K00371+K00372+K00374+K00459+K00531+K00926+K01455+K01501+K01673+K01674+K01915+K02567+K02568+K02575+K02586+K02588+K02591+K03385+K05601
ko00920	116433	147466	149131	58565	42964	Sulfur metabolism	http://www.kegg.jp/kegg-bin/show_pathway?ko00920+K00184+K00185+K00299+K00380+K00381+K00385+K00390+K00394+K00395+K00640+K00641+K00651+K00860+K00955+K00956+K00957+K00958+K01011+K01738+K01739+K02045+K02046+K02047+K02048+K02439+K03119+K04091+K06881+K07306+K07307+K07308+K08352+K08354+K08357+K08358+K08359+K11180+K11181
ko00930	3304	7179	7347	2259	2920	Caprolactam degradation	http://www.kegg.jp/kegg-bin/show_pathway?ko00930+K00002+K01053+K01453+K01692+K01782+K01825+K03379+K06446+K14519
ko00940	51489	48251	49421	33299	28820	Phenylpropanoid biosynthesis	http://www.kegg.jp/kegg-bin/show_pathway?ko00940+K00588+K01188+K03186+K03782+K05349+K05350
ko00941	94	1221	1150	26	12	Flavonoid biosynthesis	http://www.kegg.jp/kegg-bin/show_pathway?ko00941+K00588+K00660
ko00943	0	0	1	0	0	Isoflavonoid biosynthesis	http://www.kegg.jp/kegg-bin/show_pathway?ko00943+K05281
ko00944	435	306	454	978	3228	Flavone and flavonol biosynthesis	http://www.kegg.jp/kegg-bin/show_pathway?ko00944+K01195
ko00945	94	103	231	14	10	Stilbenoid, diarylheptanoid and gingerol biosynthesis	http://www.kegg.jp/kegg-bin/show_pathway?ko00945+K00588
ko00950	15454	18953	17829	9868	5306	Isoquinoline alkaloid biosynthesis	http://www.kegg.jp/kegg-bin/show_pathway?ko00950+K00274+K00276+K00811+K00812+K00813+K00832+K01593+K11358
ko00960	32388	36695	35877	22005	14238	Tropane, piperidine and pyridine alkaloid biosynthesis	http://www.kegg.jp/kegg-bin/show_pathway?ko00960+K00276+K00811+K00812+K00813+K00817+K00832+K01582+K08081+K11358+K13607
ko00965	152	0	0	1	63	Betalain biosynthesis	http://www.kegg.jp/kegg-bin/show_pathway?ko00965+K01593
ko00966	48635	59652	59490	26933	19895	Glucosinolate biosynthesis	http://www.kegg.jp/kegg-bin/show_pathway?ko00966+K00826+K01703
ko00970	362508	412429	413153	242384	197303	Aminoacyl-tRNA biosynthesis	http://www.kegg.jp/kegg-bin/show_pathway?ko00970+K00604+K01042+K01866+K01867+K01868+K01869+K01870+K01872+K01873+K01874+K01875+K01876+K01878+K01879+K01880+K01881+K01883+K01885+K01886+K01887+K01889+K01890+K01892+K01893+K02433+K02434+K02435+K04566+K04567+K09482+K09698+K09759
ko00980	3805	6777	6566	3865	4603	Metabolism of xenobiotics by cytochrome P450	http://www.kegg.jp/kegg-bin/show_pathway?ko00980+K00001+K00079+K00121+K00799+K01253+K04097+K13953
ko00981	7426	10166	11060	3075	2808	Insect hormone biosynthesis	http://www.kegg.jp/kegg-bin/show_pathway?ko00981+K00128
ko00982	4362	8043	7540	4408	4624	Drug metabolism - cytochrome P450	http://www.kegg.jp/kegg-bin/show_pathway?ko00982+K00001+K00121+K00274+K00799+K04097+K13953
ko00983	108139	119093	119899	78313	67998	Drug metabolism - other enzymes	http://www.kegg.jp/kegg-bin/show_pathway?ko00983+K00088+K00569+K00757+K00758+K00760+K00799+K00857+K00876+K00940+K01044+K01195+K01431+K01464+K01489+K01520+K01951+K03782+K03927
ko00984	29	4	0	4	2	Steroid degradation	http://www.kegg.jp/kegg-bin/show_pathway?ko00984+K01822+K03333
ko00998	32131	36884	35988	21561	17030	Biosynthesis of various secondary metabolites - part 2	http://www.kegg.jp/kegg-bin/show_pathway?ko00998+K01841+K02078+K09459
ko01040	46	3403	2791	66	131	Biosynthesis of unsaturated fatty acids	http://www.kegg.jp/kegg-bin/show_pathway?ko01040+K00232+K00507+K10804+K10805+K10806
ko01051	34893	38432	41260	21872	18266	Biosynthesis of ansamycins	http://www.kegg.jp/kegg-bin/show_pathway?ko01051+K00615
ko01053	184	1347	1100	200	194	Biosynthesis of siderophore group nonribosomal peptides	http://www.kegg.jp/kegg-bin/show_pathway?ko01053+K00216+K01252+K02361+K02362+K02363+K02364+K02552+K04780+K04781+K04784
ko01054	2766	3527	3085	2925	2505	Nonribosomal peptide structures	http://www.kegg.jp/kegg-bin/show_pathway?ko01054+K01779
ko01055	17356	21438	21391	10119	8182	Biosynthesis of vancomycin group antibiotics	http://www.kegg.jp/kegg-bin/show_pathway?ko01055+K01710
ko01100	6399027	7592058	7614380	4039952	3125571	Metabolic pathways	http://www.kegg.jp/kegg-bin/show_pathway?ko01100+K00001+K00002+K00003+K00005+K00008+K00009+K00010+K00012+K00013+K00014+K00015+K00016+K00018+K00019+K00020+K00021+K00023+K00024+K00025+K00028+K00029+K00030+K00031+K00033+K00034+K00036+K00040+K00041+K00042+K00043+K00045+K00048+K00050+K00052+K00053+K00055+K00058+K00059+K00060+K00064+K00065+K00066+K00067+K00068+K00073+K00074+K00075+K00077+K00079+K00082+…
ko01110	3196465	3719399	3710630	2029214	1519479	Biosynthesis of secondary metabolites	http://www.kegg.jp/kegg-bin/show_pathway?ko01110+K00001+K00002+K00003+K00010+K00013+K00014+K00015+K00016+K00018+K00021+K00024+K00025+K00030+K00031+K00033+K00036+K00050+K00052+K00053+K00054+K00057+K00058+K00059+K00064+K00067+K00077+K00082+K00088+K00090+K00099+K00104+K00105+K00111+K00112+K00113+K00116+K00117+K00121+K00128+K00133+K00134+K00138+K00145+K00147+K00161+K00162+K00163+K00164+K00166+K00167+…
ko01120	1637874	1977878	1992212	1012227	775038	Microbial metabolism in diverse environments	http://www.kegg.jp/kegg-bin/show_pathway?ko01120+K00001+K00002+K00003+K00010+K00015+K00016+K00018+K00023+K00024+K00025+K00028+K00029+K00030+K00031+K00033+K00034+K00036+K00048+K00050+K00055+K00058+K00064+K00073+K00074+K00087+K00090+K00100+K00104+K00116+K00121+K00122+K00123+K00124+K00127+K00128+K00131+K00132+K00133+K00134+K00135+K00137+K00138+K00146+K00148+K00151+K00161+K00162+K00163+K00164+K00169+…
ko01200	943981	1123668	1132738	611449	460503	Carbon metabolism	http://www.kegg.jp/kegg-bin/show_pathway?ko01200+K00018+K00023+K00024+K00025+K00027+K00028+K00029+K00030+K00031+K00033+K00034+K00036+K00043+K00058+K00074+K00116+K00121+K00122+K00123+K00124+K00127+K00131+K00134+K00140+K00148+K00161+K00162+K00163+K00164+K00169+K00170+K00171+K00172+K00174+K00175+K00176+K00177+K00194+K00197+K00198+K00232+K00239+K00240+K00241+K00242+K00244+K00245+K00246+K00247+K00248+…
ko01210	395430	467793	462014	231627	161398	2-Oxocarboxylic acid metabolism	http://www.kegg.jp/kegg-bin/show_pathway?ko01210+K00030+K00031+K00052+K00053+K00133+K00145+K00619+K00620+K00811+K00812+K00813+K00818+K00821+K00826+K00836+K00928+K00930+K01438+K01647+K01649+K01652+K01653+K01681+K01682+K01687+K01703+K01704+K09011+K10977+K11258+K11358+K14260+K14682
ko01212	182641	207489	203610	124304	88273	Fatty acid metabolism	http://www.kegg.jp/kegg-bin/show_pathway?ko01212+K00059+K00208+K00232+K00248+K00249+K00507+K00626+K00632+K00645+K00647+K00648+K01692+K01716+K01782+K01825+K01897+K01961+K01962+K01963+K02160+K02371+K02372+K06445+K07512+K07516+K09458+K11263+K11533+K13767
ko01220	36735	47924	46453	27101	27101	Degradation of aromatic compounds	http://www.kegg.jp/kegg-bin/show_pathway?ko01220+K00001+K00002+K00055+K00121+K00151+K00217+K00446+K00448+K00449+K00455+K00480+K00483+K00484+K00529+K01053+K01055+K01607+K01617+K01666+K01821+K01826+K01857+K02554+K03186+K03379+K03381+K04072+K04073+K05710+K05921+K07104+K07535+K13953+K13954+K14519
ko01230	1620136	1866228	1878412	1002681	729253	Biosynthesis of amino acids	http://www.kegg.jp/kegg-bin/show_pathway?ko01230+K00003+K00013+K00014+K00030+K00031+K00052+K00053+K00058+K00133+K00134+K00145+K00147+K00215+K00265+K00266+K00286+K00290+K00500+K00548+K00549+K00600+K00611+K00615+K00616+K00619+K00620+K00640+K00651+K00674+K00765+K00766+K00789+K00800+K00811+K00812+K00813+K00817+K00818+K00821+K00826+K00831+K00832+K00836+K00841+K00850+K00872+K00873+K00891+K00927+K00928+…
ko01501	59326	78313	75184	41824	32591	beta-Lactam resistance	http://www.kegg.jp/kegg-bin/show_pathway?ko01501+K00687+K01207+K01467+K02171+K02172+K02547+K03585+K03587+K03693+K05366+K05515+K08218+K09475+K09476+K12340+K12552+K12553+K12555+K12556
ko01502	76806	88291	89784	55006	45996	Vancomycin resistance	http://www.kegg.jp/kegg-bin/show_pathway?ko01502+K01000+K01775+K01921+K01929+K02563+K07260+K08641
ko01503	39144	52647	51216	22609	22990	Cationic antimicrobial peptide (CAMP) resistance	http://www.kegg.jp/kegg-bin/show_pathway?ko01503+K00677+K01448+K03367+K03585+K03673+K03739+K03740+K03760+K03767+K04771+K06079+K07264+K07637+K07640+K07643+K07660+K07662+K07771+K07806+K10011+K10012+K12340+K12962+K12963+K12973+K12975+K13014+K13632+K14188+K14205
ko01523	69442	78791	77399	48717	37658	Antifolate resistance	http://www.kegg.jp/kegg-bin/show_pathway?ko01523+K00287+K00297+K00560+K00600+K00602
ko01524	36	27	4	43	137	Platinum drug resistance	http://www.kegg.jp/kegg-bin/show_pathway?ko01524+K00799+K08738
ko02010	752243	873280	868297	449335	348875	ABC transporters	http://www.kegg.jp/kegg-bin/show_pathway?ko02010+K01995+K01996+K01997+K01998+K01999+K02000+K02001+K02002+K02006+K02007+K02008+K02009+K02010+K02011+K02012+K02017+K02018+K02020+K02036+K02037+K02038+K02040+K02041+K02042+K02044+K02045+K02046+K02047+K02048+K02062+K02063+K02064+K02065+K02066+K02067+K02071+K02072+K02073+K02193+K02194+K02195+K02424+K02471+K03523+K05685+K05772+K05773+K05776+K05813+K05814+…
ko02020	494668	544312	531236	377971	325777	Two-component system	http://www.kegg.jp/kegg-bin/show_pathway?ko02020+K00027+K00066+K00244+K00245+K00246+K00247+K00370+K00371+K00373+K00374+K00404+K00405+K00406+K00407+K00411+K00412+K00413+K00425+K00426+K00494+K00575+K00626+K00689+K00692+K00990+K01034+K01035+K01051+K01077+K01104+K01113+K01179+K01425+K01467+K01546+K01547+K01548+K01643+K01644+K01646+K01791+K01910+K01915+K01991+K02040+K02106+K02259+K02313+K02398+K02402+…
ko02024	456370	538814	534375	295818	239259	Quorum sensing	http://www.kegg.jp/kegg-bin/show_pathway?ko02024+K00494+K01114+K01218+K01318+K01497+K01580+K01626+K01635+K01657+K01658+K01728+K01897+K01995+K01996+K01997+K01998+K01999+K02031+K02032+K02033+K02034+K02035+K02052+K02053+K02054+K02055+K02250+K02251+K02402+K02403+K02490+K03070+K03071+K03073+K03075+K03076+K03106+K03110+K03210+K03217+K03666+K06375+K06998+K07173+K07344+K07645+K07666+K07667+K07680+K07699+…
ko02025	38078	45026	42804	26195	22218	Biofilm formation - Pseudomonas aeruginosa	http://www.kegg.jp/kegg-bin/show_pathway?ko02025+K01657+K01658+K01768+K02398+K02405+K02657+K02658+K02660+K03563+K03651+K07678+K07689+K10914+K11890+K11891+K11893+K11895+K11900+K11901+K11902+K11903+K11907+K11915+K12990+K12992+K13487+K13488+K13489+K13490+K13491
ko02026	102610	107518	106364	57775	46173	Biofilm formation - Escherichia coli	http://www.kegg.jp/kegg-bin/show_pathway?ko02026+K00688+K00694+K00703+K00975+K01991+K02398+K02402+K02403+K02405+K02425+K02777+K03087+K03563+K03566+K03567+K04333+K04334+K04335+K04336+K04761+K05851+K06204+K07173+K07638+K07648+K07659+K07676+K07677+K07678+K07687+K07689+K07773+K07781+K07782+K10914+K11531+K11931+K11935+K11936+K11937+K14051
ko02030	164547	137575	124794	129357	111637	Bacterial chemotaxis	http://www.kegg.jp/kegg-bin/show_pathway?ko02030+K00575+K02410+K02416+K02417+K02556+K02557+K03406+K03407+K03408+K03409+K03410+K03411+K03412+K03413+K03414+K03415+K03776+K05874+K05875+K05876+K05877+K10108+K10439+K10540+K12368+K13924
ko02040	116974	60459	50675	108511	123127	Flagellar assembly	http://www.kegg.jp/kegg-bin/show_pathway?ko02040+K02386+K02387+K02388+K02389+K02390+K02391+K02392+K02393+K02394+K02396+K02397+K02398+K02399+K02400+K02401+K02402+K02403+K02405+K02406+K02407+K02408+K02409+K02410+K02411+K02412+K02413+K02414+K02416+K02417+K02418+K02419+K02420+K02421+K02422+K02423+K02556+K02557
ko02060	136111	154971	223582	65543	72372	Phosphotransferase system (PTS)	http://www.kegg.jp/kegg-bin/show_pathway?ko02060+K00882+K02744+K02745+K02746+K02747+K02750+K02753+K02757+K02759+K02760+K02761+K02765+K02768+K02769+K02770+K02771+K02773+K02774+K02775+K02777+K02779+K02781+K02782+K02783+K02784+K02786+K02788+K02791+K02793+K02794+K02795+K02796+K02798+K02800+K02804+K02806+K02810+K02814+K02815+K02819+K02821+K02822+K03475+K08483+K08484+K08485+K10984+K10985+K10986+K11183+…
ko03008	13346	15003	15098	9021	7084	Ribosome biogenesis in eukaryotes	http://www.kegg.jp/kegg-bin/show_pathway?ko03008+K03685+K13288
ko03010	696706	791297	792884	473987	364193	Ribosome	http://www.kegg.jp/kegg-bin/show_pathway?ko03010+K02863+K02864+K02867+K02871+K02874+K02876+K02878+K02879+K02881+K02884+K02886+K02887+K02888+K02890+K02892+K02895+K02897+K02899+K02902+K02904+K02906+K02907+K02909+K02911+K02913+K02914+K02916+K02919+K02926+K02931+K02933+K02935+K02939+K02945+K02946+K02948+K02950+K02952+K02954+K02956+K02959+K02961+K02963+K02965+K02967+K02968+K02970+K02982+K02986+K02988+…
ko03013	55129	59436	59208	33176	26035	RNA transport	http://www.kegg.jp/kegg-bin/show_pathway?ko03013+K00784+K00974+K03113+K03231+K03680
ko03018	169263	201802	200530	108571	81530	RNA degradation	http://www.kegg.jp/kegg-bin/show_pathway?ko03018+K00850+K00937+K00962+K00970+K01689+K03628+K03654+K03666+K03732+K04043+K04077+K05592+K08300+K08311+K11927+K12573+K12574
ko03020	50508	59293	58980	34601	27334	RNA polymerase	http://www.kegg.jp/kegg-bin/show_pathway?ko03020+K03040+K03043+K03046+K03048+K03060+K13797
ko03022	3	73	48	7	39	Basal transcription factors	http://www.kegg.jp/kegg-bin/show_pathway?ko03022+K03124+K10843+K10844
ko03030	190576	219270	221224	132616	105446	DNA replication	http://www.kegg.jp/kegg-bin/show_pathway?ko03030+K01972+K02314+K02316+K02319+K02335+K02337+K02338+K02339+K02340+K02341+K02342+K02343+K02344+K02345+K03111+K03469+K03470+K03471+K03763+K07466
ko03050	1	24	1	11	40	Proteasome	http://www.kegg.jp/kegg-bin/show_pathway?ko03050+K03433+K13527
ko03060	167396	192981	194901	114136	89849	Protein export	http://www.kegg.jp/kegg-bin/show_pathway?ko03060+K03070+K03071+K03072+K03073+K03074+K03075+K03076+K03100+K03101+K03106+K03110+K03116+K03117+K03118+K03210+K03217+K03425+K12257+K13280+K13301
ko03070	148122	191087	188046	107680	81297	Bacterial secretion system	http://www.kegg.jp/kegg-bin/show_pathway?ko03070+K02452+K02453+K02454+K02455+K02456+K02457+K02458+K02459+K02460+K02461+K02462+K02464+K03070+K03071+K03072+K03073+K03074+K03075+K03076+K03106+K03110+K03116+K03117+K03118+K03195+K03196+K03197+K03198+K03199+K03200+K03201+K03203+K03204+K03205+K03210+K03217+K03219+K03221+K03222+K03223+K03224+K03225+K03226+K03227+K03228+K03229+K03230+K03425+K04056+K04058+…
ko03320	25545	32407	31792	18514	16256	PPAR signaling pathway	http://www.kegg.jp/kegg-bin/show_pathway?ko03320+K00029+K00232+K00249+K00507+K00864+K01596+K01641+K01897
ko03410	135641	157904	159283	86867	67358	Base excision repair	http://www.kegg.jp/kegg-bin/show_pathway?ko03410+K01142+K01151+K01246+K01247+K01972+K02335+K03575+K03648+K03649+K03652+K03660+K05522+K07462+K10563+K10773+K10800+K13529
ko03420	114376	134220	133802	78222	61388	Nucleotide excision repair	http://www.kegg.jp/kegg-bin/show_pathway?ko03420+K01972+K02335+K03657+K03701+K03702+K03703+K03723+K07466+K10843+K10844
ko03430	248736	280687	281881	167263	130291	Mismatch repair	http://www.kegg.jp/kegg-bin/show_pathway?ko03430+K01141+K01972+K02337+K02338+K02339+K02340+K02341+K02342+K02343+K02344+K02345+K03111+K03555+K03572+K03573+K03601+K03602+K03657+K03763+K06223+K07456+K07462+K07466+K10857
ko03440	273610	308511	310672	187669	145524	Homologous recombination	http://www.kegg.jp/kegg-bin/show_pathway?ko03440+K01159+K02317+K02335+K02337+K02338+K02339+K02340+K02341+K02342+K02343+K02344+K02345+K02686+K03111+K03550+K03551+K03553+K03581+K03582+K03583+K03584+K03629+K03655+K03763+K04066+K04067+K06187+K07462+K07466
ko03450	1456	4680	5036	1729	688	Non-homologous end-joining	http://www.kegg.jp/kegg-bin/show_pathway?ko03450+K01971+K10979
ko03460	0	22	0	6	36	Fanconi anemia pathway	http://www.kegg.jp/kegg-bin/show_pathway?ko03460+K07466
ko04011	1118	2110	2522	1740	2291	MAPK signaling pathway - yeast	http://www.kegg.jp/kegg-bin/show_pathway?ko04011+K03781
ko04013	3379	4676	3962	3383	1491	MAPK signaling pathway - fly	http://www.kegg.jp/kegg-bin/show_pathway?ko04013+K04564
ko04016	2271	4947	5494	4029	5630	MAPK signaling pathway - plant	http://www.kegg.jp/kegg-bin/show_pathway?ko04016+K00940+K03781
ko04024	0	6	1	3	2	cAMP signaling pathway	http://www.kegg.jp/kegg-bin/show_pathway?ko04024+K00232
ko04066	99302	119192	118412	65717	50685	HIF-1 signaling pathway	http://www.kegg.jp/kegg-bin/show_pathway?ko04066+K00016+K00134+K00161+K00162+K00510+K00844+K00850+K00927+K01103+K01623+K01689
ko04068	5021	8463	7941	5789	4556	FoxO signaling pathway	http://www.kegg.jp/kegg-bin/show_pathway?ko04068+K01596+K03781+K04564
ko04070	21614	29320	29464	14945	13152	Phosphatidylinositol signaling system	http://www.kegg.jp/kegg-bin/show_pathway?ko04070+K00901+K00981+K01092
ko04072	2600	4401	4736	2694	2421	Phospholipase D signaling pathway	http://www.kegg.jp/kegg-bin/show_pathway?ko04072+K00901
ko04112	153045	172982	174065	103310	76585	Cell cycle - Caulobacter	http://www.kegg.jp/kegg-bin/show_pathway?ko04112+K01338+K01358+K02313+K02314+K02488+K02563+K02651+K03531+K03544+K03588+K03589+K03590+K11749+K13581
ko04113	280	2324	1883	568	238	Meiosis - yeast	http://www.kegg.jp/kegg-bin/show_pathway?ko04113+K01768+K08139
ko04115	2	0	0	2	0	p53 signaling pathway	http://www.kegg.jp/kegg-bin/show_pathway?ko04115+K08738
ko04122	88733	107781	104103	51153	34028	Sulfur relay system	http://www.kegg.jp/kegg-bin/show_pathway?ko04122+K00566+K01011+K03148+K03151+K03154+K03635+K03636+K03637+K03639+K03831+K04085+K04487+K07235+K07236+K07237+K11179+K11996
ko04138	2583	1526	2538	1321	1357	Autophagy - yeast	http://www.kegg.jp/kegg-bin/show_pathway?ko04138+K06902
ko04141	15658	19503	19207	12290	8753	Protein processing in endoplasmic reticulum	http://www.kegg.jp/kegg-bin/show_pathway?ko04141+K04079+K07151+K13525+K13993
ko04142	26716	45375	44271	21442	34642	Lysosome	http://www.kegg.jp/kegg-bin/show_pathway?ko04142+K01134+K01135+K01136+K01137+K01186+K01192+K01195+K01197+K01201+K01205+K01206+K01444+K01565+K12373
ko04146	40736	48630	48082	31521	23201	Peroxisome	http://www.kegg.jp/kegg-bin/show_pathway?ko04146+K00031+K00232+K00624+K00803+K00830+K00869+K01640+K01796+K01897+K03426+K03781+K04564+K04565
ko04151	13386	16515	16444	9174	6359	PI3K-Akt signaling pathway	http://www.kegg.jp/kegg-bin/show_pathway?ko04151+K01596+K04079
ko04152	40917	50111	49125	24320	16940	AMPK signaling pathway	http://www.kegg.jp/kegg-bin/show_pathway?ko04152+K00021+K00507+K00850+K01103+K01596+K03841
ko04210	9	56	60	270	830	Apoptosis	http://www.kegg.jp/kegg-bin/show_pathway?ko04210+K01173+K08738
ko04211	4497	6786	6484	5123	3782	Longevity regulating pathway	http://www.kegg.jp/kegg-bin/show_pathway?ko04211+K03781+K04564
ko04212	48561	58176	57339	35975	29241	Longevity regulating pathway - worm	http://www.kegg.jp/kegg-bin/show_pathway?ko04212+K00507+K00799+K01358+K03781+K04043+K04077+K04564
ko04213	19976	26076	25767	16971	12142	Longevity regulating pathway - multiple species	http://www.kegg.jp/kegg-bin/show_pathway?ko04213+K01768+K03695+K03781+K04564+K04565
ko04214	2273	2234	2183	3106	2226	Apoptosis - fly	http://www.kegg.jp/kegg-bin/show_pathway?ko04214+K03386+K08738
ko04215	2	0	0	2	0	Apoptosis - multiple species	http://www.kegg.jp/kegg-bin/show_pathway?ko04215+K08738
ko04216	13238	14397	13748	11297	9015	Ferroptosis	http://www.kegg.jp/kegg-bin/show_pathway?ko04216+K00510+K00657+K01897
ko04217	67780	77502	78488	40899	28736	Necroptosis	http://www.kegg.jp/kegg-bin/show_pathway?ko04217+K00261+K00688+K01915+K03767+K04079
ko04260	93	3	0	81	213	Cardiac muscle contraction	http://www.kegg.jp/kegg-bin/show_pathway?ko04260+K00411+K00412+K00413
ko04361	2752	4401	4736	2695	2484	Axon regeneration	http://www.kegg.jp/kegg-bin/show_pathway?ko04361+K00901+K01593
ko04612	12862	14838	14987	8508	5585	Antigen processing and presentation	http://www.kegg.jp/kegg-bin/show_pathway?ko04612+K04079
ko04614	421	1662	1450	603	581	Renin-angiotensin system	http://www.kegg.jp/kegg-bin/show_pathway?ko04614+K01322+K01392
ko04621	63157	67904	68154	36526	28615	NOD-like receptor signaling pathway	http://www.kegg.jp/kegg-bin/show_pathway?ko04621+K02406+K03671+K04079
ko04622	617	1135	1078	382	784	RIG-I-like receptor signaling pathway	http://www.kegg.jp/kegg-bin/show_pathway?ko04622+K00863
ko04626	53907	52744	53036	37941	29756	Plant-pathogen interaction	http://www.kegg.jp/kegg-bin/show_pathway?ko04626+K00864+K02358+K02406+K04079+K12340
ko04657	12862	14838	14987	8508	5585	IL-17 signaling pathway	http://www.kegg.jp/kegg-bin/show_pathway?ko04657+K04079
ko04659	12862	14838	14987	8508	5585	Th17 cell differentiation	http://www.kegg.jp/kegg-bin/show_pathway?ko04659+K04079
ko04712	0	1118	919	12	2	Circadian rhythm - plant	http://www.kegg.jp/kegg-bin/show_pathway?ko04712+K00660
ko04714	10749	14208	13464	8607	6051	Thermogenesis	http://www.kegg.jp/kegg-bin/show_pathway?ko04714+K00411+K00412+K00413+K01897+K02258+K02259
ko04724	34537	41094	40832	22348	15620	Glutamatergic synapse	http://www.kegg.jp/kegg-bin/show_pathway?ko04724+K01425+K01915
ko04726	710	1272	976	546	86	Serotonergic synapse	http://www.kegg.jp/kegg-bin/show_pathway?ko04726+K00274+K01593
ko04727	35111	42491	42389	23100	16328	GABAergic synapse	http://www.kegg.jp/kegg-bin/show_pathway?ko04727+K01425+K01580+K01915
ko04728	710	1272	976	546	86	Dopaminergic synapse	http://www.kegg.jp/kegg-bin/show_pathway?ko04728+K00274+K01593
ko04910	25004	28709	29162	15903	12444	Insulin signaling pathway	http://www.kegg.jp/kegg-bin/show_pathway?ko04910+K00688+K00844+K01596+K03841+K07192
ko04914	12862	14838	14987	8508	5585	Progesterone-mediated oocyte maturation	http://www.kegg.jp/kegg-bin/show_pathway?ko04914+K04079
ko04915	12862	14838	14987	8508	5585	Estrogen signaling pathway	http://www.kegg.jp/kegg-bin/show_pathway?ko04915+K04079
ko04917	15697	17403	16791	7438	5478	Prolactin signaling pathway	http://www.kegg.jp/kegg-bin/show_pathway?ko04917+K00965
ko04918	2694	3957	2756	2746	823	Thyroid hormone synthesis	http://www.kegg.jp/kegg-bin/show_pathway?ko04918+K00383+K00432
ko04919	255	468	400	64	1	Thyroid hormone signaling pathway	http://www.kegg.jp/kegg-bin/show_pathway?ko04919+K01114
ko04920	11165	14757	14000	9170	6605	Adipocytokine signaling pathway	http://www.kegg.jp/kegg-bin/show_pathway?ko04920+K01596+K01897
ko04922	130874	148691	148430	82524	68700	Glucagon signaling pathway	http://www.kegg.jp/kegg-bin/show_pathway?ko04922+K00016+K00161+K00162+K00688+K00850+K00873+K01596+K01834+K03841
ko04930	13963	15015	14715	9673	7182	Type II diabetes mellitus	http://www.kegg.jp/kegg-bin/show_pathway?ko04930+K00844+K00873
ko04931	37337	41804	42136	23675	18920	Insulin resistance	http://www.kegg.jp/kegg-bin/show_pathway?ko04931+K00688+K00820+K01596+K11533
ko04932	95	3	0	83	213	Non-alcoholic fatty liver disease (NAFLD)	http://www.kegg.jp/kegg-bin/show_pathway?ko04932+K00411+K00412+K00413+K08738
ko04934	1198	1614	1731	1056	1191	Cushing syndrome	http://www.kegg.jp/kegg-bin/show_pathway?ko04934+K01679
ko04940	13908	16445	16700	9667	7734	Type I diabetes mellitus	http://www.kegg.jp/kegg-bin/show_pathway?ko04940+K01580+K04077
ko04964	2754	6444	4992	3614	2784	Proximal tubule bicarbonate reclamation	http://www.kegg.jp/kegg-bin/show_pathway?ko04964+K00025+K00261+K01425+K01596
ko04972	209	386	423	529	1260	Pancreatic secretion	http://www.kegg.jp/kegg-bin/show_pathway?ko04972+K01176
ko04973	321	667	715	723	1471	Carbohydrate digestion and absorption	http://www.kegg.jp/kegg-bin/show_pathway?ko04973+K00844+K01176
ko04974	576	651	554	690	703	Protein digestion and absorption	http://www.kegg.jp/kegg-bin/show_pathway?ko04974+K01278
ko04976	1	8	0	3	1	Bile secretion	http://www.kegg.jp/kegg-bin/show_pathway?ko04976+K00021+K01253
ko04978	690	827	911	1243	552	Mineral absorption	http://www.kegg.jp/kegg-bin/show_pathway?ko04978+K00510+K07213
ko05010	14036	16828	16642	9845	7565	Alzheimer disease	http://www.kegg.jp/kegg-bin/show_pathway?ko05010+K00134+K00411+K00412+K00413+K08738
ko05012	104	3	0	85	213	Parkinson disease	http://www.kegg.jp/kegg-bin/show_pathway?ko05012+K00411+K00412+K00413+K05687+K08738
ko05014	5161	7963	7498	6288	4678	Amyotrophic lateral sclerosis (ALS)	http://www.kegg.jp/kegg-bin/show_pathway?ko05014+K00432+K03781+K04565+K08738
ko05016	7515	10532	8938	8012	4091	Huntington disease	http://www.kegg.jp/kegg-bin/show_pathway?ko05016+K00411+K00412+K00413+K00432+K04564+K04565+K08738
ko05017	0	22	0	6	36	Spinocerebellar ataxia	http://www.kegg.jp/kegg-bin/show_pathway?ko05017+K03124
ko05020	1362	1930	2238	1892	1740	Prion diseases	http://www.kegg.jp/kegg-bin/show_pathway?ko05020+K04565
ko05030	710	1272	976	546	86	Cocaine addiction	http://www.kegg.jp/kegg-bin/show_pathway?ko05030+K00274+K01593
ko05031	710	1272	976	546	86	Amphetamine addiction	http://www.kegg.jp/kegg-bin/show_pathway?ko05031+K00274+K01593
ko05034	710	1272	976	546	86	Alcoholism	http://www.kegg.jp/kegg-bin/show_pathway?ko05034+K00274+K01593
ko05100	5	0	1	2	28	Bacterial invasion of epithelial cells	http://www.kegg.jp/kegg-bin/show_pathway?ko05100+K13730+K13735
ko05111	70487	86254	83102	54060	43246	Biofilm formation - Vibrio cholerae	http://www.kegg.jp/kegg-bin/show_pathway?ko05111+K00640+K01791+K01912+K02405+K02452+K02453+K02454+K02455+K02456+K02457+K02458+K02459+K02460+K02461+K02462+K02472+K02777+K02779+K03087+K03092+K03557+K03563+K03606+K03666+K05851+K05946+K07173+K07181+K07678+K07689+K10914+K10918+K10924
ko05120	34412	40636	40485	17970	13999	Epithelial cell signaling in Helicobacter pylori infection	http://www.kegg.jp/kegg-bin/show_pathway?ko05120+K01428+K03191+K03196+K08303+K11028+K12086+K12088+K12089+K12090+K12091+K12092+K12093+K12094+K12095+K12096+K12097+K12098+K12099+K14048
ko05130	13960	16866	16674	9772	7355	Pathogenic Escherichia coli infection	http://www.kegg.jp/kegg-bin/show_pathway?ko05130+K00134+K03221+K08738
ko05131	13137	6262	5915	10571	8656	Shigellosis	http://www.kegg.jp/kegg-bin/show_pathway?ko05131+K00844+K02406+K03221+K07345+K08738
ko05132	77117	84770	84828	46298	35970	Salmonella infection	http://www.kegg.jp/kegg-bin/show_pathway?ko05132+K00134+K02406+K03221+K03671+K04079+K08738
ko05133	699	597	532	1197	1180	Pertussis	http://www.kegg.jp/kegg-bin/show_pathway?ko05133+K07345+K07347+K07679+K07690+K12340+K12973
ko05134	46018	46130	46012	30037	23678	Legionellosis	http://www.kegg.jp/kegg-bin/show_pathway?ko05134+K00239+K02406+K03197+K03231+K03596+K04077+K08738+K13525
ko05135	5	0	0	2	28	Yersinia infection	http://www.kegg.jp/kegg-bin/show_pathway?ko05135+K13735
ko05140	0	22	0	6	36	Leishmaniasis	http://www.kegg.jp/kegg-bin/show_pathway?ko05140+K03231
ko05142	6	1122	920	17	31	Chagas disease (American trypanosomiasis)	http://www.kegg.jp/kegg-bin/show_pathway?ko05142+K01354
ko05143	96	1743	1843	167	114	African trypanosomiasis	http://www.kegg.jp/kegg-bin/show_pathway?ko05143+K01354+K01392+K14475
ko05145	2	0	0	2	0	Toxoplasmosis	http://www.kegg.jp/kegg-bin/show_pathway?ko05145+K08738
ko05146	20328	28744	27402	12481	10666	Amoebiasis	http://www.kegg.jp/kegg-bin/show_pathway?ko05146+K01476+K04072+K13963
ko05150	362	1197	1290	1790	6428	Staphylococcus aureus infection	http://www.kegg.jp/kegg-bin/show_pathway?ko05150+K03367+K03739+K03740+K11040+K11041+K14188+K14205
ko05152	43500	50799	50369	29820	22838	Tuberculosis	http://www.kegg.jp/kegg-bin/show_pathway?ko05152+K02040+K04043+K04077+K08738+K14949
ko05160	2	0	0	2	0	Hepatitis C	http://www.kegg.jp/kegg-bin/show_pathway?ko05160+K08738
ko05161	2	0	0	2	0	Hepatitis B	http://www.kegg.jp/kegg-bin/show_pathway?ko05161+K08738
ko05162	2	0	0	2	0	Measles	http://www.kegg.jp/kegg-bin/show_pathway?ko05162+K08738
ko05163	2	0	0	2	0	Human cytomegalovirus infection	http://www.kegg.jp/kegg-bin/show_pathway?ko05163+K08738
ko05164	2	0	0	2	0	Influenza A	http://www.kegg.jp/kegg-bin/show_pathway?ko05164+K08738
ko05165	13851	14734	14423	9479	6971	Human papillomavirus infection	http://www.kegg.jp/kegg-bin/show_pathway?ko05165+K00873
ko05167	2	0	0	2	0	Kaposi sarcoma-associated herpesvirus infection	http://www.kegg.jp/kegg-bin/show_pathway?ko05167+K08738
ko05168	92	99	361	46	48	Herpes simplex virus 1 infection	http://www.kegg.jp/kegg-bin/show_pathway?ko05168+K03680+K08738
ko05169	2	0	0	2	0	Epstein-Barr virus infection	http://www.kegg.jp/kegg-bin/show_pathway?ko05169+K08738
ko05170	2	0	0	2	0	Human immunodeficiency virus 1 infection	http://www.kegg.jp/kegg-bin/show_pathway?ko05170+K08738
ko05200	14097	16485	16725	9609	6916	Pathways in cancer	http://www.kegg.jp/kegg-bin/show_pathway?ko05200+K00355+K00510+K00799+K01679+K04079+K08738
ko05203	13851	14756	14423	9485	7007	Viral carcinogenesis	http://www.kegg.jp/kegg-bin/show_pathway?ko05203+K00873+K03124
ko05204	1302	910	1018	1194	292	Chemical carcinogenesis	http://www.kegg.jp/kegg-bin/show_pathway?ko05204+K00079+K00121+K00799+K01253+K04097
ko05205	13333	14991	15086	9012	7051	Proteoglycans in cancer	http://www.kegg.jp/kegg-bin/show_pathway?ko05205+K03685
ko05206	15428	17714	16348	17562	12624	MicroRNAs in cancer	http://www.kegg.jp/kegg-bin/show_pathway?ko05206+K00510+K00558+K01425
ko05210	2	0	0	2	0	Colorectal cancer	http://www.kegg.jp/kegg-bin/show_pathway?ko05210+K08738
ko05211	1198	1614	1731	1056	1191	Renal cell carcinoma	http://www.kegg.jp/kegg-bin/show_pathway?ko05211+K01679
ko05215	12878	14900	15050	8513	5607	Prostate cancer	http://www.kegg.jp/kegg-bin/show_pathway?ko05215+K04079+K12344
ko05219	5	7	1	6	30	Bladder cancer	http://www.kegg.jp/kegg-bin/show_pathway?ko05219+K00758
ko05222	2	0	0	2	0	Small cell lung cancer	http://www.kegg.jp/kegg-bin/show_pathway?ko05222+K08738
ko05225	35	33	7	43	140	Hepatocellular carcinoma	http://www.kegg.jp/kegg-bin/show_pathway?ko05225+K00355+K00510+K00799
ko05230	110774	127511	126269	72889	63228	Central carbon metabolism in cancer	http://www.kegg.jp/kegg-bin/show_pathway?ko05230+K00016+K00036+K00161+K00162+K00844+K00850+K00873+K01425+K01834
ko05231	2812	4550	4947	3164	3758	Choline metabolism in cancer	http://www.kegg.jp/kegg-bin/show_pathway?ko05231+K00901+K00968
ko05322	0	1120	919	10	0	Systemic lupus erythematosus	http://www.kegg.jp/kegg-bin/show_pathway?ko05322+K11089
ko05340	11527	12112	13215	6309	7587	Primary immunodeficiency	http://www.kegg.jp/kegg-bin/show_pathway?ko05340+K01488+K03648
ko05416	2	0	0	2	0	Viral myocarditis	http://www.kegg.jp/kegg-bin/show_pathway?ko05416+K08738
ko05418	62859	76771	76985	34428	26723	Fluid shear stress and atherosclerosis	http://www.kegg.jp/kegg-bin/show_pathway?ko05418+K00355+K00510+K00799+K01940+K03671+K04079
