# Supplementary material for: Polysaccharide, the Active Component of Dendrobium officinale, Ameliorates Metabolic Hypertension in Rats via Regulating Intestinal Flora-SCFAs-Vascular Axis
Source: Front Pharmacol. 2022 Jul 11;13:935714. doi: 10.3389/fphar.2022.935714 (PMC9310040; doi:10.3389/fphar.2022.935714)
Supplement: Supplementary file 1 [file DataSheet1.ZIP › Supplementary materials-raw data/Figure 7 & 8/Figure 7 & 8/interaction_results/KEGG/predictions_ko.L1.xls]

CategoryL1	MG	anti	antipoly	poly	NG
Cellular Processes	893304	786139	741451	709202	656476
Environmental Information Processing	4614310	5394749	5529278	2965075	2564960
Genetic Information Processing	6007640	6904619	6912747	3997522	3140886
Human Diseases	193147	232118	232735	131311	108671
Metabolism	14081985	16619340	16668168	8998406	7122535
Organismal Systems	192860	224294	222304	134599	101614
Unclassified	4188967	4975888	4946730	2744797	2155136
