# Supplementary material for: Polysaccharide, the Active Component of Dendrobium officinale, Ameliorates Metabolic Hypertension in Rats via Regulating Intestinal Flora-SCFAs-Vascular Axis
Source: Front Pharmacol. 2022 Jul 11;13:935714. doi: 10.3389/fphar.2022.935714 (PMC9310040; doi:10.3389/fphar.2022.935714)
Supplement: Supplementary file 1 [file DataSheet1.ZIP › Supplementary materials-raw data/Figure 7 & 8/Figure 7 & 8/interaction_results/KEGG/predictions_ko.L2.xls]

CategoryL2	Level1	MG	anti	antipoly	poly	NG
Amino Acid Metabolism	Metabolism	2981522	3467970	3455204	1911461	1404712
Biosynthesis of Other Secondary Metabolites	-	271149	320591	314199	168334	130099
Cancers	-	28147	32973	33500	19145	13604
Carbohydrate Metabolism	Metabolism	3130491	3737044	3848250	1945046	1648496
Cardiovascular Diseases	-	2	0	0	2	0
Cell Growth and Death	Cellular Processes	153336	175362	176008	104150	77653
Cell Motility	Cellular Processes	685476	535543	491823	559783	534687
Cellular Processes and Signaling	-	1225210	1449571	1434965	783435	590932
Circulatory System	Organismal Systems	93	3	0	81	213
Digestive System	Organismal Systems	1588	2153	2180	2659	2727
Endocrine System	Organismal Systems	74276	90522	89821	51706	39353
Energy Metabolism	Metabolism	1834068	2162520	2171321	1127133	829309
Environmental Adaptation	Organismal Systems	53270	53267	53426	36786	28948
Enzyme Families	-	646633	764781	768636	415108	353606
Excretory System	Organismal Systems	2754	6444	4992	3614	2784
Folding, Sorting and Degradation	Genetic Information Processing	695979	825186	820554	453032	349485
Genetic Information Processing	-	800550	948709	939393	532603	414814
Glycan Biosynthesis and Metabolism	Metabolism	482630	631691	616598	331259	320296
Immune System	Organismal Systems	26342	30811	31053	17405	11969
Immune System Diseases	-	11527	13232	14134	6319	7587
Infectious Diseases	-	102780	125043	123846	65691	55571
Lipid Metabolism	Metabolism	829190	989614	977660	554313	447897
Membrane Transport	Environmental Information Processing	4088688	4808531	4955241	2581798	2239673
Metabolic Diseases	-	27871	31460	31415	19340	14916
Metabolism	-	722253	886704	887009	483478	395393
Metabolism of Cofactors and Vitamins	-	1330507	1539023	1513079	835280	600028
Metabolism of Other Amino Acids	-	423094	472500	474450	281017	224642
Metabolism of Terpenoids and Polyketides	-	474679	557260	557194	304442	233233
Nervous System	Organismal Systems	34537	41094	40832	22348	15620
Neurodegenerative Diseases	-	22820	29410	29840	20814	16993
Nucleotide Metabolism	Metabolism	1181197	1372204	1378297	788941	638782
Poorly Characterized	-	1440954	1690904	1685363	945281	753997
Replication and Repair	Genetic Information Processing	2647217	3022634	3033407	1790564	1401765
Signal Transduction	Environmental Information Processing	480189	533150	520020	352829	298178
Signaling Molecules and Interaction	Environmental Information Processing	45433	53068	54017	30448	27109
Transcription	Genetic Information Processing	941659	1111198	1110018	602396	494994
Translation	Genetic Information Processing	1722785	1945601	1948768	1151530	894642
Transport and Catabolism	Cellular Processes	54492	75234	73620	45269	44136
Xenobiotics Biodegradation and Metabolism	Metabolism	496825	604142	593280	336072	291435
