# Supplementary material for: Polysaccharide, the Active Component of Dendrobium officinale, Ameliorates Metabolic Hypertension in Rats via Regulating Intestinal Flora-SCFAs-Vascular Axis
Source: Front Pharmacol. 2022 Jul 11;13:935714. doi: 10.3389/fphar.2022.935714 (PMC9310040; doi:10.3389/fphar.2022.935714)
Supplement: Supplementary file 1 [file DataSheet1.ZIP › Supplementary materials-raw data/Figure 7 & 8/Figure 7 & 8/interaction_results/KEGG/predictions_ko.L3.xls]

CategoryL3	PATHWAY	Level2	Level1	MG	anti	antipoly	poly	NG
Viral myocarditis	ko05416	Cardiovascular Disease	Human Diseases	2	0	0	2	0
Primary immunodeficiency	ko05340	Immune Disease	Human Diseases	11527	12112	13215	6309	7587
Systemic lupus erythematosus	ko05322	Immune Disease	Human Diseases	0	1120	919	10	0
Small cell lung cancer	ko05222	Cancer: Specific Types	Human Diseases	2	0	0	2	0
Bladder cancer	ko05219	Cancer: Specific Types	Human Diseases	5	7	1	6	30
Prostate cancer	ko05215	Cancer: Specific Types	Human Diseases	12878	14900	15050	8513	5607
Renal cell carcinoma	ko05211	Cancer: Specific Types	Human Diseases	1198	1614	1731	1056	1191
Colorectal cancer	ko05210	Cancer: Specific Types	Human Diseases	2	0	0	2	0
Pathways in cancer	ko05200	Cancer: Overview	Human Diseases	14062	16452	16718	9566	6776
Influenza A	ko05164	Infectious Disease: Viral	Human Diseases	2	0	0	2	0
Tuberculosis	ko05152	Infectious Disease: Bacterial	Human Diseases	43500	51910	51287	29829	22836
Staphylococcus aureus infection	ko05150	Infectious Disease: Bacterial	Human Diseases	391	1199	1290	1802	6432
Amoebiasis	ko05146	Infectious Disease: Parasitic	Human Diseases	4866	8052	7566	2389	2520
Toxoplasmosis	ko05145	Infectious Disease: Parasitic	Human Diseases	2	0	0	2	0
African trypanosomiasis	ko05143	Infectious Disease: Parasitic	Human Diseases	96	1743	1843	167	114
Chagas disease (American trypanosomiasis)	ko05142	Infectious Disease: Parasitic	Human Diseases	6	1122	920	17	31
Pertussis	ko05133	Infectious Disease: Bacterial	Human Diseases	699	597	532	1197	1180
Epithelial cell signaling in Helicobacter pylori infection	ko05120	Infectious Disease: Bacterial	Human Diseases	33741	40588	40442	16955	12452
Bacterial invasion of epithelial cells	ko05100	Infectious Disease: Bacterial	Human Diseases	5	0	1	2	28
Prion diseases	ko05020	Neurodegenerative Disease	Human Diseases	1362	1930	2238	1892	1740
Amyotrophic lateral sclerosis (ALS)	ko05014	Neurodegenerative Disease	Human Diseases	2482	4040	4760	3634	4031
Mineral absorption	ko04978	Digestive System	Organismal Systems	690	827	911	1243	552
Bile secretion	ko04976	Digestive System	Organismal Systems	1	8	0	3	1
Protein digestion and absorption	ko04974	Digestive System	Organismal Systems	576	651	554	690	703
Carbohydrate digestion and absorption	ko04973	Digestive System	Organismal Systems	321	667	715	723	1471
Proximal tubule bicarbonate reclamation	ko04964	Excretory System	Organismal Systems	2754	6444	4992	3614	2784
Type I diabetes mellitus	ko04940	Endocrine and Metabolic Disease	Human Diseases	13908	16445	16700	9667	7734
Type II diabetes mellitus	ko04930	Endocrine and Metabolic Disease	Human Diseases	13963	15015	14715	9673	7182
Adipocytokine signaling pathway	ko04920	Endocrine System	Organismal Systems	11165	14757	14000	9170	6605
Progesterone-mediated oocyte maturation	ko04914	Endocrine System	Organismal Systems	12862	14838	14987	8508	5585
Insulin signaling pathway	ko04910	Endocrine System	Organismal Systems	25004	28709	29162	15903	12444
Glutamatergic synapse	ko04724	Nervous System	Organismal Systems	34537	41094	40832	22348	15620
Circadian rhythm - plant	ko04712	Environmental Adaptation	Organismal Systems	0	1118	919	12	2
Plant-pathogen interaction	ko04626	Environmental Adaptation	Organismal Systems	53270	52149	52507	36774	28946
RIG-I-like receptor signaling pathway	ko04622	Immune System	Organismal Systems	617	1135	1078	382	784
NOD-like receptor signaling pathway	ko04621	Immune System	Organismal Systems	12863	14838	14988	8515	5600
Renin-angiotensin system	ko04614	Endocrine System	Organismal Systems	9	0	0	0	2
Antigen processing and presentation	ko04612	Immune System	Organismal Systems	12862	14838	14987	8508	5585
Cardiac muscle contraction	ko04260	Circulatory System	Organismal Systems	93	3	0	81	213
Apoptosis	ko04210	Cell Growth and Death	Cellular Processes	9	56	60	270	830
Peroxisome	ko04146	Transport and Catabolism	Cellular Processes	40736	48630	48082	31521	23201
Lysosome	ko04142	Transport and Catabolism	Cellular Processes	13756	26604	25538	13748	20935
Protein processing in endoplasmic reticulum	ko04141	Folding, Sorting and Degradation	Genetic Information Processing	15658	19503	19207	12290	8753
Sulfur relay system	ko04122	Folding, Sorting and Degradation	Genetic Information Processing	88733	107781	104103	51153	34028
p53 signaling pathway	ko04115	Cell Growth and Death	Cellular Processes	2	0	0	2	0
Meiosis - yeast	ko04113	Cell Growth and Death	Cellular Processes	280	2324	1883	568	238
Cell cycle - Caulobacter	ko04112	Cell Growth and Death	Cellular Processes	153045	172982	174065	103310	76585
Phosphatidylinositol signaling system	ko04070	Signal Transduction	Environmental Information Processing	21614	29320	29464	14945	13152
MAPK signaling pathway - yeast	ko04011	Signal Transduction	Environmental Information Processing	13564	16864	16555	8469	5110
Non-homologous end-joining	ko03450	Replication and Repair	Genetic Information Processing	1456	4680	5036	1729	688
Homologous recombination	ko03440	Replication and Repair	Genetic Information Processing	273610	308511	310672	187669	145524
Mismatch repair	ko03430	Replication and Repair	Genetic Information Processing	249479	283415	284536	168172	130616
Nucleotide excision repair	ko03420	Replication and Repair	Genetic Information Processing	115119	136948	136457	79131	61713
Base excision repair	ko03410	Replication and Repair	Genetic Information Processing	136384	160632	161938	87776	67683
PPAR signaling pathway	ko03320	Endocrine System	Organismal Systems	25236	32218	31672	18125	14717
Bacterial secretion system	ko03070	Membrane Transport	Environmental Information Processing	148122	191087	188046	107680	81297
Protein export	ko03060	Folding, Sorting and Degradation	Genetic Information Processing	167396	192981	194901	114136	89849
Proteasome	ko03050	Folding, Sorting and Degradation	Genetic Information Processing	12864	14869	14989	8525	5629
DNA replication	ko03030	Replication and Repair	Genetic Information Processing	190576	219248	221224	132610	105410
Basal transcription factors	ko03022	Transcription	Genetic Information Processing	3	73	48	7	39
RNA polymerase	ko03020	Transcription	Genetic Information Processing	50508	59293	58980	34601	27334
RNA degradation	ko03018	Folding, Sorting and Degradation	Genetic Information Processing	129678	154620	153888	86517	66045
RNA transport	ko03013	Translation	Genetic Information Processing	55129	59436	59208	33176	26035
Ribosome	ko03010	Translation	Genetic Information Processing	696707	791297	792884	473988	364193
Ribosome biogenesis in eukaryotes	ko03008	Translation	Genetic Information Processing	13346	15003	15098	9021	7084
Phosphotransferase system (PTS)	ko02060	Membrane Transport	Environmental Information Processing	124278	141710	210342	59484	68749
Flagellar assembly	ko02040	Cell Motility	Cellular Processes	115425	59006	49497	106435	119864
Bacterial chemotaxis	ko02030	Cell Motility	Cellular Processes	164547	137575	124794	129357	111637
Two-component system	ko02020	Signal Transduction	Environmental Information Processing	445011	486966	474001	329415	279916
ABC transporters	ko02010	Membrane Transport	Environmental Information Processing	1165495	1389510	1390353	725783	572539
beta-Lactam resistance	ko01501	Drug Resistance: Antimicrobial	Human Diseases	11280	17551	17089	4285	2856
Fatty acid metabolism	ko01212	Global and Overview Maps	Metabolism	67283	75961	73994	43684	33331
Biosynthesis of vancomycin group antibiotics	ko01055	Metabolism Of Terpenoids and Polyketides	Metabolism	17356	21438	21391	10119	8182
Biosynthesis of siderophore group nonribosomal peptides	ko01053	Metabolism Of Terpenoids and Polyketides	Metabolism	1678	2450	2765	1937	2678
Biosynthesis of ansamycins	ko01051	Metabolism Of Terpenoids and Polyketides	Metabolism	34918	39598	42220	21889	18269
Biosynthesis of unsaturated fatty acids	ko01040	Lipid Metabolism	Metabolism	33258	48957	45536	21513	17386
Drug metabolism - other enzymes	ko00983	Xenobiotics Biodegradation and Metabolism	Metabolism	92513	98543	98535	66155	55936
Drug metabolism - cytochrome P450	ko00982	Xenobiotics Biodegradation and Metabolism	Metabolism	4358	8043	7540	4407	4596
Metabolism of xenobiotics by cytochrome P450	ko00980	Xenobiotics Biodegradation and Metabolism	Metabolism	3801	6775	6564	3864	4574
Aminoacyl-tRNA biosynthesis	ko00970	Translation	Genetic Information Processing	362513	412433	413153	242387	197332
Betalain biosynthesis	ko00965	Biosynthesis Of Other Secondary Metabolites	Metabolism	152	0	0	1	63
Tropane, piperidine and pyridine alkaloid biosynthesis	ko00960	Biosynthesis Of Other Secondary Metabolites	Metabolism	32539	38391	37673	22597	14491
Isoquinoline alkaloid biosynthesis	ko00950	Biosynthesis Of Other Secondary Metabolites	Metabolism	15454	18953	17829	9868	5306
Stilbenoid, diarylheptanoid and gingerol biosynthesis	ko00945	Biosynthesis Of Other Secondary Metabolites	Metabolism	102	104	233	27	18
Flavone and flavonol biosynthesis	ko00944	Biosynthesis Of Other Secondary Metabolites	Metabolism	435	306	454	978	3228
Isoflavonoid biosynthesis	ko00943	Biosynthesis Of Other Secondary Metabolites	Metabolism	0	0	1	0	0
Flavonoid biosynthesis	ko00941	Biosynthesis Of Other Secondary Metabolites	Metabolism	763	2003	1851	1001	1802
Phenylpropanoid biosynthesis	ko00940	Biosynthesis Of Other Secondary Metabolites	Metabolism	49694	45980	47240	31461	26493
Caprolactam degradation	ko00930	Xenobiotics Biodegradation and Metabolism	Metabolism	3390	7180	7366	2842	3175
Sulfur metabolism	ko00920	Energy Metabolism	Metabolism	79975	88461	86474	48838	35914
Nitrogen metabolism	ko00910	Energy Metabolism	Metabolism	199044	237519	239873	136011	96046
Zeatin biosynthesis	ko00908	Metabolism Of Terpenoids and Polyketides	Metabolism	13415	15108	15172	8961	7087
Carotenoid biosynthesis	ko00906	Metabolism Of Terpenoids and Polyketides	Metabolism	230	1447	1284	256	239
Limonene and pinene degradation	ko00903	Metabolism Of Terpenoids and Polyketides	Metabolism	22905	30237	30419	18110	17180
Indole alkaloid biosynthesis	ko00901	Biosynthesis Of Other Secondary Metabolites	Metabolism	152	0	0	1	63
Terpenoid backbone biosynthesis	ko00900	Metabolism Of Terpenoids and Polyketides	Metabolism	170782	189708	190353	113679	86643
Porphyrin and chlorophyll metabolism	ko00860	Metabolism Of Cofactors and Vitamins	Metabolism	357160	412523	403807	211072	141087
Retinol metabolism	ko00830	Metabolism Of Cofactors and Vitamins	Metabolism	3787	6765	6563	3841	4450
Atrazine degradation	ko00791	Xenobiotics Biodegradation and Metabolism	Metabolism	10234	18754	16844	4563	5512
Folate biosynthesis	ko00790	Metabolism Of Cofactors and Vitamins	Metabolism	109871	139854	133959	64543	44105
Lipoic acid metabolism	ko00785	Metabolism Of Cofactors and Vitamins	Metabolism	3210	6036	5487	4178	4775
Biotin metabolism	ko00780	Metabolism Of Cofactors and Vitamins	Metabolism	47806	59005	57452	24615	16255
Pantothenate and CoA biosynthesis	ko00770	Metabolism Of Cofactors and Vitamins	Metabolism	204831	233796	228493	124592	89202
Nicotinate and nicotinamide metabolism	ko00760	Metabolism Of Cofactors and Vitamins	Metabolism	125222	135994	137577	81244	58683
Vitamin B6 metabolism	ko00750	Metabolism Of Cofactors and Vitamins	Metabolism	46767	52727	52831	32606	26650
Riboflavin metabolism	ko00740	Metabolism Of Cofactors and Vitamins	Metabolism	71086	77433	74798	43253	27257
Thiamine metabolism	ko00730	Metabolism Of Cofactors and Vitamins	Metabolism	169955	186456	185653	105313	74984
Carbon fixation pathways in prokaryotes	ko00720	Energy Metabolism	Metabolism	285225	341310	338477	188424	133214
Carbon fixation in photosynthetic organisms	ko00710	Energy Metabolism	Metabolism	184654	214627	221123	118106	93736
Methane metabolism	ko00680	Energy Metabolism	Metabolism	438591	525937	533361	269683	204364
One carbon pool by folate	ko00670	Metabolism Of Cofactors and Vitamins	Metabolism	174795	197760	196529	122434	94240
C5-Branched dibasic acid metabolism	ko00660	Carbohydrate Metabolism	Metabolism	112583	134950	133592	62947	46925
Butanoate metabolism	ko00650	Carbohydrate Metabolism	Metabolism	192195	213192	210347	130334	107604
Styrene degradation	ko00643	Xenobiotics Biodegradation and Metabolism	Metabolism	8807	11231	10343	4066	2963
Ethylbenzene degradation	ko00642	Xenobiotics Biodegradation and Metabolism	Metabolism	11124	9986	9262	11082	10149
Propanoate metabolism	ko00640	Carbohydrate Metabolism	Metabolism	159262	185769	184949	102199	78848
Nitrotoluene degradation	ko00633	Xenobiotics Biodegradation and Metabolism	Metabolism	42893	55517	54180	18782	8769
Glyoxylate and dicarboxylate metabolism	ko00630	Carbohydrate Metabolism	Metabolism	165151	188945	193273	97441	73592
Aminobenzoate degradation	ko00627	Xenobiotics Biodegradation and Metabolism	Metabolism	33733	38099	36892	25010	24385
Naphthalene degradation	ko00626	Xenobiotics Biodegradation and Metabolism	Metabolism	34428	46161	43882	28841	27167
Chloroalkane and chloroalkene degradation	ko00625	Xenobiotics Biodegradation and Metabolism	Metabolism	67488	87771	86586	41961	33864
Polycyclic aromatic hydrocarbon degradation	ko00624	Xenobiotics Biodegradation and Metabolism	Metabolism	33503	37184	37589	20497	17441
Toluene degradation	ko00623	Xenobiotics Biodegradation and Metabolism	Metabolism	16090	27641	28959	9066	9240
Xylene degradation	ko00622	Xenobiotics Biodegradation and Metabolism	Metabolism	18836	21771	21019	12992	10847
Dioxin degradation	ko00621	Xenobiotics Biodegradation and Metabolism	Metabolism	19089	21841	21051	13279	12238
Pyruvate metabolism	ko00620	Carbohydrate Metabolism	Metabolism	326331	389888	383456	207964	162519
Glycosphingolipid biosynthesis - ganglio series	ko00604	Glycan Biosynthesis and Metabolism	Metabolism	2721	6658	5845	3633	4450
Glycosphingolipid biosynthesis - lacto and neolacto series	ko00601	Glycan Biosynthesis and Metabolism	Metabolism	2	8	5	1	4
Sphingolipid metabolism	ko00600	Lipid Metabolism	Metabolism	51876	67299	67080	34654	38836
alpha-Linolenic acid metabolism	ko00592	Lipid Metabolism	Metabolism	1591	373	310	503	616
Linoleic acid metabolism	ko00591	Lipid Metabolism	Metabolism	22893	28345	29342	14051	11791
Arachidonic acid metabolism	ko00590	Lipid Metabolism	Metabolism	5033	6538	5372	4948	1590
Ether lipid metabolism	ko00565	Lipid Metabolism	Metabolism	497	1574	1495	147	55
Glycerophospholipid metabolism	ko00564	Lipid Metabolism	Metabolism	178598	205282	201576	117318	85408
Inositol phosphate metabolism	ko00562	Carbohydrate Metabolism	Metabolism	25842	33466	32213	18064	19209
Glycerolipid metabolism	ko00561	Lipid Metabolism	Metabolism	125076	152770	159327	80402	77877
Peptidoglycan biosynthesis	ko00550	Glycan Biosynthesis and Metabolism	Metabolism	255950	298481	298598	166072	129961
Lipopolysaccharide biosynthesis	ko00540	Glycan Biosynthesis and Metabolism	Metabolism	11242	30223	26155	14645	19081
Glycosaminoglycan degradation	ko00531	Glycan Biosynthesis and Metabolism	Metabolism	4302	13583	11720	5829	8372
Polyketide sugar unit biosynthesis	ko00523	Metabolism Of Terpenoids and Polyketides	Metabolism	67506	78608	77158	36549	24872
Streptomycin biosynthesis	ko00521	Biosynthesis Of Other Secondary Metabolites	Metabolism	94820	114470	111416	55610	44259
Amino sugar and nucleotide sugar metabolism	ko00520	Carbohydrate Metabolism	Metabolism	401849	473971	506664	257722	235801
Various types of N-glycan biosynthesis	ko00513	Glycan Biosynthesis and Metabolism	Metabolism	236	22	0	514	220
Other glycan degradation	ko00511	Glycan Biosynthesis and Metabolism	Metabolism	66340	83519	84294	43736	52930
N-Glycan biosynthesis	ko00510	Glycan Biosynthesis and Metabolism	Metabolism	5634	9005	8162	2489	2678
Starch and sucrose metabolism	ko00500	Carbohydrate Metabolism	Metabolism	327608	361932	360376	191654	163364
Glutathione metabolism	ko00480	Metabolism Of Other Amino Acids	Metabolism	44910	51447	50690	33059	27139
D-Alanine metabolism	ko00473	Metabolism Of Other Amino Acids	Metabolism	29794	33760	35254	21906	20972
D-Arginine and D-ornithine metabolism	ko00472	Metabolism Of Other Amino Acids	Metabolism	370	388	1156	547	1442
D-Glutamine and D-glutamate metabolism	ko00471	Metabolism Of Other Amino Acids	Metabolism	41938	47395	46860	29244	22560
Cyanoamino acid metabolism	ko00460	Metabolism Of Other Amino Acids	Metabolism	87944	89638	91302	57372	47071
Selenocompound metabolism	ko00450	Metabolism Of Other Amino Acids	Metabolism	112056	125469	125754	71603	55340
Phosphonate and phosphinate metabolism	ko00440	Metabolism Of Other Amino Acids	Metabolism	11705	17920	17481	9596	10012
Taurine and hypotaurine metabolism	ko00430	Metabolism Of Other Amino Acids	Metabolism	31123	35709	36832	23590	18389
beta-Alanine metabolism	ko00410	Metabolism Of Other Amino Acids	Metabolism	63254	70774	69121	34100	21717
Novobiocin biosynthesis	ko00401	Biosynthesis Of Other Secondary Metabolites	Metabolism	41597	48223	47556	26791	17141
Phenylalanine, tyrosine and tryptophan biosynthesis	ko00400	Amino Acid Metabolism	Metabolism	280639	313966	313360	168030	112347
Tryptophan metabolism	ko00380	Amino Acid Metabolism	Metabolism	42003	50162	50090	26775	21403
Fluorobenzoate degradation	ko00364	Xenobiotics Biodegradation and Metabolism	Metabolism	14	2237	1841	36	39
Bisphenol degradation	ko00363	Xenobiotics Biodegradation and Metabolism	Metabolism	25299	33682	35331	15818	14779
Benzoate degradation	ko00362	Xenobiotics Biodegradation and Metabolism	Metabolism	66425	63582	61624	51347	43107
Chlorocyclohexane and chlorobenzene degradation	ko00361	Xenobiotics Biodegradation and Metabolism	Metabolism	4793	8139	7861	1463	2654
Phenylalanine metabolism	ko00360	Amino Acid Metabolism	Metabolism	48635	61181	61396	35902	24173
Tyrosine metabolism	ko00350	Amino Acid Metabolism	Metabolism	94766	112869	110000	67024	54986
Histidine metabolism	ko00340	Amino Acid Metabolism	Metabolism	192863	218421	220282	123375	85927
Arginine and proline metabolism	ko00330	Amino Acid Metabolism	Metabolism	398919	487135	484887	248086	185966
Penicillin and cephalosporin biosynthesis	ko00311	Biosynthesis Of Other Secondary Metabolites	Metabolism	5237	10994	10123	2330	2402
Lysine degradation	ko00310	Amino Acid Metabolism	Metabolism	38937	40020	39310	25679	17605
Lysine biosynthesis	ko00300	Amino Acid Metabolism	Metabolism	285448	332397	333139	173143	124499
Valine, leucine and isoleucine biosynthesis	ko00290	Amino Acid Metabolism	Metabolism	251147	303144	298918	148986	110427
Geraniol degradation	ko00281	Metabolism Of Terpenoids and Polyketides	Metabolism	5783	8120	7299	3857	3354
Valine, leucine and isoleucine degradation	ko00280	Amino Acid Metabolism	Metabolism	56633	56642	55526	42401	33325
Cysteine and methionine metabolism	ko00270	Amino Acid Metabolism	Metabolism	278699	315488	313243	186125	135326
Glycine, serine and threonine metabolism	ko00260	Amino Acid Metabolism	Metabolism	246361	294462	293496	162999	118146
Tetracycline biosynthesis	ko00253	Metabolism Of Terpenoids and Polyketides	Metabolism	57123	72283	72395	32394	19910
Alanine, aspartate and glutamate metabolism	ko00250	Amino Acid Metabolism	Metabolism	316645	367382	366907	204638	153431
Pyrimidine metabolism	ko00240	Nucleotide Metabolism	Metabolism	536826	607789	612353	366901	292175
Caffeine metabolism	ko00232	Biosynthesis Of Other Secondary Metabolites	Metabolism	0	1118	919	12	2
Purine metabolism	ko00230	Nucleotide Metabolism	Metabolism	644371	764415	765944	422040	346607
Photosynthesis	ko00195	Energy Metabolism	Metabolism	148594	162162	162064	78412	57336
Oxidative phosphorylation	ko00190	Energy Metabolism	Metabolism	348859	430177	427641	208239	149801
Steroid hormone biosynthesis	ko00140	Lipid Metabolism	Metabolism	356	5864	4911	576	1416
Ubiquinone and other terpenoid-quinone biosynthesis	ko00130	Metabolism Of Cofactors and Vitamins	Metabolism	16017	30674	29930	17589	18340
Secondary bile acid biosynthesis	ko00121	Lipid Metabolism	Metabolism	10620	11457	11613	5254	4538
Primary bile acid biosynthesis	ko00120	Lipid Metabolism	Metabolism	10622	11460	11614	5259	4557
Steroid biosynthesis	ko00100	Lipid Metabolism	Metabolism	0	3352	2757	30	0
Synthesis and degradation of ketone bodies	ko00072	Lipid Metabolism	Metabolism	12610	7274	6683	9763	8535
Fatty acid biosynthesis	ko00061	Lipid Metabolism	Metabolism	148752	176545	174123	99997	73074
Ascorbate and aldarate metabolism	ko00053	Carbohydrate Metabolism	Metabolism	24271	33021	39348	13887	14816
Galactose metabolism	ko00052	Carbohydrate Metabolism	Metabolism	226199	266213	274898	129693	124480
Fructose and mannose metabolism	ko00051	Carbohydrate Metabolism	Metabolism	296901	373736	420357	164359	148334
Pentose and glucuronate interconversions	ko00040	Carbohydrate Metabolism	Metabolism	148637	198577	208688	89046	80453
Pentose phosphate pathway	ko00030	Carbohydrate Metabolism	Metabolism	266547	323385	339176	168856	140297
Citrate cycle (TCA cycle)	ko00020	Carbohydrate Metabolism	Metabolism	137590	177661	174033	98842	72441
Glycolysis / Gluconeogenesis	ko00010	Carbohydrate Metabolism	Metabolism	319525	382338	386880	212038	179813
Cell motility and secretion	-	-	-	32434	53271	51230	27113	24132
Cell division	-	-	-	29045	35972	35714	13252	7225
Cellular antigens	-	-	-	4540	4218	4614	5230	3955
Chaperones and folding catalysts	-	-	-	281560	334289	332536	180270	144970
Alzheimer's disease	-	-	-	14036	16828	16642	9845	7565
Translation proteins	-	-	-	268818	302634	300230	188811	142768
Carbohydrate metabolism	-	-	-	51268	61381	63326	32040	28155
Transporters	-	-	-	2332994	2719407	2807001	1457313	1309893
Vibrio cholerae pathogenic cycle	-	-	-	19472	19832	19965	13329	9978
Chromosome	-	-	-	469688	521958	524331	312991	252663
Amino acid metabolism	-	-	-	74481	95772	91861	41273	31272
Translation factors	-	-	-	155366	180265	180679	106121	82698
Transcription related proteins	-	-	-	743	1596	1687	1357	1238
Transcription machinery	-	-	-	312569	376627	365071	207733	157401
Ubiquitin system	-	-	-	90	1143	930	141	211
Transcription factors	-	-	-	578579	675205	685919	360055	310220
Amino acid related enzymes	-	-	-	449827	514701	514650	298298	227151
Huntington's disease	-	-	-	4836	6609	6200	5358	3444
Sporulation	-	-	-	341986	367086	361070	201437	129699
Glycan biosynthesis and metabolism	-	-	-	3739	3308	2818	5268	3021
Peptidases	-	-	-	548610	643685	649434	357768	297088
General function prediction only	-	-	-	1091982	1264312	1259925	706939	539763
Parkinson's disease	-	-	-	104	3	0	85	213
Germination	-	-	-	25227	21645	20642	17527	6581
Others	-	-	-	269927	326120	329292	187896	175327
Other transporters	-	-	-	76308	90418	91773	52110	37157
Other ion-coupled transporters	-	-	-	350224	403022	401340	231288	189901
Nucleotide metabolism	-	-	-	8506	10648	11525	8354	9168
Metabolism of cofactors and vitamins	-	-	-	39120	52895	50189	20708	13229
Signal transduction mechanisms	-	-	-	158528	190497	186722	97111	76020
Membrane and intracellular structural molecules	-	-	-	108613	137739	133690	73089	54484
Glycosphingolipid biosynthesis - globo series	-	-	-	21282	28423	27970	15908	20098
Lipopolysaccharide biosynthesis proteins	-	-	-	31746	56837	53279	28564	33612
Lipid metabolism	-	-	-	49552	58488	57503	30227	23260
Lipid biosynthesis proteins	-	-	-	160125	185447	181009	116204	88887
Glycosyltransferases	-	-	-	83175	104932	100570	49868	48890
Ion channels	-	-	-	4123	3757	3700	1319	2973
Inorganic ion transport and metabolism	-	-	-	47085	71344	71078	27800	28701
G protein-coupled receptors	-	-	-	530	3	25	530	20
Function unknown	-	-	-	348972	426592	425438	238342	214234
Photosynthesis proteins	-	-	-	149126	162327	162308	79420	58898
Biosynthesis and biodegradation of secondary metabolites	-	-	-	18595	25926	26178	10883	7561
Secretion system	-	-	-	317799	366817	359499	231538	207195
Ribosome Biogenesis	-	-	-	439724	487167	487746	286837	217300
Cytoskeleton proteins	-	-	-	131178	143019	144958	82093	62774
Restriction enzyme	-	-	-	49727	51747	50088	31998	25728
Replication, recombination and repair proteins	-	-	-	247336	304553	298749	164065	121692
DNA repair and recombination proteins	-	-	-	843303	971653	973671	567102	442314
DNA replication proteins	-	-	-	367602	415589	415542	253384	195154
Bacterial motility proteins	-	-	-	274326	195943	172574	241898	240412
Electron transfer carriers	-	-	-	2443	11207	16675	3048	4306
Protein kinases	-	-	-	98023	121096	119202	57340	56518
Protein folding and associated processing	-	-	-	182742	237658	237075	116214	99671
Energy metabolism	-	-	-	258249	302687	305881	176987	128117
Bacterial toxins	-	-	-	36240	45090	45678	23369	20161
Butirosin and neomycin biosynthesis	-	-	-	18924	22498	21815	13372	11975
Prenyltransferases	-	-	-	82983	98263	96738	56691	44819
Fatty acid elongation in mitochondria	-	-	-	0	1116	918	10	0
Pores ion channels	-	-	-	53317	67370	65031	39660	32726
1,1,1-Trichloro-2,2-bis(4-chlorophenyl)ethane (DDT) degradation	-	-	-	7	5	11	1	0
