# Supplementary material for: Polysaccharide, the Active Component of Dendrobium officinale, Ameliorates Metabolic Hypertension in Rats via Regulating Intestinal Flora-SCFAs-Vascular Axis
Source: Front Pharmacol. 2022 Jul 11;13:935714. doi: 10.3389/fphar.2022.935714 (PMC9310040; doi:10.3389/fphar.2022.935714)
Supplement: Supplementary file 1 [file DataSheet1.ZIP › Supplementary materials-raw data/Figure 7 & 8/Figure 7 & 8/interaction_results/KEGG/predictions_ko.xls]

KO ID	K_desc	MG	anti	antipoly	poly	NG
K00001	alcohol dehydrogenase [EC:1.1.1.1]	2488	5836	5526	2323	3348
K00002	alcohol dehydrogenase (NADP+) [EC:1.1.1.2]	257	417	685	539	1449
K00003	homoserine dehydrogenase [EC:1.1.1.3]	18619	23363	23395	10189	5856
K00004	(R,R)-butanediol dehydrogenase / meso-butanediol dehydrogenase / diacetyl reductase [EC:1.1.1.4 1.1.1.- 1.1.1.303]	4	8	6	8	7
K00005	glycerol dehydrogenase [EC:1.1.1.6]	4365	4345	5064	4245	3817
K00008	L-iditol 2-dehydrogenase [EC:1.1.1.14]	18392	24045	26219	8517	5753
K00009	mannitol-1-phosphate 5-dehydrogenase [EC:1.1.1.17]	1351	936	1720	762	67
K00010	myo-inositol 2-dehydrogenase / D-chiro-inositol 1-dehydrogenase [EC:1.1.1.18 1.1.1.369]	1706	3115	2760	1287	1846
K00012	UDPglucose 6-dehydrogenase [EC:1.1.1.22]	10317	11827	11545	6415	4942
K00013	histidinol dehydrogenase [EC:1.1.1.23]	13364	15009	15108	9075	5675
K00014	shikimate dehydrogenase [EC:1.1.1.25]	24197	28777	28518	10821	6638
K00015	glyoxylate reductase [EC:1.1.1.26]	5	45	48	5	14
K00016	L-lactate dehydrogenase [EC:1.1.1.27]	13902	13184	13629	9078	7242
K00018	glycerate dehydrogenase [EC:1.1.1.29]	8393	8786	9364	8000	5897
K00019	3-hydroxybutyrate dehydrogenase [EC:1.1.1.30]	87	9	4	512	127
K00020	3-hydroxyisobutyrate dehydrogenase [EC:1.1.1.31]	1231	139	102	1223	896
K00021	hydroxymethylglutaryl-CoA reductase (NADPH) [EC:1.1.1.34]	0	4	0	1	0
K00023	acetoacetyl-CoA reductase [EC:1.1.1.36]	0	1	2	0	0
K00024	malate dehydrogenase [EC:1.1.1.37]	1585	2366	2100	1853	1373
K00025	malate dehydrogenase [EC:1.1.1.37]	0	1116	918	10	0
K00027	malate dehydrogenase (oxaloacetate-decarboxylating) [EC:1.1.1.38]	13835	14404	14177	9425	6471
K00028	malate dehydrogenase (decarboxylating) [EC:1.1.1.39]	1	17	6	2	1
K00029	malate dehydrogenase (oxaloacetate-decarboxylating)(NADP+) [EC:1.1.1.40]	289	157	106	81	159
K00030	isocitrate dehydrogenase (NAD+) [EC:1.1.1.41]	582	931	1284	273	75
K00031	isocitrate dehydrogenase [EC:1.1.1.42]	12158	13858	13658	7739	5461
K00033	6-phosphogluconate dehydrogenase [EC:1.1.1.44 1.1.1.343]	898	1700	2277	1362	2803
K00034	glucose 1-dehydrogenase [EC:1.1.1.47]	180	695	851	168	187
K00036	glucose-6-phosphate 1-dehydrogenase [EC:1.1.1.49 1.1.1.363]	905	1547	1569	1386	2874
K00040	fructuronate reductase [EC:1.1.1.57]	6123	7554	7754	2867	1611
K00041	tagaturonate reductase [EC:1.1.1.58]	414	433	838	651	1604
K00042	2-hydroxy-3-oxopropionate reductase [EC:1.1.1.60]	1132	2145	2631	1307	2080
K00043	4-hydroxybutyrate dehydrogenase [EC:1.1.1.61]	9	68	350	1	5
K00045	mannitol 2-dehydrogenase [EC:1.1.1.67]	3	9	5	3	11
K00046	gluconate 5-dehydrogenase [EC:1.1.1.69]	10887	13742	13485	7087	5070
K00048	lactaldehyde reductase [EC:1.1.1.77]	6770	7312	7726	1482	2744
K00050	hydroxypyruvate reductase [EC:1.1.1.81]	930	926	832	1624	2132
K00052	3-isopropylmalate dehydrogenase [EC:1.1.1.85]	12630	14419	14081	7964	5464
K00053	ketol-acid reductoisomerase [EC:1.1.1.86]	12358	14187	13901	7722	5245
K00054	hydroxymethylglutaryl-CoA reductase [EC:1.1.1.88]	21	27	13	310	1384
K00055	aryl-alcohol dehydrogenase [EC:1.1.1.90]	2	2	20	77	134
K00057	glycerol-3-phosphate dehydrogenase (NAD(P)+) [EC:1.1.1.94]	14338	15214	15605	9595	7097
K00058	D-3-phosphoglycerate dehydrogenase / 2-oxoglutarate reductase [EC:1.1.1.95 1.1.1.399]	24248	31057	32584	15231	9364
K00059	3-oxoacyl-[acyl-carrier protein] reductase [EC:1.1.1.100]	32162	40543	38715	20281	16653
K00060	threonine 3-dehydrogenase [EC:1.1.1.103]	720	2251	1968	721	115
K00064	D-threo-aldose 1-dehydrogenase [EC:1.1.1.122]	0	1	1	0	0
K00065	2-dehydro-3-deoxy-D-gluconate 5-dehydrogenase [EC:1.1.1.127]	1991	2084	1687	1914	889
K00066	GDP-mannose 6-dehydrogenase [EC:1.1.1.132]	0	1116	919	10	0
K00067	dTDP-4-dehydrorhamnose reductase [EC:1.1.1.133]	17181	19081	18790	9401	7484
K00068	sorbitol-6-phosphate 2-dehydrogenase [EC:1.1.1.140]	902	992	1502	317	264
K00073	ureidoglycolate dehydrogenase (NAD+) [EC:1.1.1.350]	141	883	954	67	41
K00074	3-hydroxybutyryl-CoA dehydrogenase [EC:1.1.1.157]	10186	6790	5875	8272	5467
K00075	UDP-N-acetylmuramate dehydrogenase [EC:1.3.1.98]	13323	13983	14528	8792	6751
K00076	7-alpha-hydroxysteroid dehydrogenase [EC:1.1.1.159]	4369	7397	7688	515	229
K00077	2-dehydropantoate 2-reductase [EC:1.1.1.169]	11827	13774	13181	7126	4434
K00079	carbonyl reductase 1 [EC:1.1.1.184 1.1.1.189 1.1.1.197]	0	2	2	0	1
K00082	5-amino-6-(5-phosphoribosylamino)uracil reductase [EC:1.1.1.193]	9	56	67	5	12
K00086	1,3-propanediol dehydrogenase [EC:1.1.1.202]	396	1119	1274	722	1493
K00087	xanthine dehydrogenase molybdenum-binding subunit [EC:1.17.1.4]	4216	6071	5975	841	801
K00088	IMP dehydrogenase [EC:1.1.1.205]	13557	15254	15393	9390	8359
K00090	glyoxylate/hydroxypyruvate/2-ketogluconate reductase [EC:1.1.1.79 1.1.1.81 1.1.1.215]	1	0	1	1	1
K00091	dihydroflavonol-4-reductase [EC:1.1.1.219]	669	782	701	975	1790
K00094	galactitol-1-phosphate 5-dehydrogenase [EC:1.1.1.251]	49	300	495	68	117
K00096	glycerol-1-phosphate dehydrogenase [NAD(P)+] [EC:1.1.1.261]	2487	370	811	1171	2015
K00097	4-hydroxythreonine-4-phosphate dehydrogenase [EC:1.1.1.262]	2175	3753	3153	2237	1333
K00098	L-idonate 5-dehydrogenase [EC:1.1.1.264]	17	42	32	8	3
K00099	1-deoxy-D-xylulose-5-phosphate reductoisomerase [EC:1.1.1.267]	13291	14960	15017	8495	5371
K00100	butanol dehydrogenase [EC:1.1.1.-]	22893	28339	29341	14048	11789
K00101	L-lactate dehydrogenase (cytochrome) [EC:1.1.2.3]	1	2	1	4	5
K00102	D-lactate dehydrogenase (cytochrome) [EC:1.1.2.4]	207	42	33	34	139
K00103	L-gulonolactone oxidase [EC:1.1.3.8]	0	2	1	3	4
K00104	glycolate oxidase [EC:1.1.3.15]	3870	3291	2768	1996	1402
K00105	alpha-glycerophosphate oxidase [EC:1.1.3.21]	1	17	6	2	1
K00108	choline dehydrogenase [EC:1.1.99.1]	16	1124	921	21	36
K00111	glycerol-3-phosphate dehydrogenase [EC:1.1.5.3]	8830	9194	8877	7526	5327
K00112	glycerol-3-phosphate dehydrogenase subunit B [EC:1.1.5.3]	132	193	62	519	161
K00113	glycerol-3-phosphate dehydrogenase subunit C	105	42	32	516	159
K00116	malate dehydrogenase (quinone) [EC:1.1.5.4]	53	1124	921	51	109
K00117	quinoprotein glucose dehydrogenase [EC:1.1.5.2]	1	2231	1837	20	0
K00118	glucose-fructose oxidoreductase [EC:1.1.99.28]	0	1118	919	12	2
K00119	alcohol dehydrogenase (nicotinoprotein) [EC:1.1.99.36]	0	1	1	0	0
K00121	S-(hydroxymethyl)glutathione dehydrogenase / alcohol dehydrogenase [EC:1.1.1.284 1.1.1.1]	1263	877	1012	1150	125
K00122	formate dehydrogenase [EC:1.17.1.9]	263	470	407	64	0
K00123	formate dehydrogenase major subunit [EC:1.17.1.9]	5721	9207	9053	2165	882
K00124	formate dehydrogenase iron-sulfur subunit	703	563	842	1122	582
K00127	formate dehydrogenase subunit gamma	77	541	846	78	105
K00128	aldehyde dehydrogenase (NAD+) [EC:1.2.1.3]	7426	10166	11060	3075	2808
K00130	betaine-aldehyde dehydrogenase [EC:1.2.1.8]	272	260	328	583	1381
K00131	glyceraldehyde-3-phosphate dehydrogenase (NADP+) [EC:1.2.1.9]	52	138	139	105	19
K00132	acetaldehyde dehydrogenase (acetylating) [EC:1.2.1.10]	7	2	6	12	23
K00133	aspartate-semialdehyde dehydrogenase [EC:1.2.1.11]	13337	15037	15143	8882	6501
K00134	glyceraldehyde 3-phosphate dehydrogenase [EC:1.2.1.12]	13941	16825	16642	9762	7352
K00135	succinate-semialdehyde dehydrogenase / glutarate-semialdehyde dehydrogenase [EC:1.2.1.16 1.2.1.79 1.2.1.20]	211	504	118	909	1582
K00137	aminobutyraldehyde dehydrogenase [EC:1.2.1.19]	1	0	0	1	2
K00138	aldehyde dehydrogenase [EC:1.2.1.-]	1	0	0	1	0
K00140	malonate-semialdehyde dehydrogenase (acetylating) / methylmalonate-semialdehyde dehydrogenase [EC:1.2.1.18 1.2.1.27]	548	280	88	1658	558
K00145	N-acetyl-gamma-glutamyl-phosphate reductase [EC:1.2.1.38]	26303	29870	29298	17157	11377
K00146	phenylacetaldehyde dehydrogenase [EC:1.2.1.39]	5	2	1	5	32
K00147	glutamate-5-semialdehyde dehydrogenase [EC:1.2.1.41]	12645	14918	14865	8280	6349
K00148	glutathione-independent formaldehyde dehydrogenase [EC:1.2.1.46]	0	2	1	3	2
K00151	5-carboxymethyl-2-hydroxymuconic-semialdehyde dehydrogenase [EC:1.2.1.60]	5	2	2	5	32
K00153	S-(hydroxymethyl)mycothiol dehydrogenase [EC:1.1.1.306]	0	6	1	3	4
K00155	L-tyrosine reductase [EC:1.2.1.101]	0	1116	919	10	0
K00156	pyruvate dehydrogenase (quinone) [EC:1.2.5.1]	435	624	587	605	617
K00158	pyruvate oxidase [EC:1.2.3.3]	18	8	6	205	694
K00161	pyruvate dehydrogenase E1 component alpha subunit [EC:1.2.4.1]	1024	3256	2790	1296	1225
K00162	pyruvate dehydrogenase E1 component beta subunit [EC:1.2.4.1]	1024	3256	2790	1296	1225
K00163	pyruvate dehydrogenase E1 component [EC:1.2.4.1]	5	7	2	6	33
K00164	2-oxoglutarate dehydrogenase E1 component [EC:1.2.4.2]	19	1124	921	25	38
K00166	2-oxoisovalerate dehydrogenase E1 component alpha subunit [EC:1.2.4.4]	10	1	1	5	3
K00167	2-oxoisovalerate dehydrogenase E1 component beta subunit [EC:1.2.4.4]	10	1	1	5	3
K00169	pyruvate ferredoxin oxidoreductase alpha subunit [EC:1.2.7.1]	2620	2356	2321	1001	817
K00170	pyruvate ferredoxin oxidoreductase beta subunit [EC:1.2.7.1]	932	2216	2167	935	767
K00171	pyruvate ferredoxin oxidoreductase delta subunit [EC:1.2.7.1]	1323	1831	1457	933	711
K00172	pyruvate ferredoxin oxidoreductase gamma subunit [EC:1.2.7.1]	2651	2356	2321	1002	831
K00174	2-oxoglutarate/2-oxoacid ferredoxin oxidoreductase subunit alpha [EC:1.2.7.3 1.2.7.11]	3753	5288	5001	3950	2985
K00175	2-oxoglutarate/2-oxoacid ferredoxin oxidoreductase subunit beta [EC:1.2.7.3 1.2.7.11]	6442	6487	6425	6026	3156
K00176	2-oxoglutarate ferredoxin oxidoreductase subunit delta [EC:1.2.7.3]	3097	4194	4042	3324	2201
K00177	2-oxoglutarate ferredoxin oxidoreductase subunit gamma [EC:1.2.7.3]	3239	4084	4043	3338	2280
K00179	indolepyruvate ferredoxin oxidoreductase, alpha subunit [EC:1.2.7.8]	3427	5397	5532	3476	2868
K00180	indolepyruvate ferredoxin oxidoreductase, beta subunit [EC:1.2.7.8]	3835	5930	6076	4063	3427
K00183	--	383	2026	3231	243	377
K00184	dimethyl sulfoxide reductase iron-sulfur subunit	397	4090	5727	322	474
K00185	dimethyl sulfoxide reductase membrane subunit	478	2134	2517	624	387
K00190	--	9	3	5	19	7
K00194	acetyl-CoA decarbonylase/synthase, CODH/ACS complex subunit delta [EC:2.1.1.245]	4661	7092	6876	453	8
K00197	acetyl-CoA decarbonylase/synthase, CODH/ACS complex subunit gamma [EC:2.1.1.245]	4710	7228	7012	555	23
K00198	anaerobic carbon-monoxide dehydrogenase catalytic subunit [EC:1.2.7.4]	8550	11265	10515	4528	867
K00208	enoyl-[acyl-carrier protein] reductase I [EC:1.3.1.9 1.3.1.10]	807	617	553	1460	1736
K00215	4-hydroxy-tetrahydrodipicolinate reductase [EC:1.17.1.8]	14614	15468	15799	10787	7042
K00216	2,3-dihydro-2,3-dihydroxybenzoate dehydrogenase [EC:1.3.1.28]	1	0	1	1	2
K00217	maleylacetate reductase [EC:1.3.1.32]	0	0	0	0	2
K00219	2,4-dienoyl-CoA reductase (NADPH2) [EC:1.3.1.34]	148	639	1071	79	121
K00224	chloroplastic oxoene reductase [EC:1.3.1.-]	7	5	11	1	0
K00226	dihydroorotate dehydrogenase (fumarate) [EC:1.3.98.1]	14542	15794	15875	9071	7106
K00228	coproporphyrinogen III oxidase [EC:1.3.3.3]	8	1	0	6	33
K00230	menaquinone-dependent protoporphyrinogen oxidase [EC:1.3.5.3]	603	254	569	636	64
K00231	protoporphyrinogen/coproporphyrinogen III oxidase [EC:1.3.3.4 1.3.3.15]	130	57	38	544	152
K00232	acyl-CoA oxidase [EC:1.3.3.6]	0	6	1	3	2
K00239	succinate dehydrogenase / fumarate reductase, flavoprotein subunit [EC:1.3.5.1 1.3.5.4]	6364	10036	10152	1917	1561
K00240	succinate dehydrogenase / fumarate reductase, iron-sulfur subunit [EC:1.3.5.1 1.3.5.4]	4273	7610	7743	1003	953
K00241	succinate dehydrogenase / fumarate reductase, cytochrome b subunit	525	1750	1484	701	721
K00242	succinate dehydrogenase / fumarate reductase, membrane anchor subunit	7	3	1	7	31
K00243	uncharacterized protein	10475	11835	11741	5123	4655
K00244	fumarate reductase flavoprotein subunit [EC:1.3.5.4]	4289	5899	7626	4207	5180
K00245	fumarate reductase iron-sulfur subunit [EC:1.3.5.4]	296	49	44	555	290
K00246	fumarate reductase subunit C	293	47	43	543	288
K00247	fumarate reductase subunit D	5	0	0	2	29
K00248	butyryl-CoA dehydrogenase [EC:1.3.8.1]	9063	4727	4791	6973	3953
K00249	acyl-CoA dehydrogenase [EC:1.3.8.7]	9	39	4	23	45
K00252	glutaryl-CoA dehydrogenase [EC:1.3.8.6]	1	6	3	8	8
K00253	isovaleryl-CoA dehydrogenase [EC:1.3.8.4]	0	1	1	0	1
K00257	acyl-ACP dehydrogenase [EC:1.3.99.-]	832	2259	1810	1231	957
K00259	alanine dehydrogenase [EC:1.4.1.1]	982	2290	2444	715	251
K00260	glutamate dehydrogenase [EC:1.4.1.2]	420	465	400	75	68
K00261	glutamate dehydrogenase (NAD(P)+) [EC:1.4.1.3]	46	211	92	17	5
K00262	glutamate dehydrogenase (NADP+) [EC:1.4.1.4]	13221	14807	15286	8741	6750
K00263	leucine dehydrogenase [EC:1.4.1.9]	533	1119	945	542	20
K00265	glutamate synthase (NADPH) large chain [EC:1.4.1.13]	1396	3854	3230	1860	1048
K00266	glutamate synthase (NADPH) small chain [EC:1.4.1.13]	43995	42966	43369	27972	18409
K00274	monoamine oxidase [EC:1.4.3.4]	558	1272	976	545	23
K00275	pyridoxamine 5'-phosphate oxidase [EC:1.4.3.5]	64	1162	947	34	61
K00276	primary-amine oxidase [EC:1.4.3.21]	1	0	0	1	0
K00278	L-aspartate oxidase [EC:1.4.3.16]	10945	11956	11965	6045	3347
K00281	glycine dehydrogenase [EC:1.4.4.2]	473	1646	1417	625	633
K00282	glycine dehydrogenase subunit 1 [EC:1.4.4.2]	2389	2113	1818	2978	2009
K00283	glycine dehydrogenase subunit 2 [EC:1.4.4.2]	2389	2113	1818	2978	2009
K00284	glutamate synthase (ferredoxin) [EC:1.4.7.1]	10174	9866	9633	5205	3294
K00285	D-amino-acid dehydrogenase [EC:1.4.5.1]	37	1118	921	39	130
K00286	pyrroline-5-carboxylate reductase [EC:1.5.1.2]	13665	16040	16559	9472	7922
K00287	dihydrofolate reductase [EC:1.5.1.3]	12505	14718	14380	8056	6433
K00290	saccharopine dehydrogenase (NAD+, L-lysine forming) [EC:1.5.1.7]	10897	12247	11283	6727	3404
K00294	1-pyrroline-5-carboxylate dehydrogenase [EC:1.2.1.88]	15	35	23	10	21
K00297	methylenetetrahydrofolate reductase (NADPH) [EC:1.5.1.20]	5675	7305	6848	6379	5935
K00298	N5-(carboxyethyl)ornithine synthase [EC:1.5.1.24]	13	4	4	5	3
K00299	FMN reductase [EC:1.5.1.38]	1	1119	920	14	6
K00301	sarcosine oxidase [EC:1.5.3.1]	0	2	1	3	6
K00302	sarcosine oxidase, subunit alpha [EC:1.5.3.1]	792	1348	1498	634	1346
K00303	sarcosine oxidase, subunit beta [EC:1.5.3.1]	64	89	96	21	18
K00304	sarcosine oxidase, subunit delta [EC:1.5.3.1]	0	2	1	3	2
K00305	sarcosine oxidase, subunit gamma [EC:1.5.3.1]	0	2	1	3	2
K00311	electron-transferring-flavoprotein dehydrogenase [EC:1.5.5.1]	2	1	0	2	0
K00313	electron transfer flavoprotein-quinone oxidoreductase [EC:1.5.5.-]	84	980	1590	116	166
K00317	dimethylamine/trimethylamine dehydrogenase [EC:1.5.8.1 1.5.8.2]	0	0	0	1	1
K00318	proline dehydrogenase [EC:1.5.5.2]	15	35	23	10	15
K00322	NAD(P) transhydrogenase [EC:1.6.1.1]	5	0	0	2	28
K00324	H+-translocating NAD(P) transhydrogenase subunit alpha [EC:1.6.1.2 7.1.1.1]	315	87	23	1623	436
K00325	H+-translocating NAD(P) transhydrogenase subunit beta [EC:1.6.1.2 7.1.1.1]	91	6	1	513	150
K00329	--	253	42	32	515	188
K00330	NADH-quinone oxidoreductase subunit A [EC:7.1.1.2]	538	1707	1460	710	764
K00331	NADH-quinone oxidoreductase subunit B [EC:7.1.1.2]	538	1707	1460	710	764
K00332	NADH-quinone oxidoreductase subunit C [EC:7.1.1.2]	48	1141	925	74	120
K00333	NADH-quinone oxidoreductase subunit D [EC:7.1.1.2]	48	1141	925	74	120
K00334	NADH-quinone oxidoreductase subunit E [EC:7.1.1.2]	16893	22352	21516	8293	4656
K00335	NADH-quinone oxidoreductase subunit F [EC:7.1.1.2]	16266	21078	20018	7495	3679
K00336	NADH-quinone oxidoreductase subunit G [EC:7.1.1.2]	14710	16648	16324	9388	6347
K00337	NADH-quinone oxidoreductase subunit H [EC:7.1.1.2]	790	1748	1492	1225	952
K00338	NADH-quinone oxidoreductase subunit I [EC:7.1.1.2]	537	1656	1404	709	760
K00339	NADH-quinone oxidoreductase subunit J [EC:7.1.1.2]	538	1707	1460	710	764
K00340	NADH-quinone oxidoreductase subunit K [EC:7.1.1.2]	538	1707	1460	710	764
K00341	NADH-quinone oxidoreductase subunit L [EC:7.1.1.2]	538	1707	1460	710	764
K00342	NADH-quinone oxidoreductase subunit M [EC:7.1.1.2]	538	1707	1461	710	764
K00343	NADH-quinone oxidoreductase subunit N [EC:7.1.1.2]	537	1656	1404	709	759
K00344	NADPH:quinone reductase [EC:1.6.5.5]	32	49	56	30	47
K00346	Na+-transporting NADH:ubiquinone oxidoreductase subunit A [EC:7.2.1.1]	495	600	557	641	664
K00347	Na+-transporting NADH:ubiquinone oxidoreductase subunit B [EC:7.2.1.1]	495	600	557	641	664
K00348	Na+-transporting NADH:ubiquinone oxidoreductase subunit C [EC:7.2.1.1]	495	600	557	641	664
K00349	Na+-transporting NADH:ubiquinone oxidoreductase subunit D [EC:7.2.1.1]	495	600	557	641	664
K00350	Na+-transporting NADH:ubiquinone oxidoreductase subunit E [EC:7.2.1.1]	494	549	501	639	659
K00351	Na+-transporting NADH:ubiquinone oxidoreductase subunit F [EC:7.2.1.1]	494	549	501	639	659
K00355	NAD(P)H dehydrogenase (quinone) [EC:1.6.5.2]	1	1	2	1	1
K00356	--	33	18	8	33	74
K00358	--	54	90	65	17	26
K00359	NADPH:quinone reductase [EC:1.6.5.5]	638	686	436	1442	1478
K00362	nitrite reductase (NADH) large subunit [EC:1.7.1.15]	12	5	1	8	4
K00363	nitrite reductase (NADH) small subunit [EC:1.7.1.15]	11	1	1	6	3
K00364	GMP reductase [EC:1.7.1.7]	56	32	24	335	1452
K00365	urate oxidase [EC:1.7.3.3]	0	1118	919	12	2
K00366	ferredoxin-nitrite reductase [EC:1.7.7.1]	654	1675	1943	235	224
K00370	nitrate reductase / nitrite oxidoreductase, alpha subunit [EC:1.7.5.1 1.7.99.-]	115	43	34	598	292
K00371	nitrate reductase / nitrite oxidoreductase, beta subunit [EC:1.7.5.1 1.7.99.-]	115	43	34	598	292
K00372	assimilatory nitrate reductase catalytic subunit [EC:1.7.99.-]	1	1116	919	11	0
K00373	nitrate reductase molybdenum cofactor assembly chaperone NarJ/NarW	115	43	34	598	292
K00374	nitrate reductase gamma subunit [EC:1.7.5.1 1.7.99.-]	351	43	34	1106	477
K00375	GntR family transcriptional regulator / MocR family aminotransferase	12072	13681	13902	6927	4355
K00378	--	13156	13271	13607	8488	5406
K00380	sulfite reductase (NADPH) flavoprotein alpha-component [EC:1.8.1.2]	16	2233	1838	29	36
K00381	sulfite reductase (NADPH) hemoprotein beta-component [EC:1.8.1.2]	16	1117	919	19	36
K00382	dihydrolipoamide dehydrogenase [EC:1.8.1.4]	4657	6368	5669	6077	4659
K00383	glutathione reductase (NADPH) [EC:1.8.1.7]	15	34	18	92	176
K00384	thioredoxin reductase (NADPH) [EC:1.8.1.9]	30641	36397	36771	18112	14899
K00385	anaerobic sulfite reductase subunit C	1735	2148	1660	1824	747
K00389	putative membrane protein	1	2	1	4	4
K00390	phosphoadenosine phosphosulfate reductase [EC:1.8.4.8 1.8.4.10]	215	1211	1012	313	599
K00394	adenylylsulfate reductase, subunit A [EC:1.8.99.2]	7429	5942	5708	3202	986
K00395	adenylylsulfate reductase, subunit B [EC:1.8.99.2]	236	0	0	508	185
K00404	cytochrome c oxidase cbb3-type subunit I [EC:7.1.1.9]	29	1116	919	35	71
K00405	cytochrome c oxidase cbb3-type subunit II	29	1116	919	35	71
K00406	cytochrome c oxidase cbb3-type subunit III	29	1116	919	35	71
K00407	cytochrome c oxidase cbb3-type subunit IV	28	0	0	25	71
K00411	ubiquinol-cytochrome c reductase iron-sulfur subunit [EC:7.1.1.8]	31	1	0	27	71
K00412	ubiquinol-cytochrome c reductase cytochrome b subunit	31	1	0	27	71
K00413	ubiquinol-cytochrome c reductase cytochrome c1 subunit	31	1	0	27	71
K00425	cytochrome bd ubiquinol oxidase subunit I [EC:7.1.1.7]	826	1131	1350	1549	2370
K00426	cytochrome bd ubiquinol oxidase subunit II [EC:7.1.1.7]	826	1109	1351	1542	2334
K00427	L-lactate permease	1	0	0	1	0
K00428	cytochrome c peroxidase [EC:1.11.1.5]	580	1683	1454	1162	782
K00429	--	28	0	0	25	72
K00432	glutathione peroxidase [EC:1.11.1.9]	2679	3923	2738	2654	647
K00433	non-heme chloroperoxidase [EC:1.11.1.10]	212	1251	1117	483	1333
K00437	[NiFe] hydrogenase large subunit [EC:1.12.2.1]	255	462	398	64	0
K00441	coenzyme F420 hydrogenase subunit beta [EC:1.12.98.1]	3625	5258	5060	151	38
K00446	catechol 2,3-dioxygenase [EC:1.13.11.2]	0	0	0	0	2
K00448	protocatechuate 3,4-dioxygenase, alpha subunit [EC:1.13.11.3]	0	2	1	3	4
K00449	protocatechuate 3,4-dioxygenase, beta subunit [EC:1.13.11.3]	0	2	1	3	4
K00450	gentisate 1,2-dioxygenase [EC:1.13.11.4]	449	173	438	50	16
K00451	homogentisate 1,2-dioxygenase [EC:1.13.11.5]	0	1	1	0	0
K00452	3-hydroxyanthranilate 3,4-dioxygenase [EC:1.13.11.6]	0	0	1	0	0
K00453	tryptophan 2,3-dioxygenase [EC:1.13.11.11]	0	0	1	0	0
K00455	3,4-dihydroxyphenylacetate 2,3-dioxygenase [EC:1.13.11.15]	5	0	0	2	29
K00457	4-hydroxyphenylpyruvate dioxygenase [EC:1.13.11.27]	0	1	2	0	2
K00459	nitronate monooxygenase [EC:1.13.12.16]	56	14	14	49	96
K00472	prolyl 4-hydroxylase [EC:1.14.11.2]	0	0	1	0	0
K00480	salicylate hydroxylase [EC:1.14.13.1]	0	1	0	0	0
K00483	4-hydroxyphenylacetate 3-monooxygenase [EC:1.14.14.9]	6	2	2	7	47
K00484	flavin reductase (NADH) [EC:1.5.1.36]	5	1	1	2	29
K00491	nitric-oxide synthase, bacterial [EC:1.14.14.47]	10	1	1	5	3
K00492	1,3,7-trimethyluric acid 5-monooxygenase [EC:1.14.13.212]	22	7	5	15	10
K00494	alkanal monooxygenase alpha chain [EC:1.14.14.3]	10	1122	920	15	6
K00500	phenylalanine-4-hydroxylase [EC:1.14.16.1]	0	0	1	0	0
K00507	stearoyl-CoA desaturase (Delta-9 desaturase) [EC:1.14.19.1]	9	1117	919	22	7
K00508	linoleoyl-CoA desaturase [EC:1.14.19.3]	0	6	1	3	2
K00510	heme oxygenase 1 [EC:1.14.14.18]	0	5	1	1	2
K00517	indol-3-yl-methylglucosinolate hydroxylase [EC:1.14.-.-]	8	1	2	13	8
K00518	nickel superoxide dismutase [EC:1.15.1.1]	17	41	32	8	3
K00520	mercuric reductase [EC:1.16.1.1]	206	1159	987	34	77
K00525	ribonucleoside-diphosphate reductase alpha chain [EC:1.17.4.1]	5159	7496	7457	5969	4970
K00526	ribonucleoside-diphosphate reductase beta chain [EC:1.17.4.1]	892	3222	3547	1252	2638
K00527	ribonucleoside-triphosphate reductase (thioredoxin) [EC:1.17.4.2]	20831	25441	26498	12800	10146
K00528	ferredoxin/flavodoxin---NADP+ reductase [EC:1.18.1.2 1.19.1.1]	12400	13130	13431	8335	5461
K00529	3-phenylpropionate/trans-cinnamate dioxygenase ferredoxin reductase component [EC:1.18.1.3]	1	1	1	1	1
K00530	--	0	0	0	0	2
K00531	nitrogenase delta subunit [EC:1.18.6.1]	3	42	46	0	0
K00532	ferredoxin hydrogenase [EC:1.12.7.2]	310	880	918	73	9
K00533	ferredoxin hydrogenase large subunit [EC:1.12.7.2]	4529	1247	1607	3302	2409
K00534	ferredoxin hydrogenase small subunit [EC:1.12.7.2]	253	42	32	515	188
K00536	--	0	0	1	0	0
K00537	arsenate reductase (glutaredoxin) [EC:1.20.4.1]	11264	13488	14595	6772	6162
K00540	F420H(2)-dependent quinone reductase [EC:1.1.98.-]	10624	13297	13458	10858	13711
K00547	homocysteine S-methyltransferase [EC:2.1.1.10]	540	216	465	365	889
K00548	5-methyltetrahydrofolate--homocysteine methyltransferase [EC:2.1.1.13]	16943	19414	18806	12314	9092
K00549	5-methyltetrahydropteroyltriglutamate--homocysteine methyltransferase [EC:2.1.1.14]	1222	1915	1876	1205	1639
K00554	tRNA (guanine37-N1)-methyltransferase [EC:2.1.1.228]	11514	14881	14858	8420	5098
K00556	tRNA (guanosine-2'-O-)-methyltransferase [EC:2.1.1.34]	667	575	558	1110	797
K00557	tRNA (uracil-5-)-methyltransferase [EC:2.1.1.35]	18	3	3	192	718
K00558	DNA (cytosine-5)-methyltransferase 1 [EC:2.1.1.37]	13244	14269	13822	14640	10617
K00560	thymidylate synthase [EC:2.1.1.45]	11591	12379	12023	7310	5812
K00561	23S rRNA (adenine-N6)-dimethyltransferase [EC:2.1.1.184]	1	17	6	3	1
K00563	23S rRNA (guanine745-N1)-methyltransferase [EC:2.1.1.187]	2122	2165	1964	2592	2041
K00564	16S rRNA (guanine1207-N2)-methyltransferase [EC:2.1.1.172]	937	587	816	1226	1548
K00566	tRNA-uridine 2-sulfurtransferase [EC:2.8.1.13]	13514	15525	15677	9727	7996
K00567	methylated-DNA-[protein]-cysteine S-methyltransferase [EC:2.1.1.63]	9914	14472	14618	6894	5917
K00568	2-polyprenyl-6-hydroxyphenyl methylase / 3-demethylubiquinone-9 3-methyltransferase [EC:2.1.1.222 2.1.1.64]	20	2	1	18	64
K00569	thiopurine S-methyltransferase [EC:2.1.1.67]	0	1116	918	10	0
K00571	site-specific DNA-methyltransferase (adenine-specific) [EC:2.1.1.72]	7096	5236	5211	8165	8109
K00573	protein-L-isoaspartate(D-aspartate) O-methyltransferase [EC:2.1.1.77]	297	1180	951	575	339
K00574	cyclopropane-fatty-acyl-phospholipid synthase [EC:2.1.1.79]	4053	6532	6200	1510	2514
K00575	chemotaxis protein methyltransferase CheR [EC:2.1.1.80]	4939	4359	3507	3948	5104
K00584	tetrahydromethanopterin S-methyltransferase subunit H [EC:2.1.1.86]	12	45	52	19	6
K00588	caffeoyl-CoA O-methyltransferase [EC:2.1.1.104]	94	103	231	14	10
K00590	site-specific DNA-methyltransferase (cytosine-N4-specific) [EC:2.1.1.113]	1	51	56	1	5
K00595	precorrin-6Y C5,15-methyltransferase (decarboxylating) [EC:2.1.1.132]	18004	20285	19872	10581	6289
K00596	2,2-dialkylglycine decarboxylase (pyruvate) [EC:4.1.1.64]	0	0	1	0	0
K00598	trans-aconitate 2-methyltransferase [EC:2.1.1.144]	367	720	680	183	23
K00599	methyltransferase-like protein 6 [EC:2.1.1.-]	33466	36050	36650	20452	17415
K00600	glycine hydroxymethyltransferase [EC:2.1.2.1]	13228	14940	14875	8889	6782
K00602	phosphoribosylaminoimidazolecarboxamide formyltransferase / IMP cyclohydrolase [EC:2.1.2.3 3.5.4.10]	26443	29449	29273	18083	12696
K00603	glutamate formiminotransferase / 5-formyltetrahydrofolate cyclo-ligase [EC:2.1.2.5 6.3.3.2]	2021	1508	987	1926	405
K00604	methionyl-tRNA formyltransferase [EC:2.1.2.9]	13485	15038	15124	9014	7119
K00605	aminomethyltransferase [EC:2.1.2.10]	1700	2808	2720	2328	2375
K00606	3-methyl-2-oxobutanoate hydroxymethyltransferase [EC:2.1.2.11]	4442	3534	2605	3335	2210
K00609	aspartate carbamoyltransferase catalytic subunit [EC:2.1.3.2]	12744	14994	15080	8302	6401
K00610	aspartate carbamoyltransferase regulatory subunit	10855	11265	11044	5624	3672
K00611	ornithine carbamoyltransferase [EC:2.1.3.3]	13630	15305	15046	9198	6303
K00612	carbamoyltransferase [EC:2.1.3.-]	44	1155	987	20	11
K00613	glycine amidinotransferase [EC:2.1.4.1]	32	486	787	47	66
K00614	citrate synthase lysine N-methyltransferase [EC:2.1.1.-]	3	3	2	3	4
K00615	transketolase [EC:2.2.1.1]	34893	38432	41260	21872	18266
K00616	transaldolase [EC:2.2.1.2]	10445	12489	13397	4671	3091
K00619	amino-acid N-acetyltransferase [EC:2.3.1.1]	352	45	38	1032	317
K00620	glutamate N-acetyltransferase / amino-acid N-acetyltransferase [EC:2.3.1.35 2.3.1.1]	24127	27139	26694	14455	10498
K00624	carnitine O-acetyltransferase [EC:2.3.1.7]	0	2	1	3	2
K00625	phosphate acetyltransferase [EC:2.3.1.8]	12269	13008	13838	7690	5889
K00626	acetyl-CoA C-acetyltransferase [EC:2.3.1.9]	9575	6314	5880	7150	4746
K00627	pyruvate dehydrogenase E2 component (dihydrolipoamide acetyltransferase) [EC:2.3.1.12]	773	2794	2392	1157	1115
K00631	glycerol-3-phosphate O-acyltransferase [EC:2.3.1.15]	5	0	0	2	29
K00632	acetyl-CoA acyltransferase [EC:2.3.1.16]	1553	333	287	470	500
K00633	galactoside O-acetyltransferase [EC:2.3.1.18]	1045	1551	1815	1224	1697
K00634	phosphate butyryltransferase [EC:2.3.1.19]	2844	3372	3222	2468	2552
K00638	chloramphenicol O-acetyltransferase type B [EC:2.3.1.28]	9736	10219	10267	6163	3513
K00639	glycine C-acetyltransferase [EC:2.3.1.29]	1471	3289	2788	1787	1022
K00640	serine O-acetyltransferase [EC:2.3.1.30]	15717	16588	16418	9259	7649
K00641	homoserine O-acetyltransferase/O-succinyltransferase [EC:2.3.1.31 2.3.1.46]	427	1606	1391	618	578
K00643	5-aminolevulinate synthase [EC:2.3.1.37]	2	0	0	2	0
K00645	[acyl-carrier-protein] S-malonyltransferase [EC:2.3.1.39]	13563	15532	15279	9496	6753
K00647	3-oxoacyl-[acyl-carrier-protein] synthase I [EC:2.3.1.41]	218	131	108	37	125
K00648	3-oxoacyl-[acyl-carrier-protein] synthase III [EC:2.3.1.180]	10168	9955	9538	10043	7597
K00651	homoserine O-succinyltransferase/O-acetyltransferase [EC:2.3.1.46 2.3.1.31]	12163	13322	13647	7551	5623
K00652	8-amino-7-oxononanoate synthase [EC:2.3.1.47]	852	1781	1482	1227	984
K00655	1-acyl-sn-glycerol-3-phosphate acyltransferase [EC:2.3.1.51]	23891	25890	25607	14455	9916
K00656	formate C-acetyltransferase [EC:2.3.1.54]	22540	26622	26606	14304	13072
K00657	diamine N-acetyltransferase [EC:2.3.1.57]	2597	1312	1204	2792	3182
K00658	2-oxoglutarate dehydrogenase E2 component (dihydrolipoamide succinyltransferase) [EC:2.3.1.61]	75	1170	949	44	67
K00660	chalcone synthase [EC:2.3.1.74]	0	1118	919	12	2
K00661	maltose O-acetyltransferase [EC:2.3.1.79]	13069	14181	13365	8662	8229
K00662	aminoglycoside 3-N-acetyltransferase [EC:2.3.1.81]	809	236	642	1081	2453
K00663	aminoglycoside 6'-N-acetyltransferase [EC:2.3.1.82]	18	68	351	2	0
K00666	fatty-acyl-CoA synthase [EC:6.2.1.-]	1346	2905	2756	2180	2455
K00673	arginine N-succinyltransferase [EC:2.3.1.109]	1	1116	919	10	1
K00674	2,3,4,5-tetrahydropyridine-2,6-dicarboxylate N-succinyltransferase [EC:2.3.1.117]	1270	1280	1430	1310	849
K00675	N-hydroxyarylamine O-acetyltransferase [EC:2.3.1.118]	896	2303	2278	676	96
K00676	--	3494	2815	3865	3802	5191
K00677	UDP-N-acetylglucosamine acyltransferase [EC:2.3.1.129]	793	2968	2468	764	909
K00680	uncharacterized N-acetyltransferase [EC:2.3.1.-]	9570	9652	8974	10611	9648
K00681	gamma-glutamyltranspeptidase / glutathione hydrolase [EC:2.3.2.2 3.4.19.13]	2354	2613	2632	2294	942
K00683	glutaminyl-peptide cyclotransferase [EC:2.3.2.5]	0	0	0	0	2
K00684	leucyl/phenylalanyl-tRNA---protein transferase [EC:2.3.2.6]	298	1204	997	543	225
K00685	arginyl-tRNA---protein transferase [EC:2.3.2.8]	0	1116	919	10	0
K00686	protein-glutamine gamma-glutamyltransferase [EC:2.3.2.13]	0	0	1	0	0
K00687	penicillin-binding protein 2B	6	22	10	6	6
K00688	glycogen phosphorylase [EC:2.4.1.1]	22483	24723	25047	12924	9489
K00689	dextransucrase [EC:2.4.1.5]	3	3	4	79	136
K00690	sucrose phosphorylase [EC:2.4.1.7]	3216	2460	2789	1586	2716
K00691	maltose phosphorylase [EC:2.4.1.8]	51	27	14	305	1384
K00692	levansucrase [EC:2.4.1.10]	49	136	136	102	15
K00694	cellulose synthase (UDP-forming) [EC:2.4.1.12]	199	578	470	303	253
K00697	trehalose 6-phosphate synthase [EC:2.4.1.15 2.4.1.347]	6	37	23	7	11
K00700	1,4-alpha-glucan branching enzyme [EC:2.4.1.18]	20819	23338	22968	12164	8166
K00702	cellobiose phosphorylase [EC:2.4.1.20]	2213	632	442	982	1392
K00703	starch synthase [EC:2.4.1.21]	19110	19107	18755	8943	6971
K00705	4-alpha-glucanotransferase [EC:2.4.1.25]	16345	21371	21152	7802	5453
K00712	poly(glycerol-phosphate) alpha-glucosyltransferase [EC:2.4.1.52]	366	13	14	343	995
K00720	ceramide glucosyltransferase [EC:2.4.1.80]	0	1	0	0	0
K00721	dolichol-phosphate mannosyltransferase [EC:2.4.1.83]	5189	8868	7973	1506	1127
K00737	beta-1,4-mannosyl-glycoprotein beta-1,4-N-acetylglucosaminyltransferase [EC:2.4.1.144]	209	115	189	469	1331
K00743	N-acetyllactosaminide 3-alpha-galactosyltransferase [EC:2.4.1.87]	2	8	5	1	4
K00745	--	2	2	2	1	2
K00748	lipid-A-disaccharide synthase [EC:2.4.1.182]	710	1734	1462	704	839
K00752	hyaluronan synthase [EC:2.4.1.212]	52	47	77	9	4
K00754	L-malate glycosyltransferase [EC:2.4.1.-]	10338	13082	12824	8955	14518
K00756	pyrimidine-nucleoside phosphorylase [EC:2.4.2.2]	4089	3804	3643	3637	1749
K00757	uridine phosphorylase [EC:2.4.2.3]	11395	12406	11933	6922	4955
K00758	thymidine phosphorylase [EC:2.4.2.4]	5	7	1	6	30
K00759	adenine phosphoribosyltransferase [EC:2.4.2.7]	10763	13259	13249	7382	6428
K00760	hypoxanthine phosphoribosyltransferase [EC:2.4.2.8]	9904	10276	10455	8868	6811
K00761	uracil phosphoribosyltransferase [EC:2.4.2.9]	12862	13799	14135	8923	6935
K00762	orotate phosphoribosyltransferase [EC:2.4.2.10]	18969	23418	23858	11010	7938
K00763	nicotinate phosphoribosyltransferase [EC:6.3.4.21]	12980	13327	13639	8043	6921
K00764	amidophosphoribosyltransferase [EC:2.4.2.14]	18235	24151	24364	10448	8351
K00765	ATP phosphoribosyltransferase [EC:2.4.2.17]	12128	13582	13842	7249	5240
K00766	anthranilate phosphoribosyltransferase [EC:2.4.2.18]	10064	11348	11301	5188	4107
K00767	nicotinate-nucleotide pyrophosphorylase (carboxylating) [EC:2.4.2.19]	11358	11841	12053	6042	3171
K00768	nicotinate-nucleotide--dimethylbenzimidazole phosphoribosyltransferase [EC:2.4.2.21]	11502	12098	11717	6813	4407
K00769	xanthine phosphoribosyltransferase [EC:2.4.2.22]	202	42	32	36	166
K00772	5'-methylthioadenosine phosphorylase [EC:2.4.2.28]	55	1232	1015	60	73
K00773	queuine tRNA-ribosyltransferase [EC:2.4.2.29]	13322	15039	15122	8880	6472
K00782	L-lactate dehydrogenase complex protein LldG	485	121	78	866	1210
K00783	23S rRNA (pseudouridine1915-N3)-methyltransferase [EC:2.1.1.177]	13851	15012	15165	9531	7038
K00784	ribonuclease Z [EC:3.1.26.11]	16213	17598	17532	6622	6201
K00785	beta-galactosamide-alpha-2,3-sialyltransferase [EC:2.4.99.-]	1	0	0	1	1
K00786	glycosyltransferase [EC:2.4.-.-]	4071	2407	2511	2898	2092
K00788	thiamine-phosphate pyrophosphorylase [EC:2.5.1.3]	21324	22828	22451	10525	5834
K00789	S-adenosylmethionine synthetase [EC:2.5.1.6]	14978	16974	17505	11222	8493
K00790	UDP-N-acetylglucosamine 1-carboxyvinyltransferase [EC:2.5.1.7]	21013	25017	24121	13487	11019
K00791	tRNA dimethylallyltransferase [EC:2.5.1.75]	13415	15108	15172	8961	7087
K00793	riboflavin synthase [EC:2.5.1.9]	11275	11679	11079	6577	3346
K00794	6,7-dimethyl-8-ribityllumazine synthase [EC:2.5.1.78]	11536	11708	11194	6640	3356
K00795	farnesyl diphosphate synthase [EC:2.5.1.1 2.5.1.10]	83	12	22	58	201
K00796	dihydropteroate synthase [EC:2.5.1.15]	8554	12218	11126	5378	3281
K00797	spermidine synthase [EC:2.5.1.16]	11024	10763	10382	6503	3155
K00798	cob(I)alamin adenosyltransferase [EC:2.5.1.17]	12097	12811	13125	7685	6048
K00799	glutathione S-transferase [EC:2.5.1.18]	34	27	4	41	137
K00800	3-phosphoshikimate 1-carboxyvinyltransferase [EC:2.5.1.19]	13666	14965	14988	8684	4341
K00801	farnesyl-diphosphate farnesyltransferase [EC:2.5.1.21]	0	1116	919	10	0
K00803	alkyldihydroxyacetonephosphate synthase [EC:2.5.1.26]	242	1106	1095	82	53
K00805	heptaprenyl diphosphate synthase [EC:2.5.1.30]	13019	12662	12420	8141	5906
K00806	undecaprenyl diphosphate synthase [EC:2.5.1.31]	13351	15050	15140	8935	7047
K00809	deoxyhypusine synthase [EC:2.5.1.46]	1	22	0	7	43
K00811	aspartate aminotransferase, chloroplastic [EC:2.6.1.1]	760	1105	1001	738	645
K00812	aspartate aminotransferase [EC:2.6.1.1]	2692	4531	3538	2612	1064
K00813	aspartate aminotransferase [EC:2.6.1.1]	5	0	0	2	29
K00817	histidinol-phosphate aminotransferase [EC:2.6.1.9]	13613	15581	15621	8918	6309
K00818	acetylornithine aminotransferase [EC:2.6.1.11]	786	2253	2281	1224	886
K00819	ornithine--oxo-acid transaminase [EC:2.6.1.13]	15	35	23	10	21
K00820	glutamine---fructose-6-phosphate transaminase (isomerizing) [EC:2.6.1.16]	14329	15399	15631	10082	8655
K00821	acetylornithine/N-succinyldiaminopimelate aminotransferase [EC:2.6.1.11 2.6.1.17]	32039	33122	32712	16572	10533
K00822	beta-alanine--pyruvate transaminase [EC:2.6.1.18]	0	1	0	0	0
K00823	4-aminobutyrate aminotransferase [EC:2.6.1.19]	345	750	584	439	841
K00824	D-alanine transaminase [EC:2.6.1.21]	370	388	1156	547	1442
K00826	branched-chain amino acid aminotransferase [EC:2.6.1.42]	13826	17019	17022	8936	6528
K00830	alanine-glyoxylate transaminase / serine-glyoxylate transaminase / serine-pyruvate transaminase [EC:2.6.1.44 2.6.1.45 2.6.1.51]	415	26	2	1545	474
K00831	phosphoserine aminotransferase [EC:2.6.1.52]	11869	13226	13671	7475	5416
K00832	aromatic-amino-acid transaminase [EC:2.6.1.57]	411	689	1054	122	86
K00833	adenosylmethionine---8-amino-7-oxononanoate aminotransferase [EC:2.6.1.62]	4377	6845	6433	1311	893
K00835	valine--pyruvate aminotransferase [EC:2.6.1.66]	5	1120	919	13	29
K00836	diaminobutyrate-2-oxoglutarate transaminase [EC:2.6.1.76]	1	4	0	2	1
K00837	aromatic aminotransferase [EC:2.6.1.-]	1068	1639	1411	817	750
K00839	(S)-ureidoglycine---glyoxylate transaminase [EC:2.6.1.112]	728	1702	1413	156	89
K00840	succinylornithine aminotransferase [EC:2.6.1.81]	1	0	0	1	0
K00841	aminotransferase [EC:2.6.1.-]	25	33	20	540	1783
K00842	--	3	34	22	1	1
K00844	hexokinase [EC:2.7.1.1]	112	281	292	194	211
K00845	glucokinase [EC:2.7.1.2]	18812	22217	21523	13178	11764
K00847	fructokinase [EC:2.7.1.4]	15892	18748	17961	10561	8187
K00848	rhamnulokinase [EC:2.7.1.5]	5297	8635	9103	1588	2286
K00849	galactokinase [EC:2.7.1.6]	12472	12816	12950	7993	6353
K00850	6-phosphofructokinase 1 [EC:2.7.1.11]	39585	47182	46642	22054	15485
K00851	gluconokinase [EC:2.7.1.12]	20	1141	932	178	305
K00852	ribokinase [EC:2.7.1.15]	6036	10840	11899	5330	6918
K00853	L-ribulokinase [EC:2.7.1.16]	130	1215	1004	161	261
K00854	xylulokinase [EC:2.7.1.17]	19440	27399	27822	9761	8063
K00855	phosphoribulokinase [EC:2.7.1.19]	5	1	0	2	28
K00856	adenosine kinase [EC:2.7.1.20]	260	47	43	516	188
K00857	thymidine kinase [EC:2.7.1.21]	2978	2355	2306	3520	2437
K00858	NAD+ kinase [EC:2.7.1.23]	13333	13926	14224	8902	7022
K00859	dephospho-CoA kinase [EC:2.7.1.24]	13027	14933	15068	8284	6723
K00860	adenylylsulfate kinase [EC:2.7.1.25]	280	1209	970	611	269
K00863	triose/dihydroxyacetone kinase / FAD-AMP lyase (cyclizing) [EC:2.7.1.28 2.7.1.29 4.6.1.15]	617	1135	1078	382	784
K00864	glycerol kinase [EC:2.7.1.30]	14053	16299	16748	8907	8058
K00865	glycerate 2-kinase [EC:2.7.1.165]	11236	11997	12235	5905	4566
K00867	type I pantothenate kinase [EC:2.7.1.33]	15	31	14	307	1410
K00868	pyridoxine kinase [EC:2.7.1.35]	10718	12832	12871	6646	5327
K00869	mevalonate kinase [EC:2.7.1.36]	21	31	14	310	1384
K00872	homoserine kinase [EC:2.7.1.39]	2013	3483	3410	2182	1600
K00873	pyruvate kinase [EC:2.7.1.40]	13851	14734	14423	9479	6971
K00874	2-dehydro-3-deoxygluconokinase [EC:2.7.1.45]	17843	21616	21100	9780	6900
K00876	uridine kinase [EC:2.7.1.48]	14847	15484	15456	10419	7688
K00878	hydroxyethylthiazole kinase [EC:2.7.1.50]	12406	12463	12545	6702	4277
K00879	L-fuculokinase [EC:2.7.1.51]	311	1305	1316	380	495
K00880	L-xylulokinase [EC:2.7.1.53]	425	1540	1856	563	772
K00881	allose kinase [EC:2.7.1.55]	45	164	40	39	86
K00882	1-phosphofructokinase [EC:2.7.1.56]	11898	13335	13593	6087	3666
K00883	2-dehydro-3-deoxygalactonokinase [EC:2.7.1.58]	225	912	972	111	90
K00884	N-acetylglucosamine kinase [EC:2.7.1.59]	5	0	0	2	29
K00886	polyphosphate glucokinase [EC:2.7.1.63]	1	7	1	6	4
K00891	shikimate kinase [EC:2.7.1.71]	25780	27283	27003	13032	8735
K00892	inosine kinase [EC:2.7.1.73]	5	0	0	2	28
K00895	diphosphate-dependent phosphofructokinase [EC:2.7.1.90]	361	1270	1013	582	251
K00897	kanamycin kinase [EC:2.7.1.95]	635	793	796	420	262
K00899	5-methylthioribose kinase [EC:2.7.1.100]	193	242	496	119	153
K00901	diacylglycerol kinase (ATP) [EC:2.7.1.107]	2600	4401	4736	2694	2421
K00903	protein-tyrosine kinase [EC:2.7.10.2]	8	52	58	14	54
K00904	deoxyguanosine kinase [EC:2.7.1.113]	16	46	23	702	2784
K00906	isocitrate dehydrogenase kinase/phosphatase [EC:2.7.11.5 3.1.3.-]	9	1	1	4	57
K00912	tetraacyldisaccharide 4'-kinase [EC:2.7.1.130]	711	1763	1518	699	808
K00917	tagatose 6-phosphate kinase [EC:2.7.1.144]	1037	1029	1691	914	1803
K00918	ADP-dependent phosphofructokinase/glucokinase [EC:2.7.1.146 2.7.1.147]	189	1168	1445	188	169
K00919	4-diphosphocytidyl-2-C-methyl-D-erythritol kinase [EC:2.7.1.148]	13324	15029	15117	8874	6468
K00924	kinase [EC:2.7.1.-]	26	2256	1851	44	17
K00925	acetate kinase [EC:2.7.2.1]	14162	15190	15375	10534	9930
K00926	carbamate kinase [EC:2.7.2.2]	14724	18088	18609	6410	4500
K00927	phosphoglycerate kinase [EC:2.7.2.3]	13333	15041	15124	9013	7055
K00928	aspartate kinase [EC:2.7.2.4]	17510	22372	22247	9266	6599
K00929	butyrate kinase [EC:2.7.2.7]	7010	5310	4596	5793	2962
K00930	acetylglutamate kinase [EC:2.7.2.8]	25244	29526	29637	16004	11213
K00931	glutamate 5-kinase [EC:2.7.2.11]	12713	15138	15090	8396	6511
K00932	propionate kinase [EC:2.7.2.15]	5	0	0	2	28
K00934	arginine kinase [EC:2.7.3.3]	0	1116	918	10	0
K00936	two-component system, sensor histidine kinase PdtaS [EC:2.7.13.3]	38116	45737	46534	27977	24466
K00937	polyphosphate kinase [EC:2.7.4.1]	16253	20679	20795	7899	4862
K00938	phosphomevalonate kinase [EC:2.7.4.2]	20	31	14	308	1380
K00939	adenylate kinase [EC:2.7.4.3]	13332	15042	15142	8827	6368
K00940	nucleoside-diphosphate kinase [EC:2.7.4.6]	1153	2837	2972	2289	3339
K00941	hydroxymethylpyrimidine/phosphomethylpyrimidine kinase [EC:2.7.1.49 2.7.4.7]	20893	21891	22694	15146	12030
K00942	guanylate kinase [EC:2.7.4.8]	13907	15267	15975	9902	8561
K00943	dTMP kinase [EC:2.7.4.9]	4623	5578	5431	5588	4494
K00945	CMP/dCMP kinase [EC:2.7.4.25]	33950	36820	37198	19821	15842
K00946	thiamine-monophosphate kinase [EC:2.7.4.16]	1190	2327	2051	1797	1476
K00948	ribose-phosphate pyrophosphokinase [EC:2.7.6.1]	20381	24407	24751	13020	10608
K00949	thiamine pyrophosphokinase [EC:2.7.6.2]	12532	13210	13422	7735	6160
K00950	2-amino-4-hydroxy-6-hydroxymethyldihydropteridine diphosphokinase [EC:2.7.6.3]	1474	2766	2221	1963	1417
K00951	GTP pyrophosphokinase [EC:2.7.6.5]	13479	14535	14794	9540	7101
K00952	nicotinamide-nucleotide adenylyltransferase [EC:2.7.7.1]	164	1018	978	66	13
K00954	pantetheine-phosphate adenylyltransferase [EC:2.7.7.3]	13370	15193	15172	9016	7058
K00955	bifunctional enzyme CysN/CysC [EC:2.7.7.4 2.7.1.25]	1328	1160	993	32	67
K00956	sulfate adenylyltransferase subunit 1 [EC:2.7.7.4]	7127	7082	6620	2218	746
K00957	sulfate adenylyltransferase subunit 2 [EC:2.7.7.4]	7166	7091	6628	2221	767
K00958	sulfate adenylyltransferase [EC:2.7.7.4]	254	1	1	524	193
K00960	DNA-directed RNA polymerase [EC:2.7.7.6]	0	0	1	0	0
K00962	polyribonucleotide nucleotidyltransferase [EC:2.7.7.8]	13281	14899	14985	8616	5670
K00963	UTP--glucose-1-phosphate uridylyltransferase [EC:2.7.7.9]	3413	4544	4125	4359	3596
K00965	UDPglucose--hexose-1-phosphate uridylyltransferase [EC:2.7.7.12]	15697	17403	16791	7438	5478
K00966	mannose-1-phosphate guanylyltransferase [EC:2.7.7.13]	442	1742	1307	681	476
K00968	choline-phosphate cytidylyltransferase [EC:2.7.7.15]	212	149	211	470	1337
K00969	nicotinate-nucleotide adenylyltransferase [EC:2.7.7.18]	13388	13792	14119	8989	7087
K00970	poly(A) polymerase [EC:2.7.7.19]	787	627	543	1190	957
K00971	mannose-1-phosphate guanylyltransferase [EC:2.7.7.13]	2937	3849	3132	3542	3079
K00972	UDP-N-acetylglucosamine/UDP-N-acetylgalactosamine diphosphorylase [EC:2.7.7.23 2.7.7.83]	1922	253	212	429	867
K00973	glucose-1-phosphate thymidylyltransferase [EC:2.7.7.24]	16169	18767	18320	7825	4628
K00974	tRNA nucleotidyltransferase (CCA-adding enzyme) [EC:2.7.7.72 3.1.3.- 3.1.4.-]	38349	39987	39842	25873	19076
K00975	glucose-1-phosphate adenylyltransferase [EC:2.7.7.27]	36328	40888	40999	17792	12197
K00978	glucose-1-phosphate cytidylyltransferase [EC:2.7.7.33]	485	1571	1280	754	636
K00979	3-deoxy-manno-octulosonate cytidylyltransferase (CMP-KDO synthetase) [EC:2.7.7.38]	1105	2122	1914	1516	1475
K00980	glycerol-3-phosphate cytidylyltransferase [EC:2.7.7.39]	6677	7849	8280	2822	1231
K00981	phosphatidate cytidylyltransferase [EC:2.7.7.41]	13432	16173	16077	9537	7216
K00982	[glutamine synthetase] adenylyltransferase / [glutamine synthetase]-adenylyl-L-tyrosine phosphorylase [EC:2.7.7.42 2.7.7.89]	13	12	13	9	33
K00983	N-acylneuraminate cytidylyltransferase [EC:2.7.7.43]	872	317	472	1577	3167
K00984	streptomycin 3"-adenylyltransferase [EC:2.7.7.47]	259	162	264	478	1335
K00986	RNA-directed DNA polymerase [EC:2.7.7.49]	4516	6949	6534	840	381
K00989	ribonuclease PH [EC:2.7.7.56]	2553	3448	2425	2851	1031
K00990	[protein-PII] uridylyltransferase [EC:2.7.7.59]	165	1122	930	17	94
K00991	2-C-methyl-D-erythritol 4-phosphate cytidylyltransferase [EC:2.7.7.60]	13892	16339	16706	8935	6701
K00992	N-acetyl-alpha-D-muramate 1-phosphate uridylyltransferase [EC:2.7.7.99]	0	0	1	1	5
K00995	CDP-diacylglycerol---glycerol-3-phosphate 3-phosphatidyltransferase [EC:2.7.8.5]	17844	20729	20677	13448	10054
K00996	undecaprenyl-phosphate galactose phosphotransferase [EC:2.7.8.6]	9	18	13	2	1
K00997	holo-[acyl-carrier protein] synthase [EC:2.7.8.7]	2310	3417	3788	2718	2125
K00998	CDP-diacylglycerol---serine O-phosphatidyltransferase [EC:2.7.8.8]	9085	11803	11429	5627	2818
K01000	phospho-N-acetylmuramoyl-pentapeptide-transferase [EC:2.7.8.13]	13972	15261	15419	9427	8363
K01002	phosphoglycerol transferase [EC:2.7.8.20]	336	1307	1695	239	228
K01003	oxaloacetate decarboxylase [EC:4.1.1.112]	1	2	1	5	21
K01004	phosphatidylcholine synthase [EC:2.7.8.24]	0	5	1	0	0
K01005	polyisoprenyl-teichoic acid--peptidoglycan teichoic acid transferase [EC:2.7.8.-]	327	497	1317	332	860
K01006	pyruvate, orthophosphate dikinase [EC:2.7.9.1]	12461	14901	15006	7431	5284
K01007	pyruvate, water dikinase [EC:2.7.9.2]	1911	2784	2140	2847	1780
K01008	selenide, water dikinase [EC:2.7.9.3]	10320	9268	8878	5529	2048
K01011	thiosulfate/3-mercaptopyruvate sulfurtransferase [EC:2.8.1.1 2.8.1.2]	943	3212	2944	868	408
K01012	biotin synthase [EC:2.8.1.6]	20341	21834	21550	11749	6559
K01023	arylsulfate sulfotransferase [EC:2.8.2.22]	87	42	33	44	49
K01026	propionate CoA-transferase [EC:2.8.3.1]	3439	2040	1507	2007	928
K01028	3-oxoacid CoA-transferase subunit A [EC:2.8.3.5]	504	185	178	281	733
K01029	3-oxoacid CoA-transferase subunit B [EC:2.8.3.5]	2098	388	360	1019	539
K01031	3-oxoadipate CoA-transferase, alpha subunit [EC:2.8.3.6]	0	2	1	3	2
K01032	3-oxoadipate CoA-transferase, beta subunit [EC:2.8.3.6]	0	2	1	3	2
K01034	acetate CoA/acetoacetate CoA-transferase alpha subunit [EC:2.8.3.8 2.8.3.9]	2125	432	392	1027	534
K01035	acetate CoA/acetoacetate CoA-transferase beta subunit [EC:2.8.3.8 2.8.3.9]	3	3	2	2	2
K01036	--	469	106	99	51	18
K01039	glutaconate CoA-transferase, subunit A [EC:2.8.3.12]	54	47	30	35	69
K01040	glutaconate CoA-transferase, subunit B [EC:2.8.3.12]	69	56	38	62	116
K01041	--	65	35	10	31	31
K01042	L-seryl-tRNA(Ser) seleniumtransferase [EC:2.9.1.1]	1671	2218	1891	1866	908
K01043	reducing polyketide synthase SwnK [EC:2.3.1.-]	3	51	56	4	10
K01044	carboxylesterase 1 [EC:3.1.1.1]	0	0	1	0	0
K01046	triacylglycerol lipase [EC:3.1.1.3]	30	1176	977	50	71
K01048	lysophospholipase [EC:3.1.1.5]	5309	5339	5223	331	741
K01051	pectinesterase [EC:3.1.1.11]	124	91	88	39	49
K01053	gluconolactonase [EC:3.1.1.17]	0	1116	919	10	0
K01055	3-oxoadipate enol-lactonase [EC:3.1.1.24]	0	7	2	3	4
K01056	peptidyl-tRNA hydrolase, PTH1 family [EC:3.1.1.29]	13333	15037	15141	9013	7057
K01057	6-phosphogluconolactonase [EC:3.1.1.31]	340	95	62	568	301
K01058	phospholipase A1/A2 [EC:3.1.1.32 3.1.1.4]	38	34	22	30	114
K01060	cephalosporin-C deacetylase [EC:3.1.1.41]	368	1678	1315	569	278
K01061	carboxymethylenebutenolidase [EC:3.1.1.45]	14	2235	1839	36	37
K01062	platelet-activating factor acetylhydrolase [EC:3.1.1.47]	0	0	0	1	1
K01066	acetyl esterase [EC:3.1.1.-]	67	1696	1795	86	132
K01067	acetyl-CoA hydrolase [EC:3.1.2.1]	272	298	215	427	393
K01069	hydroxyacylglutathione hydrolase [EC:3.1.2.6]	2294	2872	2041	2377	1740
K01070	S-formylglutathione hydrolase [EC:3.1.2.12]	5	1	0	2	29
K01071	medium-chain acyl-[acyl-carrier-protein] hydrolase [EC:3.1.2.21]	246	25	13	810	1562
K01073	acyl-CoA hydrolase [EC:3.1.2.20]	3	0	1	264	822
K01075	4-hydroxybenzoyl-CoA thioesterase [EC:3.1.2.23]	7	5	11	1	0
K01076	abhydrolase domain-containing protein 17 [EC:3.1.2.22]	479	1625	1245	571	340
K01077	alkaline phosphatase [EC:3.1.3.1]	2282	3437	2623	3045	3407
K01078	acid phosphatase [EC:3.1.3.2]	0	1116	918	10	0
K01079	phosphoserine phosphatase [EC:3.1.3.3]	481	414	271	1015	706
K01081	5'-nucleotidase [EC:3.1.3.5]	1610	954	1428	2246	2310
K01083	3-phytase [EC:3.1.3.8]	1	0	0	2	5
K01085	glucose-1-phosphatase [EC:3.1.3.10]	5	0	0	2	28
K01087	trehalose 6-phosphate phosphatase [EC:3.1.3.12]	1	2	1	4	4
K01089	imidazoleglycerol-phosphate dehydratase / histidinol-phosphatase [EC:4.2.1.19 3.1.3.15]	576	651	596	659	715
K01090	protein phosphatase [EC:3.1.3.16]	17738	23788	23730	9262	7336
K01091	phosphoglycolate phosphatase [EC:3.1.3.18]	34753	39902	40500	20582	14149
K01092	myo-inositol-1(or 4)-monophosphatase [EC:3.1.3.25]	5582	8746	8651	2714	3515
K01093	4-phytase / acid phosphatase [EC:3.1.3.26 3.1.3.2]	281	88	75	526	219
K01095	phosphatidylglycerophosphatase A [EC:3.1.3.27]	901	64	75	1116	341
K01096	phosphatidylglycerophosphatase B [EC:3.1.3.27 3.1.3.81 3.1.3.4 3.6.1.27]	7	0	1	188	716
K01101	4-nitrophenyl phosphatase [EC:3.1.3.41]	1378	547	1323	1409	2799
K01103	6-phosphofructo-2-kinase / fructose-2,6-biphosphatase 3 [EC:2.7.1.105 3.1.3.46]	505	83	64	1031	375
K01104	protein-tyrosine phosphatase [EC:3.1.3.48]	32039	35862	36178	19039	17394
K01112	phosphohistidine phosphatase [EC:3.9.1.3]	4	0	0	1	28
K01113	alkaline phosphatase D [EC:3.1.3.1]	1	1125	920	12	6
K01114	phospholipase C [EC:3.1.4.3]	255	468	400	64	1
K01117	sphingomyelin phosphodiesterase [EC:3.1.4.12]	0	0	1	0	0
K01118	FMN-dependent NADH-azoreductase [EC:1.7.1.17]	2676	2247	1865	3059	908
K01119	2',3'-cyclic-nucleotide 2'-phosphodiesterase / 3'-nucleotidase [EC:3.1.4.16 3.1.3.6]	2250	1454	905	2387	944
K01120	3',5'-cyclic-nucleotide phosphodiesterase [EC:3.1.4.17]	0	1116	918	10	0
K01126	glycerophosphoryl diester phosphodiesterase [EC:3.1.4.46]	12198	14980	13720	7465	6324
K01129	dGTPase [EC:3.1.5.1]	12528	15347	15662	7949	4733
K01130	arylsulfatase [EC:3.1.6.1]	270	5802	4848	551	1381
K01133	choline-sulfatase [EC:3.1.6.6]	255	1403	1152	518	1420
K01134	arylsulfatase A [EC:3.1.6.8]	225	152	211	473	1343
K01135	arylsulfatase B [EC:3.1.6.12]	2	59	62	2	9
K01136	iduronate 2-sulfatase [EC:3.1.6.13]	3	2231	1837	23	11
K01137	N-acetylglucosamine-6-sulfatase [EC:3.1.6.14]	28	1267	949	12	1
K01138	uncharacterized sulfatase [EC:3.1.6.-]	1230	5031	4505	1763	3018
K01139	GTP diphosphokinase / guanosine-3',5'-bis(diphosphate) 3'-diphosphatase [EC:2.7.6.5 3.1.7.2]	596	599	743	244	206
K01141	exodeoxyribonuclease I [EC:3.1.11.1]	12	5	11	3	29
K01142	exodeoxyribonuclease III [EC:3.1.11.2]	12998	14616	14814	8303	6319
K01144	exodeoxyribonuclease V [EC:3.1.11.5]	2626	2937	2277	3449	2178
K01146	protein Xni	5	0	0	2	28
K01147	exoribonuclease II [EC:3.1.13.1]	265	52	43	520	217
K01150	deoxyribonuclease I [EC:3.1.21.1]	30	49	45	12	34
K01151	deoxyribonuclease IV [EC:3.1.21.2]	16504	18865	19101	8132	5888
K01152	isftu1 transposase	1	51	56	1	5
K01153	type I restriction enzyme, R subunit [EC:3.1.21.3]	14764	16817	16332	9996	7396
K01154	type I restriction enzyme, S subunit [EC:3.1.21.3]	16987	17289	16530	10314	8403
K01155	type II restriction enzyme [EC:3.1.21.4]	2728	1261	1319	1031	1520
K01156	type III restriction enzyme [EC:3.1.21.5]	155	187	187	241	711
K01159	crossover junction endodeoxyribonuclease RuvC [EC:3.1.22.4]	3518	5307	4717	4516	3051
K01160	crossover junction endodeoxyribonuclease RusA [EC:3.1.22.4]	25	41	32	11	59
K01163	uncharacterized protein	3772	4676	4887	3474	2203
K01169	ribonuclease I (enterobacter ribonuclease) [EC:4.6.1.21]	1	0	0	1	1
K01170	tRNA-intron endonuclease, archaea type [EC:4.6.1.16]	0	22	0	6	36
K01173	endonuclease G, mitochondrial	7	56	60	268	830
K01174	micrococcal nuclease [EC:3.1.31.1]	189	60	39	23	74
K01175	esterase [EC:3.1.-.-]	3715	6539	6055	197	72
K01176	alpha-amylase [EC:3.2.1.1]	209	386	423	529	1260
K01178	glucoamylase [EC:3.2.1.3]	0	1116	919	10	0
K01179	endoglucanase [EC:3.2.1.4]	10336	11502	10513	10601	7256
K01181	endo-1,4-beta-xylanase [EC:3.2.1.8]	2377	3994	3402	2642	1592
K01182	oligo-1,6-glucosidase [EC:3.2.1.10]	21903	22320	22459	8262	6238
K01183	chitinase [EC:3.2.1.14]	579	494	387	1122	2321
K01185	lysozyme [EC:3.2.1.17]	795	744	682	1796	2567
K01186	sialidase-1 [EC:3.2.1.18]	705	3188	3087	1164	2043
K01187	alpha-glucosidase [EC:3.2.1.20]	15939	19338	19248	8586	7814
K01188	beta-glucosidase [EC:3.2.1.21]	9324	8841	10384	5010	4202
K01190	beta-galactosidase [EC:3.2.1.23]	30827	35649	35858	18479	15459
K01191	alpha-mannosidase [EC:3.2.1.24]	10052	9537	10207	5917	8004
K01192	beta-mannosidase [EC:3.2.1.25]	7738	9003	9156	5103	6257
K01193	beta-fructofuranosidase [EC:3.2.1.26]	20109	25217	25361	7108	7425
K01194	alpha,alpha-trehalase [EC:3.2.1.28]	7	0	0	6	34
K01195	beta-glucuronidase [EC:3.2.1.31]	435	306	454	978	3228
K01197	hyaluronoglucosaminidase [EC:3.2.1.35]	628	269	194	563	65
K01198	xylan 1,4-beta-xylosidase [EC:3.2.1.37]	4021	1084	977	3085	2021
K01200	pullulanase [EC:3.2.1.41]	3384	1539	1839	3201	1339
K01201	glucosylceramidase [EC:3.2.1.45]	1288	742	950	1712	2962
K01205	alpha-N-acetylglucosaminidase [EC:3.2.1.50]	485	1677	1461	608	608
K01206	alpha-L-fucosidase [EC:3.2.1.51]	12332	18502	18539	7131	13642
K01207	beta-N-acetylhexosaminidase [EC:3.2.1.52]	7134	5374	4796	6197	3615
K01208	cyclomaltodextrinase / maltogenic alpha-amylase / neopullulanase [EC:3.2.1.54 3.2.1.133 3.2.1.135]	2	5	0	186	687
K01209	alpha-L-arabinofuranosidase [EC:3.2.1.55]	13666	10470	10677	9816	12539
K01210	glucan 1,3-beta-glucosidase [EC:3.2.1.58]	530	3	25	530	20
K01212	levanase [EC:3.2.1.65]	3992	5632	5525	855	1598
K01215	glucan 1,6-alpha-glucosidase [EC:3.2.1.70]	6	22	10	38	555
K01218	mannan endo-1,4-beta-mannosidase [EC:3.2.1.78]	561	366	393	894	1853
K01219	beta-agarase [EC:3.2.1.81]	8	9	8	1	1
K01220	6-phospho-beta-galactosidase [EC:3.2.1.85]	153	361	632	58	560
K01222	6-phospho-beta-glucosidase [EC:3.2.1.86]	1415	809	1008	1287	749
K01223	6-phospho-beta-glucosidase [EC:3.2.1.86]	8985	10846	14088	5587	5903
K01224	arabinogalactan endo-1,4-beta-galactosidase [EC:3.2.1.89]	1958	448	280	679	1057
K01225	cellulose 1,4-beta-cellobiosidase [EC:3.2.1.91]	272	368	184	443	254
K01226	trehalose-6-phosphate hydrolase [EC:3.2.1.93]	299	371	608	572	1994
K01227	mannosyl-glycoprotein endo-beta-N-acetylglucosaminidase [EC:3.2.1.96]	535	24	36	535	24
K01232	maltose-6'-phosphate glucosidase [EC:3.2.1.122]	215	529	761	149	739
K01234	--	653	277	731	908	1511
K01235	alpha-glucuronidase [EC:3.2.1.139]	57	28	10	22	32
K01236	maltooligosyltrehalose trehalohydrolase [EC:3.2.1.141]	0	7	2	3	2
K01238	SUN family beta-glucosidase [EC:3.2.1.-]	69	265	97	30	38
K01239	purine nucleosidase [EC:3.2.2.1]	4645	7830	8118	1376	3269
K01241	AMP nucleosidase [EC:3.2.2.4]	69	64	29	33	86
K01243	adenosylhomocysteine nucleosidase [EC:3.2.2.9]	12465	12872	13610	7395	4783
K01246	DNA-3-methyladenine glycosylase I [EC:3.2.2.20]	5751	7656	7580	2245	3085
K01247	DNA-3-methyladenine glycosylase II [EC:3.2.2.21]	619	20	39	1121	243
K01250	pyrimidine-specific ribonucleoside hydrolase [EC:3.2.-.-]	722	1691	1819	1295	1667
K01251	adenosylhomocysteinase [EC:3.3.1.1]	1572	3091	2972	2690	3219
K01252	bifunctional isochorismate lyase / aryl carrier protein [EC:3.3.2.1 6.3.2.14]	5	0	0	2	28
K01253	microsomal epoxide hydrolase [EC:3.3.2.9]	1	4	0	2	1
K01255	leucyl aminopeptidase [EC:3.4.11.1]	1213	614	1052	1772	1868
K01256	aminopeptidase N [EC:3.4.11.2]	26	1170	959	324	1430
K01258	tripeptide aminopeptidase [EC:3.4.11.4]	8588	7307	7886	7033	6118
K01259	proline iminopeptidase [EC:3.4.11.5]	183	757	1050	250	789
K01261	glutamyl aminopeptidase [EC:3.4.11.7]	25	90	361	13	10
K01262	Xaa-Pro aminopeptidase [EC:3.4.11.9]	14920	17220	17945	10323	8088
K01263	cytosol alanyl aminopeptidase [EC:3.4.11.14]	1	17	6	2	1
K01265	methionyl aminopeptidase [EC:3.4.11.18]	19591	24419	24959	10877	9862
K01266	D-aminopeptidase [EC:3.4.11.19]	922	387	921	1043	1367
K01267	aspartyl aminopeptidase [EC:3.4.11.21]	9736	10012	10714	4146	2763
K01269	aminopeptidase [EC:3.4.11.-]	13233	14471	15190	7762	4610
K01270	dipeptidase D [EC:3.4.13.-]	12781	13271	13089	7558	5586
K01271	Xaa-Pro dipeptidase [EC:3.4.13.9]	1095	2426	2615	1725	4775
K01273	membrane dipeptidase [EC:3.4.13.19]	4519	6938	7005	4366	3146
K01274	D-alanyl-D-alanine dipeptidase [EC:3.4.13.-]	11	8	2	7	2
K01277	dipeptidyl-peptidase III [EC:3.4.14.4]	490	600	557	638	635
K01278	dipeptidyl-peptidase 4 [EC:3.4.14.5]	576	651	554	690	703
K01281	X-Pro dipeptidyl-peptidase [EC:3.4.14.11]	9	8	8	299	1376
K01284	peptidyl-dipeptidase Dcp [EC:3.4.15.5]	964	1218	1133	1259	1260
K01286	D-alanyl-D-alanine carboxypeptidase [EC:3.4.16.4]	6812	8576	8017	3344	759
K01295	glutamate carboxypeptidase [EC:3.4.17.11]	732	1627	1305	1100	808
K01297	muramoyltetrapeptide carboxypeptidase [EC:3.4.17.13]	1701	1743	1276	1838	1618
K01299	carboxypeptidase Taq [EC:3.4.17.19]	371	1457	1736	581	1448
K01303	acylaminoacyl-peptidase [EC:3.4.19.1]	112	171	581	24	4
K01304	pyroglutamyl-peptidase [EC:3.4.19.3]	955	989	1152	671	586
K01305	beta-aspartyl-dipeptidase (metallo-type) [EC:3.4.19.-]	5427	7702	8017	1027	61
K01308	g-D-glutamyl-meso-diaminopimelate peptidase [EC:3.4.19.11]	1093	2024	1918	992	572
K01318	glutamyl endopeptidase [EC:3.4.21.19]	3	3	2	2	3
K01322	prolyl oligopeptidase [EC:3.4.21.26]	412	1662	1450	603	579
K01338	ATP-dependent Lon protease [EC:3.4.21.53]	20401	22038	21352	12951	6125
K01347	IgA-specific serine endopeptidase [EC:3.4.21.72]	2	2	2	1	2
K01354	oligopeptidase B [EC:3.4.21.83]	6	1122	920	17	31
K01355	omptin [EC:3.4.23.49]	4	0	0	1	28
K01356	repressor LexA [EC:3.4.21.88]	12866	14503	14704	8399	7845
K01358	ATP-dependent Clp protease, protease subunit [EC:3.4.21.92]	14430	16676	17162	10490	9662
K01361	lactocepin [EC:3.4.21.96]	1	2	1	0	0
K01362	ovochymase [EC:3.4.21.-]	5681	8046	7232	7260	5127
K01372	bleomycin hydrolase [EC:3.4.22.40]	1046	1238	1049	1971	3611
K01376	UFM1-specific protease 2 [EC:3.4.22.-]	0	0	0	31	549
K01387	microbial collagenase [EC:3.4.24.3]	0	0	2	0	0
K01392	thimet oligopeptidase [EC:3.4.24.15]	9	0	0	0	2
K01400	bacillolysin [EC:3.4.24.28]	0	1	2	0	0
K01407	protease III [EC:3.4.24.55]	5	0	0	2	28
K01409	N6-L-threonylcarbamoyladenine synthase [EC:2.3.1.234]	15690	17231	16588	11538	8433
K01412	mitochondrial-processing peptidase subunit alpha [EC:3.4.24.64]	2	1	0	2	0
K01414	oligopeptidase A [EC:3.4.24.70]	12	1121	930	13	29
K01417	extracellular elastinolytic metalloproteinase [EC:3.4.24.-]	3437	2823	2842	3925	2865
K01419	ATP-dependent HslUV protease, peptidase subunit HslV [EC:3.4.25.2]	329	117	99	816	1547
K01420	CRP/FNR family transcriptional regulator, anaerobic regulatory protein	18084	20212	19584	11376	7047
K01421	putative membrane protein	16341	16458	17596	9067	6667
K01422	protease AXL1 [EC:3.4.24.-]	492	603	559	634	624
K01423	beta-barrel assembly-enhancing protease [EC:3.4.-.-]	71	7	3	69	196
K01424	L-asparaginase [EC:3.5.1.1]	5087	6364	6866	4917	4832
K01425	glutaminase [EC:3.5.1.2]	2184	3440	2525	2921	2005
K01426	amidase [EC:3.5.1.4]	1363	2311	2416	1738	1814
K01428	urease subunit alpha [EC:3.5.1.5]	3934	6605	6290	766	1432
K01429	urease subunit beta [EC:3.5.1.5]	284	1411	1276	596	1359
K01430	urease subunit gamma [EC:3.5.1.5]	3905	6605	6290	741	1361
K01431	beta-ureidopropionase [EC:3.5.1.6]	0	2	1	3	2
K01433	formyltetrahydrofolate deformylase [EC:3.5.1.10]	67	1141	929	64	128
K01434	penicillin G amidase [EC:3.5.1.11]	0	2	2	3	2
K01436	amidohydrolase [EC:3.5.1.-]	7020	9570	9462	3209	2967
K01438	acetylornithine deacetylase [EC:3.5.1.16]	781	2753	2459	786	750
K01439	succinyl-diaminopimelate desuccinylase [EC:3.5.1.18]	14499	19892	20111	8417	7116
K01442	choloylglycine hydrolase [EC:3.5.1.24]	10620	11457	11613	5254	4538
K01443	N-acetylglucosamine-6-phosphate deacetylase [EC:3.5.1.25]	12201	13566	13980	7263	6180
K01444	N4-(beta-N-acetylglucosaminyl)-L-asparaginase [EC:3.5.1.26]	126	205	608	30	23
K01446	peptidoglycan recognition protein	5	5	5	4	6
K01447	N-acetylmuramoyl-L-alanine amidase [EC:3.5.1.28]	4843	8980	8087	2153	1914
K01448	N-acetylmuramoyl-L-alanine amidase [EC:3.5.1.28]	31251	35813	35594	16088	11333
K01449	N-acetylmuramoyl-L-alanine amidase [EC:3.5.1.28]	8558	11033	10259	5084	2716
K01451	hippurate hydrolase [EC:3.5.1.32]	2885	2366	2104	2435	846
K01452	chitin deacetylase [EC:3.5.1.41]	0	1	1	0	0
K01453	6-aminohexanoate-oligomer exohydrolase [EC:3.5.1.46]	0	1	1	0	0
K01455	formamidase [EC:3.5.1.49]	101	1149	930	80	124
K01457	allophanate hydrolase [EC:3.5.1.54]	50	1251	1055	113	16
K01458	N-formylglutamate deformylase [EC:3.5.1.68]	0	1	0	0	0
K01459	N-carbamoyl-D-amino-acid hydrolase [EC:3.5.1.77]	28	0	0	25	71
K01460	glutathionylspermidine amidase/synthetase [EC:3.5.1.78 6.3.1.8]	5	0	0	3	29
K01462	peptide deformylase [EC:3.5.1.88]	24568	27237	27996	15142	12431
K01463	N-acetylglucosamine malate deacetylase 1 [EC:3.5.1.-]	1242	1078	904	1354	378
K01464	dihydropyrimidinase [EC:3.5.2.2]	10217	11006	10613	5117	2000
K01465	dihydroorotase [EC:3.5.2.3]	13238	15319	15240	8567	6656
K01466	allantoinase [EC:3.5.2.5]	245	986	1093	143	129
K01467	beta-lactamase class C [EC:3.5.2.6]	4820	9225	8709	1721	2061
K01468	imidazolonepropionase [EC:3.5.2.7]	896	614	542	650	165
K01469	5-oxoprolinase (ATP-hydrolysing) [EC:3.5.2.9]	0	1116	919	10	0
K01470	creatinine amidohydrolase [EC:3.5.2.10]	6900	10206	9569	3652	4214
K01473	N-methylhydantoinase A [EC:3.5.2.14]	28	0	0	25	71
K01476	arginase [EC:3.5.3.1]	120	73	45	536	209
K01478	arginine deiminase [EC:3.5.3.6]	592	563	879	715	796
K01479	formiminoglutamase [EC:3.5.3.8]	17	6	4	12	38
K01480	agmatinase [EC:3.5.3.11]	5087	5651	5151	5700	4239
K01482	dimethylargininase [EC:3.5.3.18]	75	524	855	56	70
K01483	ureidoglycolate lyase [EC:4.3.2.3]	0	1	1	0	0
K01484	succinylarginine dihydrolase [EC:3.5.3.23]	1	0	0	1	1
K01485	cytosine/creatinine deaminase [EC:3.5.4.1 3.5.4.21]	696	477	580	849	2351
K01486	adenine deaminase [EC:3.5.4.2]	10415	10265	10578	5626	1670
K01487	guanine deaminase [EC:3.5.4.3]	5108	9742	9430	1210	796
K01488	adenosine deaminase [EC:3.5.4.4]	657	1282	1580	640	2191
K01489	cytidine deaminase [EC:3.5.4.5]	13755	13011	13087	8913	5673
K01491	methylenetetrahydrofolate dehydrogenase (NADP+) / methenyltetrahydrofolate cyclohydrolase [EC:1.5.1.5 3.5.4.9]	27460	31293	32231	18781	14471
K01492	phosphoribosylglycinamide/phosphoribosylaminoimidazolecarboxamide formyltransferase [EC:2.1.2.2 2.1.2.3]	191	312	309	251	272
K01493	dCMP deaminase [EC:3.5.4.12]	13344	15139	15511	9036	6903
K01494	dCTP deaminase [EC:3.5.4.13]	327	337	387	626	1500
K01495	GTP cyclohydrolase IA [EC:3.5.4.16]	8854	11110	10821	5138	3350
K01496	phosphoribosyl-AMP cyclohydrolase [EC:3.5.4.19]	529	3104	3387	757	327
K01497	GTP cyclohydrolase II [EC:3.5.4.25]	195	5	3	35	169
K01500	methenyltetrahydrofolate cyclohydrolase [EC:3.5.4.9]	441	412	216	455	322
K01501	nitrilase [EC:3.5.5.1]	3877	5656	5430	209	2
K01502	aliphatic nitrilase [EC:3.5.5.7]	0	1116	919	10	0
K01507	inorganic pyrophosphatase [EC:3.6.1.1]	17306	20447	21532	12757	8696
K01512	acylphosphatase [EC:3.6.1.7]	9662	10099	9786	4182	4467
K01514	exopolyphosphatase [EC:3.6.1.11]	0	0	0	1	0
K01515	ADP-ribose pyrophosphatase [EC:3.6.1.13]	14213	13804	14053	8891	9393
K01516	--	13020	14569	14680	8811	6713
K01518	bis(5'-nucleosidyl)-tetraphosphatase [EC:3.6.1.17]	28	0	0	25	71
K01520	dUTP pyrophosphatase [EC:3.6.1.23]	14421	16547	17468	9793	8510
K01521	CDP-diacylglycerol pyrophosphatase [EC:3.6.1.26]	29	0	0	26	72
K01523	phosphoribosyl-ATP pyrophosphohydrolase [EC:3.6.1.31]	897	1553	1990	1264	1312
K01524	exopolyphosphatase / guanosine-5'-triphosphate,3'-diphosphate pyrophosphatase [EC:3.6.1.11 3.6.1.40]	15943	22682	22837	9477	10307
K01525	bis(5'-nucleosyl)-tetraphosphatase (symmetrical) [EC:3.6.1.41]	12	6	11	3	29
K01529	inosine/xanthosine triphosphatase [EC:3.6.1.-]	717	1467	1121	983	1397
K01531	P-type Mg2+ transporter [EC:7.2.2.14]	3487	4580	4774	3893	3675
K01533	P-type Cu2+ transporter [EC:7.2.2.9]	14139	16452	16238	9792	7933
K01534	Zn2+/Cd2+-exporting ATPase [EC:7.2.2.12 7.2.2.21]	37603	47183	47131	20778	14806
K01535	H+-transporting ATPase [EC:7.1.2.1]	4	43	47	0	0
K01537	P-type Ca2+ transporter type 2C [EC:7.2.2.10]	13892	17724	17051	11590	7419
K01541	--	0	0	0	1	1
K01546	potassium-transporting ATPase potassium-binding subunit	2156	4879	5454	2748	3087
K01547	potassium-transporting ATPase ATP-binding subunit [EC:7.2.2.6]	2156	4879	5454	2748	3087
K01548	potassium-transporting ATPase KdpC subunit	2040	4454	5074	2552	2878
K01551	arsenite/tail-anchored protein-transporting ATPase [EC:7.3.2.7 7.3.-.-]	412	643	453	635	393
K01552	energy-coupling factor transport system ATP-binding protein [EC:3.6.3.-]	8776	10865	11653	4726	5470
K01554	8-oxo-dGDP phosphatase [EC:3.6.1.58]	261	464	400	67	30
K01556	kynureninase [EC:3.7.1.3]	0	0	1	0	0
K01560	2-haloacid dehalogenase [EC:3.8.1.2]	4750	5887	6003	1405	2597
K01561	haloacetate dehalogenase [EC:3.8.1.3]	0	2	1	3	2
K01564	--	28	0	0	25	71
K01565	N-sulfoglucosamine sulfohydrolase [EC:3.10.1.1]	0	1116	918	10	0
K01567	peptidoglycan-N-acetylmuramic acid deacetylase [EC:3.5.1.-]	6	2241	1843	25	9
K01571	oxaloacetate decarboxylase (Na+ extruding) subunit alpha [EC:7.2.4.2]	10704	11814	11661	5869	3704
K01572	--	10439	12484	12415	7631	6248
K01573	oxaloacetate decarboxylase (Na+ extruding) subunit gamma	60	46	28	20	25
K01574	acetoacetate decarboxylase [EC:4.1.1.4]	0	0	0	31	549
K01575	acetolactate decarboxylase [EC:4.1.1.5]	32	78	73	279	835
K01577	oxalyl-CoA decarboxylase [EC:4.1.1.8]	2	2	2	79	134
K01579	aspartate 1-decarboxylase [EC:4.1.1.11]	8132	8167	7403	3979	1801
K01580	glutamate decarboxylase [EC:4.1.1.15]	574	1397	1557	752	708
K01581	ornithine decarboxylase [EC:4.1.1.17]	115	72	334	395	1465
K01582	lysine decarboxylase [EC:4.1.1.18]	3991	2939	2606	3718	2643
K01583	arginine decarboxylase [EC:4.1.1.19]	5326	7064	6386	2195	797
K01584	arginine decarboxylase [EC:4.1.1.19]	4	1	1	1	28
K01585	arginine decarboxylase [EC:4.1.1.19]	1036	2185	1883	1265	928
K01586	diaminopimelate decarboxylase [EC:4.1.1.20]	19242	20897	20729	10301	8644
K01588	5-(carboxyamino)imidazole ribonucleotide mutase [EC:5.4.99.18]	12772	16152	16035	8332	6381
K01589	5-(carboxyamino)imidazole ribonucleotide synthase [EC:6.3.4.18]	36	1200	1001	562	1696
K01590	histidine decarboxylase [EC:4.1.1.22]	1	1116	937	87	134
K01591	orotidine-5'-phosphate decarboxylase [EC:4.1.1.23]	12732	15004	15087	8310	6405
K01593	aromatic-L-amino-acid/L-tryptophan decarboxylase [EC:4.1.1.28 4.1.1.105]	152	0	0	1	63
K01595	phosphoenolpyruvate carboxylase [EC:4.1.1.31]	12	1126	923	20	40
K01596	phosphoenolpyruvate carboxykinase (GTP) [EC:4.1.1.32]	524	1677	1457	666	774
K01597	diphosphomevalonate decarboxylase [EC:4.1.1.33]	21	31	14	310	1384
K01598	phosphopantothenoylcysteine decarboxylase [EC:4.1.1.36]	15	1137	929	16	8
K01599	uroporphyrinogen decarboxylase [EC:4.1.1.37]	10384	14338	13710	7119	10820
K01601	ribulose-bisphosphate carboxylase large chain [EC:4.1.1.39]	8	0	0	12	6
K01607	4-carboxymuconolactone decarboxylase [EC:4.1.1.44]	9330	11067	11538	6096	5182
K01608	tartronate-semialdehyde synthase [EC:4.1.1.47]	240	269	220	477	1378
K01609	indole-3-glycerol phosphate synthase [EC:4.1.1.48]	10587	11491	11410	5745	4246
K01610	phosphoenolpyruvate carboxykinase (ATP) [EC:4.1.1.49]	9674	10108	10310	4411	3944
K01611	S-adenosylmethionine decarboxylase [EC:4.1.1.50]	2342	2126	1670	2904	1109
K01613	phosphatidylserine decarboxylase [EC:4.1.1.65]	8403	10486	10025	4788	2545
K01615	glutaconyl-CoA decarboxylase subunit alpha [EC:7.2.4.5]	1755	1833	1546	2172	1257
K01616	2-oxoglutarate decarboxylase [EC:4.1.1.71]	0	0	0	0	2
K01617	2-oxo-3-hexenedioate decarboxylase [EC:4.1.1.77]	0	0	1	0	0
K01618	3,4-dihydroxyphenylacetaldehyde synthase [EC:4.1.1.107]	9	0	0	2	0
K01619	deoxyribose-phosphate aldolase [EC:4.1.2.4]	6954	9792	11087	6406	5763
K01620	threonine aldolase [EC:4.1.2.48]	11401	12988	12935	6502	3996
K01621	xylulose-5-phosphate/fructose-6-phosphate phosphoketolase [EC:4.1.2.9 4.1.2.22]	330	1464	1166	767	1831
K01622	fructose 1,6-bisphosphate aldolase/phosphatase [EC:4.1.2.13 3.1.3.11]	0	22	0	6	36
K01623	fructose-bisphosphate aldolase, class I [EC:4.1.2.13]	1925	4359	4444	1900	2105
K01624	fructose-bisphosphate aldolase, class II [EC:4.1.2.13]	25406	29184	32834	14980	11947
K01625	2-dehydro-3-deoxyphosphogluconate aldolase / (4S)-4-hydroxy-2-oxoglutarate aldolase [EC:4.1.2.14 4.1.3.42]	22023	27737	32652	13688	10880
K01626	3-deoxy-7-phosphoheptulonate synthase [EC:2.5.1.54]	13204	17269	17036	4176	3255
K01627	2-dehydro-3-deoxyphosphooctonate aldolase (KDO 8-P synthase) [EC:2.5.1.55]	795	1764	1519	1205	930
K01628	L-fuculose-phosphate aldolase [EC:4.1.2.17]	9712	12170	13264	4695	3981
K01629	rhamnulose-1-phosphate aldolase [EC:4.1.2.19]	4037	5717	6050	675	1398
K01630	2-dehydro-3-deoxyglucarate aldolase [EC:4.1.2.20]	334	1197	971	568	236
K01631	2-dehydro-3-deoxyphosphogalactonate aldolase [EC:4.1.2.21]	1	0	0	1	1
K01632	--	3	0	0	188	688
K01633	7,8-dihydroneopterin aldolase/epimerase/oxygenase [EC:4.1.2.25 5.1.99.8 1.13.11.81]	1136	2700	2216	1395	1162
K01635	tagatose 1,6-diphosphate aldolase [EC:4.1.2.40]	17	40	17	16	13
K01636	--	4071	5341	5128	386	707
K01637	isocitrate lyase [EC:4.1.3.1]	5	7	2	6	31
K01638	malate synthase [EC:2.3.3.9]	157	7	3	7	94
K01639	N-acetylneuraminate lyase [EC:4.1.3.3]	8775	11806	11445	5526	3952
K01640	hydroxymethylglutaryl-CoA lyase [EC:4.1.3.4]	326	346	247	462	461
K01641	hydroxymethylglutaryl-CoA synthase [EC:2.3.3.10]	20	32	14	308	1380
K01643	citrate lyase subunit alpha / citrate CoA-transferase [EC:2.8.3.10]	1682	1997	1861	1961	1993
K01644	citrate lyase subunit beta / citryl-CoA lyase [EC:4.1.3.34]	2039	2085	1904	3026	2396
K01646	citrate lyase subunit gamma (acyl carrier protein)	681	74	94	1151	804
K01647	citrate synthase [EC:2.3.3.1]	19782	22874	22858	10746	6442
K01649	2-isopropylmalate synthase [EC:2.3.3.13]	13639	17605	17565	9454	7536
K01652	acetolactate synthase I/II/III large subunit [EC:2.2.1.6]	28108	32299	32079	15626	11977
K01653	acetolactate synthase I/III small subunit [EC:2.2.1.6]	12790	14562	14700	8536	7226
K01654	N-acetylneuraminate synthase [EC:2.5.1.56]	1178	1048	1817	2191	3419
K01657	anthranilate synthase component I [EC:4.1.3.27]	10500	11343	11348	5662	4198
K01658	anthranilate synthase component II [EC:4.1.3.27]	9853	11167	11114	5054	4049
K01659	2-methylcitrate synthase [EC:2.3.3.5]	4	2	1	4	30
K01661	naphthoate synthase [EC:4.1.3.36]	141	1703	1760	203	290
K01662	1-deoxy-D-xylulose-5-phosphate synthase [EC:2.2.1.7]	14079	15202	15632	8568	5758
K01664	para-aminobenzoate synthetase component II [EC:2.6.1.85]	1412	1809	1800	302	113
K01665	para-aminobenzoate synthetase component I [EC:2.6.1.85]	1692	1881	1915	886	748
K01666	4-hydroxy 2-oxovalerate aldolase [EC:4.1.3.39]	3348	1034	1122	2803	2539
K01667	tryptophanase [EC:4.1.99.1]	1343	961	766	1617	944
K01668	tyrosine phenol-lyase [EC:4.1.99.2]	1	2	1	5	19
K01669	deoxyribodipyrimidine photo-lyase [EC:4.1.99.3]	180	1158	927	46	146
K01671	sulfofructosephosphate aldolase [EC:4.1.2.57]	1	0	0	1	0
K01673	carbonic anhydrase [EC:4.2.1.1]	1151	2236	2041	773	454
K01674	carbonic anhydrase [EC:4.2.1.1]	30	17	7	28	73
K01676	fumarate hydratase, class I [EC:4.2.1.2]	496	601	558	642	664
K01677	fumarate hydratase subunit alpha [EC:4.2.1.2]	12395	12909	12926	7585	4653
K01678	fumarate hydratase subunit beta [EC:4.2.1.2]	12213	12633	12429	7251	4106
K01679	fumarate hydratase, class II [EC:4.2.1.2]	1198	1614	1731	1056	1191
K01681	aconitate hydratase [EC:4.2.1.3]	12402	14965	15034	7835	4702
K01682	aconitate hydratase 2 / 2-methylisocitrate dehydratase [EC:4.2.1.3 4.2.1.99]	33	1	0	27	100
K01684	galactonate dehydratase [EC:4.2.1.6]	488	627	581	783	1657
K01685	altronate hydrolase [EC:4.2.1.7]	3322	4421	4637	4150	3435
K01686	mannonate dehydratase [EC:4.2.1.8]	4175	5962	6380	4271	4779
K01687	dihydroxy-acid dehydratase [EC:4.2.1.9]	18288	23777	22378	10924	8981
K01689	enolase [EC:4.2.1.11]	13951	15720	15994	10092	8408
K01690	phosphogluconate dehydratase [EC:4.2.1.12]	33	0	0	27	100
K01692	enoyl-CoA hydratase [EC:4.2.1.17]	2966	1764	2186	1598	1163
K01693	imidazoleglycerol-phosphate dehydratase [EC:4.2.1.19]	12776	14402	14539	7923	4902
K01695	tryptophan synthase alpha chain [EC:4.2.1.20]	10662	11558	11733	5923	4479
K01696	tryptophan synthase beta chain [EC:4.2.1.20]	12545	12424	12264	7763	4870
K01697	cystathionine beta-synthase [EC:4.2.1.22]	2	2	1	6	3
K01698	porphobilinogen synthase [EC:4.2.1.24]	7800	10539	10345	4548	2712
K01699	propanediol dehydratase large subunit [EC:4.2.1.28]	4	43	47	77	134
K01703	3-isopropylmalate/(R)-2-methylmalate dehydratase large subunit [EC:4.2.1.33 4.2.1.35]	34809	42633	42468	17997	13367
K01704	3-isopropylmalate/(R)-2-methylmalate dehydratase small subunit [EC:4.2.1.33 4.2.1.35]	34716	42588	42129	17718	12898
K01706	glucarate dehydratase [EC:4.2.1.40]	43	35	36	66	126
K01708	galactarate dehydratase [EC:4.2.1.42]	9	9	10	1	1
K01709	CDP-glucose 4,6-dehydratase [EC:4.2.1.45]	481	1528	1233	754	636
K01710	dTDP-glucose 4,6-dehydratase [EC:4.2.1.46]	17356	21438	21391	10119	8182
K01711	GDPmannose 4,6-dehydratase [EC:4.2.1.47]	5714	8196	7848	2655	2963
K01712	urocanate hydratase [EC:4.2.1.49]	913	622	550	683	228
K01713	cyclohexadienyl dehydratase [EC:4.2.1.51 4.2.1.91]	8	6	11	3	1
K01714	4-hydroxy-tetrahydrodipicolinate synthase [EC:4.3.3.7]	29021	36291	37419	15858	11411
K01715	enoyl-CoA hydratase [EC:4.2.1.17]	6692	2871	3033	5270	3280
K01716	3-hydroxyacyl-[acyl-carrier protein] dehydratase / trans-2-decenoyl-[acyl-carrier protein] isomerase [EC:4.2.1.59 5.3.3.14]	5	0	0	2	29
K01718	--	28	0	0	25	71
K01719	uroporphyrinogen-III synthase [EC:4.2.1.75]	548	579	514	692	778
K01720	2-methylcitrate dehydratase [EC:4.2.1.79]	7	5	4	6	36
K01721	nitrile hydratase subunit alpha [EC:4.2.1.84]	0	1	1	0	0
K01724	4a-hydroxytetrahydrobiopterin dehydratase [EC:4.2.1.96]	9	1116	920	22	7
K01726	gamma-carbonic anhydrase [EC:4.2.1.-]	2309	3639	4188	1656	2840
K01727	hyaluronate lyase [EC:4.2.2.1]	5	20	8	7	15
K01728	pectate lyase [EC:4.2.2.2]	33	28	13	35	27
K01729	poly(beta-D-mannuronate) lyase [EC:4.2.2.3]	1	0	0	2	5
K01730	oligogalacturonide lyase [EC:4.2.2.6]	209	115	189	469	1330
K01733	threonine synthase [EC:4.2.3.1]	13227	15383	15347	9176	6880
K01734	methylglyoxal synthase [EC:4.2.3.3]	15538	17196	16952	10282	6906
K01735	3-dehydroquinate synthase [EC:4.2.3.4]	13398	15955	15793	8179	4146
K01736	chorismate synthase [EC:4.2.3.5]	13855	15039	15146	9143	5668
K01737	6-pyruvoyltetrahydropterin/6-carboxytetrahydropterin synthase [EC:4.2.3.12 4.1.2.50]	1835	3143	2943	1826	1298
K01738	cysteine synthase [EC:2.5.1.47]	17658	19475	19031	12914	10339
K01739	cystathionine gamma-synthase [EC:2.5.1.48]	31	1127	927	34	45
K01740	O-acetylhomoserine (thiol)-lyase [EC:2.5.1.49]	29557	32651	32604	15325	10510
K01744	aspartate ammonia-lyase [EC:4.3.1.1]	5629	9103	8710	2048	1098
K01745	histidine ammonia-lyase [EC:4.3.1.3]	1482	1824	1835	873	268
K01746	formiminotetrahydrofolate cyclodeaminase [EC:4.3.1.4]	857	523	463	657	139
K01749	hydroxymethylbilane synthase [EC:2.5.1.61]	7826	11023	10835	4404	2148
K01750	ornithine cyclodeaminase [EC:4.3.1.12]	279	1270	1111	200	664
K01751	diaminopropionate ammonia-lyase [EC:4.3.1.15]	4745	6521	6380	1468	1047
K01752	L-serine dehydratase [EC:4.3.1.17]	20526	25031	24801	11216	9744
K01753	D-serine dehydratase [EC:4.3.1.18]	95	49	27	92	124
K01754	threonine dehydratase [EC:4.3.1.19]	12765	14246	13915	7954	4668
K01755	argininosuccinate lyase [EC:4.3.2.1]	12906	15062	15093	8752	7688
K01756	adenylosuccinate lyase [EC:4.3.2.2]	12923	14954	15077	8960	7071
K01758	cystathionine gamma-lyase [EC:4.4.1.1]	108	191	51	46	50
K01759	lactoylglutathione lyase [EC:4.4.1.5]	13564	16864	16555	8469	5110
K01760	cysteine-S-conjugate beta-lyase [EC:4.4.1.13]	1161	285	289	1525	1648
K01761	methionine-gamma-lyase [EC:4.4.1.11]	789	465	424	595	49
K01766	cysteine sulfinate desulfinase [EC:4.4.1.-]	5	0	0	2	29
K01768	adenylate cyclase [EC:4.6.1.1]	270	2321	1882	560	234
K01770	2-C-methyl-D-erythritol 2,4-cyclodiphosphate synthase [EC:4.6.1.12]	12946	14878	14957	7921	5064
K01771	1-phosphatidylinositol phosphodiesterase [EC:4.6.1.13]	29	0	1	3	2
K01772	protoporphyrin/coproporphyrin ferrochelatase [EC:4.99.1.1 4.99.1.9]	128	524	787	396	1114
K01775	alanine racemase [EC:5.1.1.1]	14295	16278	16874	10029	8870
K01776	glutamate racemase [EC:5.1.1.3]	13029	14763	14901	8489	6505
K01777	proline racemase [EC:5.1.1.4]	191	1128	1380	126	38
K01778	diaminopimelate epimerase [EC:5.1.1.7]	13774	16443	16408	8865	6125
K01779	aspartate racemase [EC:5.1.1.13]	2766	3527	3085	2925	2505
K01781	mandelate racemase [EC:5.1.2.2]	8	8	10	0	0
K01782	3-hydroxyacyl-CoA dehydrogenase / enoyl-CoA hydratase / 3-hydroxybutyryl-CoA epimerase [EC:1.1.1.35 4.2.1.17 5.1.2.3]	23	2267	1839	46	128
K01783	ribulose-phosphate 3-epimerase [EC:5.1.3.1]	14148	16166	17609	9403	7525
K01784	UDP-glucose 4-epimerase [EC:5.1.3.2]	19884	24760	24097	13245	12620
K01785	aldose 1-epimerase [EC:5.1.3.3]	14150	15799	15783	8890	7305
K01786	--	9712	10125	11171	4183	3445
K01787	N-acylglucosamine 2-epimerase [EC:5.1.3.8]	435	2108	2143	536	526
K01788	N-acylglucosamine-6-phosphate 2-epimerase [EC:5.1.3.9]	8137	10383	11325	3601	2968
K01790	dTDP-4-dehydrorhamnose 3,5-epimerase [EC:5.1.3.13]	16800	19322	18657	9204	4578
K01791	UDP-N-acetylglucosamine 2-epimerase (non-hydrolysing) [EC:5.1.3.14]	5410	6779	7238	6441	5818
K01792	glucose-6-phosphate 1-epimerase [EC:5.1.3.15]	5	1118	919	15	31
K01795	mannuronan 5-epimerase [EC:5.1.3.37]	993	1497	1370	1157	1646
K01796	alpha-methylacyl-CoA racemase [EC:5.1.99.4]	2	3	1	5	19
K01797	--	138	866	948	64	13
K01799	maleate isomerase [EC:5.2.1.1]	88	42	20	74	114
K01800	maleylacetoacetate isomerase [EC:5.2.1.2]	0	1	0	0	0
K01802	peptidylprolyl isomerase [EC:5.2.1.8]	1259	1794	2038	1393	1067
K01803	triosephosphate isomerase (TIM) [EC:5.3.1.1]	14508	17879	17977	9551	7427
K01804	L-arabinose isomerase [EC:5.3.1.4]	9133	13320	12951	1545	2025
K01805	xylose isomerase [EC:5.3.1.5]	638	2905	2216	799	534
K01807	ribose 5-phosphate isomerase A [EC:5.3.1.6]	425	608	1322	917	2799
K01808	ribose 5-phosphate isomerase B [EC:5.3.1.6]	15095	16843	16936	9697	6551
K01809	mannose-6-phosphate isomerase [EC:5.3.1.8]	9756	13110	13428	6111	4709
K01810	glucose-6-phosphate isomerase [EC:5.3.1.9]	14149	16521	16612	9589	7442
K01811	alpha-D-xyloside xylohydrolase [EC:3.2.1.177]	10695	10832	10800	7433	10061
K01812	glucuronate isomerase [EC:5.3.1.12]	4046	6935	7153	4213	4628
K01813	L-rhamnose isomerase [EC:5.3.1.14]	587	833	1098	888	1783
K01814	phosphoribosylformimino-5-aminoimidazole carboxamide ribotide isomerase [EC:5.3.1.16]	12724	13813	13845	8381	5547
K01815	4-deoxy-L-threo-5-hexosulose-uronate ketol-isomerase [EC:5.3.1.17]	2267	2122	2031	2594	2448
K01816	hydroxypyruvate isomerase [EC:5.3.1.22]	92	1157	942	522	159
K01817	phosphoribosylanthranilate isomerase [EC:5.3.1.24]	9462	11463	11782	5827	4343
K01818	L-fucose/D-arabinose isomerase [EC:5.3.1.25 5.3.1.3]	4630	7929	8135	858	706
K01819	galactose-6-phosphate isomerase [EC:5.3.1.26]	27	40	17	21	15
K01820	L-rhamnose isomerase / sugar isomerase [EC:5.3.1.14 5.3.1.-]	25	1166	960	17	3
K01821	4-oxalocrotonate tautomerase [EC:5.3.2.6]	255	71	52	364	1527
K01822	steroid Delta-isomerase [EC:5.3.3.1]	29	0	0	3	2
K01823	isopentenyl-diphosphate Delta-isomerase [EC:5.3.3.2]	209	209	47	338	1526
K01825	3-hydroxyacyl-CoA dehydrogenase / enoyl-CoA hydratase / 3-hydroxybutyryl-CoA epimerase / enoyl-CoA isomerase [EC:1.1.1.35 4.2.1.17 5.1.2.3 5.3.3.8]	18	0	1	9	114
K01826	5-carboxymethyl-2-hydroxymuconate isomerase [EC:5.3.3.10]	15	1	1	7	31
K01828	--	0	0	0	0	11
K01829	protein disulfide-isomerase [EC:5.3.4.1]	0	0	0	0	2
K01834	2,3-bisphosphoglycerate-dependent phosphoglycerate mutase [EC:5.4.2.11]	38187	40631	41609	25185	25990
K01835	phosphoglucomutase [EC:5.4.2.2]	925	1281	980	1592	1945
K01838	beta-phosphoglucomutase [EC:5.4.2.6]	1054	944	1011	1610	2072
K01839	phosphopentomutase [EC:5.4.2.7]	11765	12204	11819	6425	3815
K01840	phosphomannomutase [EC:5.4.2.8]	18528	21934	21363	10504	7840
K01841	phosphoenolpyruvate phosphomutase [EC:5.4.2.9]	167	346	319	349	250
K01843	lysine 2,3-aminomutase [EC:5.4.3.2]	905	1284	1085	1138	359
K01844	beta-lysine 5,6-aminomutase alpha subunit [EC:5.4.3.3]	2596	344	338	1521	489
K01845	glutamate-1-semialdehyde 2,1-aminomutase [EC:5.4.3.8]	7868	10671	10476	4637	2685
K01846	methylaspartate mutase sigma subunit [EC:5.4.99.1]	1074	13	62	1089	66
K01847	methylmalonyl-CoA mutase [EC:5.4.99.2]	958	2299	2030	1253	1226
K01848	methylmalonyl-CoA mutase, N-terminal domain [EC:5.4.99.2]	0	0	0	0	1
K01849	methylmalonyl-CoA mutase, C-terminal domain [EC:5.4.99.2]	0	0	0	0	1
K01850	chorismate mutase [EC:5.4.99.5]	115	544	824	101	111
K01854	UDP-galactopyranose mutase [EC:5.4.99.9]	13152	12605	13110	8501	7689
K01857	3-carboxy-cis,cis-muconate cycloisomerase [EC:5.5.1.2]	2	4	2	3	4
K01858	myo-inositol-1-phosphate synthase [EC:5.5.1.4]	177	222	52	96	106
K01865	(hydroxyamino)benzene mutase [EC:5.4.4.1]	44	40	69	13	23
K01866	tyrosyl-tRNA synthetase [EC:6.1.1.1]	13589	15504	15540	9077	7056
K01867	tryptophanyl-tRNA synthetase [EC:6.1.1.2]	13334	15028	15131	8937	7014
K01868	threonyl-tRNA synthetase [EC:6.1.1.3]	13615	15319	15370	9516	8467
K01869	leucyl-tRNA synthetase [EC:6.1.1.4]	13333	15042	15142	9013	7055
K01870	isoleucyl-tRNA synthetase [EC:6.1.1.5]	13333	15042	15143	9013	7055
K01872	alanyl-tRNA synthetase [EC:6.1.1.7]	12902	14936	15053	8966	7044
K01873	valyl-tRNA synthetase [EC:6.1.1.9]	13541	15156	15330	9481	8385
K01874	methionyl-tRNA synthetase [EC:6.1.1.10]	13488	15837	16214	9723	8100
K01875	seryl-tRNA synthetase [EC:6.1.1.11]	13863	15044	15167	9543	7075
K01876	aspartyl-tRNA synthetase [EC:6.1.1.12]	14465	15440	15610	9973	7614
K01878	glycyl-tRNA synthetase alpha chain [EC:6.1.1.14]	619	1022	1246	989	1746
K01879	glycyl-tRNA synthetase beta chain [EC:6.1.1.14]	616	1022	1228	988	1746
K01880	glycyl-tRNA synthetase [EC:6.1.1.14]	12715	14019	13896	8024	5309
K01881	prolyl-tRNA synthetase [EC:6.1.1.15]	13585	15212	15405	9492	8391
K01883	cysteinyl-tRNA synthetase [EC:6.1.1.16]	13334	15048	15125	9017	7059
K01885	glutamyl-tRNA synthetase [EC:6.1.1.17]	14285	16161	15742	10317	6565
K01886	glutaminyl-tRNA synthetase [EC:6.1.1.18]	12723	13916	13360	7960	4924
K01887	arginyl-tRNA synthetase [EC:6.1.1.19]	14072	15161	15357	10012	8405
K01889	phenylalanyl-tRNA synthetase alpha chain [EC:6.1.1.20]	13350	15083	15155	9021	7058
K01890	phenylalanyl-tRNA synthetase beta chain [EC:6.1.1.20]	13333	15042	15123	9013	7055
K01892	histidyl-tRNA synthetase [EC:6.1.1.21]	13891	15192	15199	9622	7211
K01893	asparaginyl-tRNA synthetase [EC:6.1.1.22]	13743	14479	14258	9246	6607
K01894	glutamyl-Q tRNA(Asp) synthetase [EC:6.1.1.-]	12	1121	930	13	29
K01895	acetyl-CoA synthetase [EC:6.2.1.1]	2174	3618	3457	2416	2039
K01897	long-chain acyl-CoA synthetase [EC:6.2.1.3]	10641	13080	12543	8504	5831
K01902	succinyl-CoA synthetase alpha subunit [EC:6.2.1.5]	333	1385	1025	579	282
K01903	succinyl-CoA synthetase beta subunit [EC:6.2.1.5]	180	1385	1025	577	219
K01905	acetate---CoA ligase (ADP-forming) subunit alpha [EC:6.2.1.13]	3	2	1	11	2
K01907	acetoacetyl-CoA synthetase [EC:6.2.1.16]	0	2	1	3	2
K01908	propionyl-CoA synthetase [EC:6.2.1.17]	0	2	1	3	2
K01910	[citrate (pro-3S)-lyase] ligase [EC:6.2.1.22]	593	68	86	639	696
K01911	O-succinylbenzoic acid---CoA ligase [EC:6.2.1.26]	164	1383	1016	172	227
K01912	phenylacetate-CoA ligase [EC:6.2.1.30]	11244	17425	17613	9150	5310
K01913	acetate/butyrate---CoA ligase [EC:6.2.1.1 6.2.1.2]	84	0	0	506	121
K01914	aspartate--ammonia ligase [EC:6.3.1.1]	12453	13015	12993	7913	6292
K01915	glutamine synthetase [EC:6.3.1.2]	32353	37654	38307	19427	13615
K01916	NAD+ synthase [EC:6.3.1.5]	325	521	419	460	1505
K01917	glutathionylspermidine synthase [EC:6.3.1.8]	40	0	1	37	76
K01918	pantoate--beta-alanine ligase [EC:6.3.2.1]	8763	8576	7842	4230	1913
K01919	glutamate--cysteine ligase [EC:6.3.2.2]	647	738	1058	882	404
K01920	glutathione synthase [EC:6.3.2.3]	7	1	0	4	29
K01921	D-alanine-D-alanine ligase [EC:6.3.2.4]	15083	17040	17171	10692	7892
K01922	phosphopantothenate---cysteine ligase (ATP) [EC:6.3.2.51]	64	1273	1065	118	23
K01923	phosphoribosylaminoimidazole-succinocarboxamide synthase [EC:6.3.2.6]	12949	13881	13876	8611	7325
K01924	UDP-N-acetylmuramate--alanine ligase [EC:6.3.2.8]	13333	13926	14205	8902	7022
K01925	UDP-N-acetylmuramoylalanine--D-glutamate ligase [EC:6.3.2.9]	13346	15055	15137	8915	7023
K01926	redox-sensing transcriptional repressor	12354	14700	14202	9109	5895
K01928	UDP-N-acetylmuramoyl-L-alanyl-D-glutamate--2,6-diaminopimelate ligase [EC:6.3.2.13]	14458	15946	16116	10088	8563
K01929	UDP-N-acetylmuramoyl-tripeptide--D-alanyl-D-alanine ligase [EC:6.3.2.10]	13098	14656	15082	8851	7025
K01932	gamma-polyglutamate synthase [EC:6.3.2.-]	12	3	2	4	9
K01933	phosphoribosylformylglycinamidine cyclo-ligase [EC:6.3.3.1]	12979	15146	15286	8791	7711
K01934	5-formyltetrahydrofolate cyclo-ligase [EC:6.3.3.2]	12876	14542	14648	8382	6419
K01935	dethiobiotin synthetase [EC:6.3.3.3]	4307	6864	6447	809	800
K01937	CTP synthase [EC:6.3.4.2]	13858	15043	15161	9523	7068
K01938	formate--tetrahydrofolate ligase [EC:6.3.4.3]	12754	13831	14139	8833	6858
K01939	adenylosuccinate synthase [EC:6.3.4.4]	14510	14976	15129	8977	7635
K01940	argininosuccinate synthase [EC:6.3.4.5]	12647	14773	14413	8214	6240
K01941	urea carboxylase [EC:6.3.4.6]	50	1251	1055	113	16
K01945	phosphoribosylamine---glycine ligase [EC:6.3.4.13]	12800	15032	15116	8346	6452
K01950	NAD+ synthase (glutamine-hydrolysing) [EC:6.3.5.1]	13205	14919	15112	8396	5487
K01951	GMP synthase (glutamine-hydrolysing) [EC:6.3.5.2]	13277	15468	15818	9575	9084
K01952	phosphoribosylformylglycinamidine synthase [EC:6.3.5.3]	13090	16273	16078	9503	8834
K01953	asparagine synthase (glutamine-hydrolysing) [EC:6.3.5.4]	15861	17622	18723	12001	8665
K01955	carbamoyl-phosphate synthase large subunit [EC:6.3.5.5]	15420	18016	18647	10256	10488
K01956	carbamoyl-phosphate synthase small subunit [EC:6.3.5.5]	12737	14909	15382	8243	6882
K01958	pyruvate carboxylase [EC:6.4.1.1]	1410	2287	1914	1454	1456
K01960	pyruvate carboxylase subunit B [EC:6.4.1.1]	537	614	564	655	643
K01961	acetyl-CoA carboxylase, biotin carboxylase subunit [EC:6.4.1.2 6.3.4.14]	27008	35530	36102	14573	9457
K01962	acetyl-CoA carboxylase carboxyl transferase subunit alpha [EC:6.4.1.2 2.1.3.15]	4085	4633	4380	3904	3022
K01963	acetyl-CoA carboxylase carboxyl transferase subunit beta [EC:6.4.1.2 2.1.3.15]	12113	13266	13112	7183	4088
K01964	acetyl-CoA/propionyl-CoA carboxylase [EC:6.4.1.2 6.4.1.3]	49	135	136	102	15
K01966	propionyl-CoA carboxylase beta chain [EC:6.4.1.3 2.1.3.15]	27	70	31	32	38
K01969	3-methylcrotonyl-CoA carboxylase beta subunit [EC:6.4.1.4]	2	7	2	5	7
K01971	bifunctional non-homologous end joining protein LigD [EC:6.5.1.1]	743	2728	2655	909	325
K01972	DNA ligase (NAD+) [EC:6.5.1.2]	13858	16764	17484	9786	7767
K01974	RNA 3'-terminal phosphate cyclase (ATP) [EC:6.5.1.4]	0	1116	918	10	0
K01975	RNA 2',3'-cyclic 3'-phosphodiesterase [EC:3.1.4.58]	970	798	634	1290	540
K01989	putative ABC transport system substrate-binding protein	18922	16867	17095	9109	5720
K01990	ABC-2 type transport system ATP-binding protein	54306	66102	68688	36245	31431
K01991	polysaccharide biosynthesis/export protein	725	3008	2505	696	787
K01992	ABC-2 type transport system permease protein	28572	36435	36233	22228	18970
K01993	HlyD family secretion protein	1381	3499	3008	1894	1602
K01994	LuxR family transcriptional regulator, transcriptional regulator of spore coat protein	548	21	38	533	20
K01995	branched-chain amino acid transport system ATP-binding protein	8552	8216	7678	8441	4824
K01996	branched-chain amino acid transport system ATP-binding protein	8529	8206	7666	8396	4771
K01997	branched-chain amino acid transport system permease protein	12340	13587	12836	8602	4781
K01998	branched-chain amino acid transport system permease protein	11839	12931	12346	7943	4497
K01999	branched-chain amino acid transport system substrate-binding protein	12422	13468	12770	8430	4515
K02000	glycine betaine/proline transport system ATP-binding protein [EC:7.6.2.9]	1233	67	86	1272	838
K02001	glycine betaine/proline transport system permease protein	1234	56	83	1271	839
K02002	glycine betaine/proline transport system substrate-binding protein	1405	77	96	1299	912
K02003	putative ABC transport system ATP-binding protein	120368	142163	144616	69783	57513
K02004	putative ABC transport system permease protein	88979	100282	100543	55054	42825
K02005	HlyD family secretion protein	11367	13368	12381	6753	4695
K02006	cobalt/nickel transport system ATP-binding protein	50008	59897	61957	32926	26210
K02007	cobalt/nickel transport system permease protein	7210	10304	9796	4071	2903
K02008	cobalt/nickel transport system permease protein	31583	37410	38712	22741	19162
K02009	cobalt/nickel transport protein	1682	3349	3649	1460	2105
K02010	iron(III) transport system ATP-binding protein [EC:7.2.2.7]	1734	2816	2899	1665	1172
K02011	iron(III) transport system permease protein	2395	3481	3567	2740	3015
K02012	iron(III) transport system substrate-binding protein	3569	4657	4243	4026	3303
K02013	iron complex transport system ATP-binding protein [EC:7.2.2.-]	25205	29322	28950	16739	10588
K02014	iron complex outermembrane recepter protein	2262	10380	8927	2980	3268
K02015	iron complex transport system permease protein	30930	34363	34095	21190	13975
K02016	iron complex transport system substrate-binding protein	27164	30836	30324	18696	10812
K02017	molybdate transport system ATP-binding protein [EC:7.3.2.5]	329	1174	979	595	311
K02018	molybdate transport system permease protein	13258	15072	15291	6405	3412
K02019	molybdate transport system regulatory protein	1447	2373	2787	1908	935
K02020	molybdate transport system substrate-binding protein	10131	11814	11636	5247	2209
K02021	putative ABC transport system ATP-binding protein	530	3	25	530	25
K02022	HlyD family secretion protein	856	131	111	1175	975
K02023	--	1179	685	669	1752	2482
K02024	maltoporin	2	0	0	3	2
K02025	multiple sugar transport system permease protein	125757	138476	143123	86493	121735
K02026	multiple sugar transport system permease protein	114064	124564	128923	80732	113962
K02027	multiple sugar transport system substrate-binding protein	78296	87919	89776	47937	65344
K02028	polar amino acid transport system ATP-binding protein [EC:7.4.2.1]	28568	31895	32851	16226	12611
K02029	polar amino acid transport system permease protein	19864	20471	20523	16065	12572
K02030	polar amino acid transport system substrate-binding protein	39964	43317	44299	22840	19947
K02031	peptide/nickel transport system ATP-binding protein	29698	36886	36947	18144	17087
K02032	peptide/nickel transport system ATP-binding protein	29761	38397	39182	18674	17202
K02033	peptide/nickel transport system permease protein	31582	40645	40405	21018	19116
K02034	peptide/nickel transport system permease protein	30079	40153	40571	19290	19479
K02035	peptide/nickel transport system substrate-binding protein	33848	44202	43422	24344	24449
K02036	phosphate transport system ATP-binding protein [EC:7.3.2.1]	13524	16665	16138	9572	7760
K02037	phosphate transport system permease protein	13212	15764	15699	9099	6829
K02038	phosphate transport system permease protein	13333	15562	15172	9422	7005
K02039	phosphate transport system protein	13485	16056	15606	8955	6865
K02040	phosphate transport system substrate-binding protein	13907	17224	17599	9518	7183
K02041	phosphonate transport system ATP-binding protein [EC:7.3.2.2]	2115	325	758	2173	2085
K02042	phosphonate transport system permease protein	3296	929	1942	2944	3467
K02043	GntR family transcriptional regulator, phosphonate transport system regulatory protein	1	0	0	1	0
K02044	phosphonate transport system substrate-binding protein	2269	283	392	2225	2739
K02045	sulfate/thiosulfate transport system ATP-binding protein [EC:7.3.2.3]	5717	5352	5200	324	671
K02046	sulfate/thiosulfate transport system permease protein	5717	6468	6119	334	671
K02047	sulfate/thiosulfate transport system permease protein	5717	6468	6119	334	671
K02048	sulfate/thiosulfate transport system substrate-binding protein	5722	6468	6119	336	700
K02049	NitT/TauT family transport system ATP-binding protein	24623	32428	31553	18013	10372
K02050	NitT/TauT family transport system permease protein	27862	34192	33998	21767	12495
K02051	NitT/TauT family transport system substrate-binding protein	19770	25804	25040	17677	11251
K02052	putative spermidine/putrescine transport system ATP-binding protein	264	181	181	200	283
K02053	putative spermidine/putrescine transport system permease protein	324	333	293	261	295
K02054	putative spermidine/putrescine transport system permease protein	263	181	181	199	282
K02055	putative spermidine/putrescine transport system substrate-binding protein	98	167	168	194	218
K02056	simple sugar transport system ATP-binding protein [EC:7.5.2.-]	22178	30660	29022	10954	6709
K02057	simple sugar transport system permease protein	43724	53878	51218	23770	13037
K02058	simple sugar transport system substrate-binding protein	9746	12541	11560	3661	1684
K02059	--	8	8	10	0	0
K02062	thiamine transport system ATP-binding protein	5	0	0	2	29
K02063	thiamine transport system permease protein	5	4	0	3	29
K02064	thiamine transport system substrate-binding protein	5	4	0	3	29
K02065	phospholipid/cholesterol/gamma-HCH transport system ATP-binding protein	1200	1827	1551	1728	1216
K02066	phospholipid/cholesterol/gamma-HCH transport system permease protein	1208	1827	1551	1740	1223
K02067	phospholipid/cholesterol/gamma-HCH transport system substrate-binding protein	456	70	44	565	393
K02068	putative ABC transport system ATP-binding protein	676	286	576	690	85
K02069	putative ABC transport system permease protein	850	310	580	717	169
K02071	D-methionine transport system ATP-binding protein	11164	10937	11146	8497	5179
K02072	D-methionine transport system permease protein	11145	10930	11101	8490	4943
K02073	D-methionine transport system substrate-binding protein	11416	11399	11519	8713	5483
K02074	zinc/manganese transport system ATP-binding protein	8	19	10	302	1379
K02075	zinc/manganese transport system permease protein	8	19	10	302	1379
K02076	Fur family transcriptional regulator, zinc uptake regulator	124	286	295	464	1034
K02077	zinc/manganese transport system substrate-binding protein	365	2268	1859	431	1968
K02078	acyl carrier protein	31806	36192	35350	20865	16530
K02079	N-acetylgalactosamine-6-phosphate deacetylase [EC:3.5.1.25]	5	0	0	2	28
K02080	galactosamine-6-phosphate isomerase [EC:5.3.1.-]	12	102	372	1	1
K02081	DeoR family transcriptional regulator, aga operon transcriptional repressor	458	2744	3496	310	228
K02082	tagatose-6-phosphate ketose/aldose isomerase [EC:5.-.-.-]	123	191	590	218	725
K02083	allantoate deiminase [EC:3.5.3.9]	189	1011	1353	105	82
K02086	DNA replication protein	574	49	57	848	1404
K02099	AraC family transcriptional regulator, arabinose operon regulatory protein	18585	23035	22498	6808	5881
K02100	MFS transporter, SP family, arabinose:H+ symporter	1	0	0	1	0
K02102	--	3622	5194	5014	145	2
K02103	GntR family transcriptional regulator, arabinose operon transcriptional repressor	4789	7001	6789	1386	2142
K02106	short-chain fatty acids transporter	307	305	223	469	472
K02108	F-type H+-transporting ATPase subunit a	17257	20061	19967	8851	6755
K02109	F-type H+-transporting ATPase subunit b	17307	20112	20118	9813	8338
K02110	F-type H+-transporting ATPase subunit c	20170	20438	20446	10608	7383
K02111	F-type H+/Na+-transporting ATPase subunit alpha [EC:7.1.2.2 7.2.2.1]	16810	19955	19879	8793	6743
K02112	F-type H+/Na+-transporting ATPase subunit beta [EC:7.1.2.2 7.2.2.1]	20220	20660	20544	10828	7398
K02113	F-type H+-transporting ATPase subunit delta	16348	19133	19241	7806	5851
K02114	F-type H+-transporting ATPase subunit epsilon	20214	20655	20538	10814	7392
K02115	F-type H+-transporting ATPase subunit gamma	20220	20660	20544	10828	7398
K02116	ATP synthase protein I	532	165	244	1008	1562
K02117	V/A-type H+/Na+-transporting ATPase subunit A [EC:7.1.2.2 7.2.2.1]	10945	14081	14284	7794	5126
K02118	V/A-type H+/Na+-transporting ATPase subunit B	12219	14192	14348	7940	5204
K02119	V/A-type H+/Na+-transporting ATPase subunit C	10048	12300	12521	6575	3809
K02120	V/A-type H+/Na+-transporting ATPase subunit D	12202	14126	14361	7889	5205
K02121	V/A-type H+/Na+-transporting ATPase subunit E	11005	14188	13957	7494	4607
K02122	V/A-type H+/Na+-transporting ATPase subunit F	11614	12768	12902	7261	4560
K02123	V/A-type H+/Na+-transporting ATPase subunit I	12183	14115	14315	7779	4935
K02124	V/A-type H+/Na+-transporting ATPase subunit K	12219	14188	14348	7941	5209
K02160	acetyl-CoA carboxylase biotin carboxyl carrier protein	13917	18854	18801	6734	3343
K02167	TetR/AcrR family transcriptional regulator, transcriptional repressor of bet genes	5	0	0	2	29
K02168	choline/glycine/proline betaine transport protein	543	52	74	538	81
K02169	malonyl-CoA O-methyltransferase [EC:2.1.1.197]	501	529	499	634	696
K02170	pimeloyl-[acyl-carrier protein] methyl ester esterase [EC:3.1.1.85]	5	0	1	2	28
K02171	BlaI family transcriptional regulator, penicillinase repressor	10	1	0	5	2
K02172	bla regulator protein blaR1	10	1	0	5	2
K02173	putative kinase	551	441	725	240	223
K02188	cobalt-precorrin-5B (C1)-methyltransferase [EC:2.1.1.195]	10871	11464	11071	6001	3728
K02189	cobalt-precorrin 5A hydrolase [EC:3.7.1.12]	10664	11394	11042	5989	3637
K02190	sirohydrochlorin cobaltochelatase [EC:4.99.1.3]	8204	11465	11379	4575	3344
K02191	cobalt-precorrin-6B (C15)-methyltransferase [EC:2.1.1.196]	276	662	538	180	139
K02192	bacterioferritin-associated ferredoxin	156	511	748	201	238
K02193	heme exporter protein A [EC:7.6.2.5]	266	47	43	520	216
K02194	heme exporter protein B	298	533	830	567	282
K02195	heme exporter protein C	298	533	830	567	282
K02197	cytochrome c-type biogenesis protein CcmE	298	533	812	567	282
K02198	cytochrome c-type biogenesis protein CcmF	335	538	841	594	354
K02199	cytochrome c biogenesis protein CcmG, thiol:disulfide interchange protein DsbE	11	5	11	3	29
K02200	cytochrome c-type biogenesis protein CcmH	28	16	33	6	30
K02203	phosphoserine / homoserine phosphotransferase [EC:3.1.3.3 2.7.1.39]	15222	16209	16449	4982	4204
K02204	homoserine kinase type II [EC:2.7.1.39]	9	3	6	19	6
K02205	arginine/ornithine permease	0	0	1	0	0
K02217	ferritin [EC:1.16.3.2]	4376	5416	5473	4131	2303
K02221	YggT family protein	1475	1547	1582	2090	2046
K02224	cobyrinic acid a,c-diamide synthase [EC:6.3.5.9 6.3.5.11]	20665	21481	21208	12253	7715
K02226	alpha-ribazole phosphatase [EC:3.1.3.73]	11682	12600	12245	6931	4839
K02227	adenosylcobinamide-phosphate synthase [EC:6.3.1.10]	11441	12073	11380	6706	4238
K02228	precorrin-6A synthase [EC:2.1.1.152]	0	5	1	1	0
K02229	precorrin-3B synthase [EC:1.14.13.83]	0	5	1	1	2
K02230	cobaltochelatase CobN [EC:6.6.1.2]	40	1276	1050	28	74
K02231	adenosylcobinamide kinase / adenosylcobinamide-phosphate guanylyltransferase [EC:2.7.1.156 2.7.7.62]	21320	22678	21738	12434	7757
K02232	adenosylcobyric acid synthase [EC:6.3.5.10]	11105	11603	11143	6179	3981
K02233	adenosylcobinamide-GDP ribazoletransferase [EC:2.7.8.26]	11615	12138	11549	7116	5571
K02234	cobalamin biosynthesis protein CobW	0	1	0	0	0
K02236	leader peptidase (prepilin peptidase) / N-methyltransferase [EC:3.4.23.43 2.1.1.-]	595	176	105	1200	2788
K02237	competence protein ComEA	10502	12420	13048	5442	4883
K02238	competence protein ComEC	18812	21643	20468	10417	6876
K02239	competence protein ComER	0	0	1	0	0
K02240	competence protein ComFA	677	220	638	870	1408
K02241	competence protein ComFB	303	424	281	572	531
K02242	competence protein ComFC	834	492	437	927	1472
K02243	competence protein ComGA	671	219	633	862	1403
K02244	competence protein ComGB	19	25	14	307	1380
K02245	competence protein ComGC	671	219	633	862	1403
K02246	competence protein ComGD	19	8	8	304	1378
K02247	competence protein ComGE	0	0	1	0	0
K02248	competence protein ComGF	7	8	8	113	688
K02249	competence protein ComGG	0	0	1	0	0
K02250	competence protein ComK	10	1	2	5	3
K02251	competence protein ComQ	6	1	5	8	4
K02254	competence protein ComZ	0	0	1	0	0
K02255	ferritin-like protein 2	2	0	0	2	1
K02258	cytochrome c oxidase assembly protein subunit 11	2	1	0	2	0
K02259	cytochrome c oxidase assembly protein subunit 15	13	1124	921	20	7
K02274	cytochrome c oxidase subunit I [EC:7.1.1.9]	164	1145	921	35	110
K02275	cytochrome c oxidase subunit II [EC:7.1.1.9]	164	1145	921	35	110
K02276	cytochrome c oxidase subunit III [EC:7.1.1.9]	164	8	3	19	74
K02277	cytochrome c oxidase subunit IV [EC:7.1.1.9]	152	0	1	2	63
K02278	prepilin peptidase CpaA [EC:3.4.23.43]	4862	6983	6645	877	393
K02279	pilus assembly protein CpaB	2806	2639	2134	2920	2396
K02280	pilus assembly protein CpaC	160	6	11	3	64
K02281	pilus assembly protein CpaD	7	5	11	1	0
K02282	pilus assembly protein CpaE	200	495	786	69	136
K02283	pilus assembly protein CpaF [EC:7.4.2.8]	14013	13548	13157	7774	5798
K02291	15-cis-phytoene synthase [EC:2.5.1.32]	9	1121	920	22	7
K02297	cytochrome o ubiquinol oxidase subunit II [EC:7.1.1.3]	5	0	0	2	29
K02298	cytochrome o ubiquinol oxidase subunit I [EC:7.1.1.3]	5	0	0	2	29
K02299	cytochrome o ubiquinol oxidase subunit III	5	0	0	2	29
K02300	cytochrome o ubiquinol oxidase subunit IV	5	0	0	2	29
K02301	--	178	1146	921	42	140
K02302	uroporphyrin-III C-methyltransferase / precorrin-2 dehydrogenase / sirohydrochlorin ferrochelatase [EC:2.1.1.107 1.3.1.76 4.99.1.4]	1641	61	81	157	726
K02303	uroporphyrin-III C-methyltransferase [EC:2.1.1.107]	28	24	2	28	49
K02304	precorrin-2 dehydrogenase / sirohydrochlorin ferrochelatase [EC:1.3.1.76 4.99.1.4]	18372	21595	21693	10102	5023
K02312	--	16	15	12	89	49
K02313	chromosomal replication initiator protein	14115	15035	15143	10057	7258
K02314	replicative DNA helicase [EC:3.6.4.12]	13488	16284	16189	9167	7159
K02315	DNA replication protein DnaC	21465	21454	20608	11284	6978
K02316	DNA primase [EC:2.7.7.101]	12906	14971	15057	8967	7045
K02317	DNA replication protein DnaT	1	0	0	1	0
K02319	DNA polymerase, archaea type [EC:2.7.7.7]	0	22	0	6	36
K02334	DNA polymerase bacteriophage-type [EC:2.7.7.7]	4192	7218	6545	5400	3063
K02335	DNA polymerase I [EC:2.7.7.7]	13238	15095	15256	9975	8571
K02336	DNA polymerase II [EC:2.7.7.7]	5	0	0	2	29
K02337	DNA polymerase III subunit alpha [EC:2.7.7.7]	13889	15080	15190	9446	6814
K02338	DNA polymerase III subunit beta [EC:2.7.7.7]	13865	15046	15151	9544	7075
K02339	DNA polymerase III subunit chi [EC:2.7.7.7]	12	6	11	3	29
K02340	DNA polymerase III subunit delta [EC:2.7.7.7]	11316	13485	13989	7200	6288
K02341	DNA polymerase III subunit delta' [EC:2.7.7.7]	13327	15011	15117	8992	7013
K02342	DNA polymerase III subunit epsilon [EC:2.7.7.7]	3509	3863	3564	4697	5000
K02343	DNA polymerase III subunit gamma/tau [EC:2.7.7.7]	12419	14963	14974	8252	6164
K02344	DNA polymerase III subunit psi [EC:2.7.7.7]	5	0	0	2	29
K02345	DNA polymerase III subunit theta [EC:2.7.7.7]	5	0	0	3	29
K02346	DNA polymerase IV [EC:2.7.7.7]	13506	17565	18169	9229	8006
K02347	DNA polymerase (family X)	19	1120	925	34	9
K02348	ElaA protein	29	158	471	256	942
K02351	putative membrane protein	0	2	1	3	2
K02352	lactonase [EC:3.1.1.-]	10	1	0	5	2
K02355	elongation factor G	24706	29744	29938	17806	12081
K02356	elongation factor P	13442	15160	15386	9061	7635
K02357	elongation factor Ts	13333	15042	15124	9013	7055
K02358	elongation factor Tu	13375	15073	15183	9004	7031
K02361	isochorismate synthase [EC:5.4.4.2]	86	72	32	44	82
K02362	enterobactin synthetase component D [EC:6.3.2.14 2.7.8.-]	1	0	0	1	0
K02363	2,3-dihydroxybenzoate-AMP ligase [EC:6.3.2.14 2.7.7.58]	5	0	0	3	29
K02364	enterobactin synthetase component F [EC:6.3.2.14]	1	0	0	1	0
K02371	enoyl-[acyl-carrier protein] reductase II [EC:1.3.1.9]	7772	6355	6834	6872	4771
K02372	3-hydroxyacyl-[acyl-carrier-protein] dehydratase [EC:4.2.1.59]	12963	14436	14370	8548	6811
K02377	GDP-L-fucose synthase [EC:1.1.1.271]	4672	7670	7589	1946	2299
K02379	FdhD protein	4193	7351	7213	800	296
K02380	FdhE protein	502	45	38	1044	407
K02383	flagellar protein FlbB	0	4	0	1	0
K02385	flagellar protein FlbD	2055	1800	1324	3028	3670
K02386	flagella basal body P-ring formation protein FlgA	269	1	0	535	284
K02387	flagellar basal-body rod protein FlgB	3950	1891	1449	3711	4590
K02388	flagellar basal-body rod protein FlgC	4186	1887	1449	4218	4775
K02389	flagellar basal-body rod modification protein FlgD	3934	1873	1432	3682	4550
K02390	flagellar hook protein FlgE	3123	999	990	2999	4612
K02391	flagellar basal-body rod protein FlgF	5	0	0	2	29
K02392	flagellar basal-body rod protein FlgG	7560	4932	4835	7878	7881
K02393	flagellar L-ring protein precursor FlgH	269	1	0	535	284
K02394	flagellar P-ring protein precursor FlgI	278	1	0	547	291
K02395	flagellar protein FlgJ	1905	492	313	577	932
K02396	flagellar hook-associated protein 1 FlgK	5099	2175	2177	4557	4920
K02397	flagellar hook-associated protein 3 FlgL	2436	682	600	1730	2520
K02398	negative regulator of flagellin synthesis FlgM	2190	568	411	1206	1136
K02399	flagella synthesis protein FlgN	5	0	0	2	29
K02400	flagellar biosynthesis protein FlhA	3931	1884	1404	3603	4320
K02401	flagellar biosynthetic protein FlhB	1584	922	892	2440	4315
K02402	flagellar transcriptional activator FlhC	5	0	0	2	29
K02403	flagellar transcriptional activator FlhD	5	1	1	2	29
K02404	flagellar biosynthesis protein FlhF	2175	427	275	1157	1147
K02405	RNA polymerase sigma factor for flagellar operon FliA	3958	1892	1452	3719	4599
K02406	flagellin	12980	5939	5589	10355	8272
K02407	flagellar hook-associated protein 2	4147	1287	1137	3698	3147
K02408	flagellar hook-basal body complex protein FliE	3950	1891	1449	3711	4590
K02409	flagellar M-ring protein FliF	3611	1684	1182	3118	3035
K02410	flagellar motor switch protein FliG	3950	1891	1449	3711	4590
K02411	flagellar assembly protein FliH	1898	1622	1051	2355	2078
K02412	flagellum-specific ATP synthase [EC:7.4.2.8]	2338	1844	1373	3586	3963
K02413	flagellar FliJ protein	3878	1839	1355	3519	4238
K02414	flagellar hook-length control protein FliK	1852	47	77	635	841
K02415	flagellar FliL protein	550	50	38	1118	488
K02416	flagellar motor switch protein FliM	3950	1891	1449	3711	4590
K02417	flagellar motor switch protein FliN/FliY	3805	1941	1373	3303	3386
K02418	flagellar protein FliO/FliZ	2552	849	843	1701	3726
K02419	flagellar biosynthetic protein FliP	3950	1891	1449	3711	4590
K02420	flagellar biosynthetic protein FliQ	3931	1884	1403	3602	4320
K02421	flagellar biosynthetic protein FliR	1584	922	892	2440	4315
K02422	flagellar protein FliS	6281	3333	2864	5965	5529
K02423	flagellar protein FliT	5	0	0	2	29
K02424	L-cystine transport system substrate-binding protein	1	0	0	1	0
K02425	regulator of sigma S factor FliZ	5	0	0	2	28
K02426	cysteine desulfuration protein SufE	500	1718	1476	655	694
K02427	23S rRNA (uridine2552-2'-O)-methyltransferase [EC:2.1.1.166]	267	52	43	521	217
K02428	XTP/dITP diphosphohydrolase [EC:3.6.1.66]	798	2204	2221	1229	929
K02429	MFS transporter, FHS family, L-fucose permease	1116	1203	1097	1408	1509
K02430	DeoR family transcriptional regulator, L-fucose operon activator	4	0	0	1	28
K02431	L-fucose mutarotase [EC:5.1.3.29]	4690	7244	7375	1341	2070
K02433	aspartyl-tRNA(Asn)/glutamyl-tRNA(Gln) amidotransferase subunit A [EC:6.3.5.6 6.3.5.7]	18354	22820	23044	10785	11046
K02434	aspartyl-tRNA(Asn)/glutamyl-tRNA(Gln) amidotransferase subunit B [EC:6.3.5.6 6.3.5.7]	18166	22939	23201	10458	10699
K02435	aspartyl-tRNA(Asn)/glutamyl-tRNA(Gln) amidotransferase subunit C [EC:6.3.5.6 6.3.5.7]	17720	22278	21884	10095	9655
K02436	DeoR family transcriptional regulator, galactitol utilization operon repressor	110	268	286	192	207
K02437	glycine cleavage system H protein	2383	4658	4277	3582	2895
K02438	glycogen debranching enzyme [EC:3.2.1.196]	10922	11728	11506	6248	4574
K02439	thiosulfate sulfurtransferase [EC:2.8.1.1]	3980	5206	5025	253	620
K02440	glycerol uptake facilitator protein	2807	2108	1921	1234	2847
K02441	GlpG protein	5	0	0	2	29
K02443	glycerol uptake operon antiterminator	1986	2811	3103	1846	1885
K02444	DeoR family transcriptional regulator, glycerol-3-phosphate regulon repressor	4738	5880	6559	757	1538
K02445	MFS transporter, OPA family, glycerol-3-phosphate transporter	249	1461	1352	532	1475
K02446	fructose-1,6-bisphosphatase II [EC:3.1.3.11]	1054	1632	1381	1146	247
K02450	general secretion pathway protein A	1	0	0	1	0
K02452	general secretion pathway protein C	5	0	0	2	29
K02453	general secretion pathway protein D	30	3389	2788	51	38
K02454	general secretion pathway protein E [EC:7.4.2.8]	30	2273	1869	41	45
K02455	general secretion pathway protein F	21	1158	951	20	32
K02456	general secretion pathway protein G	68	2329	1939	81	96
K02457	general secretion pathway protein H	5	0	0	2	29
K02458	general secretion pathway protein I	5	0	0	2	29
K02459	general secretion pathway protein J	5	0	0	2	29
K02460	general secretion pathway protein K	5	0	0	2	29
K02461	general secretion pathway protein L	5	0	0	2	29
K02462	general secretion pathway protein M	5	0	0	2	29
K02464	general secretion pathway protein O [EC:3.4.23.43 2.1.1.-]	4	0	0	1	28
K02466	glucitol operon activator protein	41	43	57	4	7
K02467	arabinose 5-phosphate isomerase [EC:5.3.1.13]	1	0	0	1	0
K02468	DeoR family transcriptional regulator, glucitol operon repressor	38	1	10	4	7
K02469	DNA gyrase subunit A [EC:5.6.2.2]	24639	26582	26236	15488	10287
K02470	DNA gyrase subunit B [EC:5.6.2.2]	25283	26857	26492	16005	11391
K02471	vitamin B12/bleomycin/antimicrobial peptide transport system ATP-binding/permease protein	19	1127	941	13	29
K02472	UDP-N-acetyl-D-mannosaminuronic acid dehydrogenase [EC:1.1.1.336]	614	51	55	549	99
K02474	UDP-N-acetyl-D-galactosamine dehydrogenase [EC:1.1.1.-]	996	807	839	1618	2159
K02475	two-component system, CitB family, response regulator	4	22	10	7	7
K02476	two-component system, CitB family, sensor kinase [EC:2.7.13.3]	4	22	10	7	7
K02477	two-component system, LytTR family, response regulator	5721	9372	9341	1695	2804
K02478	two-component system, LytTR family, sensor kinase [EC:2.7.13.3]	260	462	398	67	30
K02479	two-component system, NarL family, response regulator	6	1117	924	17	4
K02480	two-component system, NarL family, sensor kinase [EC:2.7.13.3]	0	1	1	0	0
K02481	two-component system, NtrC family, response regulator	1863	1888	1604	1736	1411
K02482	two-component system, NtrC family, sensor kinase [EC:2.7.13.3]	472	1116	919	1025	369
K02483	two-component system, OmpR family, response regulator	4846	8121	7586	1635	1969
K02484	two-component system, OmpR family, sensor kinase [EC:2.7.13.3]	609	846	1106	784	955
K02485	two-component system, response regulator	5	1	0	2	28
K02487	--	5	0	0	2	28
K02488	two-component system, cell cycle response regulator [EC:2.7.7.65]	11	1	0	14	6
K02490	two-component system, response regulator, stage 0 sporulation protein F	17	6	12	38	13
K02492	glutamyl-tRNA reductase [EC:1.2.1.70]	7737	10479	10265	4507	2635
K02493	release factor glutamine methyltransferase [EC:2.1.1.297]	13059	14559	14669	8763	6742
K02494	outer membrane lipoprotein LolB	5	0	0	2	29
K02495	oxygen-independent coproporphyrinogen III oxidase [EC:1.3.98.3]	25252	28745	28317	15403	10322
K02496	uroporphyrin-III C-methyltransferase [EC:2.1.1.107]	5	0	0	2	29
K02497	HemX protein	10	1	1	5	3
K02498	HemY protein	5	0	0	2	29
K02499	tetrapyrrole methylase family protein / MazG family protein	1899	2227	1418	2046	651
K02500	imidazole glycerol-phosphate synthase subunit HisF [EC:4.3.2.10]	13318	15048	15174	8556	5554
K02501	imidazole glycerol-phosphate synthase subunit HisH [EC:4.3.2.10]	13289	14564	14406	8520	5491
K02502	ATP phosphoribosyltransferase regulatory subunit	11351	11783	12309	6052	4322
K02503	histidine triad (HIT) family protein	13073	14996	15110	8493	6837
K02504	protein transport protein HofB	5	0	0	2	29
K02505	protein transport protein HofC	5	0	0	2	29
K02506	leader peptidase HopD [EC:3.4.23.43]	1	4	0	2	1
K02507	protein transport protein HofQ	5	0	0	2	29
K02508	AraC family transcriptional regulator, 4-hydroxyphenylacetate 3-monooxygenase operon regulatory protein	5	0	0	2	28
K02509	2-oxo-hept-3-ene-1,7-dioate hydratase [EC:4.2.1.-]	16	11	16	162	304
K02510	4-hydroxy-2-oxoheptanedioate aldolase [EC:4.1.2.52]	308	2479	2347	656	344
K02511	MFS transporter, ACS family, 4-hydroxyphenylacetate permease	5	0	0	2	28
K02517	Kdo2-lipid IVA lauroyltransferase/acyltransferase [EC:2.3.1.241 2.3.1.-]	703	616	579	686	808
K02518	translation initiation factor IF-1	13364	14864	14497	8893	6846
K02519	translation initiation factor IF-2	12799	14879	14933	8350	6647
K02520	translation initiation factor IF-3	13319	15077	15090	8996	6791
K02521	LysR family transcriptional regulator, positive regulator for ilvC	5	0	0	2	29
K02523	octaprenyl-diphosphate synthase [EC:2.5.1.90]	795	1789	1519	1212	959
K02525	LacI family transcriptional regulator, kdg operon repressor	2	1	1	78	135
K02526	2-keto-3-deoxygluconate permease	275	1085	1030	198	146
K02527	3-deoxy-D-manno-octulosonic-acid transferase [EC:2.4.99.12 2.4.99.13 2.4.99.14 2.4.99.15]	711	1763	1518	699	808
K02528	16S rRNA (adenine1518-N6/adenine1519-N6)-dimethyltransferase [EC:2.1.1.182]	13167	15347	15376	9040	7043
K02529	LacI family transcriptional regulator	60632	62264	63217	38387	38665
K02530	DeoR family transcriptional regulator, lactose phosphotransferase system repressor	118	141	252	210	697
K02531	transcriptional antiterminator	0	0	0	32	550
K02532	MFS transporter, OHS family, lactose permease	18	19	14	194	718
K02533	tRNA/rRNA methyltransferase [EC:2.1.1.-]	277	52	43	534	224
K02535	UDP-3-O-[3-hydroxymyristoyl] N-acetylglucosamine deacetylase [EC:3.5.1.108]	711	1785	1519	706	844
K02536	UDP-3-O-[3-hydroxymyristoyl] glucosamine N-acyltransferase [EC:2.3.1.191]	752	2910	2449	746	859
K02538	activator of the mannose operon, transcriptional antiterminator	12	38	22	6	5
K02547	methicillin resistance protein	6430	8323	8380	2549	789
K02548	1,4-dihydroxy-2-naphthoate polyprenyltransferase [EC:2.5.1.74]	2350	3680	3460	2717	4694
K02549	O-succinylbenzoate synthase [EC:4.2.1.113]	38	1152	933	54	50
K02551	2-succinyl-5-enolpyruvyl-6-hydroxy-3-cyclohexene-1-carboxylate synthase [EC:2.2.1.9]	639	1857	1708	690	672
K02552	menaquinone-specific isochorismate synthase [EC:5.4.4.2]	20	1140	930	35	38
K02553	regulator of ribonuclease activity A	5	7	2	6	32
K02554	2-keto-4-pentenoate hydratase [EC:4.2.1.80]	0	0	1	0	0
K02556	chemotaxis protein MotA	2724	2178	1605	3616	3890
K02557	chemotaxis protein MotB	6801	7817	7043	4404	4805
K02558	UDP-N-acetylmuramate: L-alanyl-gamma-D-glutamyl-meso-diaminopimelate ligase [EC:6.3.2.45]	18	2271	1870	27	48
K02560	lauroyl-Kdo2-lipid IVA myristoyltransferase [EC:2.3.1.243]	5	0	0	2	29
K02562	mannitol operon repressor	1	0	0	1	1
K02563	UDP-N-acetylglucosamine--N-acetylmuramyl-(pentapeptide) pyrophosphoryl-undecaprenol N-acetylglucosamine transferase [EC:2.4.1.227]	13873	15044	15150	9442	7043
K02564	glucosamine-6-phosphate deaminase [EC:3.5.99.6]	13140	15389	15979	8039	6695
K02565	N-acetylglucosamine repressor	5	0	0	2	28
K02566	NagD protein	148	1451	1575	161	48
K02567	nitrate reductase (cytochrome) [EC:1.9.6.1]	143	533	812	564	219
K02568	nitrate reductase (cytochrome), electron transfer subunit	36	486	769	49	94
K02569	cytochrome c-type protein NapC	264	47	43	518	216
K02570	periplasmic nitrate reductase NapD	119	486	787	555	215
K02572	ferredoxin-type protein NapF	4	0	0	1	28
K02573	ferredoxin-type protein NapG	143	533	812	564	219
K02574	ferredoxin-type protein NapH	3819	6361	7095	821	402
K02575	MFS transporter, NNP family, nitrate/nitrite transporter	207	1644	1757	147	297
K02584	Nif-specific regulatory protein	268	46	38	543	205
K02585	nitrogen fixation protein NifB	599	595	357	676	389
K02586	nitrogenase molybdenum-iron protein alpha chain [EC:1.18.6.1]	650	888	633	959	534
K02587	nitrogenase molybdenum-cofactor synthesis protein NifE	653	1051	692	1102	548
K02588	nitrogenase iron protein NifH	9186	11736	10708	5754	1593
K02589	nitrogen regulatory protein PII 1	596	806	705	1128	1626
K02590	nitrogen regulatory protein PII 2	596	806	705	1128	1626
K02591	nitrogenase molybdenum-iron protein beta chain [EC:1.18.6.1]	922	1257	817	1402	787
K02592	nitrogenase molybdenum-iron protein NifN	331	546	371	555	278
K02594	homocitrate synthase NifV [EC:2.3.3.14]	601	1011	770	668	285
K02596	nitrogen fixation protein NifX	49	135	136	102	15
K02598	nitrite transporter	4766	7404	7413	565	174
K02600	transcription termination/antitermination protein NusA	13324	14974	14774	9013	7055
K02601	transcription termination/antitermination protein NusG	14218	16982	17880	10007	7858
K02609	ring-1,2-phenylacetyl-CoA epoxidase subunit PaaA [EC:1.14.13.149]	5	2	1	5	32
K02610	ring-1,2-phenylacetyl-CoA epoxidase subunit PaaB	5	2	1	5	32
K02611	ring-1,2-phenylacetyl-CoA epoxidase subunit PaaC [EC:1.14.13.149]	5	2	1	5	32
K02612	ring-1,2-phenylacetyl-CoA epoxidase subunit PaaD	5	2	1	5	32
K02613	ring-1,2-phenylacetyl-CoA epoxidase subunit PaaE	5	2	1	5	32
K02614	acyl-CoA thioesterase [EC:3.1.2.-]	1658	1631	1933	1794	1607
K02615	3-oxo-5,6-didehydrosuberyl-CoA/3-oxoadipyl-CoA thiolase [EC:2.3.1.223 2.3.1.174]	5	0	0	2	28
K02616	phenylacetic acid degradation operon negative regulatory protein	5	0	0	2	28
K02617	phenylacetic acid degradation protein	1	0	0	1	0
K02618	oxepin-CoA hydrolase / 3-oxo-5,6-dehydrosuberyl-CoA semialdehyde dehydrogenase [EC:3.3.2.12 1.2.1.91]	5	2	1	5	32
K02619	4-amino-4-deoxychorismate lyase [EC:4.1.3.38]	918	1050	953	725	722
K02621	topoisomerase IV subunit A [EC:5.6.2.2]	1174	1945	2120	1616	2102
K02622	topoisomerase IV subunit B [EC:5.6.2.2]	1174	1945	2120	1616	2102
K02624	IclR family transcriptional regulator, pca regulon regulatory protein	84	1	1	507	124
K02626	arginine decarboxylase [EC:4.1.1.19]	12	37	27	20	8
K02639	ferredoxin	8	1	0	12	6
K02647	carbohydrate diacid regulator	20853	22475	22807	11305	9103
K02650	type IV pilus assembly protein PilA	1897	1883	1608	1746	829
K02651	pilus assembly protein Flp/PilA	208	52	40	10	91
K02652	type IV pilus assembly protein PilB	2724	6368	6062	2630	3223
K02653	type IV pilus assembly protein PilC	4791	8098	8033	4440	4116
K02654	leader peptidase (prepilin peptidase) / N-methyltransferase [EC:3.4.23.43 2.1.1.-]	21823	27428	27023	11808	11073
K02655	type IV pilus assembly protein PilE	66	0	0	0	17
K02657	twitching motility two-component system response regulator PilG	0	1	0	0	0
K02658	twitching motility two-component system response regulator PilH	0	1	0	0	0
K02660	twitching motility protein PilJ	0	1	0	0	0
K02662	type IV pilus assembly protein PilM	1579	3374	2955	1684	1756
K02663	type IV pilus assembly protein PilN	21	158	98	23	14
K02664	type IV pilus assembly protein PilO	17	3	6	31	13
K02666	type IV pilus assembly protein PilQ	25	42	32	20	16
K02667	two-component system, NtrC family, response regulator PilR	0	4	0	1	0
K02669	twitching motility protein PilT	6045	8821	9040	4557	3937
K02679	prepilin peptidase dependent protein A	4	0	0	1	28
K02680	prepilin peptidase dependent protein B	5	0	0	2	29
K02681	prepilin peptidase dependent protein C	1	0	0	1	1
K02682	prepilin peptidase dependent protein D	5	0	0	2	29
K02686	primosomal replication protein N	12	6	11	3	29
K02687	ribosomal protein L11 methyltransferase [EC:2.1.1.-]	12636	14299	13678	8300	6922
K02688	transcriptional regulator, propionate catabolism operon regulatory protein	117	58	46	523	172
K02691	photosystem I subunit VII	32	486	787	47	66
K02703	photosystem II P680 reaction center D1 protein [EC:1.10.3.9]	8	1	0	12	6
K02742	SprT protein	5	0	0	2	29
K02744	N-acetylgalactosamine PTS system EIIA component [EC:2.7.1.-]	893	982	2493	384	863
K02745	N-acetylgalactosamine PTS system EIIB component [EC:2.7.1.-]	155	339	1062	106	154
K02746	N-acetylgalactosamine PTS system EIIC component	183	476	1763	112	173
K02747	N-acetylgalactosamine PTS system EIID component	169	401	1408	105	153
K02750	alpha-glucoside PTS system EIICB component [EC:2.7.1.208 2.7.1.-]	491	348	486	91	572
K02753	beta-glucoside (arbutin/salicin/cellobiose) PTS system EIICB component [EC:2.7.1.-]	28	152	30	4	2
K02755	beta-glucoside PTS system EIIA component [EC:2.7.1.-]	2	2	3	2	2
K02756	--	0	0	0	1	0
K02757	beta-glucoside PTS system EIICBA component [EC:2.7.1.-]	10307	12004	14331	5710	4921
K02759	cellobiose PTS system EIIA component [EC:2.7.1.196 2.7.1.205]	4380	3552	7605	2322	2733
K02760	cellobiose PTS system EIIB component [EC:2.7.1.196 2.7.1.205]	5077	4600	8494	2649	3000
K02761	cellobiose PTS system EIIC component	3634	4994	8518	3231	5600
K02763	--	28	69	350	7	3
K02764	--	10	1	0	5	3
K02765	D-glucosamine PTS system EIICBA component [EC:2.7.1.-]	9141	8685	8547	4963	1612
K02768	fructose PTS system EIIA component [EC:2.7.1.202]	1295	1087	2575	239	344
K02769	fructose PTS system EIIB component [EC:2.7.1.202]	507	358	1172	105	123
K02770	fructose PTS system EIIBC or EIIC component [EC:2.7.1.202]	12021	12180	12188	6229	3977
K02771	fructose PTS system EIID component	543	227	332	64	14
K02773	galactitol PTS system EIIA component [EC:2.7.1.200]	1834	1846	3053	538	544
K02774	galactitol PTS system EIIB component [EC:2.7.1.200]	2392	1877	3555	627	528
K02775	galactitol PTS system EIIC component	1996	1263	2451	448	417
K02777	sugar PTS system EIIA component [EC:2.7.1.-]	260	758	1066	442	1354
K02778	glucose PTS system EIIB component [EC:2.7.1.199]	1	0	0	1	1
K02779	glucose PTS system EIICB or EIICBA component [EC:2.7.1.199]	49	1163	950	351	824
K02781	glucitol/sorbitol PTS system EIIA component [EC:2.7.1.198]	1640	1618	2332	572	837
K02782	glucitol/sorbitol PTS system EIIB component [EC:2.7.1.198]	0	0	0	1	5
K02783	glucitol/sorbitol PTS system EIIC component	1524	2152	3055	542	871
K02784	phosphocarrier protein HPr	5	0	0	3	33
K02786	lactose PTS system EIIA component [EC:2.7.1.207]	152	293	282	60	559
K02788	lactose PTS system EIICB component [EC:2.7.1.207]	116	141	252	55	558
K02790	--	4	0	0	1	28
K02791	maltose/glucose PTS system EIICB component [EC:2.7.1.199 2.7.1.208]	1173	1193	967	1318	406
K02793	mannose PTS system EIIA component [EC:2.7.1.191]	6852	8982	16689	2353	3377
K02794	mannose PTS system EIIAB component [EC:2.7.1.191]	8578	11851	21755	3219	5999
K02795	mannose PTS system EIIC component	3824	5122	14287	2633	5224
K02796	mannose PTS system EIID component	7349	10910	19187	2753	4706
K02798	mannitol PTS system EIIA component [EC:2.7.1.197]	1383	869	1381	765	100
K02800	mannitol PTS system EIICBA or EIICB component [EC:2.7.1.197]	1934	1157	2058	868	187
K02804	N-acetylglucosamine PTS system EIICBA or EIICB component [EC:2.7.1.193]	1476	870	1121	950	2297
K02805	dTDP-4-amino-4,6-dideoxygalactose transaminase [EC:2.6.1.59]	4752	6961	7162	968	1399
K02806	nitrogen PTS system EIIA component [EC:2.7.1.-]	249	213	498	122	115
K02809	--	10	1	0	6	3
K02810	sucrose PTS system EIIBCA or EIIBC component [EC:2.7.1.211]	5728	7180	7080	2221	2499
K02814	sorbose PTS system EIIC component	431	105	88	48	12
K02815	sorbose PTS system EIID component	431	105	88	48	16
K02818	--	10	1	0	5	3
K02819	trehalose PTS system EIIBC or EIIBCA component [EC:2.7.1.201]	302	371	607	542	1474
K02821	ascorbate PTS system EIIA or EIIAB component [EC:2.7.1.194]	1213	1166	2740	664	1520
K02822	ascorbate PTS system EIIB component [EC:2.7.1.194]	1501	1068	2593	859	1718
K02823	dihydroorotate dehydrogenase electron transfer subunit	12823	13876	14160	7982	5523
K02824	uracil permease	8443	7401	8150	7287	5732
K02825	pyrimidine operon attenuation protein / uracil phosphoribosyltransferase [EC:2.4.2.9]	1481	2881	2952	2088	1406
K02826	cytochrome aa3-600 menaquinol oxidase subunit II [EC:7.1.1.5]	10	1	1	5	3
K02827	cytochrome aa3-600 menaquinol oxidase subunit I [EC:7.1.1.5]	10	1	1	5	3
K02828	cytochrome aa3-600 menaquinol oxidase subunit III [EC:7.1.1.5]	10	1	1	5	2
K02829	cytochrome aa3-600 menaquinol oxidase subunit IV [EC:7.1.1.5]	10	1	1	5	3
K02834	ribosome-binding factor A	13081	15000	15092	8498	6868
K02835	peptide chain release factor 1	13333	15042	15142	9013	7055
K02836	peptide chain release factor 2	13333	15037	15142	8911	7021
K02837	peptide chain release factor 3	10246	13339	13079	6908	5336
K02838	ribosome recycling factor	13333	15042	15142	9013	7055
K02839	peptide chain release factor	211	115	189	470	1358
K02840	UDP-D-galactose:(glucosyl)LPS alpha-1,6-D-galactosyltransferase [EC:2.4.1.-]	2	0	0	294	1370
K02841	heptosyltransferase I [EC:2.4.-.-]	41	1121	930	38	100
K02843	heptosyltransferase II [EC:2.4.-.-]	237	119	80	66	227
K02844	UDP-glucose:(heptosyl)LPS alpha-1,3-glucosyltransferase [EC:2.4.1.-]	174	1157	950	21	95
K02846	N-methyl-L-tryptophan oxidase [EC:1.5.3.-]	1	0	0	1	0
K02847	O-antigen ligase [EC:2.4.1.-]	5	0	0	2	28
K02848	heptose I phosphotransferase [EC:2.7.1.-]	4	0	0	1	28
K02849	heptosyltransferase III [EC:2.4.-.-]	12	1121	930	13	29
K02851	UDP-GlcNAc:undecaprenyl-phosphate/decaprenyl-phosphate GlcNAc-1-phosphate transferase [EC:2.7.8.33 2.7.8.35]	5	0	0	2	29
K02852	UDP-N-acetyl-D-mannosaminouronate:lipid I N-acetyl-D-mannosaminouronosyltransferase [EC:2.4.1.180]	38	35	22	7	38
K02853	enterobacterial common antigen polymerase [EC:2.4.1.-]	8	34	22	3	30
K02854	AraC family transcriptional regulator, L-rhamnose operon transcriptional activator RhaR	1	0	0	1	0
K02855	AraC family transcriptional regulator, L-rhamnose operon regulatory protein RhaS	1	14	11	78	43
K02856	L-rhamnose-H+ transport protein	73	53	29	32	37
K02858	3,4-dihydroxy 2-butanone 4-phosphate synthase [EC:4.1.99.12]	419	44	33	522	290
K02859	riboflavin biosynthesis RibT protein	4	3	3	296	1371
K02860	16S rRNA processing protein RimM	13331	13853	14148	8993	7010
K02862	putative membrane protein	0	0	1	0	0
K02863	large subunit ribosomal protein L1	13333	14991	15086	9012	7051
K02864	large subunit ribosomal protein L10	11722	14992	15047	8887	6428
K02867	large subunit ribosomal protein L11	13333	15042	15142	9013	7055
K02871	large subunit ribosomal protein L13	13029	14745	14602	8746	6764
K02874	large subunit ribosomal protein L14	13333	13911	14212	8927	7013
K02876	large subunit ribosomal protein L15	13315	15035	15096	8904	6785
K02878	large subunit ribosomal protein L16	13333	15041	15142	9013	7055
K02879	large subunit ribosomal protein L17	13240	14938	14911	9000	7053
K02881	large subunit ribosomal protein L18	13333	15038	15142	9012	7055
K02884	large subunit ribosomal protein L19	13333	15042	15142	9013	7055
K02886	large subunit ribosomal protein L2	13333	15042	15142	9013	7055
K02887	large subunit ribosomal protein L20	12799	14942	15014	8481	7031
K02888	large subunit ribosomal protein L21	13858	15039	15161	9529	7069
K02890	large subunit ribosomal protein L22	13333	15042	15142	9013	7055
K02892	large subunit ribosomal protein L23	13333	15042	15142	9013	7055
K02895	large subunit ribosomal protein L24	12902	14918	15042	8888	7001
K02897	large subunit ribosomal protein L25	5488	8004	7343	1676	1009
K02899	large subunit ribosomal protein L27	13845	15038	15121	9434	6805
K02902	large subunit ribosomal protein L28	13016	14287	13808	8634	6467
K02904	large subunit ribosomal protein L29	12902	13821	14135	8956	7044
K02906	large subunit ribosomal protein L3	13333	14991	15086	9012	7051
K02907	large subunit ribosomal protein L30	13137	13664	13518	8842	6936
K02909	large subunit ribosomal protein L31	13865	15002	15121	9545	7099
K02911	large subunit ribosomal protein L32	13276	13829	13790	8889	6771
K02913	large subunit ribosomal protein L33	13040	14791	14958	9398	7230
K02914	large subunit ribosomal protein L34	13727	14768	14996	9426	6959
K02916	large subunit ribosomal protein L35	13330	14995	15095	9012	7055
K02919	large subunit ribosomal protein L36	8216	11700	11839	5302	4405
K02926	large subunit ribosomal protein L4	13333	14991	15067	9012	7051
K02931	large subunit ribosomal protein L5	11291	14890	14977	8841	6417
K02933	large subunit ribosomal protein L6	13332	14990	15086	9012	7051
K02935	large subunit ribosomal protein L7/L12	13333	15042	15142	9013	7055
K02939	large subunit ribosomal protein L9	13333	15042	15142	9013	7055
K02945	small subunit ribosomal protein S1	11458	12824	13049	6982	6828
K02946	small subunit ribosomal protein S10	13324	14955	14762	8904	6465
K02948	small subunit ribosomal protein S11	13333	15027	15112	8936	7013
K02950	small subunit ribosomal protein S12	13314	14984	15022	8903	6780
K02952	small subunit ribosomal protein S13	13333	15042	15124	9013	7055
K02954	small subunit ribosomal protein S14	13341	14997	14802	9113	7200
K02956	small subunit ribosomal protein S15	13333	15037	15142	9012	7055
K02959	small subunit ribosomal protein S16	13332	13875	14167	9002	7051
K02961	small subunit ribosomal protein S17	11254	14753	14876	8600	6096
K02963	small subunit ribosomal protein S18	13330	14995	15095	9012	7055
K02965	small subunit ribosomal protein S19	13329	14995	15077	9012	7055
K02967	small subunit ribosomal protein S2	13333	14991	15067	9012	7051
K02968	small subunit ribosomal protein S20	12510	14918	14978	8738	6155
K02970	small subunit ribosomal protein S21	13264	14408	13929	8857	6896
K02972	stationary-phase-induced ribosome-associated protein	1	0	0	1	0
K02982	small subunit ribosomal protein S3	13126	14927	14953	8545	5725
K02986	small subunit ribosomal protein S4	13588	15503	15521	9077	7056
K02988	small subunit ribosomal protein S5	13315	15035	15096	8904	6785
K02990	small subunit ribosomal protein S6	13311	14893	14677	8948	6939
K02992	small subunit ribosomal protein S7	12548	14921	15024	8859	6454
K02994	small subunit ribosomal protein S8	13333	15038	15142	9012	7055
K02996	small subunit ribosomal protein S9	11290	14835	14902	8838	6412
K03040	DNA-directed RNA polymerase subunit alpha [EC:2.7.7.6]	11816	15094	15278	8901	6431
K03043	DNA-directed RNA polymerase subunit beta [EC:2.7.7.6]	12643	14857	14490	8325	6690
K03046	DNA-directed RNA polymerase subunit beta' [EC:2.7.7.6]	13286	15021	15085	8803	6671
K03048	DNA-directed RNA polymerase subunit delta	123	149	258	424	1416
K03060	DNA-directed RNA polymerase subunit omega [EC:2.7.7.6]	12612	14172	13869	8123	6055
K03070	preprotein translocase subunit SecA [EC:7.4.2.8]	13440	16268	16276	8966	6930
K03071	preprotein translocase subunit SecB	43	6	11	8	32
K03072	preprotein translocase subunit SecD	1161	1167	905	1637	1073
K03073	preprotein translocase subunit SecE	12772	13833	13834	8349	6998
K03074	preprotein translocase subunit SecF	1277	1401	1366	1998	1586
K03075	preprotein translocase subunit SecG	11269	14841	14866	8732	6146
K03076	preprotein translocase subunit SecY	13420	15091	15256	8923	6787
K03077	L-ribulose-5-phosphate 4-epimerase [EC:5.1.3.4]	562	1474	1144	116	114
K03078	3-dehydro-L-gulonate-6-phosphate decarboxylase [EC:4.1.1.85]	1	0	0	1	1
K03079	L-ribulose-5-phosphate 3-epimerase [EC:5.1.3.22]	256	683	1158	363	414
K03080	--	1	0	0	1	0
K03081	--	5	20	9	6	5
K03082	--	437	1240	1016	63	17
K03086	RNA polymerase primary sigma factor	15280	17733	17771	10467	8770
K03087	RNA polymerase nonessential primary-like sigma factor	13	6	1	15	37
K03088	RNA polymerase sigma-70 factor, ECF subfamily	112887	149393	139454	74157	55515
K03089	RNA polymerase sigma-32 factor	275	48	43	532	223
K03090	RNA polymerase sigma-B factor	595	1015	771	629	279
K03091	RNA polymerase sporulation-specific sigma factor	49112	53960	53245	29921	19962
K03092	RNA polymerase sigma-54 factor	3772	5838	6147	3525	2057
K03093	RNA polymerase sigma factor	1085	1574	958	1432	793
K03095	SprT-like protein	19	25	14	307	1380
K03098	apolipoprotein D and lipocalin family protein	428	2748	2329	623	606
K03100	signal peptidase I [EC:3.4.21.89]	31259	35488	35809	18099	13634
K03101	signal peptidase II [EC:3.4.23.36]	13801	16209	16336	9675	8534
K03106	signal recognition particle subunit SRP54 [EC:3.6.5.4]	13324	15042	15142	9013	7054
K03110	fused signal recognition particle receptor	13321	15039	15123	9002	7052
K03111	single-strand DNA-binding protein	26199	31470	31863	18084	12684
K03112	DamX protein	5	0	0	2	28
K03113	translation initiation factor 1	477	1730	1473	631	674
K03116	sec-independent protein translocase protein TatA	1135	2772	3125	1878	1298
K03117	sec-independent protein translocase protein TatB	301	54	49	556	301
K03118	sec-independent protein translocase protein TatC	865	2286	2318	1301	1048
K03119	taurine dioxygenase [EC:1.14.11.17]	1	1	0	1	1
K03124	transcription initiation factor TFIIB	0	22	0	6	36
K03146	cysteine-dependent adenosine diphosphate thiazole synthase [EC:2.4.2.60]	5	34	22	4	19
K03147	phosphomethylpyrimidine synthase [EC:4.1.99.17]	10998	13209	13646	5791	4089
K03148	sulfur carrier protein ThiS adenylyltransferase [EC:2.7.7.73]	1155	1245	749	1712	683
K03149	thiazole synthase [EC:2.8.1.10]	9249	10703	9983	3945	1260
K03150	2-iminoacetate synthase [EC:4.1.99.19]	17278	19900	19930	7718	4663
K03151	tRNA uracil 4-sulfurtransferase [EC:2.8.1.4]	12527	13270	13617	7797	6145
K03152	protein deglycase [EC:3.5.1.124]	13677	13430	13505	9359	8004
K03153	glycine oxidase [EC:1.4.3.19]	10	8	3	9	7
K03154	sulfur carrier protein	15070	16797	15925	4495	2219
K03168	DNA topoisomerase I [EC:5.6.2.1]	12759	12725	12890	8732	6786
K03169	DNA topoisomerase III [EC:5.6.2.1]	29422	36485	36180	17946	14216
K03170	reverse gyrase [EC:5.6.2.2 3.6.4.12]	0	22	0	6	36
K03177	tRNA pseudouridine55 synthase [EC:5.4.99.25]	13303	15039	15122	8988	6984
K03179	4-hydroxybenzoate polyprenyltransferase [EC:2.5.1.39]	703	1630	1402	1164	908
K03181	chorismate--pyruvate lyase [EC:4.1.3.40]	5	0	0	2	29
K03182	4-hydroxy-3-polyprenylbenzoate decarboxylase [EC:4.1.1.98]	1774	2261	2169	1803	2271
K03183	demethylmenaquinone methyltransferase / 2-methoxy-6-polyprenyl-1,4-benzoquinol methylase [EC:2.1.1.163 2.1.1.201]	3001	6037	6269	4263	2924
K03184	3-demethoxyubiquinol 3-hydroxylase [EC:1.14.99.60]	5	0	0	2	29
K03185	2-octaprenyl-6-methoxyphenol hydroxylase [EC:1.14.13.-]	7	1	0	4	29
K03186	flavin prenyltransferase [EC:2.5.1.129]	1795	2271	2181	1838	2327
K03187	urease accessory protein	3934	6605	6290	766	1432
K03188	urease accessory protein	3934	6605	6290	766	1432
K03189	urease accessory protein	3934	6605	6290	766	1432
K03190	urease accessory protein	3934	6605	6290	766	1432
K03191	acid-activated urea channel	3653	5236	5060	170	73
K03192	urease accessory protein	1	1116	919	11	0
K03195	type IV secretion system protein VirB10	24	47	43	9	4
K03196	type IV secretion system protein VirB11 [EC:7.4.2.8]	165	48	43	565	268
K03197	type IV secretion system protein VirB2	24	47	43	9	4
K03198	type IV secretion system protein VirB3	108	48	43	515	125
K03199	type IV secretion system protein VirB4 [EC:7.4.2.8]	27	48	43	11	4
K03200	type IV secretion system protein VirB5	24	47	43	9	4
K03201	type IV secretion system protein VirB6	2	1	0	2	0
K03203	type IV secretion system protein VirB8	10	6	11	3	1
K03204	type IV secretion system protein VirB9	26	48	43	11	4
K03205	type IV secretion system protein VirD4 [EC:7.4.2.8]	26340	28735	28741	18519	13002
K03206	azobenzene reductase [EC:1.7.1.6]	0	0	1	0	0
K03207	colanic acid biosynthesis protein WcaH [EC:3.6.1.-]	1	0	0	1	0
K03208	colanic acid biosynthesis glycosyl transferase WcaI	1	0	0	1	0
K03210	preprotein translocase subunit YajC	13209	14528	14158	8874	6919
K03212	23S rRNA (uracil747-C5)-methyltransferase [EC:2.1.1.189]	5	2	1	5	31
K03214	RNA methyltransferase, TrmH family [EC:2.1.1.-]	5	0	0	2	29
K03215	23S rRNA (uracil1939-C5)-methyltransferase [EC:2.1.1.190]	12	10	11	4	29
K03216	tRNA (cytidine/uridine-2'-O-)-methyltransferase [EC:2.1.1.207]	12770	13930	13798	8294	6246
K03217	YidC/Oxa1 family membrane protein insertase	13864	15053	15124	9665	8144
K03218	23S rRNA (guanosine2251-2'-O)-methyltransferase [EC:2.1.1.185]	13227	14917	14908	8983	7025
K03219	type III secretion protein C	21	1158	951	19	31
K03220	type III secretion protein D	17	42	32	8	3
K03221	type III secretion protein F	17	41	32	8	3
K03222	type III secretion protein J	173	1158	951	20	94
K03223	type III secretion protein L	169	1157	950	19	66
K03224	ATP synthase in type III secretion protein N [EC:7.4.2.8]	21	1158	951	19	31
K03225	type III secretion protein Q	173	42	32	11	94
K03226	type III secretion protein R	21	1158	951	19	31
K03227	type III secretion protein S	21	1158	951	19	31
K03228	type III secretion protein T	21	1158	951	19	31
K03229	type III secretion protein U	21	1157	951	19	31
K03230	type III secretion protein V	21	1158	951	19	31
K03231	elongation factor 1-alpha	0	22	0	6	36
K03269	UDP-2,3-diacylglucosamine hydrolase [EC:3.6.1.54]	531	1721	1486	676	736
K03270	3-deoxy-D-manno-octulosonate 8-phosphate phosphatase (KDO 8-P phosphatase) [EC:3.1.3.45]	1045	1039	1084	1348	2347
K03271	D-sedoheptulose 7-phosphate isomerase [EC:5.3.1.28]	1034	1812	1764	1648	3156
K03272	D-beta-D-heptose 7-phosphate kinase / D-beta-D-heptose 1-phosphate adenosyltransferase [EC:2.7.1.167 2.7.7.70]	461	2347	2026	1578	1784
K03273	D-glycero-D-manno-heptose 1,7-bisphosphate phosphatase [EC:3.1.3.82 3.1.3.83]	346	1198	998	629	414
K03274	ADP-L-glycero-D-manno-heptose 6-epimerase [EC:5.1.3.20]	293	1163	961	553	288
K03275	UDP-glucose:(glucosyl)LPS alpha-1,3-glucosyltransferase [EC:2.4.1.-]	4	0	0	1	28
K03279	UDP-glucose:(galactosyl)LPS alpha-1,2-glucosyltransferase [EC:2.4.1.58]	57	0	0	50	142
K03281	chloride channel protein, CIC family	660	1738	1476	859	1462
K03282	large conductance mechanosensitive channel	7619	6743	6688	7220	6533
K03284	magnesium transporter	14613	17592	18180	8865	7068
K03285	general bacterial porin, GBP family	1	0	0	1	1
K03286	OmpA-OmpF porin, OOP family	265	48	43	519	217
K03287	outer membrane factor, OMF family	1329	814	736	2195	1241
K03288	MFS transporter, MHS family, citrate/tricarballylate:H+ symporter	1	0	0	1	1
K03289	MFS transporter, NHS family, nucleoside permease	22	21	3	28	30
K03291	MFS transporter, SET family, sugar efflux transporter	2	0	0	2	1
K03292	glycoside/pentoside/hexuronide:cation symporter, GPH family	22528	21635	21866	10588	8625
K03293	amino acid transporter, AAT family	2126	1048	596	4161	6386
K03294	basic amino acid/polyamine antiporter, APA family	3707	7075	6819	4052	6677
K03295	--	1001	609	622	1272	1315
K03296	hydrophobic/amphiphilic exporter-1 (mainly G- bacteria), HAE1 family	4693	10449	9264	4574	4912
K03297	small multidrug resistance pump	257	1719	1879	564	2002
K03298	drug/metabolite transporter, DME family	70	177	169	112	47
K03299	gluconate:H+ symporter, GntP family	163	1508	1476	217	313
K03300	citrate-Mg2+:H+ or citrate-Ca2+:H+ symporter, CitMHS family	351	376	283	535	1087
K03303	lactate permease	2225	2804	2740	1914	1768
K03304	tellurite resistance protein	101	42	32	515	125
K03305	proton-dependent oligopeptide transporter, POT family	600	1976	1576	1040	2139
K03306	inorganic phosphate transporter, PiT family	2549	4184	3935	3681	3594
K03307	solute:Na+ symporter, SSS family	8354	7257	6792	7163	5311
K03308	neurotransmitter:Na+ symporter, NSS family	37504	41830	43542	19320	11333
K03309	dicarboxylate/amino acid:cation (Na+ or H+) symporter, DAACS family	126	88	74	709	815
K03310	alanine or glycine:cation symporter, AGCS family	33060	34122	34158	20697	11138
K03311	branched-chain amino acid:cation transporter, LIVCS family	3608	5736	5935	3123	2844
K03312	glutamate:Na+ symporter, ESS family	6797	3674	3317	5181	2743
K03313	Na+:H+ antiporter, NhaA family	544	1059	1296	188	283
K03314	Na+:H+ antiporter, NhaB family	11	1	5	10	33
K03315	Na+:H+ antiporter, NhaC family	4814	5934	5620	4599	5334
K03316	monovalent cation:H+ antiporter, CPA1 family	64	557	849	409	1091
K03317	concentrative nucleoside transporter, CNT family	562	966	822	432	945
K03319	divalent anion:Na+ symporter, DASS family	93	1021	1618	278	1947
K03320	ammonium transporter, Amt family	1210	2763	2831	1597	1603
K03321	sulfate permease, SulP family	623	543	493	310	619
K03322	manganese transport protein	881	861	633	738	352
K03324	phosphate:Na+ symporter	22913	24405	25539	11974	8241
K03325	arsenite transporter	2033	2607	1786	2394	624
K03326	C4-dicarboxylate transporter, DcuC family	97	103	426	16	56
K03327	multidrug resistance protein, MATE family	1746	2443	2140	2832	1869
K03328	polysaccharide transporter, PST family	1109	691	652	1384	1428
K03332	fructan beta-fructosidase [EC:3.2.1.80]	435	110	92	50	14
K03333	cholesterol oxidase [EC:1.1.3.6]	0	4	0	1	0
K03335	inosose dehydratase [EC:4.2.1.44]	705	1489	1237	532	1350
K03336	3D-(3,5/4)-trihydroxycyclohexane-1,2-dione acylhydrolase (decyclizing) [EC:3.7.1.22]	667	372	308	520	1348
K03337	5-deoxy-glucuronate isomerase [EC:5.3.1.30]	683	383	316	551	1414
K03338	5-dehydro-2-deoxygluconokinase [EC:2.7.1.92]	700	424	348	559	1417
K03339	6-phospho-5-dehydro-2-deoxy-D-gluconate aldolase [EC:4.1.2.29]	0	0	0	1	1
K03340	diaminopimelate dehydrogenase [EC:1.4.1.16]	8089	10075	10198	4136	2586
K03342	para-aminobenzoate synthetase / 4-amino-4-deoxychorismate lyase [EC:2.6.1.85 4.1.3.38]	61	7	6	57	150
K03343	putrescine oxidase [EC:1.4.3.10]	0	2	1	3	2
K03346	replication initiation and membrane attachment protein	28	43	27	410	1414
K03366	meso-butanediol dehydrogenase / (S,S)-butanediol dehydrogenase / diacetyl reductase [EC:1.1.1.- 1.1.1.76 1.1.1.304]	38	12	14	362	999
K03367	D-alanine--poly(phosphoribitol) ligase subunit 1 [EC:6.1.1.13]	23	27	17	319	1384
K03379	cyclohexanone monooxygenase [EC:1.14.13.22]	0	4	0	0	0
K03380	phenol 2-monooxygenase (NADPH) [EC:1.14.13.7]	0	2	1	3	4
K03381	catechol 1,2-dioxygenase [EC:1.13.11.1]	0	1	1	0	0
K03382	hydroxydechloroatrazine ethylaminohydrolase [EC:3.5.4.43]	1557	2465	1706	1841	880
K03385	nitrite reductase (cytochrome c-552) [EC:1.7.2.2]	324	615	870	586	323
K03386	peroxiredoxin (alkyl hydroperoxide reductase subunit C) [EC:1.11.1.15]	2271	2234	2183	3104	2226
K03387	alkyl hydroperoxide reductase subunit F [EC:1.6.4.-]	1037	568	547	1167	671
K03388	heterodisulfide reductase subunit A2 [EC:1.8.7.3 1.8.98.4 1.8.98.5 1.8.98.6]	5061	6007	5708	2658	1431
K03389	heterodisulfide reductase subunit B2 [EC:1.8.7.3 1.8.98.4 1.8.98.5 1.8.98.6]	4595	6419	6416	1627	1074
K03390	heterodisulfide reductase subunit C2 [EC:1.8.7.3 1.8.98.4 1.8.98.5 1.8.98.6]	4561	5982	5702	1570	1011
K03392	aminocarboxymuconate-semialdehyde decarboxylase [EC:4.1.1.45]	17	42	33	8	3
K03394	precorrin-2/cobalt-factor-2 C20-methyltransferase [EC:2.1.1.130 2.1.1.151]	19535	21913	21707	10284	4270
K03399	cobalt-precorrin-7 (C5)-methyltransferase [EC:2.1.1.289]	276	662	538	180	139
K03402	transcriptional regulator of arginine metabolism	11700	12696	12610	7265	6137
K03404	magnesium chelatase subunit D [EC:6.6.1.1]	20	84	78	8	3
K03405	magnesium chelatase subunit I [EC:6.6.1.1]	20	84	78	8	5
K03406	methyl-accepting chemotaxis protein	47292	23824	20065	49294	36417
K03407	two-component system, chemotaxis family, sensor kinase CheA [EC:2.7.13.3]	4807	4289	3356	4019	3955
K03408	purine-binding chemotaxis protein CheW	6242	5235	4237	7182	7143
K03409	chemotaxis protein CheX	461	423	237	516	335
K03410	chemotaxis protein CheC	3708	2038	1479	3168	4301
K03411	chemotaxis protein CheD [EC:3.5.1.44]	3844	2036	1433	3064	4098
K03412	two-component system, chemotaxis family, protein-glutamate methylesterase/glutaminase [EC:3.1.1.61 3.5.1.44]	3887	3150	2107	3051	1845
K03413	two-component system, chemotaxis family, chemotaxis protein CheY	7945	5023	4179	8255	7033
K03414	chemotaxis protein CheZ	241	1	0	510	213
K03415	two-component system, chemotaxis family, chemotaxis protein CheV	2579	188	210	1921	1787
K03417	methylisocitrate lyase [EC:4.1.3.30]	4	2	1	4	32
K03423	bis-gamma-glutamylcystine reductase [EC:1.8.1.13]	28	0	0	25	71
K03424	TatD DNase family protein [EC:3.1.21.-]	14071	15861	16411	10081	9018
K03425	sec-independent protein translocase protein TatE	1	0	0	1	0
K03426	NAD+ diphosphatase [EC:3.6.1.22]	11072	11456	11798	5853	3992
K03427	type I restriction enzyme M protein [EC:2.1.1.72]	15092	16142	15664	10415	7693
K03429	processive 1,2-diacylglycerol beta-glucosyltransferase [EC:2.4.1.315]	1526	3323	3193	1855	3143
K03430	2-aminoethylphosphonate-pyruvate transaminase [EC:2.6.1.37]	2024	2567	2403	1939	1674
K03431	phosphoglucosamine mutase [EC:5.4.2.10]	13040	14554	14719	8632	7446
K03433	proteasome beta subunit [EC:3.4.25.1]	0	22	0	6	36
K03435	LacI family transcriptional regulator, fructose operon transcriptional repressor	5	0	0	2	29
K03436	DeoR family transcriptional regulator, fructose operon transcriptional repressor	12908	13638	14879	8119	8361
K03437	RNA methyltransferase, TrmH family	13022	13380	13406	8330	6624
K03438	16S rRNA (cytosine1402-N4)-methyltransferase [EC:2.1.1.199]	22440	24873	24657	12748	9269
K03439	tRNA (guanine-N7-)-methyltransferase [EC:2.1.1.33]	12988	14357	14187	8340	6750
K03442	small conductance mechanosensitive channel	12889	12996	12530	8085	6526
K03444	MFS transporter, SP family, sugar porter, other	2	8	5	1	4
K03445	MFS transporter, DHA1 family, purine ribonucleoside efflux pump	17	42	32	9	4
K03446	MFS transporter, DHA2 family, multidrug resistance protein	523	1657	1427	1129	726
K03449	MFS transporter, CP family, cyanate transporter	234	1246	1122	579	1503
K03451	betaine/carnitine transporter, BCCT family	279	429	444	142	151
K03453	bile acid:Na+ symporter, BASS family	7551	10117	9281	4192	1561
K03455	monovalent cation:H+ antiporter-2, CPA2 family	934	4093	3394	2047	2467
K03457	nucleobase:cation symporter-1, NCS1 family	569	1474	1273	612	497
K03458	nucleobase:cation symporter-2, NCS2 family	15193	18915	19503	5967	3985
K03465	thymidylate synthase (FAD) [EC:2.1.1.148]	3385	2668	2895	1850	1841
K03466	DNA segregation ATPase FtsK/SpoIIIE, S-DNA-T family	13607	15218	15255	9536	7931
K03469	ribonuclease HI [EC:3.1.26.4]	13213	14808	14496	9131	7820
K03470	ribonuclease HII [EC:3.1.26.4]	13204	14763	14791	8711	6578
K03471	ribonuclease HIII [EC:3.1.26.4]	668	1333	1550	679	67
K03472	D-erythrose 4-phosphate dehydrogenase [EC:1.2.1.72]	5	0	0	2	28
K03473	erythronate-4-phosphate dehydrogenase [EC:1.1.1.290]	474	579	554	620	643
K03474	pyridoxine 5-phosphate synthase [EC:2.6.99.2]	684	1714	1484	671	790
K03475	ascorbate PTS system EIIC component	1351	1044	2481	805	1716
K03476	L-ascorbate 6-phosphate lactonase [EC:3.1.1.-]	567	524	954	172	184
K03477	DeoR family transcriptional regulator, ulaG and ulaABCDEF operon transcriptional repressor	1	0	0	1	1
K03478	chitin disaccharide deacetylase [EC:3.5.1.105]	333	304	783	486	1361
K03480	transcriptional antiterminator	7195	7948	7999	3491	1056
K03481	RpiR family transcriptional regulator, glv operon transcriptional regulator	625	617	712	369	1438
K03482	GntR family transcriptional regulator, glv operon transcriptional regulator	1	0	0	1	0
K03483	mannitol operon transcriptional antiterminator	839	797	1005	233	48
K03484	LacI family transcriptional regulator, sucrose operon repressor	15284	17657	17143	5840	5476
K03485	LacI family transcriptional regulator, trehalose operon repressor	5	0	0	2	28
K03486	GntR family transcriptional regulator, trehalose operon transcriptional repressor	301	390	616	574	1996
K03487	LacI family transcriptional regulator, asc operon repressor	1	0	0	1	0
K03488	beta-glucoside operon transcriptional antiterminator	5798	7811	9281	1574	2840
K03489	GntR family transcriptional regulator, transcriptional regulator of bglA	521	942	808	346	1236
K03490	AraC family transcriptional regulator, dual regulator of chb operon	215	117	190	478	1387
K03491	lichenan operon transcriptional antiterminator	2070	2734	6363	678	582
K03492	GntR family transcriptional regulator	64	173	156	481	1393
K03493	transcriptional antiterminator	3	3	3	3	4
K03495	tRNA uridine 5-carboxymethylaminomethyl modification enzyme	13830	14551	14378	9490	7005
K03496	chromosome partitioning protein	42584	46240	47645	23583	18827
K03497	ParB family transcriptional regulator, chromosome partitioning protein	38109	42037	41956	24080	18088
K03498	trk system potassium uptake protein	29698	33068	33290	15997	11150
K03499	trk system potassium uptake protein	31879	36609	37626	18676	15151
K03500	16S rRNA (cytosine967-C5)-methyltransferase [EC:2.1.1.176]	12809	15558	15496	8254	6314
K03501	16S rRNA (guanine527-N7)-methyltransferase [EC:2.1.1.170]	13862	13874	14192	9532	7070
K03502	DNA polymerase V	12784	12735	13793	8086	5745
K03503	DNA polymerase V [EC:3.4.21.-]	661	548	528	1121	817
K03516	flagellar protein FlhE	1	0	0	1	0
K03517	quinolinate synthase [EC:2.5.1.72]	11314	12944	12909	5922	2850
K03518	aerobic carbon-monoxide dehydrogenase small subunit [EC:1.2.5.3]	15157	17289	17536	5742	2918
K03519	aerobic carbon-monoxide dehydrogenase medium subunit [EC:1.2.5.3]	405	226	156	268	337
K03521	electron transfer flavoprotein beta subunit	12411	9480	10236	8700	5045
K03522	electron transfer flavoprotein alpha subunit	12895	9198	9643	8736	5078
K03523	biotin transport system substrate-specific component	18047	19437	19587	8138	6280
K03524	BirA family transcriptional regulator, biotin operon repressor / biotin---[acetyl-CoA-carboxylase] ligase [EC:6.3.4.15]	17858	21674	21537	9450	6823
K03525	type III pantothenate kinase [EC:2.7.1.33]	13691	15323	15368	9076	6056
K03526	(E)-4-hydroxy-3-methylbut-2-enyl-diphosphate synthase [EC:1.17.7.1 1.17.7.3]	12782	14942	15017	7992	5570
K03527	4-hydroxy-3-methylbut-2-en-1-yl diphosphate reductase [EC:1.17.7.4]	13427	16962	17365	8628	5481
K03528	cell division protein ZipA	5	0	0	2	29
K03529	chromosome segregation protein	12554	14399	14535	7828	6133
K03530	DNA-binding protein HU-beta	21921	25507	24741	14395	9522
K03531	cell division protein FtsZ	11294	14910	15341	8808	6447
K03534	L-rhamnose mutarotase [EC:5.1.3.32]	915	1427	1528	1429	2307
K03535	MFS transporter, ACS family, glucarate transporter	11	1117	919	16	3
K03536	ribonuclease P protein component [EC:3.1.26.5]	13823	14531	14369	9488	6974
K03543	membrane fusion protein, multidrug efflux system	856	1712	1458	1680	978
K03544	ATP-dependent Clp protease ATP-binding subunit ClpX	21353	23544	23418	12109	9300
K03545	trigger factor	18961	19388	19463	13300	9575
K03546	DNA repair protein SbcC/Rad50	10020	12370	12153	6750	3179
K03547	DNA repair protein SbcD/Mre11	11912	12703	12714	6911	4272
K03548	putative permease	5	0	0	2	29
K03549	KUP system potassium uptake protein	9	1140	929	234	1239
K03550	holliday junction DNA helicase RuvA [EC:3.6.4.12]	13410	14776	14602	9354	6905
K03551	holliday junction DNA helicase RuvB [EC:3.6.4.12]	13509	15033	15156	9437	6486
K03553	recombination protein RecA	13895	15164	15341	9587	8975
K03554	recombination associated protein RdgC	5	0	0	2	29
K03555	DNA mismatch repair protein MutS	12917	14486	14286	8726	6286
K03556	LuxR family transcriptional regulator, maltose regulon positive regulatory protein	2004	2210	1574	2424	1989
K03557	Fis family transcriptional regulator, factor for inversion stimulation protein	5	0	0	2	29
K03558	membrane protein required for colicin V production	358	111	71	575	343
K03559	biopolymer transport protein ExbD	1122	8574	7107	1832	1285
K03560	biopolymer transport protein TolR	12	6	11	3	29
K03561	biopolymer transport protein ExbB	1298	8035	6723	1424	1556
K03562	biopolymer transport protein TolQ	511	48	43	1040	408
K03563	carbon storage regulator	4465	2504	2138	3959	4839
K03564	peroxiredoxin Q/BCP [EC:1.11.1.15]	10478	16645	16949	3345	3876
K03565	regulatory protein	12879	13629	13505	8307	6712
[truncated: 2,525 more rows]
