# Supplementary material for: Polysaccharide, the Active Component of Dendrobium officinale, Ameliorates Metabolic Hypertension in Rats via Regulating Intestinal Flora-SCFAs-Vascular Axis
Source: Front Pharmacol. 2022 Jul 11;13:935714. doi: 10.3389/fphar.2022.935714 (PMC9310040; doi:10.3389/fphar.2022.935714)
Supplement: Supplementary file 1 [file DataSheet1.ZIP › Supplementary materials-raw data/Figure 7 & 8/Figure 7 & 8/interaction_results/KEGG/predictions_module.xls]

Module	description	index	MG	anti	antipoly	poly	NG
M00001	Glycolysis (Embden-Meyerhof pathway), glucose => pyruvate	11996	208544	242246	246989	135265	112378
M00002	Glycolysis, core module involving three-carbon compounds	4054	107771	120830	121769	73082	63203
M00003	Gluconeogenesis, oxaloacetate => fructose-6P	13937	143819	164579	169251	92884	79640
M00004	Pentose phosphate pathway (Pentose phosphate cycle)	11349	100083	114610	122175	63578	56343
M00005	PRPP biosynthesis, ribose 5P => PRPP	517	20381	24407	24751	13020	10608
M00006	Pentose phosphate pathway, oxidative phase, glucose 6P => ribulose 5P	3819	10334	13054	13612	7335	10621
M00007	Pentose phosphate pathway, non-oxidative phase, fructose 6P => ribose 5P	3693	75006	84538	90524	46560	38232
M00008	Entner-Doudoroff pathway, glucose-6P => glyceraldehyde-3P + pyruvate	5617	31492	39091	43987	19688	18798
M00009	Citrate cycle (TCA cycle, Krebs cycle)	11081	110744	141871	140610	77943	53816
M00010	Citrate cycle, first carbon oxidation, oxaloacetate => 2-oxoglutarate	2812	44957	52629	52834	26620	16780
M00011	Citrate cycle, second carbon oxidation, 2-oxoglutarate => oxaloacetate	8269	65787	89242	87776	51323	37036
M00012	Glyoxylate cycle	4599	33964	41336	40915	20484	12742
M00013	Malonate semialdehyde pathway, propanoyl-CoA => acetyl-CoA	378	9611	5013	4880	8634	4513
M00014	Glucuronate pathway (uronate pathway)	1142	48841	63994	66725	26210	23435
M00015	Proline biosynthesis, glutamate => proline	769	39023	46096	46514	26148	20782
M00016	Lysine biosynthesis, succinyl-DAP pathway, aspartate => lysine	18054	156289	181895	183000	91527	66153
M00017	Methionine biosynthesis, apartate => homoserine => methionine	16773	91131	108440	108690	60105	45024
M00018	Threonine biosynthesis, aspartate => homoserine => threonine	13054	80920	96936	96998	45962	32975
M00019	Valine/isoleucine biosynthesis, pyruvate => valine / 2-oxobutanoate => isoleucine	7246	85375	101844	100080	51746	39986
M00020	Serine biosynthesis, glycerate-3P => serine	2353	51820	60906	62975	28703	19690
M00021	Cysteine biosynthesis, serine => cysteine	1311	33375	36063	35449	22173	17988
M00022	Shikimate pathway, phosphoenolpyruvate + erythrose-4P => chorismate	19171	128845	145292	145019	72930	44247
M00023	Tryptophan biosynthesis, chorismate => tryptophan	17258	76670	84869	84898	45626	35493
M00024	Phenylalanine biosynthesis, chorismate => phenylalanine	26163	33694	36229	36908	22294	15422
M00025	Tyrosine biosynthesis, chorismate => tyrosine	24157	46015	49639	50388	29640	19976
M00026	Histidine biosynthesis, PRPP => histidine	15899	132701	151359	153064	86880	58150
M00027	GABA (gamma-Aminobutyrate) shunt	4476	2104	5256	4819	2866	4582
M00028	Ornithine biosynthesis, glutamate => ornithine	7398	109637	125828	124038	67243	45603
M00029	Urea cycle	3213	39303	45213	44597	26700	20440
M00030	Lysine biosynthesis, AAA pathway, 2-oxoglutarate => 2-aminoadipate => lysine	170	10897	12247	11283	6727	3404
M00032	Lysine degradation, lysine => saccharopine => acetoacetyl-CoA	727	4733	7544	6621	6129	4734
M00033	Ectoine biosynthesis, aspartate => ectoine	1034	30848	37413	37390	18150	13101
M00034	Methionine salvage pathway	28631	45192	48551	48563	31892	20756
M00035	Methionine degradation	2348	29796	34336	34300	28558	22332
M00036	Leucine degradation, leucine => acetoacetate + acetyl-CoA	15275	18900	23830	22976	15530	11740
M00037	Melatonin biosynthesis, tryptophan => serotonin => melatonin	864	152	0	0	1	63
M00038	Tryptophan metabolism, tryptophan => kynurenine => 2-aminomuconate	6260	7772	8737	8326	6596	3595
M00039	Monolignol biosynthesis, phenylalanine/tyrosine => monolignol	308	94	103	231	14	10
M00040	Tyrosine biosynthesis, prephanate => pretyrosine => tyrosine	441	411	689	1054	122	86
M00042	Catecholamine biosynthesis, tyrosine => dopamine => noradrenaline => adrenaline	864	152	0	0	1	63
M00044	Tyrosine degradation, tyrosine => homogentisate	1528	0	3	3	0	2
M00045	Histidine degradation, histidine => N-formiminoglutamate => glutamate	9050	5756	5180	4501	4762	1738
M00046	Pyrimidine degradation, uracil => beta-alanine, thymine => 3-aminoisobutanoate	4142	10907	12179	11900	5577	2449
M00047	Creatine pathway	324	32	486	787	47	66
M00048	Inosine monophosphate biosynthesis, PRPP + glutamine => IMP	16110	135791	162148	162020	90834	73861
M00049	Adenine ribonucleotide biosynthesis, IMP => ADP,ATP	3591	55769	62543	62743	38532	31384
M00050	Guanine ribonucleotide biosynthesis IMP => GDP,GTP	2673	55745	63560	64581	40635	36314
M00051	Uridine monophosphate biosynthesis, glutamine (+ PRPP) => UMP	5062	111237	128719	130213	69383	55548
M00052	Pyrimidine ribonucleotide biosynthesis, UMP => UDP/UTP,CDP/CTP	5372	28344	32922	33276	20825	17462
M00053	Pyrimidine deoxyribonuleotide biosynthesis, CDP/CTP => dCDP/dCTP,dTDP/dTTP	3779	58997	73837	75783	45627	41409
M00060	KDO2-lipid A biosynthesis, Raetz pathway, LpxL-LpxM type	10502	5627	15260	12999	5682	6640
M00061	D-Glucuronate degradation, D-glucuronate => pyruvate + D-glyceraldehyde 3P	6813	54779	69845	75105	35387	28879
M00063	CMP-KDO biosynthesis	5841	3991	7146	7737	5367	5787
M00064	ADP-L-glycero-D-manno-heptose biosynthesis	7254	2134	6520	5749	4408	5642
M00066	Lactosylceramide biosynthesis	381	0	1	0	0	0
M00072	N-glycosylation by oligosaccharyltransferase	3040	236	22	0	514	220
M00075	N-glycan biosynthesis, complex type	383	209	115	189	469	1331
M00076	Dermatan sulfate degradation	2598	1068	2865	2547	1566	3313
M00077	Chondroitin sulfate degradation	1968	1065	634	710	1543	3302
M00078	Heparan sulfate degradation	3448	951	6597	5619	1631	3848
M00079	Keratan sulfate degradation	4857	2749	7925	6794	3645	4451
M00081	Pectin degradation	583	124	91	88	39	49
M00082	Fatty acid biosynthesis, initiation	13376	80861	97793	97216	51948	34298
M00083	Fatty acid biosynthesis, elongation	11832	67644	78730	76894	47241	37216
M00085	Fatty acid elongation in mitochondria	3241	0	1116	918	10	0
M00086	beta-Oxidation, acyl-CoA synthesis	1082	10641	13080	12543	8504	5831
M00087	beta-Oxidation	14029	4849	4617	4450	2459	2224
M00088	Ketone body biosynthesis, acetyl-CoA => acetoacetate/3-hydroxybutyrate/acetone	2998	10008	6701	6145	8463	7263
M00089	Triacylglycerol biosynthesis	348	23891	25890	25607	14455	9916
M00090	Phosphatidylcholine (PC) biosynthesis, choline => PC	532	212	149	211	470	1337
M00093	Phosphatidylethanolamine (PE) biosynthesis, PA => PS => PE	1974	30920	38462	37531	19952	12579
M00095	C5 isoprenoid biosynthesis, mevalonate pathway	4132	9866	6652	5983	8725	11800
M00096	C5 isoprenoid biosynthesis, non-mevalonate pathway	12223	94786	108782	110460	61213	43006
M00097	beta-Carotene biosynthesis, GGAP => beta-carotene	4114	9	1125	920	23	7
M00098	Acylglycerol degradation	581	30	1176	977	50	71
M00104	Bile acid biosynthesis, cholesterol => cholate/chenodeoxycholate	1011	2	3	1	5	19
M00112	Tocopherol/tocotorienol biosynthesis	2563	0	1116	918	10	0
M00113	Jasmonic acid biosynthesis	137	0	6	1	3	2
M00114	Ascorbate biosynthesis, plants, glucose-6P => ascorbate	2574	24347	31373	31347	16381	12627
M00115	NAD biosynthesis, aspartate => NAD	5266	60535	65973	66577	35854	23447
M00116	Menaquinone biosynthesis, chorismate => menaquinol	13269	6903	16977	16112	8687	8951
M00117	Ubiquinone biosynthesis, prokaryotes, chorismate => ubiquinone	12670	7310	12202	12022	9094	8581
M00118	Glutathione biosynthesis, glutamate => glutathione	2195	654	739	1058	886	433
M00119	Pantothenate biosynthesis, valine/L-aspartate => pantothenate	2758	46990	51070	48053	27606	16886
M00120	Coenzyme A biosynthesis, pantothenate => CoA	13316	63943	73061	72628	41007	30716
M00121	Heme biosynthesis, plants and bacteria, glutamate => heme	18057	99312	126619	125068	61690	45247
M00122	Cobalamin biosynthesis, cobinamide => cobalamin	7219	90762	96001	92897	53864	36841
M00123	Biotin biosynthesis, pimeloyl-ACP/CoA => biotin	2464	29877	37324	35912	15096	9236
M00124	Pyridoxal biosynthesis, erythrose-4P => pyridoxal-5P	6453	15271	20434	19809	11039	8271
M00125	Riboflavin biosynthesis, GTP => riboflavin/FMN/FAD	16056	92302	98656	95554	54693	33722
M00126	Tetrahydrofolate biosynthesis, GTP => THF	19576	86634	107118	102154	53322	37955
M00127	Thiamine biosynthesis, prokaryotes, AIR (+ DXP/tyrosine) => TMP/TPP	16439	110260	123387	122333	59115	38406
M00128	Ubiquinone biosynthesis, eukaryotes, 4-hydroxybenzoate => ubiquinone	2620	2	0	0	2	0
M00129	Ascorbate biosynthesis, animals, glucose-1P => ascorbate	1860	14422	18212	17729	12304	13219
M00131	Inositol phosphate metabolism, Ins(1,3,4,5)P4 => Ins(1,3,4)P3 => myo-inositol	610	5582	8746	8651	2714	3515
M00133	Polyamine biosynthesis, arginine => agmatine => putrescine => spermidine	6208	24831	27827	25500	18588	10264
M00134	Polyamine biosynthesis, arginine => ornithine => putrescine	1648	235	145	379	931	1674
M00135	GABA biosynthesis, eukaryotes, putrescine => GABA	594	10581	12750	13240	6412	6013
M00136	GABA biosynthesis, prokaryotes, putrescine => GABA	14466	24	43	33	13	33
M00137	Flavanone biosynthesis, phenylalanine => naringenin	352	0	1118	919	12	2
M00140	C1-unit interconversion, prokaryotes	3045	53883	60476	61461	36958	28433
M00141	C1-unit interconversion, eukaryotes	314	13228	14940	14875	8889	6782
M00144	NADH:quinone oxidoreductase, prokaryotes	7045	53546	78228	73304	32863	22621
M00145	NAD(P)H:quinone oxidoreductase, chloroplasts and cyanobacteria	4929	26	1118	919	39	15
M00149	Succinate dehydrogenase, prokaryotes	558	11169	19399	19380	3628	3266
M00150	Fumarate reductase, prokaryotes	578	4883	5995	7713	5307	5787
M00151	Cytochrome bc1 complex respiratory unit	14217	93	21	6	90	225
M00152	Cytochrome bc1 complex	720	93	3	0	81	213
M00153	Cytochrome bd ubiquinol oxidase	485	1652	2240	2701	3091	4704
M00154	Cytochrome c oxidase	2607	15	1125	921	22	7
M00155	Cytochrome c oxidase, prokaryotes	5226	644	2298	1846	91	357
M00156	Cytochrome c oxidase, cbb3-type	946	115	3348	2757	130	284
M00157	F-type ATPase, prokaryotes and chloroplasts	9892	148546	161674	161277	78341	57258
M00159	V/A-type ATPase, prokaryotes	9964	92435	109958	111036	60673	38655
M00161	Photosystem II	1573	8	1	0	12	6
M00163	Photosystem I	1572	32	486	787	47	66
M00165	Reductive pentose phosphate cycle (Calvin cycle)	9716	106379	122973	129986	69847	56655
M00166	Reductive pentose phosphate cycle, ribulose-5P => glyceraldehyde-3P	1920	27287	31867	31766	18789	14441
M00167	Reductive pentose phosphate cycle, glyceraldehyde-3P => ribulose-5P	7796	79092	91106	98220	51058	42214
M00168	CAM (Crassulacean acid metabolism), dark	902	1597	4608	3941	1883	1413
M00169	CAM (Crassulacean acid metabolism), light	583	12750	15058	15112	7512	5443
M00170	C4-dicarboxylic acid cycle, phosphoenolpyruvate carboxykinase type	1739	9686	11234	11233	4431	3984
M00171	C4-dicarboxylic acid cycle, NAD - malic enzyme type	1466	12474	17160	16853	7463	5325
M00172	C4-dicarboxylic acid cycle, NADP - malic enzyme type	1448	12762	16184	16035	7532	5483
M00173	Reductive citrate cycle (Arnon-Buchanan cycle)	16200	123932	152596	150700	86877	60637
M00175	Nitrogen fixation, nitrogen => ammonia	4851	10761	13923	12204	8115	2914
M00176	Assimilatory sulfate reduction, sulfate => H2S	3246	16402	21104	18981	5967	2713
M00307	Pyruvate oxidation, pyruvate => acetyl-CoA	3468	29508	39401	36706	23585	17265
M00308	Semi-phosphorylative Entner-Doudoroff pathway, gluconate => glycerate-3P	2038	67192	81357	85657	42348	32206
M00309	Non-phosphorylative Entner-Doudoroff pathway, gluconate/galactonate => glycerate	2148	469	268	131	577	308
M00338	Cysteine biosynthesis, homocysteine + serine => cysteine	1926	110	193	52	52	53
M00344	Formaldehyde assimilation, xylulose monophosphate pathway	3591	26317	30367	33955	15908	13030
M00345	Formaldehyde assimilation, ribulose monophosphate pathway	8136	65773	78385	82812	37611	28137
M00346	Formaldehyde assimilation, serine pathway	2584	37584	42964	43258	30399	22974
M00356	Methanogenesis, methanol => methane	25859	14488	18921	18274	5963	3524
M00357	Methanogenesis, acetate => methane	21513	52214	64595	64439	27555	21417
M00358	Coenzyme M biosynthesis	8525	138	283	307	234	238
M00364	C10-C20 isoprenoid biosynthesis, bacteria	10247	39362	45158	44911	25816	19589
M00365	C10-C20 isoprenoid biosynthesis, archaea	5432	585	2079	2601	950	2029
M00366	C10-C20 isoprenoid biosynthesis, plants	5434	38903	43276	42335	25146	18885
M00367	C10-C20 isoprenoid biosynthesis, non-plant eukaryotes	1035	209	209	47	338	1526
M00368	Ethylene biosynthesis, methionine => ethylene	411	14978	16974	17505	11222	8493
M00373	Ethylmalonyl pathway	9501	11045	9013	8266	9203	7579
M00374	Dicarboxylate-hydroxybutyrate cycle	11161	61124	71817	68042	38734	25110
M00375	Hydroxypropionate-hydroxybutylate cycle	15062	14123	9379	8239	11110	7649
M00376	3-Hydroxypropionate bi-cycle	11601	70657	95715	95733	38792	26894
M00377	Reductive acetyl-CoA pathway (Wood-Ljungdahl pathway)	13872	83911	107233	106208	43288	28274
M00378	F420 biosynthesis	4197	326	366	246	469	497
M00416	Cytochrome aa3-600 menaquinol oxidase	6518	40	4	4	20	11
M00417	Cytochrome o ubiquinol oxidase	5270	20	0	0	8	116
M00422	Acetyl-CoA pathway, CO2 => acetyl-CoA	249	9371	14320	13888	1008	31
M00432	Leucine biosynthesis, 2-oxoisovalerate => 2-oxoisocaproate	2832	95794	117245	116243	53133	39265
M00525	Lysine biosynthesis, acetyl-DAP pathway, aspartate => lysine	9020	107804	127056	128219	65023	49623
M00526	Lysine biosynthesis, DAP dehydrogenase pathway, aspartate => lysine	12880	102796	121226	122536	60496	44112
M00527	Lysine biosynthesis, DAP aminotransferase pathway, aspartate => lysine	15885	120626	141865	143402	72625	52672
M00529	Denitrification, nitrate => nitrogen	3682	760	1148	1683	2915	1374
M00530	Dissimilatory nitrate reduction, nitrate => ammonia	5986	1107	1769	2555	3515	1704
M00531	Assimilatory nitrate reduction, nitrate => ammonia	437	655	2791	2862	246	224
M00532	Photorespiration	5929	23982	32556	31482	24798	20115
M00533	Homoprotocatechuate degradation, homoprotocatechuate => 2-oxohept-3-enedioate	3954	35	4	4	20	150
M00535	Isoleucine biosynthesis, pyruvate => 2-oxobutanoate	5486	82644	100240	99235	44310	32343
M00537	Xylene degradation, xylene => methylbenzoate	39	2	2	20	77	134
M00538	Toluene degradation, toluene => benzoate	39	2	2	20	77	134
M00540	Benzoate degradation, cyclohexanecarboxylic acid =>pimeloyl-CoA	3244	40	166	44	6	2
M00542	EHEC/EPEC pathogenicity signature, T3SS and effectors	18031	510	9346	7672	172	408
M00545	Trans-cinnamate degradation, trans-cinnamate => acetyl-CoA	7498	3353	1077	1172	2805	2541
M00546	Purine degradation, xanthine => urea	21382	8650	15377	14877	1890	1729
M00549	Nucleotide sugar biosynthesis, glucose => UDP-glucose	2954	23263	28330	26921	19329	17520
M00550	Ascorbate degradation, ascorbate => D-xylulose-5P	12284	5451	5959	11070	2980	5667
M00552	D-galactonate degradation, De Ley-Doudoroff pathway, D-galactonate => glycerate-3P	2895	27988	33405	33319	19670	16155
M00554	Nucleotide sugar biosynthesis, galactose => UDP-galactose	984	28169	30219	29741	15431	11831
M00555	Betaine biosynthesis, choline => betaine	4188	288	1384	1249	605	1422
M00563	Methanogenesis, methylamine/dimethylamine/trimethylamine => methane	27966	14716	19722	18999	6239	3758
M00564	Helicobacter pylori pathogenicity signature, cagA pathogenicity island	56105	529	48	43	890	1191
M00565	Trehalose biosynthesis, D-glucose 1P => trehalose	4589	76258	83347	82726	38906	27339
M00567	Methanogenesis, CO2 => methane	23375	15774	20190	19677	8018	5638
M00568	Catechol ortho-cleavage, catechol => 3-oxoadipate	2460	0	8	3	3	4
M00569	Catechol meta-cleavage, catechol => acetyl-CoA / 4-methylcatechol => propanoyl-CoA	9908	3628	2246	2109	3195	4080
M00570	Isoleucine biosynthesis, threonine => 2-oxobutanoate => isoleucine	8228	98140	116090	113995	59700	44654
M00572	Pimeloyl-ACP biosynthesis, BioC-BioH pathway, malonyl-ACP => pimeloyl-ACP	11680	60840	73427	71057	41607	33734
M00573	Biotin biosynthesis, BioI pathway, long-chain-acyl-ACP => pimeloyl-ACP => biotin	2022	25500	30479	29479	13785	8343
M00575	Pertussis pathogenicity signature, T1SS	4218	637	595	529	1167	810
M00577	Biotin biosynthesis, BioW pathway, pimelate => pimeloyl-CoA => biotin	2464	29877	37324	35912	15096	9236
M00579	Phosphate acetyltransferase-acetate kinase pathway, acetyl-CoA => acetate	9748	37415	44597	44911	22199	18861
M00580	Pentose phosphate pathway, archaea, fructose 6P => ribose 5P	7814	1207	2627	4658	1494	3504
M00596	Dissimilatory sulfate reduction, sulfate => H2S	9000	8441	6031	5802	5302	1752
M00608	2-Oxocarboxylic acid chain extension, 2-oxoglutarate => 2-oxoadipate => 2-oxopimelate => 2-oxosuberate	3967	72	31	11	43	48
M00609	Cysteine biosynthesis, methionine => cysteine	4165	39085	41728	42962	24572	16317
M00615	Nitrate assimilation	1518	207	1644	1757	147	297
M00616	Sulfate-sulfur assimilation	4770	22873	24756	23557	1328	2713
M00620	Incomplete reductive citrate cycle, acetyl-CoA => oxoglutarate	6070	51300	60104	57846	39009	25024
M00622	Nicotinate degradation, nicotinate => fumarate	1013	88	42	20	74	114
M00625	Methicillin resistance	1495	6430	8323	8380	2549	789
M00627	beta-Lactam resistance, Bla system	2511	20	2	0	10	4
M00631	D-Galacturonate degradation (bacteria), D-galacturonate => pyruvate + D-glyceraldehyde 3P	3346	47648	61142	66380	32482	27447
M00632	Galactose degradation, Leloir pathway, galactose => alpha-D-glucose-1P	2989	62203	70778	69621	37566	31756
M00633	Semi-phosphorylative Entner-Doudoroff pathway, gluconate/galactonate => glycerate-3P	87	52	138	139	105	19
M00651	Vancomycin resistance, D-Ala-D-Lac type	6605	6485	10012	10088	6565	6803
M00660	Xanthomonas spp. pathogenicity signature, T3SS and effectors	16236	641	9304	7639	164	440
M00672	Penicillin biosynthesis, aminoadipate + cycteine + valine => penicillin	3955	49	89	97	37	61
M00696	Multidrug resistance, efflux pump AcrEF-TolC	4218	637	595	529	1167	810
M00697	Multidrug resistance, efflux pump MdtEF-TolC	7528	638	595	529	1168	810
M00702	Multidrug resistance, efflux pump NorB	3417	20	2	0	10	5
M00704	Tetracycline resistance, efflux pump Tet38	3415	0	0	1	0	0
M00714	Multidrug resistance, efflux pump QacA	3414	5	7	1	5	32
M00718	Multidrug resistance, efflux pump MexAB-OprM	2018	1275	4667	3986	1817	1495
M00725	Cationic antimicrobial peptide (CAMP) resistance, dltABCD operon	10651	92	108	125	1276	5536
M00726	Cationic antimicrobial peptide (CAMP) resistance, lysyl-phosphatidylglycerol (L-PG) synthase MprF	4481	81	201	197	387	848
M00740	Methylaspartate cycle	5491	47583	54294	53835	29823	18075
M00741	Propanoyl-CoA metabolism, propanoyl-CoA => succinyl-CoA	16430	1307	2692	2474	1877	2653
M00744	Cationic antimicrobial peptide (CAMP) resistance, protease PgtE	6546	10	0	0	5	57
M00745	Imipenem resistance, repression of porin OprD	6558	946	2940	3028	793	1718
M00746	Multidrug resistance, repression of porin OmpF	7979	6	0	0	3	28
M00761	Undecaprenylphosphate alpha-L-Ara4N biosynthesis, UDP-GlcA => undecaprenyl phosphate alpha-L-Ara4N	15348	4778	6992	7222	981	1513
M00793	dTDP-L-rhamnose biosynthesis	2540	67506	78608	77158	36549	24872
M00804	Complete nitrification, comammox, ammonia => nitrite => nitrate	437	230	86	68	1196	584
M00835	Pyocyanine biosynthesis, chorismate => pyocyanine	2914	2193	1225	847	2404	1826
M00840	Tetrahydrofolate biosynthesis, mediated by ribA and trpF, GTP => THF	5573	35155	40969	39266	21456	14386
M00841	Tetrahydrofolate biosynthesis, mediated by PTPS, GTP => THF	4911	45300	51215	50782	27191	19212
M00842	Tetrahydrobiopterin biosynthesis, GTP => BH4	1780	10689	14253	13764	6964	4648
M00843	L-threo-Tetrahydrobiopterin biosynthesis, GTP => L-threo-BH4	1780	10689	14253	13764	6964	4648
M00844	Arginine biosynthesis, ornithine => arginine	2419	39183	45140	44552	26164	20231
M00845	Arginine biosynthesis, glutamate => acetylcitrulline => arginine	3393	84676	95580	93975	51481	36588
M00846	Siroheme biosynthesis, glutamate => siroheme	16224	82822	104379	103423	47848	28498
M00848	Aurachin biosynthesis, anthranilate => aurachin A	1221	31806	36192	35350	20865	16530
M00849	C5 isoprenoid biosynthesis, mevalonate pathway, archaea	2794	9846	6617	5968	8417	10420
M00854	Glycogen biosynthesis, glucose-1P => glycogen/starch	1822	79670	87877	86847	43258	30930
M00855	Glycogen degradation, glycogen => glucose-6P	3875	54059	60642	60524	31767	22800
M00860	Bacillus anthracis pathogenicity signature, polyglutamic acid capsule biosynthesis	4227	16538	19923	20148	7176	3954
M00861	beta-Oxidation, peroxisome, VLCFA	137	0	6	1	3	2
M00866	KDO2-lipid A biosynthesis, Raetz pathway, non-LpxL-LpxM type	12680	6407	16679	14438	6337	6889
M00867	KDO2-lipid A modification pathway	6445	65	56	67	53	148
M00868	Heme biosynthesis, animals and fungi, glycine => heme	5350	26826	37061	36229	17711	17757
M00873	Fatty acid biosynthesis in mitochondria, animals	7197	27279	33291	32510	19544	13842
M00874	Fatty acid biosynthesis in mitochondria, fungi	7239	59441	73834	71225	39825	30495
M00878	Phenylacetate degradation, phenylaxetate => acetyl-CoA/succinyl-CoA	12833	24431	25991	25680	19052	12160
M00879	Arginine succinyltransferase pathway, arginine => glutamate	6857	5	1116	919	14	4
M00880	Molybdenum cofactor biosynthesis, GTP => molybdenum cofactor	12655	23667	36196	34873	11003	4545
M00892	UDP-N-acetyl-D-glucosamine biosynthesis, eukaryotes, glucose => UDP-GlcNAc	2892	49324	54671	54270	33472	28939
M00903	Fosfomycin biosynthesis, phosphoenolpyruvate => fosfomycin	3614	158	346	319	347	250
M00909	UDP-N-acetyl-D-glucosamine biosynthesis, prokaryotes, glucose => UDP-GlcNAc	6115	66059	74733	74543	48490	41592
