# Supplementary material for: Polysaccharide, the Active Component of Dendrobium officinale, Ameliorates Metabolic Hypertension in Rats via Regulating Intestinal Flora-SCFAs-Vascular Axis
Source: Front Pharmacol. 2022 Jul 11;13:935714. doi: 10.3389/fphar.2022.935714 (PMC9310040; doi:10.3389/fphar.2022.935714)
Supplement: Supplementary file 1 [file DataSheet1.ZIP › Supplementary materials-raw data/Figure 7 & 8/Figure 7 & 8/interaction_results/LEfSe_20210409_150043743/lefse_LDA.xls]

taxon	mean	group	lda	pvalue
p__Proteobacteria.c__Gammaproteobacteria.o__Pasteurellales.f__Pasteurellaceae	1.41082515318			-
p__Firmicutes.c__Clostridia	5.88658348215			-
p__Firmicutes.c__Clostridia.o__Oscillospirales.f__Oscillospiraceae.g__UCG_005	4.3194888573			-
p__Firmicutes.c__Bacilli.o__Staphylococcales.f__Staphylococcaceae.g__Jeotgalicoccus	1.8879464079			-
p__Firmicutes.c__Clostridia.o__Oscillospirales.f__Oscillospiraceae.g__UCG_002	1.8879464079			-
p__Actinobacteriota.c__Coriobacteriia.o__Coriobacteriales.f__unclassified_o__Coriobacteriales.g__unclassified_o__Coriobacteriales	2.58691641223			-
p__Proteobacteria.c__Gammaproteobacteria.o__Burkholderiales.f__Sutterellaceae	3.17175000159	antipoly	2.98974224605	0.0164496404812
p__Firmicutes.c__Clostridia.o__Lachnospirales.f__Defluviitaleaceae	2.83679388545			-
p__Spirochaetota.c__Spirochaetia.o__Spirochaetales	2.64127407456			-
p__Actinobacteriota.c__Actinobacteria.o__Corynebacteriales.f__Corynebacteriaceae.g__Corynebacterium	2.67406658795	anti	3.15343635134	0.0331452340032
p__Firmicutes.c__Clostridia.o__Oscillospirales.f__Butyricicoccaceae.g__Butyricicoccus	2.5836874421			-
p__Firmicutes.c__Bacilli.o__Erysipelotrichales.f__Erysipelotrichaceae.g__Holdemanella	1.23473389412			-
p__Firmicutes.c__Bacilli.o__Erysipelotrichales.f__Erysipelotrichaceae	4.94900775652	MG	4.64129961076	0.00736452880018
p__Firmicutes.c__Clostridia.o__Oscillospirales.f__Oscillospiraceae.g__UCG_003	3.37774869438	NG	3.13752193738	0.0197273092329
p__Firmicutes.c__Clostridia.o__Lachnospirales.f__Lachnospiraceae.g__Lachnospiraceae_NK4A136_group	5.17951257525	NG	4.90068626774	0.0073057019499
p__Firmicutes.c__Clostridia.o__Eubacteriales.f__Eubacteriaceae	3.98097876584	antipoly	3.66732184571	0.000409821780211
p__Firmicutes.c__Clostridia.o__Christensenellales.f__Christensenellaceae.g__unclassified_f__Christensenellaceae	3.26949600038			-
p__Firmicutes.c__Clostridia.o__Oscillospirales.f__norank_o__Oscillospirales	2.24897433324			-
p__Firmicutes.c__Clostridia.o__Peptococcales.f__Peptococcaceae.g__Peptococcus	2.69713189202			-
p__Firmicutes.c__Clostridia.o__Eubacteriales.f__Anaerofustaceae	2.21245749941			-
p__Firmicutes.c__Bacilli.o__Exiguobacterales	1.45658264374			-
p__Cyanobacteria.c__Vampirivibrionia	3.00312530722	poly	3.08423886226	0.00414810475123
p__Firmicutes.c__Clostridia.o__Peptostreptococcales_Tissierellales.f__Anaerovoracaceae.g__Eubacterium_nodatum_group	3.47901101492	anti	3.13313702627	0.0193655417791
p__Firmicutes.c__Clostridia.o__Monoglobales.f__Monoglobaceae	4.30105981949			-
p__Firmicutes.c__Bacilli.o__Lactobacillales.f__Lactobacillaceae	5.41563358089	NG	5.07732037771	0.00124059388164
p__Bacteroidota.c__Bacteroidia.o__Bacteroidales.f__p_251_o5	1.05864263507			-
p__Firmicutes.c__Clostridia.o__Oscillospirales.f__Oscillospiraceae.g__norank_f__Oscillospiraceae	4.51682707064			-
p__Firmicutes.c__Clostridia.o__Lachnospirales.f__Lachnospiraceae.g__Butyrivibrio	3.31931017206			-
p__Firmicutes.c__Clostridia.o__unclassified_c__Clostridia.f__unclassified_c__Clostridia	3.10591750245			-
p__Actinobacteriota.c__Coriobacteriia.o__Coriobacteriales.f__Eggerthellaceae.g__Adlercreutzia	4.20647348501	antipoly	3.90714741674	0.00198404729376
p__Bacteroidota.c__Bacteroidia.o__Bacteroidales.f__Prevotellaceae.g__Prevotellaceae_UCG_001	3.19218154344			-
p__Campilobacterota.c__Campylobacteria.o__Campylobacterales.f__Helicobacteraceae	3.68957875413			-
p__Bacteroidota.c__Bacteroidia.o__Bacteroidales.f__Prevotellaceae.g__Prevotellaceae_NK3B31_group	3.1538119865			-
p__Firmicutes.c__Clostridia.o__Peptostreptococcales_Tissierellales.f__Anaerovoracaceae.g__unclassified_f__Anaerovoracaceae	3.22150562839			-
p__Firmicutes.c__Bacilli.o__RF39	4.05361930872	poly	3.6576449121	0.00069672356375
p__Firmicutes.c__Clostridia.o__Oscillospirales.f__UCG_011	1.83679388545			-
p__Actinobacteriota.c__Coriobacteriia.o__Coriobacteriales.f__Coriobacteriales_Incertae_Sedis.g__norank_f__Coriobacteriales_Incertae_Sedis	1.83679388545			-
p__unclassified_k__norank_d__Bacteria.c__unclassified_k__norank_d__Bacteria	1.83679388545			-
p__Firmicutes.c__Bacilli.o__Erysipelotrichales.f__Erysipelotrichaceae.g__Allobaculum	3.9440038551			-
p__Proteobacteria.c__Gammaproteobacteria	3.83570678981	NG	3.53192963381	0.00594101964906
p__Actinobacteriota.c__Actinobacteria.o__Bifidobacteriales.f__Bifidobacteriaceae	2.37039649612			-
p__Firmicutes.c__Clostridia.o__Oscillospirales.f__Clostridium_methylpentosum_group	1.66070262639			-
p__Firmicutes.c__Clostridia.o__Oscillospirales.f__Ruminococcaceae.g__Harryflintia	2.71185514884			-
p__Firmicutes.c__Clostridia.o__Oscillospirales.f__Clostridium_methylpentosum_group.g__norank_f__Clostridium_methylpentosum_group	1.66070262639			-
p__Verrucomicrobiota.c__Verrucomicrobiae	4.88431212324	anti	4.53709663017	0.00123507739647
p__Firmicutes.c__unclassified_p__Firmicutes.o__unclassified_p__Firmicutes.f__unclassified_p__Firmicutes	3.38189473524	MG	3.07227492362	0.00285232530073
p__Cyanobacteria.c__Vampirivibrionia.o__Gastranaerophilales.f__norank_o__Gastranaerophilales.g__norank_f__norank_o__Gastranaerophilales	3.00312530722	poly	3.07841492868	0.00414810475123
p__Actinobacteriota.c__Coriobacteriia.o__Coriobacteriales.f__Atopobiaceae	1.23473389412			-
p__Proteobacteria.c__Gammaproteobacteria.o__Burkholderiales	3.18412390077	antipoly	2.99483648149	0.0144658210407
p__Firmicutes.c__Clostridia.o__norank_c__Clostridia.f__Hungateiclostridiaceae.g__Ruminiclostridium	2.41082515318	antipoly	3.03004173589	0.0438136520282
p__Cyanobacteria.c__Cyanobacteriia.o__Chloroplast.f__norank_o__Chloroplast	1.23473389412			-
p__Actinobacteriota.c__Coriobacteriia.o__Coriobacteriales.f__Eggerthellaceae.g__norank_f__Eggerthellaceae	2.16415281984			-
p__Firmicutes.c__Clostridia.o__Lachnospirales.f__Lachnospiraceae.g__Eubacterium_ruminantium_group	2.88309390511			-
p__Elusimicrobiota.c__Elusimicrobia.o__Elusimicrobiales	2.50580066641			-
p__Desulfobacterota.c__Desulfovibrionia.o__Desulfovibrionales.f__Desulfovibrionaceae.g__norank_f__Desulfovibrionaceae	4.32097504889	MG	4.02804429303	0.000651477711362
p__Actinobacteriota.c__Coriobacteriia.o__Coriobacteriales.f__Eggerthellaceae	4.46300589625	antipoly	4.13358051983	0.00191002488168
p__Firmicutes.c__Clostridia.o__unclassified_c__Clostridia	3.10591750245			-
p__Firmicutes.c__Clostridia.o__Lachnospirales.f__Lachnospiraceae.g__Acetatifactor	2.57715657494	poly	3.17893563953	0.0454816968641
p__Actinobacteriota.c__Coriobacteriia.o__Coriobacteriales.f__Atopobiaceae.g__norank_f__Atopobiaceae	1.23473389412			-
p__Firmicutes.c__Clostridia.o__Lachnospirales.f__Lachnospiraceae.g__Coprococcus	3.8873025316			-
p__Spirochaetota.c__Spirochaetia	2.64127407456			-
p__Firmicutes.c__Clostridia.o__Oscillospirales.f__unclassified_o__Oscillospirales	2.70209531155	MG	3.2205190971	0.0252301465969
p__Firmicutes.c__Clostridia.o__Lachnospirales.f__Lachnospiraceae.g__GCA_900066575	3.52476850549			-
p__Firmicutes.c__Bacilli.o__Bacillales	2.45221783834			-
p__Firmicutes.c__Clostridia.o__Lachnospirales.f__Lachnospiraceae.g__Eubacterium_xylanophilum_group	4.2025158022	NG	3.68681414284	0.0328659334119
p__Firmicutes.c__Clostridia.o__norank_c__Clostridia.f__Hungateiclostridiaceae	2.41082515318	antipoly	3.03910870781	0.0438136520282
p__Firmicutes.c__Clostridia.o__Lachnospirales.f__Lachnospiraceae.g__Anaerostipes	3.33510443924			-
p__Firmicutes.c__Clostridia.o__Lachnospirales.f__Lachnospiraceae.g__Eubacterium_ventriosum_group	2.56717235404	NG	3.11751013721	0.00692165873203
p__Bacteroidota.c__Bacteroidia.o__Bacteroidales.f__Muribaculaceae.g__CAG_873	1.71185514884			-
p__Firmicutes.c__Clostridia.o__Eubacteriales.f__Eubacteriaceae.g__Eubacterium	3.98097876584	antipoly	3.67185693958	0.000409821780211
p__Firmicutes.c__Clostridia.o__Caldicoprobacterales	1.53576388979			-
p__Actinobacteriota.c__Actinobacteria.o__Micrococcales.f__Micrococcaceae	2.43885387678			-
p__Firmicutes.c__Bacilli.o__Erysipelotrichales.f__Erysipelotrichaceae.g__unclassified_f__Erysipelotrichaceae	1.93370389846			-
p__Actinobacteriota.c__Coriobacteriia.o__Coriobacteriales.f__Eggerthellaceae.g__Enterorhabdus	4.00374176507	antipoly	3.63985058212	0.00302363974916
p__Bacteroidota.c__Bacteroidia.o__Flavobacteriales.f__Flavobacteriaceae.g__norank_f__Flavobacteriaceae	2.43885387678			-
p__Firmicutes.c__Clostridia.o__Lachnospirales.f__Lachnospiraceae.g__ASF356	2.99314108631			-
p__Firmicutes.c__Bacilli.o__Lactobacillales.f__Enterococcaceae	3.54115892167	anti	3.26356345762	0.00566042606839
p__Firmicutes.c__Bacilli.o__Erysipelotrichales.f__Erysipelotrichaceae.g__Dubosiella	4.3760268542	antipoly	4.12711403169	0.00128855264697
p__Actinobacteriota.c__Actinobacteria.o__Micrococcales.f__Micrococcaceae.g__Rothia	2.43885387678			-
p__Firmicutes.c__Clostridia.o__Lachnospirales.f__Lachnospiraceae.g__Tyzzerella	2.8830939051			-
p__Firmicutes.c__Clostridia.o__Clostridia_vadinBB60_group.f__norank_o__Clostridia_vadinBB60_group	3.15642036961	NG	3.08601526451	0.0271324114351
p__Bacteroidota.c__Bacteroidia.o__Flavobacteriales.f__Flavobacteriaceae	2.43885387678			-
p__Firmicutes.c__Clostridia.o__Oscillospirales.f__unclassified_o__Oscillospirales.g__unclassified_o__Oscillospirales	2.70209531155	MG	3.2119411802	0.0252301465969
p__Proteobacteria.c__Gammaproteobacteria.o__Burkholderiales.f__Burkholderiaceae.g__Burkholderia_Caballeronia_Paraburkholderia	1.71185514884	anti	3.49577194228	0.0110417967179
p__Firmicutes.c__Clostridia.o__Oscillospirales.f__Ruminococcaceae.g__Candidatus_Soleaferrea	2.13782388112	MG	3.46420403003	0.0207125052192
p__Firmicutes.c__Clostridia.o__Oscillospirales.f__Ruminococcaceae.g__Ruminococcus	4.5847879877			-
p__Firmicutes.c__Bacilli.o__Lactobacillales.f__Streptococcaceae	2.97902687725			-
p__Firmicutes.c__Clostridia.o__Clostridiales	4.36151447113	poly	4.01757072889	0.00130450189669
p__Firmicutes.c__norank_p__Firmicutes	1.41082515318			-
p__Firmicutes.c__Clostridia.o__Monoglobales.f__Monoglobaceae.g__Monoglobus	4.30105981949			-
p__Firmicutes.c__Clostridia.o__Eubacteriales	3.98369675538	antipoly	3.69111859564	0.000641962080584
p__Bacteroidota.c__Bacteroidia.o__Bacteroidales.f__Rikenellaceae.g__Alistipes	3.76300767129	antipoly	3.46966137154	0.000838574717158
p__Bacteroidota.c__Bacteroidia.o__Bacteroidales.f__Marinifilaceae.g__Butyricimonas	2.82019462363			-
p__Firmicutes.c__Clostridia.o__Oscillospirales.f__UCG_011.g__norank_f__UCG_011	1.83679388545			-
p__Firmicutes.c__Clostridia.o__Oscillospirales.f__Ruminococcaceae.g__Anaerofilum	1.87155599171			-
p__unclassified_k__norank_d__Bacteria	1.83679388545			-
p__Firmicutes.c__Clostridia.o__Clostridiales.f__Clostridiaceae	4.36151447113	poly	4.01786761447	0.00130450189669
p__Firmicutes.c__Clostridia.o__Lachnospirales.f__Lachnospiraceae.g__Lachnospiraceae_UCG_001	2.36506766262			-
p__Firmicutes.c__norank_p__Firmicutes.o__norank_c__norank_p__Firmicutes.f__norank_o__norank_c__norank_p__Firmicutes.g__norank_f__norank_o__norank_c__norank_p__Firmicutes	1.41082515318			-
p__Proteobacteria.c__Gammaproteobacteria.o__Burkholderiales.f__Burkholderiaceae	1.71185514884	anti	3.57366377245	0.0110417967179
p__Cyanobacteria.c__Cyanobacteriia	1.23473389412			-
p__Bacteroidota.c__Bacteroidia.o__Bacteroidales.f__Tannerellaceae	4.17773348749	anti	3.86049492337	0.00139444609861
p__Firmicutes.c__Clostridia.o__Lachnospirales.f__Lachnospiraceae.g__Lachnospiraceae_FCS020_group	2.4651828155			-
p__Firmicutes.c__Clostridia.o__Peptostreptococcales_Tissierellales.f__Anaerovoracaceae.g__Eubacterium_brachy_group	2.92492997415	NG	3.02340072806	0.00245178960332
p__Firmicutes.c__Bacilli.o__Erysipelotrichales.f__Erysipelotrichaceae.g__Holdemania	2.13782388112			-
p__Firmicutes.c__Clostridia.o__Lachnospirales.f__Lachnospiraceae.g__Lachnospiraceae_UCG_010	1.66070262639			-
p__Firmicutes.c__Bacilli.o__Bacillales.f__Bacillaceae.g__unclassified_f__Bacillaceae	2.45221783834			-
p__Firmicutes.c__Bacilli.o__unclassified_c__Bacilli.f__unclassified_c__Bacilli	1.23473389412			-
p__Bacteroidota.c__Bacteroidia.o__Bacteroidales.f__Prevotellaceae	3.67406658795			-
p__Firmicutes.c__Clostridia.o__norank_c__Clostridia.f__norank_o__norank_c__Clostridia.g__norank_f__norank_o__norank_c__Clostridia	2.43885387678			-
p__Proteobacteria.c__Gammaproteobacteria.o__Enterobacterales	3.82857355521	NG	3.55970312832	0.00189309426901
p__Spirochaetota.c__Spirochaetia.o__Spirochaetales.f__Spirochaetaceae	2.64127407456			-
p__Firmicutes.c__Clostridia.o__Peptostreptococcales_Tissierellales.f__Peptostreptococcaceae.g__Intestinibacter	4.50120078956	anti	4.24010561537	0.0358199036677
p__Firmicutes.c__Clostridia.o__Lachnospirales.f__Lachnospiraceae.g__Tuzzerella	3.34194386377	NG	3.0965630282	0.00371639511088
p__Firmicutes.c__Bacilli.o__Erysipelotrichales	4.95439657714	MG	4.64646495764	0.00665898416423
p__Elusimicrobiota	2.50580066641			-
p__Firmicutes.c__Clostridia.o__Clostridiales.f__Clostridiaceae.g__Clostridium_sensu_stricto_1	4.36151447113	poly	4.01787914837	0.00130450189669
p__Firmicutes.c__Clostridia.o__Peptostreptococcales_Tissierellales.f__Peptostreptococcaceae.g__unclassified_f__Peptostreptococcaceae	3.43975771578	MG	3.07391058528	0.0323409165071
p__Firmicutes.c__Clostridia.o__Lachnospirales.f__Lachnospiraceae.g__Lachnospiraceae_UCG_006	3.40205122887	NG	3.11325117994	0.00122100529629
p__Firmicutes.c__Bacilli.o__unclassified_c__Bacilli.f__unclassified_c__Bacilli.g__unclassified_c__Bacilli	1.23473389412			-
p__Firmicutes.c__Clostridia.o__Clostridia_vadinBB60_group	3.15642036961	NG	3.08018805735	0.0271324114351
p__Desulfobacterota.c__Desulfovibrionia.o__Desulfovibrionales.f__Desulfovibrionaceae.g__Desulfovibrio	4.71722635047	poly	4.50840852638	0.00174274230249
p__Proteobacteria.c__Gammaproteobacteria.o__Pasteurellales	1.41082515318			-
p__Firmicutes.c__Clostridia.o__Lachnospirales.f__Lachnospiraceae.g__unclassified_f__Lachnospiraceae	5.08201857321			-
p__unclassified_k__norank_d__Bacteria.c__unclassified_k__norank_d__Bacteria.o__unclassified_k__norank_d__Bacteria.f__unclassified_k__norank_d__Bacteria.g__unclassified_k__norank_d__Bacteria	1.83679388545			-
p__Proteobacteria.c__Gammaproteobacteria.o__Enterobacterales.f__Enterobacteriaceae	3.82857355521	NG	3.5676725323	0.00189309426901
p__Elusimicrobiota.c__Elusimicrobia	2.50580066641			-
p__Proteobacteria.c__Gammaproteobacteria.o__Enterobacterales.f__Enterobacteriaceae.g__Escherichia_Shigella	3.82746566052	NG	3.56261611338	0.00189309426901
p__Firmicutes.c__Clostridia.o__Peptostreptococcales_Tissierellales.f__Peptostreptococcaceae.g__Romboutsia	5.14262872954	poly	4.70036432962	0.0416523568596
p__Bacteroidota.c__Bacteroidia.o__Flavobacteriales	2.43885387678			-
p__Actinobacteriota.c__Coriobacteriia.o__Coriobacteriales.f__norank_o__Coriobacteriales	2.56379261339			-
p__Bacteroidota.c__Bacteroidia.o__Bacteroidales.f__Marinifilaceae.g__Odoribacter	3.02006372913			-
p__Firmicutes.c__Bacilli.o__RF39.f__norank_o__RF39.g__norank_f__norank_o__RF39	4.05361930872	poly	3.65829508159	0.00069672356375
p__Firmicutes.c__Clostridia.o__Oscillospirales.f__Ruminococcaceae.g__norank_f__Ruminococcaceae	3.95406518111			-
p__Firmicutes.c__Clostridia.o__Lachnospirales.f__Lachnospiraceae.g__A2	2.92047563272			-
p__Spirochaetota	2.64127407456			-
p__Firmicutes.c__Clostridia.o__norank_c__Clostridia	2.72609558796			-
p__Firmicutes.c__Clostridia.o__Clostridia_vadinBB60_group.f__norank_o__Clostridia_vadinBB60_group.g__norank_f__norank_o__Clostridia_vadinBB60_group	3.15642036961	NG	3.09928439021	0.0271324114351
p__Firmicutes.c__Clostridia.o__Peptostreptococcales_Tissierellales.f__Anaerovoracaceae.g__Anaerovorax	3.49559996574	poly	3.16214531886	0.0110739875381
p__Firmicutes.c__Bacilli.o__Lactobacillales.f__Leuconostocaceae	1.97509658362	antipoly	3.67989723572	0.0345416087281
p__Bacteroidota.c__Bacteroidia.o__Bacteroidales.f__p_251_o5.g__norank_f__p_251_o5	1.05864263507			-
p__unclassified_k__norank_d__Bacteria.c__unclassified_k__norank_d__Bacteria.o__unclassified_k__norank_d__Bacteria.f__unclassified_k__norank_d__Bacteria	1.83679388545			-
p__Firmicutes.c__Bacilli.o__Bacillales.f__Bacillaceae.g__Geobacillus	1.05864263507			-
p__Bacteroidota.c__Bacteroidia.o__Bacteroidales.f__Rikenellaceae	3.76812460214	antipoly	3.45788854438	0.000633333486642
p__Bacteroidota.c__Bacteroidia.o__Bacteroidales.f__Prevotellaceae.g__Alloprevotella	3.41800373781			-
p__Firmicutes.c__Clostridia.o__Lachnospirales.f__Lachnospiraceae.g__Roseburia	4.45588721608	NG	4.14506756936	0.000704504490727
p__Firmicutes.c__Clostridia.o__Christensenellales	4.21443398742	poly	3.88997609122	0.00154615379356
p__Campilobacterota.c__Campylobacteria.o__Campylobacterales	3.68957875413			-
p__Bacteroidota.c__Bacteroidia	5.17172489713			-
p__Firmicutes.c__Clostridia.o__Oscillospirales.f__Eubacterium_coprostanoligenes_group.g__norank_f__Eubacterium_coprostanoligenes_group	4.68064930807	anti	4.23353279291	0.0408509158841
p__Actinobacteriota.c__Actinobacteria.o__Bifidobacteriales	2.37039649612			-
p__Actinobacteriota.c__Actinobacteria.o__Corynebacteriales	2.67406658795	anti	3.16089739048	0.0331452340032
p__Firmicutes.c__Clostridia.o__Clostridia_UCG_014.f__norank_o__Clostridia_UCG_014	4.63206546451			-
p__Actinobacteriota.c__Actinobacteria.o__Micrococcales	2.43885387678			-
p__Actinobacteriota.c__Coriobacteriia.o__Coriobacteriales.f__norank_o__Coriobacteriales.g__norank_f__norank_o__Coriobacteriales	2.56379261339			-
p__Firmicutes.c__Clostridia.o__Lachnospirales.f__Lachnospiraceae.g__Frisingicoccus	3.49836996271	antipoly	3.24890676217	0.00123705426818
p__Elusimicrobiota.c__Elusimicrobia.o__Elusimicrobiales.f__Elusimicrobiaceae	2.50580066641			-
p__Firmicutes.c__Clostridia.o__Peptococcales	3.65468964261	poly	3.32086247661	0.00958166055076
p__Verrucomicrobiota.c__Verrucomicrobiae.o__Verrucomicrobiales	4.88431212324	anti	4.50844835112	0.00123507739647
p__Cyanobacteria	3.00558590577	poly	3.07251885254	0.00440644795572
p__Firmicutes.c__Clostridia.o__Clostridia_UCG_014	4.63206546451			-
p__Firmicutes.c__Clostridia.o__Peptococcales.f__Peptococcaceae.g__norank_f__Peptococcaceae	3.63035146688	poly	3.29300382675	0.0314250028583
p__Bacteroidota	5.17172489713			-
p__Patescibacteria.c__Saccharimonadia.o__Saccharimonadales.f__Saccharimonadaceae.g__Candidatus_Saccharimonas	3.39006993159	NG	3.12930657696	0.00663765752985
p__Firmicutes.c__Clostridia.o__Peptococcales.f__Peptococcaceae	3.65468964261	poly	3.31993181066	0.00958166055076
p__Verrucomicrobiota.c__Verrucomicrobiae.o__Verrucomicrobiales.f__Akkermansiaceae.g__Akkermansia	4.88431212324	anti	4.48604162728	0.00123507739647
p__Verrucomicrobiota.c__Verrucomicrobiae.o__Verrucomicrobiales.f__Akkermansiaceae	4.88431212324	anti	4.5042905285	0.00123507739647
p__Firmicutes.c__norank_p__Firmicutes.o__norank_c__norank_p__Firmicutes.f__norank_o__norank_c__norank_p__Firmicutes	1.41082515318			-
p__Bacteroidota.c__Bacteroidia.o__Bacteroidales.f__p_2534_18B5_gut_group	1.90374067508			-
p__Firmicutes.c__Clostridia.o__Lachnospirales.f__Lachnospiraceae.g__Lachnospiraceae_XPB1014_group	1.79900532456			-
p__Proteobacteria.c__Alphaproteobacteria	1.90374067508			-
p__Firmicutes.c__Clostridia.o__Lachnospirales.f__Lachnospiraceae.g__Oribacterium	1.23473389412			-
p__Firmicutes.c__unclassified_p__Firmicutes	3.38189473524	MG	3.07305662707	0.00285232530073
p__Firmicutes.c__Bacilli.o__Bacillales.f__Bacillaceae	2.45221783834			-
p__Firmicutes.c__Bacilli.o__Erysipelotrichales.f__Erysipelatoclostridiaceae.g__Candidatus_Stoquefichus	3.26411767181	anti	3.04561800804	0.0372362735143
p__Firmicutes.c__Clostridia.o__Lachnospirales.f__Lachnospiraceae.g__Lachnospiraceae_ND3007_group	1.79900532456			-
p__Firmicutes.c__Bacilli.o__Staphylococcales.f__Staphylococcaceae	3.22448025976	MG	2.95962145231	0.0205060192492
p__Firmicutes.c__Bacilli.o__Erysipelotrichales.f__Erysipelotrichaceae.g__Faecalitalea	2.96173262206			-
p__Bacteroidota.c__Bacteroidia.o__Bacteroidales.f__Bacteroidaceae.g__Bacteroides	3.99666173254			-
p__Cyanobacteria.c__Vampirivibrionia.o__Gastranaerophilales.f__norank_o__Gastranaerophilales	3.00312530722	poly	3.08313397574	0.00414810475123
p__Firmicutes.c__Clostridia.o__Lachnospirales.f__Lachnospiraceae.g__Marvinbryantia	4.04361976148	MG	3.74146308984	0.0145909444485
p__Firmicutes.c__Bacilli.o__RF39.f__norank_o__RF39	4.05361930872	poly	3.65912169757	0.00069672356375
p__Elusimicrobiota.c__Elusimicrobia.o__Elusimicrobiales.f__Elusimicrobiaceae.g__Elusimicrobium	2.50580066641			-
p__Firmicutes.c__Clostridia.o__Oscillospirales.f__Ruminococcaceae.g__Fournierella	3.74527890433			-
p__Actinobacteriota.c__Coriobacteriia.o__Coriobacteriales	4.46937770188	antipoly	4.15444063999	0.00282016566685
p__Firmicutes.c__Clostridia.o__Christensenellales.f__Christensenellaceae.g__Christensenellaceae_R_7_group	4.15136327975	poly	3.83011959085	0.00157180003851
p__Firmicutes.c__Bacilli.o__Erysipelotrichales.f__Erysipelatoclostridiaceae.g__Erysipelotrichaceae_UCG_003	1.35967263073			-
p__Firmicutes.c__Bacilli.o__Lactobacillales.f__Lactobacillaceae.g__Lactobacillus	5.41563358089	NG	5.05655986994	0.00124059388164
p__Proteobacteria.c__Alphaproteobacteria.o__Rhodospirillales.f__norank_o__Rhodospirillales.g__norank_f__norank_o__Rhodospirillales	1.90374067508			-
p__Firmicutes	5.93754628094			-
p__Firmicutes.c__Bacilli.o__Erysipelotrichales.f__Erysipelatoclostridiaceae.g__unclassified_f__Erysipelatoclostridiaceae	0.933703898458			-
p__Firmicutes.c__Clostridia.o__Caldicoprobacterales.f__Caldicoprobacteraceae.g__Caldicoprobacter	1.53576388979			-
p__Firmicutes.c__Clostridia.o__Oscillospirales.f__Ruminococcaceae.g__unclassified_f__Ruminococcaceae	4.03579442397	NG	3.67331455114	0.031935682246
p__Firmicutes.c__Clostridia.o__norank_c__Clostridia.f__norank_o__norank_c__Clostridia	2.43885387678			-
p__Firmicutes.c__unclassified_p__Firmicutes.o__unclassified_p__Firmicutes.f__unclassified_p__Firmicutes.g__unclassified_p__Firmicutes	3.38189473524	MG	3.07320738103	0.00285232530073
p__Firmicutes.c__Clostridia.o__Lachnospirales.f__Lachnospiraceae.g__Lachnospira	4.11592827949			-
p__Firmicutes.c__Clostridia.o__Oscillospirales.f__Oscillospiraceae.g__Oscillospira	3.47901101492			-
p__Firmicutes.c__Clostridia.o__Christensenellales.f__Christensenellaceae.g__Christensenella	1.53576388979			-
p__Desulfobacterota.c__Desulfovibrionia.o__Desulfovibrionales.f__Desulfovibrionaceae	4.72544131873	poly	4.49214135173	0.00327529884037
p__Firmicutes.c__Clostridia.o__Oscillospirales.f__Oscillospiraceae.g__unclassified_f__Oscillospiraceae	4.4134231339			-
p__Firmicutes.c__Clostridia.o__Oscillospirales.f__Butyricicoccaceae.g__unclassified_f__Butyricicoccaceae	1.8879464079	anti	3.58534816878	0.0247172663568
p__Bacteroidota.c__Bacteroidia.o__Bacteroidales.f__p_2534_18B5_gut_group.g__norank_f__p_2534_18B5_gut_group	1.90374067508			-
p__Firmicutes.c__Clostridia.o__Oscillospirales.f__Ruminococcaceae.g__Anaerotruncus	3.04541436933	MG	2.91709376836	0.0013600210114
p__Firmicutes.c__Clostridia.o__Lachnospirales.f__Lachnospiraceae.g__Dorea	4.32020286401	antipoly	3.99034068101	0.00986347730398
p__Firmicutes.c__Bacilli.o__Erysipelotrichales.f__Erysipelotrichaceae.g__Solobacterium	1.23473389412			-
p__Desulfobacterota.c__Desulfovibrionia	4.72544131873	poly	4.49248199591	0.00327529884037
p__Firmicutes.c__Clostridia.o__Peptostreptococcales_Tissierellales	5.21548696997	anti	4.80414228326	0.031161696957
p__Bacteroidota.c__Bacteroidia.o__Bacteroidales.f__unclassified_o__Bacteroidales	1.71185514884			-
p__Firmicutes.c__Clostridia.o__Oscillospirales.f__Oscillospiraceae	5.10296676255			-
p__Actinobacteriota.c__Coriobacteriia	4.46937770188	antipoly	4.13370253347	0.00282016566685
p__Actinobacteriota.c__Actinobacteria.o__Kineosporiales.f__Kineosporiaceae	0.757612639402			-
p__Firmicutes.c__Bacilli.o__Staphylococcales	3.22448025976	MG	2.9537122946	0.0205060192492
p__Firmicutes.c__Bacilli.o__Erysipelotrichales.f__Erysipelatoclostridiaceae.g__Erysipelatoclostridium	2.83133098975	anti	3.27036989267	0.0249229115652
p__Firmicutes.c__Clostridia.o__Lachnospirales.f__Defluviitaleaceae.g__Defluviitaleaceae_UCG_011	2.83679388545			-
p__Firmicutes.c__Clostridia.o__Lachnospirales.f__Lachnospiraceae.g__Acetitomaculum	3.24048622301			-
p__Cyanobacteria.c__Cyanobacteriia.o__Chloroplast.f__norank_o__Chloroplast.g__norank_f__norank_o__Chloroplast	1.23473389412			-
p__Firmicutes.c__Clostridia.o__Lachnospirales.f__Lachnospiraceae.g__Blautia	5.26232810595	anti	5.00814955391	0.0025760766924
p__Firmicutes.c__Clostridia.o__Oscillospirales.f__Ruminococcaceae.g__Eubacterium_siraeum_group	3.83733641454	NG	3.57077779634	0.00109113698836
p__Firmicutes.c__Clostridia.o__Oscillospirales.f__UCG_010	3.43155463804	poly	3.1623354395	0.00160865189446
p__Firmicutes.c__Bacilli.o__unclassified_c__Bacilli	1.23473389412			-
p__Firmicutes.c__Clostridia.o__Peptostreptococcales_Tissierellales.f__Anaerovoracaceae.g__Family_XIII_AD3011_group	3.31391514017			-
p__Firmicutes.c__norank_p__Firmicutes.o__norank_c__norank_p__Firmicutes	1.41082515318			-
p__Actinobacteriota.c__Actinobacteria	2.84751775084	anti	2.79028218491	0.00403961592098
p__Bacteroidota.c__Bacteroidia.o__Bacteroidales.f__Rikenellaceae.g__Rikenellaceae_RC9_gut_group	2.05864263507			-
p__Firmicutes.c__Clostridia.o__Oscillospirales.f__Oscillospiraceae.g__UCG_007	2.36506766262			-
p__Bacteroidota.c__Bacteroidia.o__Bacteroidales.f__Prevotellaceae.g__Prevotella	2.01288514451			-
p__Actinobacteriota.c__Coriobacteriia.o__Coriobacteriales.f__Eggerthellaceae.g__DNF00809	2.18897640356			-
p__Firmicutes.c__Clostridia.o__Lachnospirales.f__Lachnospiraceae	5.59780031331	antipoly	4.9525475092	0.0339407143524
p__Firmicutes.c__Clostridia.o__Lachnospirales.f__Lachnospiraceae.g__Lachnoclostridium	4.51599458118	antipoly	4.17596660187	0.0025532230673
p__Campilobacterota	3.68957875413			-
p__Firmicutes.c__Bacilli.o__Erysipelotrichales.f__Erysipelotrichaceae.g__norank_f__Erysipelotrichaceae	3.24757111883	poly	2.97383979884	0.0313809700259
p__Firmicutes.c__Clostridia.o__Oscillospirales.f__Oscillospiraceae.g__Flavonifractor	3.35858553509			-
p__Patescibacteria.c__Saccharimonadia	3.39006993159	NG	3.13343405902	0.00663765752985
p__Proteobacteria.c__Gammaproteobacteria.o__Pasteurellales.f__Pasteurellaceae.g__Rodentibacter	1.41082515318			-
p__Campilobacterota.c__Campylobacteria	3.68957875413			-
p__Cyanobacteria.c__Cyanobacteriia.o__Chloroplast	1.23473389412			-
p__Firmicutes.c__Clostridia.o__Oscillospirales.f__norank_o__Oscillospirales.g__norank_f__norank_o__Oscillospirales	2.24897433324			-
p__Patescibacteria.c__Saccharimonadia.o__Saccharimonadales	3.39006993159	NG	3.12565726385	0.00663765752985
p__Firmicutes.c__Clostridia.o__Lachnospirales.f__Lachnospiraceae.g__Eubacterium_oxidoreducens_group	3.16585260472			-
p__Firmicutes.c__Clostridia.o__Eubacteriales.f__Anaerofustaceae.g__Anaerofustis	2.21245749941			-
p__Patescibacteria.c__Saccharimonadia.o__Saccharimonadales.f__Saccharimonadaceae	3.39006993159	NG	3.11324990052	0.00663765752985
p__Firmicutes.c__Bacilli.o__Lactobacillales.f__Carnobacteriaceae.g__Atopostipes	2.04764725077			-
p__Proteobacteria.c__Alphaproteobacteria.o__Rhizobiales.f__Rhizobiaceae	0.933703898458			-
p__Bacteroidota.c__Bacteroidia.o__Bacteroidales.f__Bacteroidaceae	3.99666173254			-
p__Firmicutes.c__Bacilli.o__Lactobacillales.f__Streptococcaceae.g__Streptococcus	2.82019462363			-
p__Firmicutes.c__Clostridia.o__unclassified_c__Clostridia.f__unclassified_c__Clostridia.g__unclassified_c__Clostridia	3.10591750245			-
p__Firmicutes.c__unclassified_p__Firmicutes.o__unclassified_p__Firmicutes	3.38189473524	MG	3.07347384345	0.00285232530073
p__Firmicutes.c__Clostridia.o__Peptostreptococcales_Tissierellales.f__Anaerovoracaceae	3.85347909288			-
p__Firmicutes.c__Clostridia.o__Lachnospirales.f__Lachnospiraceae.g__Ruminococcus_gauvreauii_group	4.15276423091	anti	3.8398836248	0.00591451046041
p__Desulfobacterota.c__Desulfovibrionia.o__Desulfovibrionales	4.72544131873	poly	4.49303421601	0.00327529884037
p__Proteobacteria.c__Gammaproteobacteria.o__Burkholderiales.f__Sutterellaceae.g__Parasutterella	3.17175000159	antipoly	2.99155276957	0.0164496404812
p__Proteobacteria	3.83895994721	NG	3.50040239561	0.00875078489666
p__Firmicutes.c__Clostridia.o__Oscillospirales.f__Butyricicoccaceae	4.07389757704			-
p__Verrucomicrobiota	4.88431212324	anti	4.55857586091	0.00123507739647
p__Cyanobacteria.c__Vampirivibrionia.o__Gastranaerophilales	3.00312530722	poly	3.07967622367	0.00414810475123
p__Firmicutes.c__Clostridia.o__Oscillospirales.f__Oscillospiraceae.g__Oscillibacter	3.85953147308			-
p__Bacteroidota.c__Bacteroidia.o__Bacteroidales.f__Marinifilaceae	3.23255697487			-
p__Firmicutes.c__Bacilli.o__Lactobacillales	5.4176761135	NG	5.06447130836	0.00383351741643
p__Firmicutes.c__Clostridia.o__Oscillospirales.f__norank_o__Oscillospirales.g__Hydrogenoanaerobacterium	1.05864263507			-
p__Firmicutes.c__Bacilli.o__Erysipelotrichales.f__Erysipelotrichaceae.g__Turicibacter	4.88665769929	poly	4.58950284541	0.00122855692269
p__Actinobacteriota.c__Actinobacteria.o__Bifidobacteriales.f__Bifidobacteriaceae.g__Bifidobacterium	2.37039649612			-
p__Actinobacteriota.c__Actinobacteria.o__Corynebacteriales.f__Corynebacteriaceae	2.67406658795	anti	3.14099629488	0.0331452340032
p__Firmicutes.c__Clostridia.o__Lachnospirales.f__Lachnospiraceae.g__Ruminococcus_torques_group	4.55038941935	anti	4.25911798786	0.000571441759165
p__Campilobacterota.c__Campylobacteria.o__Campylobacterales.f__Helicobacteraceae.g__Helicobacter	3.68957875413			-
p__Firmicutes.c__Bacilli.o__Staphylococcales.f__Staphylococcaceae.g__Macrococcus	0.933703898458			-
p__Firmicutes.c__Clostridia.o__Oscillospirales.f__Ethanoligenenaceae.g__Acetanaerobacterium	1.45658264374			-
p__Firmicutes.c__Clostridia.o__Oscillospirales.f__UCG_010.g__norank_f__UCG_010	3.43155463804	poly	3.16696090765	0.00160865189446
p__Proteobacteria.c__Alphaproteobacteria.o__Rhizobiales.f__Rhizobiaceae.g__Allorhizobium_Neorhizobium_Pararhizobium_Rhizobium	0.933703898458			-
p__Bacteroidota.c__Bacteroidia.o__Bacteroidales.f__Muribaculaceae	5.12456763159			-
p__Proteobacteria.c__Alphaproteobacteria.o__Rhizobiales	0.933703898458			-
p__Firmicutes.c__Clostridia.o__Lachnospirales.f__Lachnospiraceae.g__norank_f__Lachnospiraceae	4.17208458903	MG	3.79198686246	0.0427938261183
p__Firmicutes.c__Clostridia.o__Oscillospirales.f__Ruminococcaceae	4.81588678609			-
p__Bacteroidota.c__Bacteroidia.o__Bacteroidales.f__unclassified_o__Bacteroidales.g__unclassified_o__Bacteroidales	1.71185514884			-
p__Actinobacteriota	4.47139709283	antipoly	4.12882490617	0.00275198039601
p__Spirochaetota.c__Spirochaetia.o__Spirochaetales.f__Spirochaetaceae.g__Treponema	2.64127407456			-
p__Firmicutes.c__Bacilli.o__Acholeplasmatales.f__Acholeplasmataceae.g__Anaeroplasma	2.6058017564			-
p__Firmicutes.c__Bacilli.o__Lactobacillales.f__Streptococcaceae.g__Lactococcus	2.58691641223			-
p__Firmicutes.c__Bacilli.o__Exiguobacterales.f__Exiguobacteraceae.g__Exiguobacterium	1.45658264374			-
p__Spirochaetota.c__Spirochaetia.o__Spirochaetales.f__Spirochaetaceae.g__Sphaerochaeta	0.933703898458			-
p__unclassified_k__norank_d__Bacteria.c__unclassified_k__norank_d__Bacteria.o__unclassified_k__norank_d__Bacteria	1.83679388545			-
p__Firmicutes.c__Bacilli.o__Erysipelotrichales.f__Erysipelotrichaceae.g__Clostridium_innocuum_group	4.5567463327			-
p__Desulfobacterota	4.72544131873	poly	4.49204247954	0.00327529884037
p__Firmicutes.c__Clostridia.o__Oscillospirales.f__Butyricicoccaceae.g__UCG_008	4.03476325337	antipoly	3.71176666602	0.020703428281
p__Firmicutes.c__Clostridia.o__Christensenellales.f__Christensenellaceae.g__norank_f__Christensenellaceae	2.53576388979	poly	3.31777230485	0.00141277198235
p__Firmicutes.c__Clostridia.o__Oscillospirales.f__Ruminococcaceae.g__Paludicola	2.43885387678	anti	2.9924314324	0.00431115791841
p__Firmicutes.c__Bacilli.o__Acholeplasmatales	2.6058017564			-
p__Firmicutes.c__Clostridia.o__Lachnospirales	5.59825186071	antipoly	4.96768756015	0.0339407143524
p__Firmicutes.c__Clostridia.o__Oscillospirales.f__Ethanoligenenaceae	1.45658264374			-
p__Firmicutes.c__Clostridia.o__Oscillospirales.f__Ruminococcaceae.g__Pygmaiobacter	2.54294247441	poly	3.45532405463	0.0014942869035
p__Firmicutes.c__Clostridia.o__Oscillospirales.f__Eubacterium_coprostanoligenes_group	4.68064930807	anti	4.2696160606	0.0408509158841
p__Firmicutes.c__Bacilli.o__Erysipelotrichales.f__Erysipelotrichaceae.g__Faecalibaculum	1.6607026264			-
p__Firmicutes.c__Clostridia.o__Oscillospirales.f__Ruminococcaceae.g__UBA1819	4.0278254943	antipoly	3.67987216917	0.00357120820249
p__Actinobacteriota.c__Coriobacteriia.o__Coriobacteriales.f__Eggerthellaceae.g__Gordonibacter	3.00925085985			-
p__Bacteroidota.c__Bacteroidia.o__Bacteroidales	5.17107167148			-
p__Firmicutes.c__Bacilli.o__Acholeplasmatales.f__Acholeplasmataceae	2.6058017564			-
p__Bacteroidota.c__Bacteroidia.o__Bacteroidales.f__Prevotellaceae.g__Prevotellaceae_Ga6A1_group	3.37461298052	anti	3.11108318118	0.0459683940683
p__Patescibacteria	3.39006993159	NG	3.13618605737	0.00663765752985
p__Firmicutes.c__Clostridia.o__Lachnospirales.f__Lachnospiraceae.g__Lachnospiraceae_NC2004_group	3.04429360876			-
p__Actinobacteriota.c__Coriobacteriia.o__Coriobacteriales.f__Eggerthellaceae.g__unclassified_f__Eggerthellaceae	3.21016570263	antipoly	2.90305001855	0.006557595525
p__Firmicutes.c__Clostridia.o__Oscillospirales.f__Ruminococcaceae.g__Negativibacillus	2.60271067942			-
p__Firmicutes.c__Clostridia.o__Oscillospirales.f__Butyricicoccaceae.g__UCG_009	3.72140046675	poly	3.30669096024	0.00266358644239
p__Firmicutes.c__Clostridia.o__Caldicoprobacterales.f__Caldicoprobacteraceae	1.53576388979			-
p__Bacteroidota.c__Bacteroidia.o__Bacteroidales.f__Rikenellaceae.g__Rikenella	2.83679388545			-
p__Proteobacteria.c__Alphaproteobacteria.o__Rhodospirillales.f__norank_o__Rhodospirillales	1.90374067508			-
p__Firmicutes.c__Clostridia.o__Oscillospirales.f__Oscillospiraceae.g__Papillibacter	3.64212479859			-
p__Bacteroidota.c__Bacteroidia.o__Bacteroidales.f__Prevotellaceae.g__unclassified_f__Prevotellaceae	1.05864263507			-
p__Firmicutes.c__Clostridia.o__Peptostreptococcales_Tissierellales.f__Anaerovoracaceae.g__Family_XIII_UCG_001	2.95489319753			-
p__Firmicutes.c__Clostridia.o__Oscillospirales.f__Oscillospiraceae.g__Intestinimonas	3.83516221986			-
p__Firmicutes.c__Bacilli.o__Exiguobacterales.f__Exiguobacteraceae	1.45658264374			-
p__Firmicutes.c__Clostridia.o__Oscillospirales.f__Oscillospiraceae.g__NK4A214_group	4.48417685557	poly	4.10876041703	0.00418816633162
p__Firmicutes.c__Bacilli.o__Staphylococcales.f__Staphylococcaceae.g__Staphylococcus	3.22448025976	MG	2.96399249162	0.0205060192492
p__Firmicutes.c__Clostridia.o__Monoglobales	4.30105981949			-
p__Bacteroidota.c__Bacteroidia.o__Bacteroidales.f__Tannerellaceae.g__Parabacteroides	4.17773348749	anti	3.85543542829	0.00139444609861
p__Actinobacteriota.c__Coriobacteriia.o__Coriobacteriales.f__Eggerthellaceae.g__Slackia	2.34867724643			-
p__Actinobacteriota.c__Actinobacteria.o__Kineosporiales	0.757612639402			-
p__Firmicutes.c__Clostridia.o__Oscillospirales.f__Oscillospiraceae.g__Colidextribacter	4.24048622301			-
p__Firmicutes.c__Bacilli.o__Lactobacillales.f__Enterococcaceae.g__Enterococcus	3.54115892167	anti	3.26883761817	0.00566042606839
p__Actinobacteriota.c__Actinobacteria.o__Kineosporiales.f__Kineosporiaceae.g__Quadrisphaera	0.757612639402			-
p__Desulfobacterota.c__Desulfovibrionia.o__Desulfovibrionales.f__Desulfovibrionaceae.g__Bilophila	3.63006028719	anti	3.28778237329	0.00442273862117
p__Actinobacteriota.c__Coriobacteriia.o__Coriobacteriales.f__unclassified_o__Coriobacteriales	2.58691641223			-
p__Firmicutes.c__Clostridia.o__Peptostreptococcales_Tissierellales.f__Peptostreptococcaceae	5.1978603352	anti	4.78725450308	0.0263215870231
p__Firmicutes.c__Clostridia.o__Clostridia_UCG_014.f__norank_o__Clostridia_UCG_014.g__norank_f__norank_o__Clostridia_UCG_014	4.63206546451			-
p__Firmicutes.c__Bacilli.o__Erysipelotrichales.f__Erysipelatoclostridiaceae	3.40205122887			-
p__Firmicutes.c__Clostridia.o__Christensenellales.f__Christensenellaceae	4.21443398742	poly	3.88999307201	0.00154615379356
p__Firmicutes.c__Clostridia.o__Lachnospirales.f__Lachnospiraceae.g__Eubacterium_hallii_group	3.79742319355	MG	3.57142150219	0.0227056398196
p__Firmicutes.c__Bacilli.o__Lactobacillales.f__Carnobacteriaceae	2.04764725077			-
p__Firmicutes.c__Clostridia.o__Oscillospirales.f__Ruminococcaceae.g__Faecalibacterium	1.63267390279			-
p__Actinobacteriota.c__Coriobacteriia.o__Coriobacteriales.f__Coriobacteriales_Incertae_Sedis	1.83679388545			-
p__Firmicutes.c__Clostridia.o__Lachnospirales.f__Lachnospiraceae.g__Eubacterium_fissicatena_group	3.71617652263	anti	3.43441254475	0.0255522529358
p__Firmicutes.c__Clostridia.o__Lachnospirales.f__Lachnospiraceae.g__Bacteroides_pectinophilus_group	3.25592319319			-
p__Bacteroidota.c__Bacteroidia.o__Bacteroidales.f__Muribaculaceae.g__norank_f__Muribaculaceae	5.12456763159			-
p__Proteobacteria.c__Gammaproteobacteria.o__Enterobacterales.f__Enterobacteriaceae.g__Klebsiella	1.45658264374			-
p__Firmicutes.c__Clostridia.o__Oscillospirales.f__Ruminococcaceae.g__Phocea	2.2200106373			-
p__Firmicutes.c__Clostridia.o__Lachnospirales.f__Lachnospiraceae.g__Lachnospiraceae_NK4B4_group	3.43476316068			-
p__Firmicutes.c__Clostridia.o__Oscillospirales	5.33166706889			-
p__Firmicutes.c__Bacilli.o__Lactobacillales.f__Leuconostocaceae.g__Leuconostoc	1.97509658362	antipoly	3.71766283967	0.0345416087281
p__Proteobacteria.c__Alphaproteobacteria.o__Rhodospirillales	1.90374067508			-
p__Firmicutes.c__Bacilli	5.4304675424	NG	5.04106574925	0.0267519646473
