# Supplementary material for: Polysaccharide, the Active Component of Dendrobium officinale, Ameliorates Metabolic Hypertension in Rats via Regulating Intestinal Flora-SCFAs-Vascular Axis
Source: Front Pharmacol. 2022 Jul 11;13:935714. doi: 10.3389/fphar.2022.935714 (PMC9310040; doi:10.3389/fphar.2022.935714)
Supplement: Supplementary file 1 [file DataSheet1.ZIP › Supplementary materials-raw data/Figure 7 & 8/Figure 7 & 8/interaction_results/Metagenomeseq_9_20210412_091721022/diff.xls]

taxa	azero	asum	bzero	bsum	oddsRatio	lower	upper	fidherP	adjp	P.Value	adj.P.Val
OTU1	4	8	2	3	Inf	0.556056292006346	Inf	0.0761904761904763	0.28999630860096	0.491734810768842	0.700847001705375
OTU10	4	303	6	79	0	0	Inf	1	1	0.100551067997002	0.253833287334334
OTU100	1	1	3	3	0.372193655158841	0.00479063132574279	8.6044152607517	0.571428571428571	0.909469784672378	0.0412308799580677	0.141568965450428
OTU101	2	3	0	0	Inf	0.309589183887875	Inf	0.133333333333333	0.402871794871795	0.224933933226601	0.43310808319318
OTU102	4	19	0	0	Inf	2.16068844432674	Inf	0.00476190476190476	0.0462989156058463	0.0128812259515559	0.0785674775430306
OTU103	2	92	0	0	Inf	0.309589183887875	Inf	0.133333333333333	0.402871794871795	0.0637323087330741	0.185712543548602
OTU104	3	30	0	0	Inf	0.855484360074105	Inf	0.0333333333333333	0.202057613168724	0.779489821871997	0.934626379826985
OTU105	1	2	0	0	Inf	0.0384613037109375	Inf	0.4	0.798373983739837	0.896385350769031	1
OTU106	4	41	0	0	Inf	2.16068844432674	Inf	0.00476190476190476	0.0462989156058463	0.220683247348058	0.426596356094081
OTU107	1	4	0	0	Inf	0.0384613037109375	Inf	0.4	0.798373983739837	0.893938128165147	1
OTU108	2	5	0	0	Inf	0.309589183887875	Inf	0.133333333333333	0.402871794871795	0.556754008562142	0.767882635404528
OTU109	3	580	1	1	10.2939090519637	0.401609970591817	930.246921631869	0.19047619047619	0.491	0.345405917892462	0.543571492580766
OTU11	2	6	0	0	Inf	0.309589183887875	Inf	0.133333333333333	0.402871794871795	0.203328255685366	0.406656511370732
OTU110	4	537	6	1102	0	0	Inf	1	1	0.193404171831388	0.39078785337124
OTU111	4	225	1	1	Inf	1.02482225614175	Inf	0.0476190476190476	0.222675736961451	0.000224854237870107	0.00538553320947426
OTU112	3	134	0	0	Inf	0.855484360074105	Inf	0.0333333333333333	0.202057613168724	0.0972044047952532	0.24922904832621
OTU113	1	12	1	2	1.58108226280311	0.0159715661656196	156.376385439848	1	1	0.592567626861999	0.797415998817737
OTU114	1	2	0	0	Inf	0.0384613037109375	Inf	0.4	0.798373983739837	0.896385350769031	1
OTU115	3	4	1	1	10.2939090519637	0.401609970591817	930.246921631869	0.19047619047619	0.491	0.280908789002433	0.475607639311016
OTU116	3	20	0	0	Inf	0.855484360074105	Inf	0.0333333333333333	0.202057613168724	0.592783787308501	0.797415998817737
OTU117	4	50	0	0	Inf	2.16068844432674	Inf	0.00476190476190476	0.0462989156058463	0.00327269314569347	0.0302733294636599
OTU118	1	1	0	0	Inf	0.0384613037109375	Inf	0.4	0.798373983739837	0.90249101175489	1
OTU119	4	25	0	0	Inf	2.16068844432674	Inf	0.00476190476190476	0.0462989156058463	0.000444443446729707	0.00823478235261457
OTU12	3	17	0	0	Inf	0.855484360074105	Inf	0.0333333333333333	0.202057613168724	0.0816781867462597	0.221569003825489
OTU120	4	8	0	0	Inf	2.16068844432674	Inf	0.00476190476190476	0.0462989156058463	0.01419712139587	0.081207474649988
OTU121	3	7	0	0	Inf	0.855484360074105	Inf	0.0333333333333333	0.202057613168724	0.0157416483512407	0.0837849902884911
OTU122	1	1	0	0	Inf	0.0384613037109375	Inf	0.4	0.798373983739837	0.641896858383287	0.819691436843157
OTU123	2	12	1	2	4.17095024268415	0.141316913370782	351.463901075953	0.5	0.86140350877193	0.0532153769652774	0.163641280089804
OTU124	4	18	0	0	Inf	2.16068844432674	Inf	0.00476190476190476	0.0462989156058463	0.0133826513971578	0.0796747124007519
OTU125	4	234	6	615	0	0	Inf	1	1	0.0499563187861407	0.158929865625603
OTU126	3	9	4	15	1.4413521389477	0.049269056497594	117.477921529961	1	1	0.484242954749907	0.693844867815574
OTU127	3	40	0	0	Inf	0.855484360074105	Inf	0.0333333333333333	0.202057613168724	0.103046562801805	0.258304841282454
OTU128	4	357	6	201	0	0	Inf	1	1	0.648151799672959	0.826603983479021
OTU129	3	31	0	0	Inf	0.855484360074105	Inf	0.0333333333333333	0.202057613168724	0.081426693970513	0.22149865229652
OTU13	1	3	0	0	Inf	0.0384613037109375	Inf	0.4	0.798373983739837	0.253325839778246	0.456472122262276
OTU130	2	2	0	0	Inf	0.309589183887875	Inf	0.133333333333333	0.402871794871795	0.0515537049015424	0.1617435725665
OTU131	4	82	0	0	Inf	2.16068844432674	Inf	0.00476190476190476	0.0462989156058463	0.00685352425314552	0.0497733187563411
OTU132	4	25	3	4	Inf	0.293606316083751	Inf	0.2	0.491	0.00622904000662269	0.0470532098961806
OTU133	2	7	0	0	Inf	0.309589183887875	Inf	0.133333333333333	0.402871794871795	0.672951604322279	0.847228814672408
OTU134	1	5	0	0	Inf	0.0384613037109375	Inf	0.4	0.798373983739837	0.89350838065469	1
OTU135	1	2	0	0	Inf	0.0384613037109375	Inf	0.4	0.798373983739837	0.896385350769031	1
OTU136	3	20	0	0	Inf	0.855484360074105	Inf	0.0333333333333333	0.202057613168724	0.0935559031335462	0.242132824175186
OTU137	4	342	0	0	Inf	2.16068844432674	Inf	0.00476190476190476	0.0462989156058463	0.000335457183614556	0.00700891392147859
OTU138	2	5	0	0	Inf	0.309589183887875	Inf	0.133333333333333	0.402871794871795	0.216502823036278	0.421001529151732
OTU139	2	2	1	1	4.17095024268415	0.141316913370782	351.463901075953	0.5	0.86140350877193	0.76266501919562	0.920070084582431
OTU14	1	1	0	0	Inf	0.0384613037109375	Inf	0.4	0.798373983739837	0.27509552134061	0.472025532618543
OTU140	4	21	1	2	Inf	1.02482225614175	Inf	0.0476190476190476	0.222675736961451	0.0757059826675575	0.213017979884073
OTU141	1	3	0	0	Inf	0.0384613037109375	Inf	0.4	0.798373983739837	0.894699072079022	1
OTU142	4	25	3	8	Inf	0.293606316083751	Inf	0.2	0.491	0.676814382146277	0.848169970816444
OTU143	4	654	0	0	Inf	2.16068844432674	Inf	0.00476190476190476	0.0462989156058463	0.00195618099404992	0.0228686873352026
OTU144	2	5	0	0	Inf	0.309589183887875	Inf	0.133333333333333	0.402871794871795	0.0166007200328086	0.0839001842579371
OTU145	1	9	1	1	1.58108226280311	0.0159715661656196	156.376385439848	1	1	0.869503666534919	0.995166201092413
OTU146	1	223	0	0	Inf	0.0384613037109375	Inf	0.4	0.798373983739837	0.613707617159772	0.80664349555856
OTU147	3	33	0	0	Inf	0.855484360074105	Inf	0.0333333333333333	0.202057613168724	0.118838272758852	0.284414416707149
OTU148	3	22	0	0	Inf	0.855484360074105	Inf	0.0333333333333333	0.202057613168724	0.374825082179413	0.57873935644683
OTU149	1	1	1	1	1.58108226280311	0.0159715661656196	156.376385439848	1	1	0.266633903083334	0.470079879403652
OTU15	4	92	0	0	Inf	2.16068844432674	Inf	0.00476190476190476	0.0462989156058463	0.0936970195382592	0.242132824175186
OTU150	4	81	0	0	Inf	2.16068844432674	Inf	0.00476190476190476	0.0462989156058463	0.0442404389158401	0.145785607434077
OTU151	4	18	0	0	Inf	2.16068844432674	Inf	0.00476190476190476	0.0462989156058463	0.00142433032483907	0.0186492317198929
OTU152	1	10	0	0	Inf	0.0384613037109375	Inf	0.4	0.798373983739837	0.615847054106161	0.80664349555856
OTU153	1	30	0	0	Inf	0.0384613037109375	Inf	0.4	0.798373983739837	0.614487104103197	0.80664349555856
OTU154	3	236	0	0	Inf	0.855484360074105	Inf	0.0333333333333333	0.202057613168724	0.0125985078159643	0.0773233417204811
OTU155	4	544	6	93	0	0	Inf	1	1	0.00102438039552055	0.0144793481724264
OTU156	4	119	4	11	Inf	0.123817323827913	Inf	0.466666666666667	0.84085626911315	0.010710205025106	0.0696517969182393
OTU157	2	10	0	0	Inf	0.309589183887875	Inf	0.133333333333333	0.402871794871795	0.584738741852283	0.790927609502675
OTU158	4	294	0	0	Inf	2.16068844432674	Inf	0.00476190476190476	0.0462989156058463	6.61570312063626e-05	0.00309362879260229
OTU159	4	447	6	342	0	0	Inf	1	1	0.11392969263796	0.274213132770777
OTU16	3	19	0	0	Inf	0.855484360074105	Inf	0.0333333333333333	0.202057613168724	0.0158753939707017	0.0837849902884911
OTU160	2	14	0	0	Inf	0.309589183887875	Inf	0.133333333333333	0.402871794871795	0.591773472522261	0.797415998817737
OTU161	4	681	0	0	Inf	2.16068844432674	Inf	0.00476190476190476	0.0462989156058463	2.81579934244249e-05	0.00197508211019895
OTU162	2	9	0	0	Inf	0.309589183887875	Inf	0.133333333333333	0.402871794871795	0.530290528110638	0.744718605581156
OTU163	3	32	1	2	10.2939090519637	0.401609970591817	930.246921631869	0.19047619047619	0.491	0.356057297855238	0.555879596969545
OTU164	4	627	6	202	0	0	Inf	1	1	0.0633622749376503	0.185183791633252
OTU165	4	45	0	0	Inf	2.16068844432674	Inf	0.00476190476190476	0.0462989156058463	0.000384557116340371	0.00755270176492488
OTU166	4	78	4	57	Inf	0.123817323827913	Inf	0.466666666666667	0.84085626911315	0.402285907917514	0.605896873581287
OTU167	4	727	3	14	Inf	0.293606316083751	Inf	0.2	0.491	0.0154212761524526	0.0834120167423995
OTU168	4	514	6	69	0	0	Inf	1	1	0.0176489205469558	0.0850374891827791
OTU169	3	18	0	0	Inf	0.855484360074105	Inf	0.0333333333333333	0.202057613168724	0.365345578283716	0.567394431350017
OTU17	2	4	0	0	Inf	0.309589183887875	Inf	0.133333333333333	0.402871794871795	0.263617156450646	0.467278064322265
OTU170	1	9	0	0	Inf	0.0384613037109375	Inf	0.4	0.798373983739837	0.616069943442698	0.80664349555856
OTU171	4	44	5	12	Inf	0.017109375	Inf	1	1	0.209685323846618	0.414558699349166
OTU172	3	87	0	0	Inf	0.855484360074105	Inf	0.0333333333333333	0.202057613168724	0.381451250759031	0.585289262883388
OTU173	2	6	0	0	Inf	0.309589183887875	Inf	0.133333333333333	0.402871794871795	0.41647831133469	0.622498784978182
OTU174	1	3	0	0	Inf	0.0384613037109375	Inf	0.4	0.798373983739837	0.621000491489075	0.80664349555856
OTU175	4	8	5	15	Inf	0.017109375	Inf	1	1	0.541134938319521	0.754821746349105
OTU176	4	58	6	58	0	0	Inf	1	1	0.676019500878418	0.848169970816444
OTU177	4	22	5	23	Inf	0.017109375	Inf	1	1	0.785040036531225	0.937845883057984
OTU178	3	22	0	0	Inf	0.855484360074105	Inf	0.0333333333333333	0.202057613168724	0.168494200279679	0.360482145260664
OTU179	4	60	6	142	0	0	Inf	1	1	0.00580779019197398	0.0456259997481476
OTU18	4	39	0	0	Inf	2.16068844432674	Inf	0.00476190476190476	0.0462989156058463	0.00164149500516159	0.0209343908450478
OTU180	3	30	0	0	Inf	0.855484360074105	Inf	0.0333333333333333	0.202057613168724	0.269913463493581	0.472025532618543
OTU181	4	8	3	8	Inf	0.293606316083751	Inf	0.2	0.491	0.618180933015574	0.80664349555856
OTU182	3	75	2	182	4.91838847553221	0.218046027988727	390.562916520687	0.523809523809524	0.870356941422932	0.33226601793108	0.531409168743193
OTU183	2	61	1	55	4.17095024268415	0.141316913370782	351.463901075953	0.5	0.86140350877193	0.852483963328004	0.986029743213309
OTU184	4	138	2	14	Inf	0.556056292006346	Inf	0.0761904761904763	0.28999630860096	0.0181760830592607	0.0850374891827791
OTU185	4	278	6	304	0	0	Inf	1	1	0.754776488406911	0.915050014340231
OTU186	4	198	2	2	Inf	0.556056292006346	Inf	0.0761904761904763	0.28999630860096	0.000365601984593086	0.00732696222184511
OTU187	4	21	0	0	Inf	2.16068844432674	Inf	0.00476190476190476	0.0462989156058463	0.120107124862982	0.286274749066622
OTU188	4	76	1	15	Inf	1.02482225614175	Inf	0.0476190476190476	0.222675736961451	0.0851644439772386	0.228501322365159
OTU189	1	12	0	0	Inf	0.0384613037109375	Inf	0.4	0.798373983739837	0.61551392686669	0.80664349555856
OTU19	4	363	0	0	Inf	2.16068844432674	Inf	0.00476190476190476	0.0462989156058463	0.000486065517500586	0.00852350603902814
OTU190	4	717	3	13	Inf	0.293606316083751	Inf	0.2	0.491	0.0120663153670975	0.0754721126782784
OTU191	2	33	0	0	Inf	0.309589183887875	Inf	0.133333333333333	0.402871794871795	0.208894407506354	0.414412743780282
OTU192	1	6	6	13	0	0	1.16892844179334	0.0333333333333333	0.202057613168724	0.253826966166707	0.456472122262276
OTU193	4	101	0	0	Inf	2.16068844432674	Inf	0.00476190476190476	0.0462989156058463	0.000870644677783848	0.0131534319012883
OTU194	2	18	0	0	Inf	0.309589183887875	Inf	0.133333333333333	0.402871794871795	0.191611620592338	0.389570624061442
OTU195	4	85	0	0	Inf	2.16068844432674	Inf	0.00476190476190476	0.0462989156058463	0.000524914131587407	0.00904325749506725
OTU196	4	60	4	8	Inf	0.123817323827913	Inf	0.466666666666667	0.84085626911315	0.107217599155863	0.262562798930317
OTU197	4	18	3	11	Inf	0.293606316083751	Inf	0.2	0.491	0.830976073584914	0.979862477664437
OTU198	3	38	0	0	Inf	0.855484360074105	Inf	0.0333333333333333	0.202057613168724	0.548879167216336	0.760224742181159
OTU199	1	2	1	1	1.58108226280311	0.0159715661656196	156.376385439848	1	1	0.778819848361844	0.934626379826985
OTU2	4	34	0	0	Inf	2.16068844432674	Inf	0.00476190476190476	0.0462989156058463	0.00178721028513338	0.0216671666666787
OTU20	1	2	0	0	Inf	0.0384613037109375	Inf	0.4	0.798373983739837	0.257768646250954	0.46023420112443
OTU200	2	8	0	0	Inf	0.309589183887875	Inf	0.133333333333333	0.402871794871795	0.202777337401852	0.406382337405345
OTU201	3	8	0	0	Inf	0.855484360074105	Inf	0.0333333333333333	0.202057613168724	0.119036991106556	0.284414416707149
OTU202	4	215	0	0	Inf	2.16068844432674	Inf	0.00476190476190476	0.0462989156058463	0.00299037920949588	0.0288090774820876
OTU203	1	7	0	0	Inf	0.0384613037109375	Inf	0.4	0.798373983739837	0.616714652855871	0.80664349555856
OTU204	4	112	0	0	Inf	2.16068844432674	Inf	0.00476190476190476	0.0462989156058463	0.000187767880973485	0.00465388416372718
OTU205	1	6	0	0	Inf	0.0384613037109375	Inf	0.4	0.798373983739837	0.617208675184603	0.80664349555856
OTU207	1	18	0	0	Inf	0.0384613037109375	Inf	0.4	0.798373983739837	0.614954827385248	0.80664349555856
OTU208	1	22	0	0	Inf	0.0384613037109375	Inf	0.4	0.798373983739837	0.614746337098824	0.80664349555856
OTU209	1	11	0	0	Inf	0.0384613037109375	Inf	0.4	0.798373983739837	0.61566527288406	0.80664349555856
OTU21	4	263	0	0	Inf	2.16068844432674	Inf	0.00476190476190476	0.0462989156058463	0.00205793625206514	0.0230761688673256
OTU210	0	0	4	11	0	0	1.79837907488076	0.0761904761904762	0.28999630860096	0.0562852197046123	0.170067956153628
OTU211	0	0	3	6	0	0	3.40592128036766	0.2	0.491	0.0364711418362639	0.133248025666763
OTU212	1	1	3	4	0.372193655158841	0.00479063132574279	8.6044152607517	0.571428571428571	0.909469784672378	0.232721302451729	0.436346372333009
OTU213	4	21	5	420	Inf	0.017109375	Inf	1	1	0.102769055752113	0.258304841282454
OTU214	0	0	5	9	0	0	0.975778964602891	0.0476190476190476	0.222675736961451	0.039593967424406	0.137876865286407
OTU215	1	1	2	6	0.69379298297644	0.00851223776328865	20.2967150395672	1	1	0.120503935638166	0.286525096359997
OTU216	4	107	3	29	Inf	0.293606316083751	Inf	0.2	0.491	0.232702734388457	0.436346372333009
OTU217	4	10	6	104	0	0	Inf	1	1	0.00392176555376902	0.0329160151606939
OTU218	0	0	6	22	0	0	0.462815452466398	0.00476190476190476	0.0462989156058463	0.0102136774708592	0.067769130245836
OTU219	4	60	6	205	0	0	Inf	1	1	0.0209348846609552	0.0930228811631583
OTU22	1	6	0	0	Inf	0.0384613037109375	Inf	0.4	0.798373983739837	0.249574973395076	0.454010756819663
OTU220	0	0	1	1	0	0	58.4474885844748	1	1	0.177301355578579	0.368798266833267
OTU221	2	2	6	2151	0	0	3.23008700575978	0.133333333333333	0.402871794871795	1.16745637591021e-05	0.00119108124011434
OTU222	4	59	6	87	0	0	Inf	1	1	0.980216367541404	1
OTU223	1	2	2	7	0.69379298297644	0.00851223776328865	20.2967150395672	1	1	0.685151542799259	0.853446586768137
OTU224	0	0	1	1	0	0	58.4474885844748	1	1	0.45873817819598	0.666391850574634
OTU225	2	7	6	50	0	0	3.23008700575978	0.133333333333333	0.402871794871795	0.304508456006725	0.501723664091617
OTU226	0	0	4	13	0	0	1.79837907488076	0.0761904761904762	0.28999630860096	0.0767234558868242	0.214181668365726
OTU227	4	2358	6	2126	0	0	Inf	1	1	0.168001454586671	0.360212725773168
OTU228	2	2	5	45	0.239753519417787	0.00284524241874813	7.07629381471301	0.5	0.86140350877193	0.0387474459431015	0.136583348166106
OTU229	0	0	1	1	0	0	58.4474885844748	1	1	0.177301355578579	0.368798266833267
OTU23	4	34	0	0	Inf	2.16068844432674	Inf	0.00476190476190476	0.0462989156058463	0.033247392795038	0.124777812885039
OTU230	0	0	2	2	0	0	8.07641426162503	0.466666666666667	0.84085626911315	0.233725246280206	0.436346372333009
OTU231	2	3	2	10	1.86195402493558	0.0768514917264824	48.9648281515269	1	1	0.66454417864483	0.842041785069966
OTU232	0	0	2	2	0	0	8.07641426162503	0.466666666666667	0.84085626911315	0.130466845829307	0.29934215561771
OTU233	3	5	6	640	0	0	26.0001586923748	0.4	0.798373983739837	0.000189567583043877	0.00465388416372718
OTU234	4	17	6	93	0	0	Inf	1	1	0.0131203308798407	0.0790439565889789
OTU235	1	6	6	39	0	0	1.16892844179334	0.0333333333333333	0.202057613168724	0.128256067033951	0.297045891102216
OTU236	1	1	1	8	1.58108226280311	0.0159715661656196	156.376385439848	1	1	0.271288718648222	0.472025532618543
OTU237	4	124	6	107	0	0	Inf	1	1	0.475470465485799	0.68562701484149
OTU238	1	3	2	10	0.69379298297644	0.00851223776328865	20.2967150395672	1	1	0.4091481322621	0.614347807158077
OTU239	0	0	6	1348	0	0	0.462815452466398	0.00476190476190476	0.0462989156058463	0.00508920514478764	0.0406308898551338
OTU24	1	3	0	0	Inf	0.0384613037109375	Inf	0.4	0.798373983739837	0.0166604235542747	0.0839001842579371
OTU240	1	1	3	17	0.372193655158841	0.00479063132574279	8.6044152607517	0.571428571428571	0.909469784672378	0.122038106004057	0.288774506255383
OTU241	4	64	6	56	0	0	Inf	1	1	0.53071949325359	0.744718605581156
OTU242	3	14	4	10	1.4413521389477	0.049269056497594	117.477921529961	1	1	0.908141434197537	1
OTU243	0	0	3	27	0	0	3.40592128036766	0.2	0.491	0.297709526582896	0.496543172393352
OTU244	0	0	2	4	0	0	8.07641426162503	0.466666666666667	0.84085626911315	0.544393070359648	0.757215290500246
OTU245	2	4	6	31	0	0	3.23008700575978	0.133333333333333	0.402871794871795	0.150920485201448	0.336063302648123
OTU246	0	0	6	34	0	0	0.462815452466398	0.00476190476190476	0.0462989156058463	4.79382485452223e-05	0.00249428967251384
OTU247	0	0	2	10	0	0	8.07641426162503	0.466666666666667	0.84085626911315	0.962970251165978	1
OTU248	1	1	6	1310	0	0	1.16892844179334	0.0333333333333333	0.202057613168724	4.16081360151456e-06	0.000817183791337459
OTU249	3	14	6	87	0	0	26.0001586923748	0.4	0.798373983739837	0.0363607751491952	0.133248025666763
OTU25	4	323	0	0	Inf	2.16068844432674	Inf	0.00476190476190476	0.0462989156058463	0.000120332300580853	0.00392976718606431
OTU250	4	20	1	1	Inf	1.02482225614175	Inf	0.0476190476190476	0.222675736961451	0.000334089824271847	0.00700891392147859
OTU251	4	6	6	7438	0	0	Inf	1	1	0.253585622360524	0.456472122262276
OTU252	0	0	1	5	0	0	58.4474885844748	1	1	0.837173746191918	0.979862477664437
OTU253	0	0	1	1	0	0	58.4474885844748	1	1	0.846455618258683	0.981780549622373
OTU254	4	993	6	3581	0	0	Inf	1	1	0.166888314474376	0.359395449153151
OTU255	3	7	3	42	2.6867733668733	0.11621940244579	208.740755028765	0.571428571428572	0.909469784672378	0.888170904698203	1
OTU256	0	0	6	24	0	0	0.462815452466398	0.00476190476190476	0.0462989156058463	0.0024005889442103	0.0248145088759423
OTU257	0	0	5	3190	0	0	0.975778964602891	0.0476190476190476	0.222675736961451	0.607816548833927	0.80664349555856
OTU258	1	2	6	132	0	0	1.16892844179334	0.0333333333333333	0.202057613168724	0.126435329133156	0.29571614584618
OTU259	0	0	1	105	0	0	58.4474885844748	1	1	0.835630894332907	0.979862477664437
OTU26	4	38	0	0	Inf	2.16068844432674	Inf	0.00476190476190476	0.0462989156058463	0.000971656226677569	0.0140318590381967
OTU260	4	359	6	532	0	0	Inf	1	1	0.234920157280429	0.437744961004519
OTU261	4	763	6	1827	0	0	Inf	1	1	0.0191245375414403	0.088244201026635
OTU262	4	37	6	182	0	0	Inf	1	1	0.494525612304487	0.702171601215782
OTU263	0	0	2	6	0	0	8.07641426162503	0.466666666666667	0.84085626911315	0.670143805584542	0.845050452892228
OTU264	0	0	6	76	0	0	0.462815452466398	0.00476190476190476	0.0462989156058463	0.0165144735125603	0.0839001842579371
OTU265	0	0	1	44	0	0	58.4474885844748	1	1	0.835766449532884	0.979862477664437
OTU266	2	4	6	94	0	0	3.23008700575978	0.133333333333333	0.402871794871795	0.0596868097330685	0.176543515535763
OTU267	0	0	2	12	0	0	8.07641426162503	0.466666666666667	0.84085626911315	0.894620436509102	1
OTU268	0	0	0	0	0	0	Inf	1	1	1	1
OTU269	0	0	2	479	0	0	8.07641426162503	0.466666666666667	0.84085626911315	0.962157191489021	1
OTU27	2	3	1	2	4.17095024268415	0.141316913370782	351.463901075953	0.5	0.86140350877193	0.302883285298625	0.50072623933207
OTU270	0	0	1	4	0	0	58.4474885844748	1	1	0.712560167101029	0.879062919715088
OTU271	4	22	5	25	Inf	0.017109375	Inf	1	1	0.478357586622919	0.688778812410127
OTU272	4	19	6	340	0	0	Inf	1	1	0.00609415395963643	0.0465768618801891
OTU273	0	0	2	4	0	0	8.07641426162503	0.466666666666667	0.84085626911315	0.7727300693024	0.929927607910487
OTU274	0	0	3	7	0	0	3.40592128036766	0.2	0.491	0.105155166481541	0.260106734218824
OTU275	1	2	5	69	0.0971448256393167	0.00107498340144547	2.48997802152767	0.190476190476191	0.491	0.175677184174258	0.368798266833267
OTU276	0	0	2	2	0	0	8.07641426162503	0.466666666666667	0.84085626911315	0.667481777337735	0.844674104826876
OTU277	4	6	6	31	0	0	Inf	1	1	0.0443953370339643	0.145806759088137
OTU278	0	0	6	34	0	0	0.462815452466398	0.00476190476190476	0.0462989156058463	0.00247612970005277	0.0253287433901231
OTU279	0	0	1	1	0	0	58.4474885844748	1	1	0.732226065428703	0.892116620658792
OTU28	4	201	6	401	0	0	Inf	1	1	0.54224812808366	0.755301647912275
OTU280	1	1	5	1094	0.0971448256393167	0.00107498340144547	2.48997802152767	0.190476190476191	0.491	0.184627649909896	0.380289541366117
OTU281	1	1	6	78	0	0	1.16892844179334	0.0333333333333333	0.202057613168724	0.104189590123411	0.259023234180227
OTU282	2	3	6	653	0	0	3.23008700575978	0.133333333333333	0.402871794871795	0.0622762050450022	0.182552935385648
OTU283	0	0	4	7	0	0	1.79837907488076	0.0761904761904762	0.28999630860096	0.217543986931684	0.42219010902552
OTU284	0	0	1	1	0	0	58.4474885844748	1	1	0.732226065428703	0.892116620658792
OTU285	2	8	2	7	1.86195402493558	0.0768514917264824	48.9648281515269	1	1	0.422042662054688	0.62861375141872
OTU286	0	0	5	22	0	0	0.975778964602891	0.0476190476190476	0.222675736961451	0.269249454886231	0.472025532618543
OTU287	4	38	4	10	Inf	0.123817323827913	Inf	0.466666666666667	0.84085626911315	0.109302778276622	0.266340764932116
OTU288	3	8	5	36	0.632478159755642	0.00639482743629895	62.6112674004758	1	1	0.0500094994687489	0.158929865625603
OTU289	4	21	6	32	0	0	Inf	1	1	0.14448558580124	0.324679279763886
OTU29	3	89	0	0	Inf	0.855484360074105	Inf	0.0333333333333333	0.202057613168724	0.00479504748265007	0.0389151787434907
OTU290	0	0	5	44	0	0	0.975778964602891	0.0476190476190476	0.222675736961451	0.0653740971842599	0.18884897290857
OTU291	4	135	5	367	Inf	0.017109375	Inf	1	1	0.90367353255206	1
OTU292	0	0	4	69	0	0	1.79837907488076	0.0761904761904762	0.28999630860096	0.0191405446218668	0.088244201026635
OTU293	4	200	6	166	0	0	Inf	1	1	0.240557953473777	0.443227883563679
OTU294	4	58	6	11	0	0	Inf	1	1	0.000434577300393035	0.00820682517280692
OTU295	0	0	3	156	0	0	3.40592128036766	0.2	0.491	0.280186102544714	0.475203372536976
OTU296	4	6	6	17	0	0	Inf	1	1	0.0743317629671507	0.210356747071303
OTU297	2	2	6	3060	0	0	3.23008700575978	0.133333333333333	0.402871794871795	5.59957655220368e-07	0.000188579831789243
OTU298	0	0	4	7	0	0	1.79837907488076	0.0761904761904762	0.28999630860096	0.0533243107237605	0.163641280089804
OTU299	0	0	4	17	0	0	1.79837907488076	0.0761904761904762	0.28999630860096	0.0422967972150056	0.142733521873318
OTU3	4	9	0	0	Inf	2.16068844432674	Inf	0.00476190476190476	0.0462989156058463	9.4935717174965e-05	0.00358564901022368
OTU30	3	243	0	0	Inf	0.855484360074105	Inf	0.0333333333333333	0.202057613168724	0.00170785490701446	0.0215014553677974
OTU300	0	0	4	6	0	0	1.79837907488076	0.0761904761904762	0.28999630860096	0.0529480064762378	0.163641280089804
OTU301	4	35	6	27	0	0	Inf	1	1	0.924590977482163	1
OTU302	1	1	1	9	1.58108226280311	0.0159715661656196	156.376385439848	1	1	0.370435222107457	0.57376559638726
OTU303	1	1	4	6	0.203326840899363	0.00256040693496572	4.58618764681968	0.523809523809524	0.870356941422932	0.740871509004544	0.901531377747784
OTU304	0	0	0	0	0	0	Inf	1	1	1	1
OTU305	2	2	5	8	0.239753519417787	0.00284524241874813	7.07629381471301	0.5	0.86140350877193	0.292673963902436	0.490453639167564
OTU306	3	8	2	2	4.91838847553221	0.218046027988727	390.562916520687	0.523809523809524	0.870356941422932	0.415876102912433	0.622498784978182
OTU307	1	1	1	1	1.58108226280311	0.0159715661656196	156.376385439848	1	1	0.531616845735632	0.744718605581156
OTU308	0	0	4	5	0	0	1.79837907488076	0.0761904761904762	0.28999630860096	0.0419482851891073	0.142247973286709
OTU309	3	8	6	218	0	0	26.0001586923748	0.4	0.798373983739837	0.00355671962125457	0.0317241132437445
OTU31	4	139	0	0	Inf	2.16068844432674	Inf	0.00476190476190476	0.0462989156058463	1.08867355841351e-05	0.00119108124011434
OTU310	0	0	6	48	0	0	0.462815452466398	0.00476190476190476	0.0462989156058463	0.00632162149663052	0.0473880328984059
OTU311	0	0	6	29	0	0	0.462815452466398	0.00476190476190476	0.0462989156058463	0.0355410656889668	0.1317031188927
OTU312	4	90	6	44	0	0	Inf	1	1	0.287621242373424	0.484222751957814
OTU313	1	1	6	3310	0	0	1.16892844179334	0.0333333333333333	0.202057613168724	0.0223914544745366	0.0979636299812003
OTU314	4	294	4	31	Inf	0.123817323827913	Inf	0.466666666666667	0.84085626911315	0.0163297484415912	0.0839001842579371
OTU315	0	0	6	131	0	0	0.462815452466398	0.00476190476190476	0.0462989156058463	0.0147962985569538	0.0822384554300777
OTU316	2	2	3	5	1	0.0422456098717006	23.6710986783476	1	1	0.585973085014261	0.791506973155439
OTU317	3	15	5	14	0.632478159755642	0.00639482743629895	62.6112674004758	1	1	0.630390451860853	0.81235449966458
OTU318	0	0	2	2	0	0	8.07641426162503	0.466666666666667	0.84085626911315	0.134320531193597	0.305722663540238
OTU319	4	17	6	64	0	0	Inf	1	1	0.0402549452359331	0.13968323753246
OTU32	2	18	0	0	Inf	0.309589183887875	Inf	0.133333333333333	0.402871794871795	0.0098226143402212	0.0661883465174084
OTU320	0	0	3	6	0	0	3.40592128036766	0.2	0.491	0.156062011448709	0.343616357046261
OTU321	4	50	5	15	Inf	0.017109375	Inf	1	1	0.0929925711013689	0.24158387518927
OTU322	4	54	2	5	Inf	0.556056292006346	Inf	0.0761904761904763	0.28999630860096	0.00358592318742937	0.0317241132437445
OTU323	3	12	6	878	0	0	26.0001586923748	0.4	0.798373983739837	0.00127746543048352	0.0174232090657614
OTU324	0	0	6	100	0	0	0.462815452466398	0.00476190476190476	0.0462989156058463	0.013901817073195	0.0807786057152512
OTU325	2	10	6	27	0	0	3.23008700575978	0.133333333333333	0.402871794871795	0.310148525181092	0.507609752879721
OTU326	3	6	5	18	0.632478159755642	0.00639482743629895	62.6112674004758	1	1	0.233094203111971	0.436346372333009
OTU327	0	0	6	70	0	0	0.462815452466398	0.00476190476190476	0.0462989156058463	0.0290124393705214	0.114879901055855
OTU328	4	2669	6	155	0	0	Inf	1	1	0.128875012232995	0.297078079842256
OTU329	4	21	5	17	Inf	0.017109375	Inf	1	1	0.448685070823549	0.655667767185603
OTU33	4	50	2	3	Inf	0.556056292006346	Inf	0.0761904761904763	0.28999630860096	0.0171268655851864	0.0850374891827791
OTU330	1	1	3	8	0.372193655158841	0.00479063132574279	8.6044152607517	0.571428571428571	0.909469784672378	0.402920015529379	0.605922596094717
OTU331	3	9	6	299	0	0	26.0001586923748	0.4	0.798373983739837	0.000300954463970606	0.00671675644588942
OTU332	0	0	5	10	0	0	0.975778964602891	0.0476190476190476	0.222675736961451	0.0327772083564007	0.124274975312685
OTU333	1	4	3	3	0.372193655158841	0.00479063132574279	8.6044152607517	0.571428571428571	0.909469784672378	0.721980206106158	0.887625002195081
OTU334	0	0	0	0	0	0	Inf	1	1	1	1
OTU335	3	3	5	18	0.632478159755642	0.00639482743629895	62.6112674004758	1	1	0.240922895785016	0.443227883563679
OTU336	0	0	5	6	0	0	0.975778964602891	0.0476190476190476	0.222675736961451	0.0553972713378907	0.168421425553587
OTU337	0	0	1	3	0	0	58.4474885844748	1	1	0.328659314809341	0.528699081998213
OTU338	0	0	4	6	0	0	1.79837907488076	0.0761904761904762	0.28999630860096	0.078367742277121	0.216103506024785
OTU34	3	80	1	1	10.2939090519637	0.401609970591817	930.246921631869	0.19047619047619	0.491	0.0165750948976435	0.0839001842579371
OTU340	0	0	1	4	0	0	58.4474885844748	1	1	0.326833105556025	0.527878469828974
OTU341	4	1016	6	132	0	0	Inf	1	1	0.185326002852476	0.380732499583957
OTU342	1	1	2	5	0.69379298297644	0.00851223776328865	20.2967150395672	1	1	0.376782293218355	0.580848056421389
OTU343	3	61	6	154	0	0	26.0001586923748	0.4	0.798373983739837	0.167487331579534	0.359896191709196
OTU344	4	955	6	941	0	0	Inf	1	1	0.461639778341067	0.669616340222936
OTU345	4	9	6	820	0	0	Inf	1	1	5.52228223076622e-06	0.000903813525102072
OTU346	0	0	0	0	0	0	Inf	1	1	1	1
OTU347	1	1	6	94	0	0	1.16892844179334	0.0333333333333333	0.202057613168724	0.00364791365508088	0.0318332310063411
OTU348	4	448	6	903	0	0	Inf	1	1	0.245550858119371	0.449033412799297
OTU349	2	3	3	5	1	0.0422456098717006	23.6710986783476	1	1	0.878365534079833	1
OTU35	4	121	4	16	Inf	0.123817323827913	Inf	0.466666666666667	0.84085626911315	0.0993222778351572	0.25267999179825
OTU350	0	0	3	20	0	0	3.40592128036766	0.2	0.491	0.453164307399449	0.661229346012272
OTU351	1	2	2	5	0.69379298297644	0.00851223776328865	20.2967150395672	1	1	0.834501495546037	0.979862477664437
OTU352	4	84	6	21	0	0	Inf	1	1	0.127099969602048	0.29589931056572
OTU353	2	3	6	25	0	0	3.23008700575978	0.133333333333333	0.402871794871795	0.0533250607217284	0.163641280089804
OTU354	1	2	1	1	1.58108226280311	0.0159715661656196	156.376385439848	1	1	0.0948226333925033	0.244398493415848
OTU355	0	0	6	188	0	0	0.462815452466398	0.00476190476190476	0.0462989156058463	0.0080397878080225	0.0552102911012455
OTU356	0	0	5	203	0	0	0.975778964602891	0.0476190476190476	0.222675736961451	0.0429075859966457	0.14283135406341
OTU357	0	0	3	5	0	0	3.40592128036766	0.2	0.491	0.0650292114482629	0.18884897290857
OTU358	0	0	3	5	0	0	3.40592128036766	0.2	0.491	0.335229188241822	0.533725554815463
OTU359	1	3	6	709	0	0	1.16892844179334	0.0333333333333333	0.202057613168724	1.0064632179962e-05	0.00119108124011434
OTU36	3	6	1	1	10.2939090519637	0.401609970591817	930.246921631869	0.19047619047619	0.491	0.022843543252051	0.0984818212901214
OTU360	1	1	4	7	0.203326840899363	0.00256040693496572	4.58618764681968	0.523809523809524	0.870356941422932	0.319927737516381	0.519287666514193
OTU361	0	0	6	192	0	0	0.462815452466398	0.00476190476190476	0.0462989156058463	0.282202635434329	0.476975882954407
OTU362	4	44	6	868	0	0	Inf	1	1	0.00784460313728082	0.0542492977521815
OTU363	0	0	5	12	0	0	0.975778964602891	0.0476190476190476	0.222675736961451	0.0425923909342445	0.14283135406341
OTU364	0	0	4	7	0	0	1.79837907488076	0.0761904761904762	0.28999630860096	0.041841734521763	0.142247973286709
OTU365	3	39	5	113	0.632478159755642	0.00639482743629895	62.6112674004758	1	1	0.213565322921165	0.416113387120207
OTU366	0	0	6	65	0	0	0.462815452466398	0.00476190476190476	0.0462989156058463	0.0250291044928245	0.103113472729956
OTU367	4	20	5	61	Inf	0.017109375	Inf	1	1	0.684203085894885	0.853446586768137
OTU368	2	2	6	199	0	0	3.23008700575978	0.133333333333333	0.402871794871795	3.95081830382823e-05	0.00228217857315254
OTU369	3	8	5	61	0.632478159755642	0.00639482743629895	62.6112674004758	1	1	0.229953835123984	0.434903180260119
OTU37	1	16	0	0	Inf	0.0384613037109375	Inf	0.4	0.798373983739837	0.0148976183996559	0.0822384554300777
OTU370	0	0	2	6	0	0	8.07641426162503	0.466666666666667	0.84085626911315	0.160522746189823	0.348994474049408
OTU371	4	70	5	407	Inf	0.017109375	Inf	1	1	0.670360797151777	0.845050452892228
OTU372	0	0	6	46	0	0	0.462815452466398	0.00476190476190476	0.0462989156058463	0.0427706147895304	0.14283135406341
OTU373	3	7	6	15	0	0	26.0001586923748	0.4	0.798373983739837	0.314361101015197	0.51218180453586
OTU374	4	533	6	546	0	0	Inf	1	1	0.910469025752713	1
OTU375	4	27	6	23	0	0	Inf	1	1	0.338381341259224	0.535952382446061
OTU376	2	2	3	4	1	0.0422456098717006	23.6710986783476	1	1	0.96139765653229	1
OTU377	0	0	1	3	0	0	58.4474885844748	1	1	0.439079607498394	0.644508482157582
OTU378	0	0	6	980	0	0	0.462815452466398	0.00476190476190476	0.0462989156058463	0.0120406966076479	0.0754721126782784
OTU379	1	1	6	513	0	0	1.16892844179334	0.0333333333333333	0.202057613168724	9.44057339681154e-05	0.00358564901022368
OTU38	3	27	5	30	0.632478159755642	0.00639482743629895	62.6112674004758	1	1	0.99795075924273	1
OTU380	0	0	6	53	0	0	0.462815452466398	0.00476190476190476	0.0462989156058463	9.00775255579201e-05	0.00358564901022368
OTU381	0	0	4	14	0	0	1.79837907488076	0.0761904761904762	0.28999630860096	0.0809244633306158	0.220743952751846
OTU382	4	27	6	48	0	0	Inf	1	1	0.0696067747245078	0.199865066606628
OTU383	0	0	5	157	0	0	0.975778964602891	0.0476190476190476	0.222675736961451	0.0332910254336865	0.124777812885039
OTU384	0	0	5	25	0	0	0.975778964602891	0.0476190476190476	0.222675736961451	0.0224458418999695	0.0979636299812003
OTU385	4	339	6	182	0	0	Inf	1	1	0.270556829860323	0.472025532618543
OTU386	3	36	1	1	10.2939090519637	0.401609970591817	930.246921631869	0.19047619047619	0.491	0.134804392375686	0.305722663540238
OTU387	1	1	4	172	0.203326840899363	0.00256040693496572	4.58618764681968	0.523809523809524	0.870356941422932	0.0461314307645586	0.149508465382167
OTU388	2	12	6	104	0	0	3.23008700575978	0.133333333333333	0.402871794871795	0.0306671450220607	0.118563529179778
OTU389	2	6	4	56	0.53707018895625	0.0204228226208697	13.0121091671069	1	1	0.103859101247103	0.258856947778313
OTU39	4	191	6	86	0	0	Inf	1	1	0.00704496161712596	0.050497462102319
OTU390	0	0	4	11	0	0	1.79837907488076	0.0761904761904762	0.28999630860096	0.0710193184298462	0.202735379936363
OTU391	0	0	4	9	0	0	1.79837907488076	0.0761904761904762	0.28999630860096	0.1286991884432	0.297078079842256
OTU392	1	1	5	104	0.0971448256393167	0.00107498340144547	2.48997802152767	0.190476190476191	0.491	0.174302096449793	0.368798266833267
OTU393	4	70	5	307	Inf	0.017109375	Inf	1	1	0.105558149562659	0.260447494649577
OTU394	0	0	0	0	0	0	Inf	1	1	1	1
OTU395	0	0	2	2	0	0	8.07641426162503	0.466666666666667	0.84085626911315	0.134320531193597	0.305722663540238
OTU396	0	0	2	2	0	0	8.07641426162503	0.466666666666667	0.84085626911315	0.432038268439052	0.637987337755111
OTU397	3	4	6	160	0	0	26.0001586923748	0.4	0.798373983739837	0.000603758316711636	0.00988151111684711
OTU398	2	5	4	164	0.53707018895625	0.0204228226208697	13.0121091671069	1	1	0.161181089446802	0.349403597873641
OTU399	0	0	0	0	0	0	Inf	1	1	1	1
OTU4	2	5	1	1	4.17095024268415	0.141316913370782	351.463901075953	0.5	0.86140350877193	0.275428340316115	0.472025532618543
OTU40	4	764	6	109	0	0	Inf	1	1	0.00303992714877397	0.0289826064086994
OTU400	0	0	1	1	0	0	58.4474885844748	1	1	0.177301355578579	0.368798266833267
OTU401	0	0	1	1	0	0	58.4474885844748	1	1	0.251509888643226	0.455129818010405
OTU402	0	0	6	75	0	0	0.462815452466398	0.00476190476190476	0.0462989156058463	0.00283825998300653	0.0281532454880042
OTU403	4	15	6	73	0	0	Inf	1	1	0.0269342518278069	0.10795687875472
OTU404	2	5	6	76	0	0	3.23008700575978	0.133333333333333	0.402871794871795	0.0142140850746968	0.081207474649988
OTU405	1	1	0	0	Inf	0.0384613037109375	Inf	0.4	0.798373983739837	0.90249101175489	1
OTU406	0	0	1	1	0	0	58.4474885844748	1	1	0.348885525289637	0.54642039208042
OTU407	0	0	2	6	0	0	8.07641426162503	0.466666666666667	0.84085626911315	0.377386431749101	0.580867517206297
OTU408	4	306	6	457	0	0	Inf	1	1	0.464393431167424	0.672617034522729
OTU409	4	680	6	433	0	0	Inf	1	1	0.328106599105759	0.528699081998213
OTU41	1	2	0	0	Inf	0.0384613037109375	Inf	0.4	0.798373983739837	0.018063634816463	0.0850374891827791
OTU410	1	1	1	1	1.58108226280311	0.0159715661656196	156.376385439848	1	1	0.531616845735632	0.744718605581156
OTU411	1	1	1	1	1.58108226280311	0.0159715661656196	156.376385439848	1	1	0.560968536697342	0.771528155513711
OTU412	3	21	6	31	0	0	26.0001586923748	0.4	0.798373983739837	0.582587018596975	0.790193994837334
OTU413	4	25	6	168	0	0	Inf	1	1	0.108699815542328	0.265530395180512
OTU414	0	0	0	0	0	0	Inf	1	1	1	1
OTU415	3	17	4	15	1.4413521389477	0.049269056497594	117.477921529961	1	1	0.6994783684622	0.866188849722421
OTU416	4	27	6	101	0	0	Inf	1	1	0.0361704646025419	0.133248025666763
OTU417	1	1	1	1	1.58108226280311	0.0159715661656196	156.376385439848	1	1	0.484702219268314	0.693844867815574
OTU418	0	0	1	1	0	0	58.4474885844748	1	1	0.846455618258683	0.981780549622373
OTU419	0	0	0	0	0	0	Inf	1	1	1	1
OTU42	4	60	0	0	Inf	2.16068844432674	Inf	0.00476190476190476	0.0462989156058463	0.0021779130776626	0.0235023147501613
OTU420	0	0	0	0	0	0	Inf	1	1	1	1
OTU421	4	46	6	864	0	0	Inf	1	1	0.00729236165201649	0.0515186988653251
OTU422	0	0	6	157	0	0	0.462815452466398	0.00476190476190476	0.0462989156058463	0.123231386013775	0.290199570900546
OTU423	0	0	0	0	0	0	Inf	1	1	1	1
OTU424	1	7	4	14	0.203326840899363	0.00256040693496572	4.58618764681968	0.523809523809524	0.870356941422932	0.426946964233015	0.632370918366246
OTU425	0	0	0	0	0	0	Inf	1	1	1	1
OTU426	1	3	6	84	0	0	1.16892844179334	0.0333333333333333	0.202057613168724	0.301200191141214	0.498783453120864
OTU427	1	1	4	4	0.203326840899363	0.00256040693496572	4.58618764681968	0.523809523809524	0.870356941422932	0.210763726261317	0.415067732262611
OTU428	0	0	5	344	0	0	0.975778964602891	0.0476190476190476	0.222675736961451	0.0366364225356679	0.133248025666763
OTU429	0	0	5	208	0	0	0.975778964602891	0.0476190476190476	0.222675736961451	0.0261822165271064	0.105752814473552
OTU43	4	23	3	4	Inf	0.293606316083751	Inf	0.2	0.491	0.0411544970535081	0.141568965450428
OTU430	4	48	6	40	0	0	Inf	1	1	0.677523388456575	0.848169970816444
OTU431	0	0	0	0	0	0	Inf	1	1	1	1
OTU432	0	0	5	33	0	0	0.975778964602891	0.0476190476190476	0.222675736961451	0.155000584375911	0.343590460174141
OTU433	4	64	6	36	0	0	Inf	1	1	0.308936915159138	0.506470869259221
OTU434	1	4	3	11	0.372193655158841	0.00479063132574279	8.6044152607517	0.571428571428571	0.909469784672378	0.614343712593885	0.80664349555856
OTU435	4	312	6	338	0	0	Inf	1	1	0.545571400445601	0.757780926785828
OTU436	4	23	6	100	0	0	Inf	1	1	0.116888154717229	0.280645887365082
OTU437	4	108	6	55	0	0	Inf	1	1	0.632015109718675	0.81235449966458
OTU438	0	0	0	0	0	0	Inf	1	1	1	1
OTU439	4	797	1	1	Inf	1.02482225614175	Inf	0.0476190476190476	0.222675736961451	0.0124011680944082	0.0765908620673514
OTU44	4	73	1	6	Inf	1.02482225614175	Inf	0.0476190476190476	0.222675736961451	0.0146273052583738	0.0822384554300777
OTU440	3	8	5	8	0.632478159755642	0.00639482743629895	62.6112674004758	1	1	0.443552289095361	0.649133156321377
OTU441	4	18	6	26	0	0	Inf	1	1	0.67801774652842	0.848169970816444
OTU442	3	12	3	3	2.6867733668733	0.11621940244579	208.740755028765	0.571428571428572	0.909469784672378	0.0567746361669081	0.170544890457613
OTU443	0	0	0	0	0	0	Inf	1	1	1	1
OTU444	0	0	0	0	0	0	Inf	1	1	1	1
OTU445	1	1	5	98	0.0971448256393167	0.00107498340144547	2.48997802152767	0.190476190476191	0.491	0.0253272284207419	0.103436515849711
OTU446	0	0	0	0	0	0	Inf	1	1	1	1
OTU447	4	167	6	220	0	0	Inf	1	1	0.179570760702441	0.372022124493242
OTU448	0	0	0	0	0	0	Inf	1	1	1	1
OTU449	0	0	6	19	0	0	0.462815452466398	0.00476190476190476	0.0462989156058463	0.0190486836037978	0.088244201026635
OTU45	4	369	6	153	0	0	Inf	1	1	0.961136274019294	1
OTU450	3	20	6	1235	0	0	26.0001586923748	0.4	0.798373983739837	0.0526954110145068	0.163641280089804
OTU451	0	0	3	5	0	0	3.40592128036766	0.2	0.491	0.0653855914347391	0.18884897290857
OTU452	4	43	5	59	Inf	0.017109375	Inf	1	1	0.622443540450178	0.807449876779492
OTU453	0	0	6	49	0	0	0.462815452466398	0.00476190476190476	0.0462989156058463	0.0346153978924693	0.128758790645473
OTU454	4	264	0	0	Inf	2.16068844432674	Inf	0.00476190476190476	0.0462989156058463	0.155778028988006	0.343616357046261
OTU455	4	387	6	24	0	0	Inf	1	1	0.00382124404721206	0.0323488073651918
OTU456	4	332	4	9	Inf	0.123817323827913	Inf	0.466666666666667	0.84085626911315	0.000468641638531715	0.00852233498218786
OTU457	4	17	0	0	Inf	2.16068844432674	Inf	0.00476190476190476	0.0462989156058463	0.0485938592864153	0.155944999409346
OTU458	3	30	6	70	0	0	26.0001586923748	0.4	0.798373983739837	0.127158359530279	0.29589931056572
OTU459	0	0	0	0	0	0	Inf	1	1	1	1
OTU46	4	300	2	7	Inf	0.556056292006346	Inf	0.0761904761904763	0.28999630860096	0.0407165781949713	0.140787604885429
OTU460	4	507	6	349	0	0	Inf	1	1	0.328956353463247	0.528699081998213
OTU461	0	0	0	0	0	0	Inf	1	1	1	1
OTU462	4	108	3	16	Inf	0.293606316083751	Inf	0.2	0.491	0.00922342628422262	0.0628986431326848
OTU464	4	21	4	11	Inf	0.123817323827913	Inf	0.466666666666667	0.84085626911315	0.213463682466389	0.416113387120207
OTU466	3	7	5	9	0.632478159755642	0.00639482743629895	62.6112674004758	1	1	0.947606028183748	1
OTU467	0	0	0	0	0	0	Inf	1	1	1	1
OTU468	3	13	3	8	2.6867733668733	0.11621940244579	208.740755028765	0.571428571428572	0.909469784672378	0.260390496863741	0.463230920145279
OTU469	2	8	2	2	1.86195402493558	0.0768514917264824	48.9648281515269	1	1	0.810764656679447	0.96155904934688
OTU47	4	25	0	0	Inf	2.16068844432674	Inf	0.00476190476190476	0.0462989156058463	0.0161256244037931	0.0837849902884911
OTU470	0	0	2	2	0	0	8.07641426162503	0.466666666666667	0.84085626911315	0.38386431628227	0.588072946316987
OTU471	3	9	5	21	0.632478159755642	0.00639482743629895	62.6112674004758	1	1	0.0773146327077315	0.214181668365726
OTU472	0	0	1	1	0	0	58.4474885844748	1	1	0.846455618258683	0.981780549622373
OTU473	3	20	6	1287	0	0	26.0001586923748	0.4	0.798373983739837	0.00159277134317979	0.0205802823552967
OTU474	4	294	6	12714	0	0	Inf	1	1	0.00010548697077434	0.00383660019631118
OTU475	4	406	6	330	0	0	Inf	1	1	0.953273420353246	1
OTU476	3	12	1	2	10.2939090519637	0.401609970591817	930.246921631869	0.19047619047619	0.491	0.944591771190208	1
OTU478	4	105	6	109	0	0	Inf	1	1	0.758439216158848	0.918356732759542
OTU479	4	18	6	21	0	0	Inf	1	1	0.631491359403188	0.81235449966458
OTU48	4	210	0	0	Inf	2.16068844432674	Inf	0.00476190476190476	0.0462989156058463	0.00228451146836069	0.0243846767601108
OTU480	4	19	6	241	0	0	Inf	1	1	0.155576221256559	0.343616357046261
OTU481	0	0	0	0	0	0	Inf	1	1	1	1
OTU482	0	0	2	2	0	0	8.07641426162503	0.466666666666667	0.84085626911315	0.226490867375432	0.434402405786473
OTU483	4	936	4	36	Inf	0.123817323827913	Inf	0.466666666666667	0.84085626911315	0.0198774094936117	0.0899068715980337
OTU484	2	2	1	1	4.17095024268415	0.141316913370782	351.463901075953	0.5	0.86140350877193	0.862530438140809	0.990648994449444
OTU485	1	1	0	0	Inf	0.0384613037109375	Inf	0.4	0.798373983739837	0.0239993573079962	0.10071525160877
OTU486	0	0	0	0	0	0	Inf	1	1	1	1
OTU487	3	8	2	7	4.91838847553221	0.218046027988727	390.562916520687	0.523809523809524	0.870356941422932	0.797552798254265	0.948180203251438
OTU488	1	1	1	1	1.58108226280311	0.0159715661656196	156.376385439848	1	1	0.856532438650372	0.988384083142968
OTU49	4	32	6	22	0	0	Inf	1	1	0.720983316383755	0.887625002195081
OTU490	1	1	3	18	0.372193655158841	0.00479063132574279	8.6044152607517	0.571428571428571	0.909469784672378	0.283012951700394	0.477523571425751
OTU491	0	0	3	66	0	0	3.40592128036766	0.2	0.491	0.657307025184094	0.833947672778786
OTU492	0	0	2	2	0	0	8.07641426162503	0.466666666666667	0.84085626911315	0.300561955561559	0.498783453120864
OTU494	4	418	0	0	Inf	2.16068844432674	Inf	0.00476190476190476	0.0462989156058463	0.000124055786932784	0.00392976718606431
OTU495	0	0	0	0	0	0	Inf	1	1	1	1
OTU496	1	1	0	0	Inf	0.0384613037109375	Inf	0.4	0.798373983739837	0.0239993573079962	0.10071525160877
OTU497	0	0	0	0	0	0	Inf	1	1	1	1
OTU498	1	1	4	6	0.203326840899363	0.00256040693496572	4.58618764681968	0.523809523809524	0.870356941422932	0.536321826534614	0.74917216736414
OTU499	1	1	0	0	Inf	0.0384613037109375	Inf	0.4	0.798373983739837	0.27509552134061	0.472025532618543
OTU5	2	171	0	0	Inf	0.309589183887875	Inf	0.133333333333333	0.402871794871795	0.0160957596654127	0.0837849902884911
OTU50	4	55	1	2	Inf	1.02482225614175	Inf	0.0476190476190476	0.222675736961451	0.0103070518805998	0.0679296976291877
OTU500	4	25	4	18	Inf	0.123817323827913	Inf	0.466666666666667	0.84085626911315	0.427836685382247	0.632734375068324
OTU501	0	0	2	3	0	0	8.07641426162503	0.466666666666667	0.84085626911315	0.0895158265910748	0.235245719625314
OTU502	1	2	0	0	Inf	0.0384613037109375	Inf	0.4	0.798373983739837	0.018063634816463	0.0850374891827791
OTU503	3	37	0	0	Inf	0.855484360074105	Inf	0.0333333333333333	0.202057613168724	0.655616967058479	0.833593634533292
OTU504	4	19	1	19	Inf	1.02482225614175	Inf	0.0476190476190476	0.222675736961451	0.30098911459203	0.498783453120864
OTU505	4	95	4	23	Inf	0.123817323827913	Inf	0.466666666666667	0.84085626911315	0.883282369677604	1
OTU507	1	4	2	37	0.69379298297644	0.00851223776328865	20.2967150395672	1	1	0.0829006521282782	0.223649561510904
OTU508	4	17	2	2	Inf	0.556056292006346	Inf	0.0761904761904763	0.28999630860096	0.0317438486009832	0.121767419242834
OTU509	1	1	2	2	0.69379298297644	0.00851223776328865	20.2967150395672	1	1	0.912233104598188	1
OTU51	3	43	0	0	Inf	0.855484360074105	Inf	0.0333333333333333	0.202057613168724	0.0122807781952187	0.0763273682766123
OTU510	2	135	3	7	1	0.0422456098717006	23.6710986783476	1	1	0.90376482545017	1
OTU511	0	0	0	0	0	0	Inf	1	1	1	1
OTU512	4	89	6	80	0	0	Inf	1	1	0.38934933590936	0.590506861822256
OTU513	4	30	4	13	Inf	0.123817323827913	Inf	0.466666666666667	0.84085626911315	0.201357452713384	0.404362001154484
OTU515	0	0	3	3	0	0	3.40592128036766	0.2	0.491	0.032271501271698	0.122831838173672
OTU516	3	3	1	1	10.2939090519637	0.401609970591817	930.246921631869	0.19047619047619	0.491	0.950497770965717	1
OTU517	4	526	4	26	Inf	0.123817323827913	Inf	0.466666666666667	0.84085626911315	0.00712022496139959	0.050667108058655
OTU518	0	0	0	0	0	0	Inf	1	1	1	1
OTU519	2	4	0	0	Inf	0.309589183887875	Inf	0.133333333333333	0.402871794871795	0.556006056030208	0.767882635404528
OTU52	4	1486	6	554	0	0	Inf	1	1	0.0722119498675716	0.204948366387154
OTU520	4	8	3	3	Inf	0.293606316083751	Inf	0.2	0.491	0.0532754142042153	0.163641280089804
OTU521	4	120	4	46	Inf	0.123817323827913	Inf	0.466666666666667	0.84085626911315	0.323031283175039	0.522597561907558
OTU522	4	305	2	32	Inf	0.556056292006346	Inf	0.0761904761904763	0.28999630860096	0.417608423073555	0.623239318325579
OTU523	3	4	0	0	Inf	0.855484360074105	Inf	0.0333333333333333	0.202057613168724	0.112565258421718	0.272263753128393
OTU524	4	26	3	4	Inf	0.293606316083751	Inf	0.2	0.491	0.372339555713503	0.575806997969544
OTU525	1	1	1	11	1.58108226280311	0.0159715661656196	156.376385439848	1	1	0.750971785250896	0.911562785063511
OTU526	4	402	1	12	Inf	1.02482225614175	Inf	0.0476190476190476	0.222675736961451	0.00355617147429415	0.0317241132437445
OTU527	2	2	0	0	Inf	0.309589183887875	Inf	0.133333333333333	0.402871794871795	0.579814126672662	0.788398437611315
OTU528	4	42	3	9	Inf	0.293606316083751	Inf	0.2	0.491	0.128193899713432	0.297045891102216
OTU529	0	0	2	2	0	0	8.07641426162503	0.466666666666667	0.84085626911315	0.17299858422197	0.368513253158295
OTU53	2	331	0	0	Inf	0.309589183887875	Inf	0.133333333333333	0.402871794871795	0.00497499533822607	0.0400446346076885
OTU530	0	0	0	0	0	0	Inf	1	1	1	1
OTU532	3	30	1	1	10.2939090519637	0.401609970591817	930.246921631869	0.19047619047619	0.491	0.251665469633045	0.455129818010405
OTU533	0	0	0	0	0	0	Inf	1	1	1	1
OTU534	4	32	6	19	0	0	Inf	1	1	0.106892741309505	0.262421679914836
OTU535	0	0	1	4	0	0	58.4474885844748	1	1	0.230294963070531	0.434903180260119
OTU536	4	82	0	0	Inf	2.16068844432674	Inf	0.00476190476190476	0.0462989156058463	0.000155631773954822	0.00449501182422456
OTU537	2	17	0	0	Inf	0.309589183887875	Inf	0.133333333333333	0.402871794871795	0.780472607872764	0.934663537720797
OTU538	0	0	3	4	0	0	3.40592128036766	0.2	0.491	0.0321225994001361	0.122740827279898
OTU539	3	84	6	102	0	0	26.0001586923748	0.4	0.798373983739837	0.899554785651293	1
OTU54	2	230	1	1	4.17095024268415	0.141316913370782	351.463901075953	0.5	0.86140350877193	0.0507475911726001	0.160238374699335
OTU540	1	3	0	0	Inf	0.0384613037109375	Inf	0.4	0.798373983739837	0.621000491489075	0.80664349555856
OTU541	3	3	5	8	0.632478159755642	0.00639482743629895	62.6112674004758	1	1	0.470538438892995	0.680513618546275
OTU542	4	85	4	8	Inf	0.123817323827913	Inf	0.466666666666667	0.84085626911315	0.0296466951145557	0.116452218409975
OTU543	4	11	5	12	Inf	0.017109375	Inf	1	1	0.604790340888558	0.80664349555856
OTU544	4	102	2	2	Inf	0.556056292006346	Inf	0.0761904761904763	0.28999630860096	0.0467708561847768	0.150586822208036
OTU545	4	922	6	1235	0	0	Inf	1	1	0.402126074611721	0.605896873581287
OTU546	3	55	0	0	Inf	0.855484360074105	Inf	0.0333333333333333	0.202057613168724	0.0964525884066161	0.247948800563605
OTU548	0	0	0	0	0	0	Inf	1	1	1	1
OTU549	1	2	0	0	Inf	0.0384613037109375	Inf	0.4	0.798373983739837	0.018063634816463	0.0850374891827791
OTU55	4	455	5	91	Inf	0.017109375	Inf	1	1	0.0605285018486067	0.177961044357281
OTU550	0	0	0	0	0	0	Inf	1	1	1	1
OTU551	4	144	5	12	Inf	0.017109375	Inf	1	1	0.0180751227964964	0.0850374891827791
OTU552	1	13	0	0	Inf	0.0384613037109375	Inf	0.4	0.798373983739837	0.615385762248413	0.80664349555856
OTU553	4	272	3	6	Inf	0.293606316083751	Inf	0.2	0.491	0.212914186646826	0.416113387120207
OTU554	4	280	5	121	Inf	0.017109375	Inf	1	1	0.0298032736485458	0.116600855469609
OTU555	4	286	1	1	Inf	1.02482225614175	Inf	0.0476190476190476	0.222675736961451	0.000712485706709608	0.0111057295871244
OTU556	1	1	3	3	0.372193655158841	0.00479063132574279	8.6044152607517	0.571428571428571	0.909469784672378	0.957501713620556	1
OTU557	4	11	0	0	Inf	2.16068844432674	Inf	0.00476190476190476	0.0462989156058463	0.00428649690003499	0.035372604670877
OTU558	3	4	4	26	1.4413521389477	0.049269056497594	117.477921529961	1	1	0.20573557275645	0.410634822046411
OTU559	4	13	2	11	Inf	0.556056292006346	Inf	0.0761904761904763	0.28999630860096	0.927767621876201	1
OTU56	2	173	0	0	Inf	0.309589183887875	Inf	0.133333333333333	0.402871794871795	0.0060519813314335	0.0465768618801891
OTU560	0	0	0	0	0	0	Inf	1	1	1	1
OTU561	4	10	2	3	Inf	0.556056292006346	Inf	0.0761904761904763	0.28999630860096	0.279452733291102	0.474779557252356
OTU562	3	20	2	3	4.91838847553221	0.218046027988727	390.562916520687	0.523809523809524	0.870356941422932	0.0414856736191436	0.14194749649477
OTU563	3	7	4	25	1.4413521389477	0.049269056497594	117.477921529961	1	1	0.834314255882443	0.979862477664437
OTU564	2	27	2	22	1.86195402493558	0.0768514917264824	48.9648281515269	1	1	0.176339277331499	0.368798266833267
OTU565	1	32	0	0	Inf	0.0384613037109375	Inf	0.4	0.798373983739837	0.892151088284235	1
OTU566	2	6	1	3	4.17095024268415	0.141316913370782	351.463901075953	0.5	0.86140350877193	0.914601765400598	1
OTU567	4	48	6	46	0	0	Inf	1	1	0.680990386520692	0.85080478315944
OTU568	1	1	0	0	Inf	0.0384613037109375	Inf	0.4	0.798373983739837	0.27509552134061	0.472025532618543
OTU569	4	31	1	10	Inf	1.02482225614175	Inf	0.0476190476190476	0.222675736961451	0.557669358858074	0.768066353995271
OTU57	2	6	3	6	1	0.0422456098717006	23.6710986783476	1	1	0.594473467436642	0.798595000031166
OTU570	3	65	6	39	0	0	26.0001586923748	0.4	0.798373983739837	0.229291311651024	0.434903180260119
OTU571	4	368	6	58	0	0	Inf	1	1	0.0176817830571388	0.0850374891827791
OTU572	2	6	3	4	1	0.0422456098717006	23.6710986783476	1	1	0.82966369556724	0.979862477664437
OTU573	3	9	4	15	1.4413521389477	0.049269056497594	117.477921529961	1	1	0.887734210622982	1
OTU574	2	15	3	6	1	0.0422456098717006	23.6710986783476	1	1	0.633944425809219	0.813769184502814
OTU575	3	35	5	10	0.632478159755642	0.00639482743629895	62.6112674004758	1	1	0.59915592452003	0.802689110339249
OTU576	2	4	6	51	0	0	3.23008700575978	0.133333333333333	0.402871794871795	0.00299238890343476	0.0288090774820876
OTU577	1	3	0	0	Inf	0.0384613037109375	Inf	0.4	0.798373983739837	0.0166604235542747	0.0839001842579371
OTU579	4	556	6	260	0	0	Inf	1	1	0.0108632479297495	0.0701822991250925
OTU58	1	8	1	1	1.58108226280311	0.0159715661656196	156.376385439848	1	1	0.0368543741630639	0.133546108590881
OTU580	0	0	1	1	0	0	58.4474885844748	1	1	0.732226065428703	0.892116620658792
OTU581	4	156	4	9	Inf	0.123817323827913	Inf	0.466666666666667	0.84085626911315	0.00602000331149113	0.0465768618801891
OTU582	4	183	6	135	0	0	Inf	1	1	0.617177471917788	0.80664349555856
OTU583	4	87	4	49	Inf	0.123817323827913	Inf	0.466666666666667	0.84085626911315	0.213562865908061	0.416113387120207
OTU584	4	910	6	258	0	0	Inf	1	1	0.0573511734072482	0.171703817944871
OTU585	1	31	5	99	0.0971448256393167	0.00107498340144547	2.48997802152767	0.190476190476191	0.491	0.184723127527126	0.380289541366117
OTU586	0	0	4	4	0	0	1.79837907488076	0.0761904761904762	0.28999630860096	0.0301346939872854	0.117321539979221
OTU587	4	646	4	25	Inf	0.123817323827913	Inf	0.466666666666667	0.84085626911315	0.0149047286780809	0.0822384554300777
OTU588	1	1	0	0	Inf	0.0384613037109375	Inf	0.4	0.798373983739837	0.27509552134061	0.472025532618543
OTU589	4	92	0	0	Inf	2.16068844432674	Inf	0.00476190476190476	0.0462989156058463	0.00207001214239548	0.0230761688673256
OTU59	1	12	0	0	Inf	0.0384613037109375	Inf	0.4	0.798373983739837	0.0150182533484285	0.082390641274619
OTU591	2	22	0	0	Inf	0.309589183887875	Inf	0.133333333333333	0.402871794871795	0.0543229818027646	0.166184324393504
OTU592	0	0	0	0	0	0	Inf	1	1	1	1
OTU593	0	0	0	0	0	0	Inf	1	1	1	1
OTU594	1	1	0	0	Inf	0.0384613037109375	Inf	0.4	0.798373983739837	0.27509552134061	0.472025532618543
OTU595	3	34	3	5	2.6867733668733	0.11621940244579	208.740755028765	0.571428571428572	0.909469784672378	0.00639996593295301	0.0475496788032987
OTU596	0	0	0	0	0	0	Inf	1	1	1	1
OTU597	2	26	4	27	0.53707018895625	0.0204228226208697	13.0121091671069	1	1	0.798680670196743	0.948372936074004
OTU598	2	4	5	8	0.239753519417787	0.00284524241874813	7.07629381471301	0.5	0.86140350877193	0.351358848929092	0.549417817911415
OTU599	4	180	1	14	Inf	1.02482225614175	Inf	0.0476190476190476	0.222675736961451	0.0154592536121351	0.0834120167423995
OTU6	4	6	0	0	Inf	2.16068844432674	Inf	0.00476190476190476	0.0462989156058463	0.00138180912794161	0.0183369805897117
OTU60	3	89	1	1	10.2939090519637	0.401609970591817	930.246921631869	0.19047619047619	0.491	0.0389443355259772	0.136583348166106
OTU600	2	3	4	13	0.53707018895625	0.0204228226208697	13.0121091671069	1	1	0.568362392705896	0.778426596425648
OTU601	4	9	1	1	Inf	1.02482225614175	Inf	0.0476190476190476	0.222675736961451	0.00570846671285434	0.0452073734840561
OTU602	0	0	4	10	0	0	1.79837907488076	0.0761904761904762	0.28999630860096	0.043627113530622	0.14473589691578
OTU603	4	249	6	179	0	0	Inf	1	1	0.304196037808489	0.501723664091617
OTU604	1	1	6	57	0	0	1.16892844179334	0.0333333333333333	0.202057613168724	0.00296221990647589	0.0288090774820876
OTU605	2	5	0	0	Inf	0.309589183887875	Inf	0.133333333333333	0.402871794871795	0.145320389829769	0.325809641125191
OTU606	0	0	6	262	0	0	0.462815452466398	0.00476190476190476	0.0462989156058463	0.0031257710599182	0.0292334017222826
OTU607	3	755	0	0	Inf	0.855484360074105	Inf	0.0333333333333333	0.202057613168724	0.0113572983154503	0.0719539802953045
OTU608	4	28	4	4	Inf	0.123817323827913	Inf	0.466666666666667	0.84085626911315	0.30724532571921	0.504539983037231
OTU609	0	0	4	6	0	0	1.79837907488076	0.0761904761904762	0.28999630860096	0.235490875395831	0.437977347800581
OTU61	3	49	0	0	Inf	0.855484360074105	Inf	0.0333333333333333	0.202057613168724	0.0752978413590199	0.212478391421142
OTU610	1	2	0	0	Inf	0.0384613037109375	Inf	0.4	0.798373983739837	0.625415300293047	0.808102401168122
OTU611	3	14	2	4	4.91838847553221	0.218046027988727	390.562916520687	0.523809523809524	0.870356941422932	0.846845281787259	0.981780549622373
OTU612	2	2	1	1	4.17095024268415	0.141316913370782	351.463901075953	0.5	0.86140350877193	0.249659682976189	0.454010756819663
OTU613	2	6	1	1	4.17095024268415	0.141316913370782	351.463901075953	0.5	0.86140350877193	0.507569029812579	0.718202863510018
OTU614	4	18	5	26	Inf	0.017109375	Inf	1	1	0.703442683864701	0.870000901202942
OTU615	4	49	6	54	0	0	Inf	1	1	0.43596567841463	0.641856516046726
OTU616	3	13	5	20	0.632478159755642	0.00639482743629895	62.6112674004758	1	1	0.0289549368380523	0.114879901055855
OTU617	4	435	0	0	Inf	2.16068844432674	Inf	0.00476190476190476	0.0462989156058463	0.000968832891897841	0.0140318590381967
OTU618	4	570	6	342	0	0	Inf	1	1	0.524752821850947	0.739321766223285
OTU619	2	32	0	0	Inf	0.309589183887875	Inf	0.133333333333333	0.402871794871795	0.579390969237874	0.788398437611315
OTU62	4	53	0	0	Inf	2.16068844432674	Inf	0.00476190476190476	0.0462989156058463	8.35723817295862e-05	0.0035681773416719
OTU620	1	2	4	30	0.203326840899363	0.00256040693496572	4.58618764681968	0.523809523809524	0.870356941422932	0.0239010586166188	0.10071525160877
OTU621	4	132	0	0	Inf	2.16068844432674	Inf	0.00476190476190476	0.0462989156058463	0.059944411042778	0.176773007939964
OTU622	4	364	6	475	0	0	Inf	1	1	0.782174620011046	0.935560873143541
OTU623	2	4	6	53	0	0	3.23008700575978	0.133333333333333	0.402871794871795	0.0181128064228473	0.0850374891827791
OTU624	4	40	2	2	Inf	0.556056292006346	Inf	0.0761904761904763	0.28999630860096	0.00236671837381431	0.0247246536498474
OTU625	2	5	0	0	Inf	0.309589183887875	Inf	0.133333333333333	0.402871794871795	0.0663389508608334	0.191040615088969
OTU626	2	59	0	0	Inf	0.309589183887875	Inf	0.133333333333333	0.402871794871795	0.321906323497889	0.521636979661596
OTU627	0	0	2	2	0	0	8.07641426162503	0.466666666666667	0.84085626911315	0.233725246280206	0.436346372333009
OTU628	4	16	6	64	0	0	Inf	1	1	0.00103213276178192	0.0144793481724264
OTU629	3	7	5	56	0.632478159755642	0.00639482743629895	62.6112674004758	1	1	0.0557957823345006	0.169109439050863
OTU63	4	186	4	9	Inf	0.123817323827913	Inf	0.466666666666667	0.84085626911315	0.000597447691150528	0.00988151111684711
OTU630	2	3	0	0	Inf	0.309589183887875	Inf	0.133333333333333	0.402871794871795	0.0177736089051528	0.0850374891827791
OTU631	4	26	4	30	Inf	0.123817323827913	Inf	0.466666666666667	0.84085626911315	0.871869080427563	0.995582913669545
OTU632	0	0	4	4	0	0	1.79837907488076	0.0761904761904762	0.28999630860096	0.0130319332222074	0.0789960396556029
OTU633	0	0	1	3	0	0	58.4474885844748	1	1	0.838357336261676	0.980079647867817
OTU634	0	0	4	5	0	0	1.79837907488076	0.0761904761904762	0.28999630860096	0.0262766667327359	0.105752814473552
OTU635	1	1	2	2	0.69379298297644	0.00851223776328865	20.2967150395672	1	1	0.241924791843312	0.443227883563679
OTU636	0	0	0	0	0	0	Inf	1	1	1	1
OTU637	4	33	6	105	0	0	Inf	1	1	0.261932275327856	0.465131092896845
OTU638	1	2	3	4	0.372193655158841	0.00479063132574279	8.6044152607517	0.571428571428571	0.909469784672378	0.697374228077534	0.864673600974922
OTU639	4	72	5	30	Inf	0.017109375	Inf	1	1	0.859315997565023	0.988745534282718
OTU64	4	90	3	14	Inf	0.293606316083751	Inf	0.2	0.491	0.14678579596106	0.328345447912895
OTU640	4	14	0	0	Inf	2.16068844432674	Inf	0.00476190476190476	0.0462989156058463	0.0143538290432596	0.0814766480952654
OTU641	4	444	4	81	Inf	0.123817323827913	Inf	0.466666666666667	0.84085626911315	0.293896854659779	0.491663903366103
OTU642	4	226	0	0	Inf	2.16068844432674	Inf	0.00476190476190476	0.0462989156058463	1.56420456107221e-05	0.00139640807179356
OTU643	3	16	1	1	10.2939090519637	0.401609970591817	930.246921631869	0.19047619047619	0.491	0.198809187909471	0.400062751080123
OTU644	1	1	0	0	Inf	0.0384613037109375	Inf	0.4	0.798373983739837	0.90249101175489	1
OTU645	4	79	6	54	0	0	Inf	1	1	0.239494509559134	0.443227883563679
OTU646	4	216	2	3	Inf	0.556056292006346	Inf	0.0761904761904763	0.28999630860096	0.000671208045783816	0.0108053491960608
OTU647	2	4	3	8	1	0.0422456098717006	23.6710986783476	1	1	0.314506749628435	0.51218180453586
OTU648	3	13	4	103	1.4413521389477	0.049269056497594	117.477921529961	1	1	0.483215287503447	0.693738906912844
OTU649	4	9	2	4	Inf	0.556056292006346	Inf	0.0761904761904763	0.28999630860096	0.551288991455698	0.762487027619008
OTU65	4	709	0	0	Inf	2.16068844432674	Inf	0.00476190476190476	0.0462989156058463	0.000310994411922997	0.00678658916685296
OTU650	4	49	0	0	Inf	2.16068844432674	Inf	0.00476190476190476	0.0462989156058463	0.00398699879343315	0.0331799391114522
OTU651	0	0	1	2	0	0	58.4474885844748	1	1	0.443128469202105	0.649133156321377
OTU652	0	0	1	1	0	0	58.4474885844748	1	1	0.177301355578579	0.368798266833267
OTU653	0	0	4	405	0	0	1.79837907488076	0.0761904761904762	0.28999630860096	0.0193671032970904	0.088605426297348
OTU654	0	0	0	0	0	0	Inf	1	1	1	1
OTU655	0	0	6	1536	0	0	0.462815452466398	0.00476190476190476	0.0462989156058463	0.0157765739057303	0.0837849902884911
OTU657	0	0	1	1	0	0	58.4474885844748	1	1	0.732226065428703	0.892116620658792
OTU658	1	1	1	1	1.58108226280311	0.0159715661656196	156.376385439848	1	1	0.266633903083334	0.470079879403652
OTU659	4	12	5	11	Inf	0.017109375	Inf	1	1	0.620244908886942	0.80664349555856
OTU66	4	3136	6	22462	0	0	Inf	1	1	0.000141751258936113	0.00434999175860197
OTU660	1	1	0	0	Inf	0.0384613037109375	Inf	0.4	0.798373983739837	0.641896858383287	0.819691436843157
OTU661	2	4	2	28	1.86195402493558	0.0768514917264824	48.9648281515269	1	1	0.256990309764544	0.46023420112443
OTU662	4	39	1	1	Inf	1.02482225614175	Inf	0.0476190476190476	0.222675736961451	0.086603159464549	0.229849466470776
OTU663	1	1	0	0	Inf	0.0384613037109375	Inf	0.4	0.798373983739837	0.27509552134061	0.472025532618543
OTU664	4	23	2	6	Inf	0.556056292006346	Inf	0.0761904761904763	0.28999630860096	0.210915273318781	0.415067732262611
OTU665	3	8	0	0	Inf	0.855484360074105	Inf	0.0333333333333333	0.202057613168724	0.0177035418526504	0.0850374891827791
OTU666	3	4	1	1	10.2939090519637	0.401609970591817	930.246921631869	0.19047619047619	0.491	0.103111504870389	0.258304841282454
OTU667	4	24	4	10	Inf	0.123817323827913	Inf	0.466666666666667	0.84085626911315	0.834273088296075	0.979862477664437
OTU668	0	0	4	9	0	0	1.79837907488076	0.0761904761904762	0.28999630860096	0.329643417208385	0.528937640030448
OTU669	3	16	0	0	Inf	0.855484360074105	Inf	0.0333333333333333	0.202057613168724	0.089594601975425	0.235245719625314
OTU67	1	4	0	0	Inf	0.0384613037109375	Inf	0.4	0.798373983739837	0.0160571676444192	0.0837849902884911
OTU670	4	20	5	20	Inf	0.017109375	Inf	1	1	0.899078328973365	1
OTU671	4	13	1	1	Inf	1.02482225614175	Inf	0.0476190476190476	0.222675736961451	0.038860234047238	0.136583348166106
OTU672	0	0	2	2	0	0	8.07641426162503	0.466666666666667	0.84085626911315	0.0710113023048536	0.202735379936363
OTU673	2	4	1	1	4.17095024268415	0.141316913370782	351.463901075953	0.5	0.86140350877193	0.794280939334871	0.945435009002235
OTU674	1	1	1	2	1.58108226280311	0.0159715661656196	156.376385439848	1	1	0.943172216593564	1
OTU675	0	0	0	0	0	0	Inf	1	1	1	1
OTU676	2	3	5	15	0.239753519417787	0.00284524241874813	7.07629381471301	0.5	0.86140350877193	0.0228654330490302	0.0984818212901214
OTU677	3	9	0	0	Inf	0.855484360074105	Inf	0.0333333333333333	0.202057613168724	0.0153086727233299	0.0834120167423995
OTU678	4	324	4	9	Inf	0.123817323827913	Inf	0.466666666666667	0.84085626911315	0.000188953051027434	0.00465388416372718
OTU679	1	3	3	34	0.372193655158841	0.00479063132574279	8.6044152607517	0.571428571428571	0.909469784672378	0.342701961026551	0.54105036290687
OTU68	4	96	2	4	Inf	0.556056292006346	Inf	0.0761904761904763	0.28999630860096	0.00341586616516405	0.0310590793906584
OTU680	3	13	0	0	Inf	0.855484360074105	Inf	0.0333333333333333	0.202057613168724	0.208295496318612	0.414102374741623
OTU681	2	3	0	0	Inf	0.309589183887875	Inf	0.133333333333333	0.402871794871795	0.674843554989048	0.848169970816444
OTU682	4	22	6	74	0	0	Inf	1	1	0.100211066663544	0.253727434413286
OTU683	3	23	6	117	0	0	26.0001586923748	0.4	0.798373983739837	0.0286808772041768	0.114490330953259
OTU684	0	0	6	32	0	0	0.462815452466398	0.00476190476190476	0.0462989156058463	0.0159990135324324	0.0837849902884911
OTU685	1	3	5	16	0.0971448256393167	0.00107498340144547	2.48997802152767	0.190476190476191	0.491	0.124775272246359	0.293132338148144
OTU686	4	34	1	2	Inf	1.02482225614175	Inf	0.0476190476190476	0.222675736961451	0.318577259000855	0.517951768772913
OTU687	2	8	1	1	4.17095024268415	0.141316913370782	351.463901075953	0.5	0.86140350877193	0.0463156608611559	0.149611772913339
OTU688	2	4	4	11	0.53707018895625	0.0204228226208697	13.0121091671069	1	1	0.794202199949235	0.945435009002235
OTU689	4	126	3	149	Inf	0.293606316083751	Inf	0.2	0.491	0.0979804170249365	0.249913687061007
OTU69	4	17	6	13	0	0	Inf	1	1	0.519585832443259	0.733093803820805
OTU690	4	10	0	0	Inf	2.16068844432674	Inf	0.00476190476190476	0.0462989156058463	0.024566803913338	0.101791567269611
OTU691	3	75	0	0	Inf	0.855484360074105	Inf	0.0333333333333333	0.202057613168724	0.33285324415088	0.531482741066933
OTU692	3	6	6	49	0	0	26.0001586923748	0.4	0.798373983739837	0.728433736528273	0.892116620658792
OTU693	3	12	3	15	2.6867733668733	0.11621940244579	208.740755028765	0.571428571428572	0.909469784672378	0.337412357169591	0.535280993118802
OTU694	4	140	1	1	Inf	1.02482225614175	Inf	0.0476190476190476	0.222675736961451	0.000361579288882796	0.00732696222184511
OTU695	2	2	0	0	Inf	0.309589183887875	Inf	0.133333333333333	0.402871794871795	0.0378138484139781	0.134632167590498
OTU696	3	42	2	3	4.91838847553221	0.218046027988727	390.562916520687	0.523809523809524	0.870356941422932	0.241696675818984	0.443227883563679
OTU697	2	121	3	250	1	0.0422456098717006	23.6710986783476	1	1	0.749158499972737	0.910487186848054
OTU698	1	2	1	1	1.58108226280311	0.0159715661656196	156.376385439848	1	1	0.686581266340966	0.853446586768137
OTU699	0	0	5	6	0	0	0.975778964602891	0.0476190476190476	0.222675736961451	0.0142237124641527	0.081207474649988
OTU7	3	19	0	0	Inf	0.855484360074105	Inf	0.0333333333333333	0.202057613168724	0.193233456206458	0.39078785337124
OTU70	4	1177	1	2	Inf	1.02482225614175	Inf	0.0476190476190476	0.222675736961451	0.000481902882069396	0.00852350603902814
OTU700	2	3	4	5	0.53707018895625	0.0204228226208697	13.0121091671069	1	1	0.924005096584262	1
OTU701	2	23	0	0	Inf	0.309589183887875	Inf	0.133333333333333	0.402871794871795	0.306237687723355	0.503727653843107
OTU702	0	0	1	15	0	0	58.4474885844748	1	1	0.154778334388884	0.343590460174141
OTU703	3	30	3	11	2.6867733668733	0.11621940244579	208.740755028765	0.571428571428572	0.909469784672378	0.379028720228972	0.582482321228248
OTU704	1	3	4	17	0.203326840899363	0.00256040693496572	4.58618764681968	0.523809523809524	0.870356941422932	0.0796423848008906	0.218460396297415
OTU705	4	94	0	0	Inf	2.16068844432674	Inf	0.00476190476190476	0.0462989156058463	0.000252105344778951	0.0058219913243244
OTU706	4	374	6	434	0	0	Inf	1	1	0.76236081240973	0.920070084582431
OTU707	4	109	0	0	Inf	2.16068844432674	Inf	0.00476190476190476	0.0462989156058463	0.000813981185258561	0.012489523811311
OTU708	0	0	0	0	0	0	Inf	1	1	1	1
OTU709	4	73	6	119	0	0	Inf	1	1	0.859637104414528	0.988745534282718
OTU71	3	39	0	0	Inf	0.855484360074105	Inf	0.0333333333333333	0.202057613168724	0.0799092512463666	0.218581851598696
OTU710	4	10	3	11	Inf	0.293606316083751	Inf	0.2	0.491	0.36377382318186	0.566126615474781
OTU711	1	1	0	0	Inf	0.0384613037109375	Inf	0.4	0.798373983739837	0.90249101175489	1
OTU712	4	167	6	426	0	0	Inf	1	1	0.503692532457498	0.713746128244247
OTU713	3	23	5	90	0.632478159755642	0.00639482743629895	62.6112674004758	1	1	0.240989748730967	0.443227883563679
OTU714	0	0	0	0	0	0	Inf	1	1	1	1
OTU715	4	256	6	546	0	0	Inf	1	1	0.433673224925306	0.63944010041539
OTU716	1	1	0	0	Inf	0.0384613037109375	Inf	0.4	0.798373983739837	0.90249101175489	1
OTU717	1	1	1	1	1.58108226280311	0.0159715661656196	156.376385439848	1	1	0.266633903083334	0.470079879403652
OTU718	2	3	1	2	4.17095024268415	0.141316913370782	351.463901075953	0.5	0.86140350877193	0.509747771916148	0.720247930966414
OTU719	0	0	1	1	0	0	58.4474885844748	1	1	0.732226065428703	0.892116620658792
OTU72	2	2	2	2	1.86195402493558	0.0768514917264824	48.9648281515269	1	1	0.626416003589609	0.808331820663595
OTU720	0	0	0	0	0	0	Inf	1	1	1	1
OTU721	4	83	6	46	0	0	Inf	1	1	0.288072572888878	0.484222751957814
OTU722	3	27	2	8	4.91838847553221	0.218046027988727	390.562916520687	0.523809523809524	0.870356941422932	0.209812294884456	0.414558699349166
OTU723	4	55	5	118	Inf	0.017109375	Inf	1	1	0.584705601425412	0.790927609502675
OTU724	2	3	5	27	0.239753519417787	0.00284524241874813	7.07629381471301	0.5	0.86140350877193	0.0567904064965777	0.170544890457613
OTU725	4	16	3	15	Inf	0.293606316083751	Inf	0.2	0.491	0.760042361695723	0.919164531016257
OTU726	3	30	1	1	10.2939090519637	0.401609970591817	930.246921631869	0.19047619047619	0.491	0.187513256635898	0.383620870867608
OTU727	2	3	1	1	4.17095024268415	0.141316913370782	351.463901075953	0.5	0.86140350877193	0.688709032612302	0.855009190929559
OTU728	2	6	1	5	4.17095024268415	0.141316913370782	351.463901075953	0.5	0.86140350877193	0.336763733790418	0.535116483142703
OTU729	4	12	0	0	Inf	2.16068844432674	Inf	0.00476190476190476	0.0462989156058463	0.00129859063329466	0.017468712354731
OTU73	4	30	0	0	Inf	2.16068844432674	Inf	0.00476190476190476	0.0462989156058463	0.0018259157903726	0.0218664549529988
OTU730	2	2	4	6	0.53707018895625	0.0204228226208697	13.0121091671069	1	1	0.0873205327928167	0.230786218034718
OTU731	0	0	0	0	0	0	Inf	1	1	1	1
OTU732	0	0	6	38	0	0	0.462815452466398	0.00476190476190476	0.0462989156058463	0.00611854906572749	0.0465768618801891
OTU733	3	32	0	0	Inf	0.855484360074105	Inf	0.0333333333333333	0.202057613168724	0.00265719681306491	0.0266261966370382
OTU734	4	3382	6	5095	0	0	Inf	1	1	0.866039882263069	0.993517715399923
OTU735	2	2	0	0	Inf	0.309589183887875	Inf	0.133333333333333	0.402871794871795	0.0135443368336731	0.0796747124007519
OTU736	1	3	1	1	1.58108226280311	0.0159715661656196	156.376385439848	1	1	0.871895423376587	0.995582913669545
OTU737	4	6	3	5	Inf	0.293606316083751	Inf	0.2	0.491	0.609583640676805	0.80664349555856
OTU738	2	7	1	1	4.17095024268415	0.141316913370782	351.463901075953	0.5	0.86140350877193	0.276743845442428	0.473453756488614
OTU739	3	21	6	52	0	0	26.0001586923748	0.4	0.798373983739837	0.016945822879834	0.0849020309591682
OTU74	4	11	1	2	Inf	1.02482225614175	Inf	0.0476190476190476	0.222675736961451	0.00689324984812871	0.0497733187563411
OTU740	2	2	0	0	Inf	0.309589183887875	Inf	0.133333333333333	0.402871794871795	0.0135443368336731	0.0796747124007519
OTU741	2	2	0	0	Inf	0.309589183887875	Inf	0.133333333333333	0.402871794871795	0.218829340283051	0.423846966780979
OTU742	0	0	0	0	0	0	Inf	1	1	1	1
OTU743	0	0	1	1	0	0	58.4474885844748	1	1	0.348885525289637	0.54642039208042
OTU744	4	32	6	90	0	0	Inf	1	1	0.059231926696539	0.175727347480366
OTU745	4	181	0	0	Inf	2.16068844432674	Inf	0.00476190476190476	0.0462989156058463	0.0181852064443825	0.0850374891827791
OTU746	1	1	2	2	0.69379298297644	0.00851223776328865	20.2967150395672	1	1	0.169818918125975	0.362526473042842
OTU747	2	3	6	12	0	0	3.23008700575978	0.133333333333333	0.402871794871795	0.254267057920025	0.456472122262276
OTU748	0	0	0	0	0	0	Inf	1	1	1	1
OTU749	4	17	1	1	Inf	1.02482225614175	Inf	0.0476190476190476	0.222675736961451	0.0978187585563779	0.249913687061007
OTU75	2	5	0	0	Inf	0.309589183887875	Inf	0.133333333333333	0.402871794871795	0.0225984498763621	0.0981932645070247
OTU750	4	115	5	12	Inf	0.017109375	Inf	1	1	0.00366309073698222	0.0318332310063411
OTU751	3	13	3	4	2.6867733668733	0.11621940244579	208.740755028765	0.571428571428572	0.909469784672378	0.569570523617567	0.778994782997842
OTU752	0	0	3	7	0	0	3.40592128036766	0.2	0.491	0.16179069441564	0.349952559286692
OTU753	4	44	4	28	Inf	0.123817323827913	Inf	0.466666666666667	0.84085626911315	0.386766688812638	0.590506861822256
OTU754	1	1	0	0	Inf	0.0384613037109375	Inf	0.4	0.798373983739837	0.641896858383287	0.819691436843157
OTU755	0	0	0	0	0	0	Inf	1	1	1	1
OTU756	4	256	2	2	Inf	0.556056292006346	Inf	0.0761904761904763	0.28999630860096	0.000166599110704729	0.00465388416372718
OTU757	4	47	6	108	0	0	Inf	1	1	0.390904742191893	0.591476821005299
OTU758	4	14	0	0	Inf	2.16068844432674	Inf	0.00476190476190476	0.0462989156058463	0.0200189535017665	0.0899068715980337
OTU759	3	3	3	32	2.6867733668733	0.11621940244579	208.740755028765	0.571428571428572	0.909469784672378	0.177639083719079	0.368798266833267
OTU76	4	29	3	7	Inf	0.293606316083751	Inf	0.2	0.491	0.0332190223937506	0.124777812885039
OTU760	3	8	6	26	0	0	26.0001586923748	0.4	0.798373983739837	0.15850966710122	0.348224816763754
OTU761	4	74	6	239	0	0	Inf	1	1	0.00373861314119454	0.0322045447776583
OTU762	1	4	1	2	1.58108226280311	0.0159715661656196	156.376385439848	1	1	0.686126441386623	0.853446586768137
OTU763	1	1	0	0	Inf	0.0384613037109375	Inf	0.4	0.798373983739837	0.641896858383287	0.819691436843157
OTU764	4	185	0	0	Inf	2.16068844432674	Inf	0.00476190476190476	0.0462989156058463	0.00381730858430646	0.0323488073651918
OTU765	4	572	0	0	Inf	2.16068844432674	Inf	0.00476190476190476	0.0462989156058463	0.00312093898565683	0.0292334017222826
OTU766	1	2	0	0	Inf	0.0384613037109375	Inf	0.4	0.798373983739837	0.625415300293047	0.808102401168122
OTU767	0	0	6	85	0	0	0.462815452466398	0.00476190476190476	0.0462989156058463	0.0032986214385047	0.0302733294636599
OTU768	0	0	0	0	0	0	Inf	1	1	1	1
OTU769	3	5	4	19	1.4413521389477	0.049269056497594	117.477921529961	1	1	0.100250758199954	0.253727434413286
OTU77	4	75	1	1	Inf	1.02482225614175	Inf	0.0476190476190476	0.222675736961451	0.000254934446991801	0.0058219913243244
OTU770	4	96	6	219	0	0	Inf	1	1	0.0313686695554144	0.120800131385949
OTU771	0	0	0	0	0	0	Inf	1	1	1	1
OTU772	2	4	1	1	4.17095024268415	0.141316913370782	351.463901075953	0.5	0.86140350877193	0.0761795031851337	0.213737920365147
OTU773	4	18	0	0	Inf	2.16068844432674	Inf	0.00476190476190476	0.0462989156058463	0.000554397548395915	0.00938652400904807
OTU774	4	6	1	1	Inf	1.02482225614175	Inf	0.0476190476190476	0.222675736961451	0.0201420689934495	0.0899068715980337
OTU775	4	363	0	0	Inf	2.16068844432674	Inf	0.00476190476190476	0.0462989156058463	0.00127502290752552	0.0174232090657614
OTU776	2	3	0	0	Inf	0.309589183887875	Inf	0.133333333333333	0.402871794871795	0.398278959115205	0.601707596694047
OTU777	3	9	4	5	1.4413521389477	0.049269056497594	117.477921529961	1	1	0.0769930034538499	0.214181668365726
OTU778	2	315	0	0	Inf	0.309589183887875	Inf	0.133333333333333	0.402871794871795	0.208316265908719	0.414102374741623
OTU779	0	0	0	0	0	0	Inf	1	1	1	1
OTU78	1	1	0	0	Inf	0.0384613037109375	Inf	0.4	0.798373983739837	0.0239993573079962	0.10071525160877
OTU780	1	2	3	4	0.372193655158841	0.00479063132574279	8.6044152607517	0.571428571428571	0.909469784672378	0.836946804493136	0.979862477664437
OTU781	0	0	0	0	0	0	Inf	1	1	1	1
OTU782	1	2	0	0	Inf	0.0384613037109375	Inf	0.4	0.798373983739837	0.625415300293047	0.808102401168122
OTU783	0	0	0	0	0	0	Inf	1	1	1	1
OTU784	0	0	0	0	0	0	Inf	1	1	1	1
OTU785	0	0	3	6	0	0	3.40592128036766	0.2	0.491	0.229928668547688	0.434903180260119
OTU786	4	145	6	89	0	0	Inf	1	1	0.387633662746316	0.590506861822256
OTU787	4	124	6	327	0	0	Inf	1	1	0.0836297307433438	0.224998344082092
OTU788	2	15	4	14	0.53707018895625	0.0204228226208697	13.0121091671069	1	1	0.0717824314788639	0.204319848441288
OTU789	0	0	3	11	0	0	3.40592128036766	0.2	0.491	0.0580730844924354	0.173336683804169
OTU79	3	11	1	1	10.2939090519637	0.401609970591817	930.246921631869	0.19047619047619	0.491	0.193199547980228	0.39078785337124
OTU790	1	7	5	7	0.0971448256393167	0.00107498340144547	2.48997802152767	0.190476190476191	0.491	0.533501768536339	0.746294496727471
OTU791	0	0	1	1	0	0	58.4474885844748	1	1	0.177301355578579	0.368798266833267
OTU792	1	2	5	33	0.0971448256393167	0.00107498340144547	2.48997802152767	0.190476190476191	0.491	0.0913917526081128	0.23805490997657
OTU793	0	0	6	160	0	0	0.462815452466398	0.00476190476190476	0.0462989156058463	0.0429038162042908	0.14283135406341
OTU794	4	766	6	2734	0	0	Inf	1	1	0.0906032817477885	0.236628783713639
OTU795	0	0	6	28	0	0	0.462815452466398	0.00476190476190476	0.0462989156058463	0.00231054386339481	0.0243973556328356
OTU796	0	0	0	0	0	0	Inf	1	1	1	1
OTU797	0	0	3	3	0	0	3.40592128036766	0.2	0.491	0.0447108607877114	0.146353550978442
OTU798	2	4	6	320	0	0	3.23008700575978	0.133333333333333	0.402871794871795	2.34688330888433e-05	0.00177279954563416
OTU799	1	1	0	0	Inf	0.0384613037109375	Inf	0.4	0.798373983739837	0.27509552134061	0.472025532618543
OTU8	1	4	0	0	Inf	0.0384613037109375	Inf	0.4	0.798373983739837	0.251366753417158	0.455129818010405
OTU80	4	645	3	14	Inf	0.293606316083751	Inf	0.2	0.491	0.00767690739958838	0.053848021902827
OTU800	0	0	0	0	0	0	Inf	1	1	1	1
OTU801	0	0	5	26	0	0	0.975778964602891	0.0476190476190476	0.222675736961451	0.0420080572842622	0.142247973286709
OTU802	3	5	3	19	2.6867733668733	0.11621940244579	208.740755028765	0.571428571428572	0.909469784672378	0.090219758956614	0.236255475454386
OTU803	2	7	6	60	0	0	3.23008700575978	0.133333333333333	0.402871794871795	0.0221189518964361	0.0974027388443959
OTU804	4	34	1	1	Inf	1.02482225614175	Inf	0.0476190476190476	0.222675736961451	0.139088685238599	0.314712186415447
OTU805	2	2	3	6	1	0.0422456098717006	23.6710986783476	1	1	0.489105160710562	0.698112307874669
OTU806	4	20	3	3	Inf	0.293606316083751	Inf	0.2	0.491	0.362015331288563	0.564284214802173
OTU807	1	3	0	0	Inf	0.0384613037109375	Inf	0.4	0.798373983739837	0.621000491489075	0.80664349555856
OTU808	2	2	5	12	0.239753519417787	0.00284524241874813	7.07629381471301	0.5	0.86140350877193	0.143777074152001	0.324572613373023
OTU809	2	4	6	2587	0	0	3.23008700575978	0.133333333333333	0.402871794871795	4.8260187146398e-05	0.00249428967251384
OTU81	3	14	0	0	Inf	0.855484360074105	Inf	0.0333333333333333	0.202057613168724	0.149032832697446	0.332614185702028
OTU810	1	1	6	4977	0	0	1.16892844179334	0.0333333333333333	0.202057613168724	0.000115477250300308	0.00391029861361733
OTU811	4	73	6	972	0	0	Inf	1	1	0.0109781470687627	0.0704610485066994
OTU812	3	7	1	1	10.2939090519637	0.401609970591817	930.246921631869	0.19047619047619	0.491	0.0242786335642773	0.101023805763222
OTU813	4	21	5	14	Inf	0.017109375	Inf	1	1	0.122733573723218	0.289722041817789
OTU814	3	231	6	2351	0	0	26.0001586923748	0.4	0.798373983739837	0.082042890756266	0.221945230640918
OTU815	2	15	3	28	1	0.0422456098717006	23.6710986783476	1	1	0.274864077472704	0.472025532618543
OTU816	0	0	6	194	0	0	0.462815452466398	0.00476190476190476	0.0462989156058463	0.000155366481375253	0.00449501182422456
OTU817	0	0	1	2	0	0	58.4474885844748	1	1	0.163010881830376	0.351816892214131
OTU818	4	86	6	2113	0	0	Inf	1	1	3.68107596705428e-05	0.00228217857315254
OTU819	1	1	3	3	0.372193655158841	0.00479063132574279	8.6044152607517	0.571428571428571	0.909469784672378	0.567745077657966	0.778426596425648
OTU82	3	7	6	17	0	0	26.0001586923748	0.4	0.798373983739837	0.195172310480636	0.393550736944527
OTU820	1	1	1	2	1.58108226280311	0.0159715661656196	156.376385439848	1	1	0.277791471705062	0.473595877108283
OTU821	4	128	6	159	0	0	Inf	1	1	0.19010945839847	0.387318440139621
OTU822	1	2	0	0	Inf	0.0384613037109375	Inf	0.4	0.798373983739837	0.018063634816463	0.0850374891827791
OTU823	0	0	1	2	0	0	58.4474885844748	1	1	0.840057676544363	0.980899688901979
OTU824	1	1	4	100	0.203326840899363	0.00256040693496572	4.58618764681968	0.523809523809524	0.870356941422932	0.228325723964649	0.434903180260119
OTU825	3	8	0	0	Inf	0.855484360074105	Inf	0.0333333333333333	0.202057613168724	0.0025164186834187	0.0254754963620327
OTU826	2	6	0	0	Inf	0.309589183887875	Inf	0.133333333333333	0.402871794871795	0.0180667603616467	0.0850374891827791
OTU827	3	99	5	400	0.632478159755642	0.00639482743629895	62.6112674004758	1	1	0.669770737136166	0.845050452892228
OTU828	2	4	0	0	Inf	0.309589183887875	Inf	0.133333333333333	0.402871794871795	0.0136307043618394	0.0796747124007519
OTU829	0	0	4	4	0	0	1.79837907488076	0.0761904761904762	0.28999630860096	0.0513218684870527	0.161532291199634
OTU83	4	22	0	0	Inf	2.16068844432674	Inf	0.00476190476190476	0.0462989156058463	0.00205322204906654	0.0230761688673256
OTU830	4	712	0	0	Inf	2.16068844432674	Inf	0.00476190476190476	0.0462989156058463	1.87288044549914e-07	0.000183916859748015
OTU831	1	3	4	4	0.203326840899363	0.00256040693496572	4.58618764681968	0.523809523809524	0.870356941422932	0.598738363742519	0.802689110339249
OTU832	0	0	1	1	0	0	58.4474885844748	1	1	0.732226065428703	0.892116620658792
OTU833	2	5	4	27	0.53707018895625	0.0204228226208697	13.0121091671069	1	1	0.722212196287036	0.887625002195081
OTU834	3	16	1	1	10.2939090519637	0.401609970591817	930.246921631869	0.19047619047619	0.491	0.0149067668702177	0.0822384554300777
OTU835	0	0	0	0	0	0	Inf	1	1	1	1
OTU836	3	14	6	62	0	0	26.0001586923748	0.4	0.798373983739837	0.471583038134882	0.681021387424197
OTU837	3	11	4	14	1.4413521389477	0.049269056497594	117.477921529961	1	1	0.34533027203311	0.543571492580766
OTU838	4	65	5	19	Inf	0.017109375	Inf	1	1	0.025385132708534	0.103436515849711
OTU839	0	0	0	0	0	0	Inf	1	1	1	1
OTU84	1	6	0	0	Inf	0.0384613037109375	Inf	0.4	0.798373983739837	0.89323250531182	1
OTU840	2	2	3	3	1	0.0422456098717006	23.6710986783476	1	1	0.603823613748345	0.80664349555856
OTU841	3	20	1	3	10.2939090519637	0.401609970591817	930.246921631869	0.19047619047619	0.491	0.0451529022371167	0.147309468428068
OTU842	0	0	3	4	0	0	3.40592128036766	0.2	0.491	0.160522356753361	0.348994474049408
OTU843	4	56	0	0	Inf	2.16068844432674	Inf	0.00476190476190476	0.0462989156058463	0.00449175045085392	0.0367574911894879
OTU844	1	1	0	0	Inf	0.0384613037109375	Inf	0.4	0.798373983739837	0.0239993573079962	0.10071525160877
OTU845	2	25	0	0	Inf	0.309589183887875	Inf	0.133333333333333	0.402871794871795	0.241733177043201	0.443227883563679
OTU846	0	0	6	52	0	0	0.462815452466398	0.00476190476190476	0.0462989156058463	0.00658528857036023	0.0482593535529384
OTU847	0	0	0	0	0	0	Inf	1	1	1	1
OTU848	0	0	0	0	0	0	Inf	1	1	1	1
OTU849	4	41	0	0	Inf	2.16068844432674	Inf	0.00476190476190476	0.0462989156058463	8.0519807500404e-05	0.0035681773416719
OTU85	1	92	0	0	Inf	0.0384613037109375	Inf	0.4	0.798373983739837	0.891951057820279	1
OTU850	3	24	0	0	Inf	0.855484360074105	Inf	0.0333333333333333	0.202057613168724	0.113789736329036	0.274213132770777
OTU851	4	783	6	159	0	0	Inf	1	1	0.0337292133583972	0.125939496265954
OTU852	1	1	0	0	Inf	0.0384613037109375	Inf	0.4	0.798373983739837	0.0239993573079962	0.10071525160877
OTU853	1	2	0	0	Inf	0.0384613037109375	Inf	0.4	0.798373983739837	0.257768646250954	0.46023420112443
OTU854	0	0	0	0	0	0	Inf	1	1	1	1
OTU855	0	0	0	0	0	0	Inf	1	1	1	1
OTU856	3	3	0	0	Inf	0.855484360074105	Inf	0.0333333333333333	0.202057613168724	0.0194895846030827	0.088605426297348
OTU857	4	48	0	0	Inf	2.16068844432674	Inf	0.00476190476190476	0.0462989156058463	0.00199087448692493	0.0230004558371798
OTU858	4	1060	0	0	Inf	2.16068844432674	Inf	0.00476190476190476	0.0462989156058463	0.00193871628024219	0.0228686873352026
OTU859	2	2	3	5	1	0.0422456098717006	23.6710986783476	1	1	0.879959136511522	1
OTU86	3	27	6	89	0	0	26.0001586923748	0.4	0.798373983739837	0.335344875072445	0.533725554815463
OTU860	3	17	4	14	1.4413521389477	0.049269056497594	117.477921529961	1	1	0.389662369104707	0.590506861822256
OTU861	4	247	1	1	Inf	1.02482225614175	Inf	0.0476190476190476	0.222675736961451	0.0302264252695956	0.117321539979221
OTU862	4	368	6	1092	0	0	Inf	1	1	0.144485266749603	0.324679279763886
OTU863	1	1	6	42	0	0	1.16892844179334	0.0333333333333333	0.202057613168724	0.085748746242553	0.229442149346559
OTU864	4	16322	6	64	0	0	Inf	1	1	5.12451211275472e-05	0.00251613544736257
OTU865	2	2	6	23	0	0	3.23008700575978	0.133333333333333	0.402871794871795	0.0502950392879356	0.159321705099202
OTU866	2	2	0	0	Inf	0.309589183887875	Inf	0.133333333333333	0.402871794871795	0.579814126672662	0.788398437611315
OTU867	0	0	1	1	0	0	58.4474885844748	1	1	0.846455618258683	0.981780549622373
OTU868	1	2	1	1	1.58108226280311	0.0159715661656196	156.376385439848	1	1	0.492662087330714	0.701150970664871
OTU869	1	1	4	66	0.203326840899363	0.00256040693496572	4.58618764681968	0.523809523809524	0.870356941422932	0.777927368793562	0.934626379826985
OTU87	4	50	6	81	0	0	Inf	1	1	0.126477373987165	0.29571614584618
OTU870	4	83	2	8	Inf	0.556056292006346	Inf	0.0761904761904763	0.28999630860096	0.0454312779056205	0.147726870540792
OTU871	0	0	0	0	0	0	Inf	1	1	1	1
OTU872	3	3	3	4	2.6867733668733	0.11621940244579	208.740755028765	0.571428571428572	0.909469784672378	0.453904835218562	0.661327222825858
OTU873	0	0	4	14	0	0	1.79837907488076	0.0761904761904762	0.28999630860096	0.0785630872208229	0.216103506024785
OTU874	4	6	3	7	Inf	0.293606316083751	Inf	0.2	0.491	0.705606645865011	0.871579529860931
OTU875	4	2149	4	10	Inf	0.123817323827913	Inf	0.466666666666667	0.84085626911315	2.20418488435088e-05	0.00177279954563416
OTU876	2	2	0	0	Inf	0.309589183887875	Inf	0.133333333333333	0.402871794871795	0.0378138484139781	0.134632167590498
OTU877	1	9	0	0	Inf	0.0384613037109375	Inf	0.4	0.798373983739837	0.616069943442698	0.80664349555856
OTU878	4	45	6	293	0	0	Inf	1	1	0.0201382921747132	0.0899068715980337
OTU879	3	38	0	0	Inf	0.855484360074105	Inf	0.0333333333333333	0.202057613168724	0.00784346365589597	0.0542492977521815
OTU88	4	34	3	6	Inf	0.293606316083751	Inf	0.2	0.491	0.649067786202622	0.826698529248994
OTU880	1	3	5	7	0.0971448256393167	0.00107498340144547	2.48997802152767	0.190476190476191	0.491	0.425957234341849	0.631858012271444
OTU881	3	4	2	4	4.91838847553221	0.218046027988727	390.562916520687	0.523809523809524	0.870356941422932	0.188155023357938	0.384133540410592
OTU882	0	0	1	5	0	0	58.4474885844748	1	1	0.229323615378318	0.434903180260119
OTU883	1	7	0	0	Inf	0.0384613037109375	Inf	0.4	0.798373983739837	0.893040161665544	1
OTU884	1	1	2	2	0.69379298297644	0.00851223776328865	20.2967150395672	1	1	0.488626407987409	0.698112307874669
OTU885	3	16	6	78	0	0	26.0001586923748	0.4	0.798373983739837	0.0380822177031839	0.135006273590349
OTU886	0	0	0	0	0	0	Inf	1	1	1	1
OTU887	0	0	0	0	0	0	Inf	1	1	1	1
OTU888	1	1	0	0	Inf	0.0384613037109375	Inf	0.4	0.798373983739837	0.27509552134061	0.472025532618543
OTU889	0	0	3	5	0	0	3.40592128036766	0.2	0.491	0.339328048865064	0.536586383229457
OTU89	1	5	0	0	Inf	0.0384613037109375	Inf	0.4	0.798373983739837	0.89350838065469	1
OTU890	0	0	0	0	0	0	Inf	1	1	1	1
OTU891	0	0	5	37	0	0	0.975778964602891	0.0476190476190476	0.222675736961451	0.0259081321765653	0.105131346270195
OTU892	4	22	6	18	0	0	Inf	1	1	0.867334989049821	0.993842426192444
OTU893	4	56	6	210	0	0	Inf	1	1	0.183039447822478	0.378409974235102
OTU894	0	0	4	5	0	0	1.79837907488076	0.0761904761904762	0.28999630860096	0.134623477721191	0.305722663540238
OTU895	0	0	4	10	0	0	1.79837907488076	0.0761904761904762	0.28999630860096	0.130942639574682	0.299733501310812
OTU896	0	0	4	121	0	0	1.79837907488076	0.0761904761904762	0.28999630860096	0.365744068273483	0.567394431350017
OTU897	2	5	0	0	Inf	0.309589183887875	Inf	0.133333333333333	0.402871794871795	0.313388087035352	0.512058405106016
OTU898	4	76	6	44	0	0	Inf	1	1	0.0395637277663506	0.137876865286407
OTU899	1	1	1	1	1.58108226280311	0.0159715661656196	156.376385439848	1	1	0.103571729968404	0.258797554272196
OTU9	4	8727	1	1	Inf	1.02482225614175	Inf	0.0476190476190476	0.222675736961451	3.85003850479988e-05	0.00228217857315254
OTU90	2	40	0	0	Inf	0.309589183887875	Inf	0.133333333333333	0.402871794871795	0.855927542575972	0.988384083142968
OTU900	4	45	6	1791	0	0	Inf	1	1	0.00213144386546569	0.0232564208431923
OTU901	1	2	2	3	0.69379298297644	0.00851223776328865	20.2967150395672	1	1	0.385246459628685	0.589271064416462
OTU902	0	0	5	13	0	0	0.975778964602891	0.0476190476190476	0.222675736961451	0.0106935630723383	0.0696517969182393
OTU903	3	3	5	13	0.632478159755642	0.00639482743629895	62.6112674004758	1	1	0.0863062009094344	0.229682084805053
OTU904	0	0	5	7	0	0	0.975778964602891	0.0476190476190476	0.222675736961451	0.0377447712784245	0.134632167590498
OTU905	0	0	3	79	0	0	3.40592128036766	0.2	0.491	0.259604786659886	0.46267132577134
OTU906	1	1	6	10501	0	0	1.16892844179334	0.0333333333333333	0.202057613168724	2.54357554057669e-06	0.000624447795211578
OTU907	0	0	6	1090	0	0	0.462815452466398	0.00476190476190476	0.0462989156058463	0.000115133120431589	0.00391029861361733
OTU908	3	11	3	3	2.6867733668733	0.11621940244579	208.740755028765	0.571428571428572	0.909469784672378	0.49480931572436	0.702171601215782
OTU909	3	19	6	26	0	0	26.0001586923748	0.4	0.798373983739837	0.54804308029004	0.760138848650874
OTU91	4	254	0	0	Inf	2.16068844432674	Inf	0.00476190476190476	0.0462989156058463	0.000885974687846974	0.0131822294464504
OTU910	4	227	6	503	0	0	Inf	1	1	0.227371479408925	0.434903180260119
OTU911	1	1	3	3	0.372193655158841	0.00479063132574279	8.6044152607517	0.571428571428571	0.909469784672378	0.299052960821642	0.497745775469241
OTU912	0	0	1	1	0	0	58.4474885844748	1	1	0.348885525289637	0.54642039208042
OTU913	4	25	6	59	0	0	Inf	1	1	0.0378395908910157	0.134632167590498
OTU914	4	33	2	10	Inf	0.556056292006346	Inf	0.0761904761904763	0.28999630860096	0.480174476420417	0.690382629348242
OTU915	1	1	5	95	0.0971448256393167	0.00107498340144547	2.48997802152767	0.190476190476191	0.491	0.423033019845558	0.62861375141872
OTU916	1	5	2	2	0.69379298297644	0.00851223776328865	20.2967150395672	1	1	0.247920334169568	0.452523732629211
OTU917	4	446	1	6	Inf	1.02482225614175	Inf	0.0476190476190476	0.222675736961451	0.0101735027384228	0.067769130245836
OTU918	0	0	6	1010	0	0	0.462815452466398	0.00476190476190476	0.0462989156058463	0.000183383227855449	0.00465388416372718
OTU919	4	42	6	305	0	0	Inf	1	1	0.0135974829737873	0.0796747124007519
OTU92	2	9	0	0	Inf	0.309589183887875	Inf	0.133333333333333	0.402871794871795	0.847810494989585	0.981780549622373
OTU920	1	1	6	212	0	0	1.16892844179334	0.0333333333333333	0.202057613168724	0.0440001092569926	0.145481842728508
OTU922	4	2756	4	37	Inf	0.123817323827913	Inf	0.466666666666667	0.84085626911315	0.00173356953907235	0.0215489276882158
OTU923	4	32	3	16	Inf	0.293606316083751	Inf	0.2	0.491	0.580460356815663	0.788398437611315
OTU924	4	218	6	391	0	0	Inf	1	1	0.160415593059491	0.348994474049408
OTU925	2	22	3	8	1	0.0422456098717006	23.6710986783476	1	1	0.791203439894603	0.944060483568043
OTU926	0	0	0	0	0	0	Inf	1	1	1	1
OTU928	4	81	6	31	0	0	Inf	1	1	0.13002307276721	0.299022616996252
OTU929	4	54	0	0	Inf	2.16068844432674	Inf	0.00476190476190476	0.0462989156058463	0.000686852092015245	0.0108788508767576
OTU93	4	28	0	0	Inf	2.16068844432674	Inf	0.00476190476190476	0.0462989156058463	0.0584135899684952	0.173824682875946
OTU930	1	1	3	5	0.372193655158841	0.00479063132574279	8.6044152607517	0.571428571428571	0.909469784672378	0.388343533276519	0.590506861822256
OTU931	1	1	4	7	0.203326840899363	0.00256040693496572	4.58618764681968	0.523809523809524	0.870356941422932	0.412052050406437	0.617763532059726
OTU932	2	3	4	193	0.53707018895625	0.0204228226208697	13.0121091671069	1	1	0.173681259985274	0.368798266833267
OTU933	0	0	3	6	0	0	3.40592128036766	0.2	0.491	0.423130030231949	0.62861375141872
OTU934	0	0	0	0	0	0	Inf	1	1	1	1
OTU935	1	1	6	2799	0	0	1.16892844179334	0.0333333333333333	0.202057613168724	5.76109465751253e-07	0.000188579831789243
OTU936	3	182	3	55	2.6867733668733	0.11621940244579	208.740755028765	0.571428571428572	0.909469784672378	0.388713723792669	0.590506861822256
OTU937	1	1	6	112	0	0	1.16892844179334	0.0333333333333333	0.202057613168724	0.0365726219234521	0.133248025666763
OTU938	0	0	1	1	0	0	58.4474885844748	1	1	0.846455618258683	0.981780549622373
OTU939	0	0	0	0	0	0	Inf	1	1	1	1
OTU94	3	9	0	0	Inf	0.855484360074105	Inf	0.0333333333333333	0.202057613168724	0.0374315558037558	0.134632167590498
OTU940	1	1	6	563	0	0	1.16892844179334	0.0333333333333333	0.202057613168724	0.000399037685506635	0.00768343151308853
OTU941	2	2	0	0	Inf	0.309589183887875	Inf	0.133333333333333	0.402871794871795	0.579814126672662	0.788398437611315
OTU942	2	3	4	6	0.53707018895625	0.0204228226208697	13.0121091671069	1	1	0.962191439790877	1
OTU943	4	52	6	37	0	0	Inf	1	1	0.279255486744956	0.474779557252356
OTU944	4	7098	5	72	Inf	0.017109375	Inf	1	1	0.0110783274479161	0.0706423217782702
OTU945	4	7	3	4	Inf	0.293606316083751	Inf	0.2	0.491	0.277775287608981	0.473595877108283
OTU946	0	0	3	3	0	0	3.40592128036766	0.2	0.491	0.110717112612757	0.269119318281504
OTU947	0	0	0	0	0	0	Inf	1	1	1	1
OTU948	1	2	1	10	1.58108226280311	0.0159715661656196	156.376385439848	1	1	0.213487708726276	0.416113387120207
OTU949	0	0	3	30	0	0	3.40592128036766	0.2	0.491	0.187320465558983	0.383620870867608
OTU95	2	4	1	1	4.17095024268415	0.141316913370782	351.463901075953	0.5	0.86140350877193	0.936552929052214	1
OTU950	0	0	0	0	0	0	Inf	1	1	1	1
OTU951	1	1	4	12	0.203326840899363	0.00256040693496572	4.58618764681968	0.523809523809524	0.870356941422932	0.0530990768351866	0.163641280089804
OTU952	4	191	4	33	Inf	0.123817323827913	Inf	0.466666666666667	0.84085626911315	0.0242131465101035	0.101023805763222
OTU953	0	0	0	0	0	0	Inf	1	1	1	1
OTU954	0	0	6	433	0	0	0.462815452466398	0.00476190476190476	0.0462989156058463	0.00177642194196547	0.0216671666666787
OTU955	0	0	5	10	0	0	0.975778964602891	0.0476190476190476	0.222675736961451	0.121034230603651	0.287090856166149
OTU956	2	2	2	2	1.86195402493558	0.0768514917264824	48.9648281515269	1	1	0.16063696768873	0.348994474049408
OTU957	4	31	0	0	Inf	2.16068844432674	Inf	0.00476190476190476	0.0462989156058463	0.0862742429520331	0.229682084805053
OTU958	0	0	0	0	0	0	Inf	1	1	1	1
OTU959	0	0	0	0	0	0	Inf	1	1	1	1
OTU96	3	21	0	0	Inf	0.855484360074105	Inf	0.0333333333333333	0.202057613168724	0.077428199867447	0.214181668365726
OTU960	2	4	1	12	4.17095024268415	0.141316913370782	351.463901075953	0.5	0.86140350877193	0.568056650443732	0.778426596425648
OTU961	4	378	3	37	Inf	0.293606316083751	Inf	0.2	0.491	0.0215610046345403	0.0953734529329666
OTU962	4	448	6	1214	0	0	Inf	1	1	0.0490979915646438	0.157049601682346
OTU963	3	3	0	0	Inf	0.855484360074105	Inf	0.0333333333333333	0.202057613168724	0.0194895846030827	0.088605426297348
OTU964	0	0	0	0	0	0	Inf	1	1	1	1
OTU965	1	1	1	1	1.58108226280311	0.0159715661656196	156.376385439848	1	1	0.822668502312389	0.974499962932166
OTU966	4	213	6	279	0	0	Inf	1	1	0.159613671147353	0.348994474049408
OTU967	0	0	5	125	0	0	0.975778964602891	0.0476190476190476	0.222675736961451	0.22988141881192	0.434903180260119
OTU968	0	0	1	1	0	0	58.4474885844748	1	1	0.177301355578579	0.368798266833267
OTU969	3	4	6	50	0	0	26.0001586923748	0.4	0.798373983739837	0.0293993750292828	0.115944523207854
OTU97	2	2	3	3	1	0.0422456098717006	23.6710986783476	1	1	0.938217576563397	1
OTU970	4	47	6	1233	0	0	Inf	1	1	0.00644002778089483	0.0475496788032987
OTU971	0	0	4	7	0	0	1.79837907488076	0.0761904761904762	0.28999630860096	0.0874261436954331	0.230786218034718
OTU972	0	0	1	4	0	0	58.4474885844748	1	1	0.437287962887443	0.642839490352499
OTU973	4	17	6	65	0	0	Inf	1	1	0.106278674782216	0.261568066757233
OTU974	1	1	0	0	Inf	0.0384613037109375	Inf	0.4	0.798373983739837	0.27509552134061	0.472025532618543
OTU975	4	508	6	1749	0	0	Inf	1	1	0.0250958451959874	0.103113472729956
OTU976	4	15	6	518	0	0	Inf	1	1	0.00209142467331159	0.0230761688673256
OTU977	0	0	4	7	0	0	1.79837907488076	0.0761904761904762	0.28999630860096	0.33215478760362	0.531409168743193
OTU978	0	0	4	24	0	0	1.79837907488076	0.0761904761904762	0.28999630860096	0.274329051553908	0.472025532618543
OTU979	4	2308	6	1492	0	0	Inf	1	1	0.656179103354618	0.833593634533292
OTU98	3	38	0	0	Inf	0.855484360074105	Inf	0.0333333333333333	0.202057613168724	0.770295689515024	0.928135419759207
OTU980	0	0	6	3260	0	0	0.462815452466398	0.00476190476190476	0.0462989156058463	0.000188997557981423	0.00465388416372718
OTU981	0	0	1	3	0	0	58.4474885844748	1	1	0.232035787635222	0.436346372333009
OTU982	0	0	5	19	0	0	0.975778964602891	0.0476190476190476	0.222675736961451	0.112180258758472	0.272002503952641
OTU983	0	0	1	1	0	0	58.4474885844748	1	1	0.177301355578579	0.368798266833267
OTU984	0	0	0	0	0	0	Inf	1	1	1	1
OTU985	4	2065	5	72	Inf	0.017109375	Inf	1	1	0.00984062993028679	0.0661883465174084
OTU986	0	0	0	0	0	0	Inf	1	1	1	1
OTU987	3	5	6	9575	0	0	26.0001586923748	0.4	0.798373983739837	1.21291368647082e-05	0.00119108124011434
OTU988	2	10	0	0	Inf	0.309589183887875	Inf	0.133333333333333	0.402871794871795	0.29782477448033	0.496543172393352
OTU989	0	0	4	16	0	0	1.79837907488076	0.0761904761904762	0.28999630860096	0.104603984002873	0.259396748209145
OTU99	2	3	0	0	Inf	0.309589183887875	Inf	0.133333333333333	0.402871794871795	0.224933933226601	0.43310808319318
OTU990	0	0	2	6	0	0	8.07641426162503	0.466666666666667	0.84085626911315	0.288462637367944	0.484222751957814
OTU991	4	60	6	249	0	0	Inf	1	1	0.0548376268148594	0.167237731466435
OTU992	0	0	1	1	0	0	58.4474885844748	1	1	0.45873817819598	0.666391850574634
OTU993	2	3	3	11	1	0.0422456098717006	23.6710986783476	1	1	0.829198722190946	0.979862477664437
OTU994	0	0	2	3	0	0	8.07641426162503	0.466666666666667	0.84085626911315	0.85986627930493	0.988745534282718
OTU995	0	0	0	0	0	0	Inf	1	1	1	1
OTU996	0	0	5	164	0	0	0.975778964602891	0.0476190476190476	0.222675736961451	0.0770765791427454	0.214181668365726
OTU997	0	0	2	3	0	0	8.07641426162503	0.466666666666667	0.84085626911315	0.236874370509489	0.439717640529903
OTU998	0	0	2	2	0	0	8.07641426162503	0.466666666666667	0.84085626911315	0.226490867375432	0.434402405786473
