# Supplementary material for: Polysaccharide, the Active Component of Dendrobium officinale, Ameliorates Metabolic Hypertension in Rats via Regulating Intestinal Flora-SCFAs-Vascular Axis
Source: Front Pharmacol. 2022 Jul 11;13:935714. doi: 10.3389/fphar.2022.935714 (PMC9310040; doi:10.3389/fphar.2022.935714)
Supplement: Supplementary file 1 [file DataSheet1.ZIP › Supplementary materials-raw data/Figure 7 & 8/Figure 7 & 8/interaction_results/MicroPITA_20210412_092654116/microPITA_select.xls]

Method	Sample1	Sample2	Sample3	Sample4	Sample5	Sample6	Sample7	Sample8	Sample9	Sample10
Maximum diversity	SD5_1	SD1_7	SD5_28	SD2_128	SD1_69	SD5_179	SD1_134	SD5_125	SD1_38	SD5_124
Most dissimilar	SD1_69	SD3_14	SD1_134	SD3_267	SD1_7	SD7_18	SD1_38	SD7_17	SD5_179	SD7_25
Most representative	SD3_15	SD3_14	SD7_18	SD5_79	SD7_135	SD1_134	SD3_267	SD7_25	SD5_179	SD2_128
