# Supplementary material for: Polysaccharide, the Active Component of Dendrobium officinale, Ameliorates Metabolic Hypertension in Rats via Regulating Intestinal Flora-SCFAs-Vascular Axis
Source: Front Pharmacol. 2022 Jul 11;13:935714. doi: 10.3389/fphar.2022.935714 (PMC9310040; doi:10.3389/fphar.2022.935714)
Supplement: Supplementary file 1 [file DataSheet1.ZIP › Supplementary materials-raw data/Figure 7 & 8/Figure 7 & 8/interaction_results/Nmds/nmds_sites.xls]

Sample_ID	MDS1	MDS2
SD1_134	-0.454900613759556	-0.226551028840082
SD1_38	-0.50504555987757	-0.291089406350106
SD1_69	-0.477359729009813	-0.144105567847519
SD1_7	-0.467497641998088	0.0233328779030314
SD2_128	-0.0116978412143366	0.0945776801433817
SD2_145	0.107191984757237	0.175976879947146
SD2_236	0.195429698063624	0.163251091737908
SD2_249	0.103988898102704	0.1047942511845
SD2_35	0.0531286709856296	0.115719287541726
SD2_37	0.076623690180788	0.0721803242278588
SD3_14	0.395459765325923	0.0226991167530163
SD3_15	0.204927918693185	-0.0891744924313951
SD3_267	0.358422784893124	-0.108777183780944
SD3_45	0.165774362776309	-0.132778159376639
SD5_1	-0.0269127828555726	0.197815773534511
SD5_124	-0.307851842241096	0.186525873542396
SD5_125	-0.161233387275496	0.294898677116797
SD5_179	-0.223138070817123	0.112429126018182
SD5_28	-0.198108812120421	0.0801906630614656
SD5_79	-0.148648677510848	-0.115290269669835
SD7_135	0.232332502113678	-0.0487291980718418
SD7_17	0.420262458711236	-0.133614084292391
SD7_18	0.379797103364081	-0.0648296549395099
SD7_25	0.289055120712403	-0.289452577111659
