# Supplementary material for: Polysaccharide, the Active Component of Dendrobium officinale, Ameliorates Metabolic Hypertension in Rats via Regulating Intestinal Flora-SCFAs-Vascular Axis
Source: Front Pharmacol. 2022 Jul 11;13:935714. doi: 10.3389/fphar.2022.935714 (PMC9310040; doi:10.3389/fphar.2022.935714)
Supplement: Supplementary file 1 [file DataSheet1.ZIP › Supplementary materials-raw data/Figure 7 & 8/Figure 7 & 8/interaction_results/OTUTaxonAnalysis_20220107_095430006/otu_summary.xls]

OTU ID	SD1_134	SD1_38	SD1_69	SD1_7	SD2_128	SD2_145	SD2_236	SD2_35	SD2_37	SD3_14	SD3_15	SD3_267	SD3_45	SD4_157	SD4_23	SD4_39	SD4_67	SD6_127	SD6_149	SD6_237	SD6_248	taxonomy
OTU859	1	0	1	0	0	0	1	0	0	0	0	0	0	0	1	0	0	0	0	0	0	d__Bacteria;k__norank_d__Bacteria;p__Proteobacteria;c__Gammaproteobacteria;o__Enterobacterales;f__Enterobacteriaceae;g__Klebsiella;s__Klebsiella_pneumoniae_g__Klebsiella
OTU441	1	1	1	1	1	1	1	1	1	1	1	1	1	1	0	1	1	1	1	1	1	d__Bacteria;k__norank_d__Bacteria;p__Firmicutes;c__Clostridia;o__Oscillospirales;f__unclassified_o__Oscillospirales;g__unclassified_o__Oscillospirales;s__unclassified_o__Oscillospirales
OTU540	0	0	0	1	0	0	0	0	0	0	0	0	0	0	1	0	0	0	0	0	0	d__Bacteria;k__norank_d__Bacteria;p__Cyanobacteria;c__Vampirivibrionia;o__Gastranaerophilales;f__norank_o__Gastranaerophilales;g__norank_f__norank_o__Gastranaerophilales;s__uncultured_bacterium_g__norank_f__norank_o__Gastranaerophilales
OTU151	1	1	1	1	0	0	0	0	0	0	0	0	0	0	1	1	1	0	0	0	0	d__Bacteria;k__norank_d__Bacteria;p__Firmicutes;c__Clostridia;o__Peptococcales;f__Peptococcaceae;g__norank_f__Peptococcaceae;s__unclassified_g__norank_f__Peptococcaceae
OTU630	0	1	0	1	0	0	0	0	0	0	0	0	0	1	1	1	1	0	0	0	0	d__Bacteria;k__norank_d__Bacteria;p__Firmicutes;c__norank_p__Firmicutes;o__norank_c__norank_p__Firmicutes;f__norank_o__norank_c__norank_p__Firmicutes;g__norank_f__norank_o__norank_c__norank_p__Firmicutes;s__unclassified_g__norank_f__norank_o__norank
OTU820	0	0	0	0	0	0	0	0	0	0	0	0	1	1	1	0	0	0	1	0	1	d__Bacteria;k__norank_d__Bacteria;p__Spirochaetota;c__Spirochaetia;o__Spirochaetales;f__Spirochaetaceae;g__Treponema;s__unclassified_g__Treponema
OTU779	0	0	0	0	0	0	0	0	0	0	0	0	0	1	1	0	0	0	0	0	0	d__Bacteria;k__norank_d__Bacteria;p__Firmicutes;c__Bacilli;o__RF39;f__norank_o__RF39;g__norank_f__norank_o__RF39;s__uncultured_bacterium_g__norank_f__norank_o__RF39
OTU59	0	1	0	0	0	0	0	0	0	0	0	0	0	0	0	0	1	0	0	0	0	d__Bacteria;k__norank_d__Bacteria;p__Firmicutes;c__Clostridia;o__Lachnospirales;f__Lachnospiraceae;g__Lachnospiraceae_NK4A136_group;s__unclassified_g__Lachnospiraceae_NK4A136_group
OTU127	1	0	1	1	0	0	0	0	0	0	0	0	0	0	0	1	1	0	0	0	0	d__Bacteria;k__norank_d__Bacteria;p__Firmicutes;c__Clostridia;o__Clostridia_UCG-014;f__norank_o__Clostridia_UCG-014;g__norank_f__norank_o__Clostridia_UCG-014;s__uncultured_bacterium_g__norank_f__norank_o__Clostridia_UCG-014
OTU836	1	1	1	1	1	1	1	1	1	1	0	0	0	1	1	1	1	0	0	0	0	d__Bacteria;k__norank_d__Bacteria;p__Firmicutes;c__Bacilli;o__Erysipelotrichales;f__Erysipelotrichaceae;g__norank_f__Erysipelotrichaceae;s__uncultured_bacterium_g__norank_f__Erysipelotrichaceae
OTU813	1	1	1	1	1	1	0	1	1	0	0	0	0	1	1	1	1	0	0	0	0	d__Bacteria;k__norank_d__Bacteria;p__Bacteroidota;c__Bacteroidia;o__Bacteroidales;f__Marinifilaceae;g__Odoribacter;s__uncultured_bacterium_g__Odoribacter
OTU259	0	0	0	0	0	1	0	0	0	0	0	0	0	0	0	1	0	0	0	0	0	d__Bacteria;k__norank_d__Bacteria;p__Firmicutes;c__Clostridia;o__Oscillospirales;f__Ruminococcaceae;g__Ruminococcus;s__unclassified_g__Ruminococcus
OTU705	1	1	1	1	0	0	0	0	0	0	0	0	0	0	0	1	1	0	0	0	0	d__Bacteria;k__norank_d__Bacteria;p__Firmicutes;c__Clostridia;o__Clostridia_UCG-014;f__norank_o__Clostridia_UCG-014;g__norank_f__norank_o__Clostridia_UCG-014;s__unclassified_g__norank_f__norank_o__Clostridia_UCG-014
OTU372	0	0	0	0	1	1	1	1	1	1	1	1	1	0	0	1	0	1	1	0	1	d__Bacteria;k__norank_d__Bacteria;p__Firmicutes;c__Clostridia;o__Oscillospirales;f__Ruminococcaceae;g__Paludicola;s__uncultured_bacterium_g__Paludicola
OTU101	1	0	1	0	0	0	0	0	0	0	0	0	0	0	0	0	0	0	0	0	0	d__Bacteria;k__norank_d__Bacteria;p__Firmicutes;c__Clostridia;o__Oscillospirales;f__UCG-010;g__norank_f__UCG-010;s__uncultured_organism_g__norank_f__UCG-010
OTU719	0	0	0	0	0	0	1	0	0	0	0	0	0	0	0	0	0	0	0	0	0	d__Bacteria;k__norank_d__Bacteria;p__Firmicutes;c__Clostridia;o__Christensenellales;f__Christensenellaceae;g__norank_f__Christensenellaceae;s__uncultured_bacterium_g__norank_f__Christensenellaceae
OTU733	1	1	0	1	0	0	0	0	0	0	0	0	0	0	1	1	1	0	0	0	0	d__Bacteria;k__norank_d__Bacteria;p__Firmicutes;c__Clostridia;o__Lachnospirales;f__Lachnospiraceae;g__Lachnospiraceae_NK4A136_group;s__uncultured_bacterium_g__Lachnospiraceae_NK4A136_group
OTU568	1	0	0	0	0	0	0	0	0	0	0	0	0	0	0	1	0	0	0	0	0	d__Bacteria;k__norank_d__Bacteria;p__Firmicutes;c__Clostridia;o__Lachnospirales;f__Lachnospiraceae;g__Lachnospiraceae_NK4A136_group;s__unclassified_g__Lachnospiraceae_NK4A136_group
OTU247	0	0	0	0	0	1	1	0	0	0	0	0	0	0	0	0	0	0	0	0	0	d__Bacteria;k__norank_d__Bacteria;p__Firmicutes;c__Bacilli;o__Erysipelotrichales;f__Erysipelatoclostridiaceae;g__Erysipelatoclostridium;s__uncultured_bacterium_g__Erysipelatoclostridium
OTU197	1	1	1	1	1	0	1	1	1	0	0	0	0	0	1	1	0	0	0	0	0	d__Bacteria;k__norank_d__Bacteria;p__Firmicutes;c__Clostridia;o__Oscillospirales;f__Ruminococcaceae;g__unclassified_f__Ruminococcaceae;s__unclassified_f__Ruminococcaceae
OTU762	1	0	0	0	0	0	0	1	0	0	0	0	0	0	1	1	0	0	0	0	0	d__Bacteria;k__norank_d__Bacteria;p__Firmicutes;c__Clostridia;o__Lachnospirales;f__Lachnospiraceae;g__Lachnospiraceae_UCG-001;s__unclassified_g__Lachnospiraceae_UCG-001
OTU644	0	0	1	0	0	0	0	0	0	0	0	0	1	1	0	1	1	0	0	0	0	d__Bacteria;k__norank_d__Bacteria;p__Firmicutes;c__Clostridia;o__Oscillospirales;f__UCG-010;g__norank_f__UCG-010;s__unclassified_g__norank_f__UCG-010
OTU77	1	1	1	1	0	0	0	1	0	0	0	0	0	0	1	1	1	0	0	0	0	d__Bacteria;k__norank_d__Bacteria;p__Firmicutes;c__Clostridia;o__Oscillospirales;f__Oscillospiraceae;g__UCG-005;s__uncultured_Clostridiales_bacterium_g__UCG-005
OTU906	0	1	0	0	1	1	1	1	1	1	1	1	1	1	0	1	1	1	1	1	1	d__Bacteria;k__norank_d__Bacteria;p__Firmicutes;c__Clostridia;o__Lachnospirales;f__Lachnospiraceae;g__Blautia;s__unclassified_g__Blautia
OTU907	0	0	0	0	1	1	1	1	1	1	1	1	1	1	0	0	1	1	1	1	1	d__Bacteria;k__norank_d__Bacteria;p__Firmicutes;c__Clostridia;o__Lachnospirales;f__Lachnospiraceae;g__Blautia;s__unclassified_g__Blautia
OTU888	1	0	0	0	0	0	0	0	0	0	0	0	0	0	0	0	0	1	0	0	0	d__Bacteria;k__norank_d__Bacteria;p__Firmicutes;c__Clostridia;o__Oscillospirales;f__Butyricicoccaceae;g__UCG-008;s__uncultured_bacterium_g__UCG-008
OTU255	1	1	0	1	0	1	1	0	0	0	0	0	0	0	0	0	0	0	0	0	0	d__Bacteria;k__norank_d__Bacteria;p__Firmicutes;c__Clostridia;o__Oscillospirales;f__Ruminococcaceae;g__Negativibacillus;s__uncultured_bacterium_g__Negativibacillus
OTU141	0	0	1	0	0	0	0	0	0	0	0	0	0	0	0	0	0	0	0	0	0	d__Bacteria;k__norank_d__Bacteria;p__Proteobacteria;c__Gammaproteobacteria;o__Pasteurellales;f__Pasteurellaceae;g__Rodentibacter;s__Pasteurellaceae_bacterium_g__Rodentibacter
OTU477	0	0	0	0	0	0	0	0	0	0	0	0	0	1	0	0	0	0	0	0	0	d__Bacteria;k__norank_d__Bacteria;p__Firmicutes;c__Clostridia;o__Oscillospirales;f__norank_o__Oscillospirales;g__norank_f__norank_o__Oscillospirales;s__uncultured_bacterium_g__norank_f__norank_o__Oscillospirales
OTU634	0	0	0	0	1	1	0	1	0	0	0	0	0	0	0	1	1	0	0	0	0	d__Bacteria;k__norank_d__Bacteria;p__Firmicutes;c__Clostridia;o__Oscillospirales;f__Ruminococcaceae;g__unclassified_f__Ruminococcaceae;s__unclassified_f__Ruminococcaceae
OTU918	0	0	0	0	1	1	1	1	1	0	1	1	1	0	0	0	1	1	1	1	1	d__Bacteria;k__norank_d__Bacteria;p__Firmicutes;c__Clostridia;o__Oscillospirales;f__Butyricicoccaceae;g__UCG-008;s__uncultured_bacterium_g__UCG-008
OTU788	0	0	1	1	1	0	0	1	1	0	0	0	1	1	1	1	1	1	0	1	0	d__Bacteria;k__norank_d__Bacteria;p__Firmicutes;c__Clostridia;o__Lachnospirales;f__Lachnospiraceae;g__unclassified_f__Lachnospiraceae;s__unclassified_f__Lachnospiraceae
OTU662	1	1	1	1	1	0	0	0	0	0	1	1	1	0	1	1	1	1	1	1	0	d__Bacteria;k__norank_d__Bacteria;p__Firmicutes;c__Clostridia;o__Lachnospirales;f__Lachnospiraceae;g__unclassified_f__Lachnospiraceae;s__unclassified_f__Lachnospiraceae
OTU412	1	0	1	1	1	1	1	1	1	0	1	1	1	1	1	1	0	1	1	1	1	d__Bacteria;k__norank_d__Bacteria;p__Actinobacteriota;c__Coriobacteriia;o__Coriobacteriales;f__Eggerthellaceae;g__Enterorhabdus;s__uncultured_bacterium_g__Enterorhabdus
OTU480	1	1	1	1	1	1	1	1	1	0	0	1	1	1	1	1	1	0	1	1	0	d__Bacteria;k__norank_d__Bacteria;p__Bacteroidota;c__Bacteroidia;o__Bacteroidales;f__Prevotellaceae;g__Prevotellaceae_NK3B31_group;s__uncultured_bacterium_g__Prevotellaceae_NK3B31_group
OTU782	0	0	0	1	0	0	0	0	0	0	0	0	0	1	1	1	1	0	0	0	0	d__Bacteria;k__norank_d__Bacteria;p__Firmicutes;c__Clostridia;o__Lachnospirales;f__Lachnospiraceae;g__unclassified_f__Lachnospiraceae;s__unclassified_f__Lachnospiraceae
OTU397	1	1	0	1	1	1	1	1	1	1	0	1	1	1	1	0	0	1	1	0	1	d__Bacteria;k__norank_d__Bacteria;p__Firmicutes;c__Clostridia;o__Oscillospirales;f__Ruminococcaceae;g__Ruminococcus;s__uncultured_Ruminococcus_sp._g__Ruminococcus
OTU91	1	1	1	1	0	0	0	0	0	0	0	0	0	0	0	0	0	0	0	0	0	d__Bacteria;k__norank_d__Bacteria;p__Firmicutes;c__Bacilli;o__Lactobacillales;f__Lactobacillaceae;g__Lactobacillus;s__uncultured_bacterium_g__Lactobacillus
OTU532	1	1	1	1	0	0	0	1	0	0	0	0	0	0	1	1	1	0	0	0	0	d__Bacteria;k__norank_d__Bacteria;p__Firmicutes;c__Clostridia;o__Clostridia_vadinBB60_group;f__norank_o__Clostridia_vadinBB60_group;g__norank_f__norank_o__Clostridia_vadinBB60_group;s__unclassified_g__norank_f__norank_o__Clostridia_vadinBB60_group
OTU175	1	1	1	1	1	1	1	1	1	0	1	1	1	1	1	1	1	1	1	0	0	d__Bacteria;k__norank_d__Bacteria;p__Firmicutes;c__Clostridia;o__Oscillospirales;f__Ruminococcaceae;g__norank_f__Ruminococcaceae;s__unclassified_g__norank_f__Ruminococcaceae
OTU220	0	0	0	0	1	0	0	0	0	1	0	0	0	0	1	0	0	0	0	0	0	d__Bacteria;k__norank_d__Bacteria;p__Proteobacteria;c__Alphaproteobacteria;o__Rhodospirillales;f__norank_o__Rhodospirillales;g__norank_f__norank_o__Rhodospirillales;s__Azospirillum_sp._47_25
OTU670	1	1	1	1	1	1	1	1	1	0	1	1	1	1	1	1	1	1	1	0	1	d__Bacteria;k__norank_d__Bacteria;p__Firmicutes;c__Clostridia;o__Oscillospirales;f__Oscillospiraceae;g__UCG-007;s__uncultured_rumen_bacterium_g__UCG-007
OTU13	1	0	0	0	0	0	0	0	0	0	0	0	0	0	0	0	1	0	0	0	0	d__Bacteria;k__norank_d__Bacteria;p__Firmicutes;c__Bacilli;o__RF39;f__norank_o__RF39;g__norank_f__norank_o__RF39;s__uncultured_bacterium_g__norank_f__norank_o__RF39
OTU924	1	1	1	1	1	1	1	1	1	1	1	1	1	1	1	1	1	1	1	1	1	d__Bacteria;k__norank_d__Bacteria;p__Firmicutes;c__Clostridia;o__Oscillospirales;f__Oscillospiraceae;g__norank_f__Oscillospiraceae;s__uncultured_Clostridiales_bacterium_g__norank_f__Oscillospiraceae
OTU439	1	1	1	1	0	1	0	0	0	0	1	0	1	1	1	1	1	1	0	1	0	d__Bacteria;k__norank_d__Bacteria;p__Firmicutes;c__Clostridia;o__Lachnospirales;f__Lachnospiraceae;g__unclassified_f__Lachnospiraceae;s__unclassified_f__Lachnospiraceae
OTU14	1	1	0	0	0	0	0	0	0	0	0	0	0	1	0	0	0	0	0	0	0	d__Bacteria;k__norank_d__Bacteria;p__Firmicutes;c__Bacilli;o__RF39;f__norank_o__RF39;g__norank_f__norank_o__RF39;s__uncultured_bacterium_g__norank_f__norank_o__RF39
OTU88	1	1	1	1	0	1	1	0	1	0	0	0	0	1	1	1	1	0	0	0	0	d__Bacteria;k__norank_d__Bacteria;p__Firmicutes;c__Bacilli;o__Lactobacillales;f__Streptococcaceae;g__Lactococcus;s__unclassified_g__Lactococcus
OTU588	1	0	0	1	0	0	0	0	0	0	0	0	0	0	0	0	0	0	0	0	0	d__Bacteria;k__norank_d__Bacteria;p__Firmicutes;c__Bacilli;o__Erysipelotrichales;f__Erysipelotrichaceae;g__norank_f__Erysipelotrichaceae;s__unclassified_g__norank_f__Erysipelotrichaceae
OTU4	1	0	0	1	0	1	0	0	0	1	0	1	0	0	0	0	0	0	0	0	0	d__Bacteria;k__norank_d__Bacteria;p__Bacteroidota;c__Bacteroidia;o__Bacteroidales;f__Rikenellaceae;g__Rikenellaceae_RC9_gut_group;s__uncultured_bacterium_g__Rikenellaceae_RC9_gut_group
OTU678	1	1	1	1	1	1	0	1	1	1	0	1	1	1	1	1	1	0	0	0	0	d__Bacteria;k__norank_d__Bacteria;p__Firmicutes;c__Clostridia;o__Oscillospirales;f__Oscillospiraceae;g__NK4A214_group;s__uncultured_bacterium_g__NK4A214_group
OTU63	1	1	1	1	1	1	0	1	0	0	1	0	1	0	1	1	1	1	1	1	0	d__Bacteria;k__norank_d__Bacteria;p__Firmicutes;c__Clostridia;o__Lachnospirales;f__Lachnospiraceae;g__unclassified_f__Lachnospiraceae;s__unclassified_f__Lachnospiraceae
OTU725	1	1	1	1	0	1	0	0	1	0	0	0	0	1	1	1	1	0	0	0	0	d__Bacteria;k__norank_d__Bacteria;p__Bacteroidota;c__Bacteroidia;o__Bacteroidales;f__Muribaculaceae;g__norank_f__Muribaculaceae;s__uncultured_bacterium_g__norank_f__Muribaculaceae
OTU939	0	0	0	0	0	0	0	0	0	1	1	1	1	0	0	0	0	1	1	0	1	d__Bacteria;k__norank_d__Bacteria;p__Bacteroidota;c__Bacteroidia;o__Bacteroidales;f__Muribaculaceae;g__norank_f__Muribaculaceae;s__uncultured_bacterium_g__norank_f__Muribaculaceae
OTU142	1	1	1	1	1	0	1	1	1	0	0	0	0	1	1	1	1	0	0	0	0	d__Bacteria;k__norank_d__Bacteria;p__Firmicutes;c__Bacilli;o__Lactobacillales;f__Streptococcaceae;g__Streptococcus;s__Streptococcus_sp._GDLAMI-SD2
OTU722	1	1	1	0	1	0	0	0	0	1	1	1	1	1	1	1	1	1	1	0	1	d__Bacteria;k__norank_d__Bacteria;p__Bacteroidota;c__Bacteroidia;o__Bacteroidales;f__Muribaculaceae;g__norank_f__Muribaculaceae;s__uncultured_bacterium_g__norank_f__Muribaculaceae
OTU221	0	1	1	0	1	1	1	1	1	0	0	0	0	1	1	1	1	0	0	0	0	d__Bacteria;k__norank_d__Bacteria;p__Firmicutes;c__Clostridia;o__Lachnospirales;f__Lachnospiraceae;g__Lachnospira;s__unclassified_g__Lachnospira
OTU81	1	0	1	1	0	0	0	0	0	0	0	0	0	0	1	0	0	0	0	0	0	d__Bacteria;k__norank_d__Bacteria;p__Firmicutes;c__Bacilli;o__RF39;f__norank_o__RF39;g__norank_f__norank_o__RF39;s__uncultured_bacterium_g__norank_f__norank_o__RF39
OTU935	0	1	0	0	1	1	1	1	1	1	1	1	1	1	0	1	1	1	1	1	1	d__Bacteria;k__norank_d__Bacteria;p__Firmicutes;c__Clostridia;o__Lachnospirales;f__Lachnospiraceae;g__Ruminococcus_torques_group;s__unclassified_g__Ruminococcus_torques_group
OTU68	1	1	1	1	1	0	1	1	0	1	1	1	1	1	1	1	1	1	1	0	1	d__Bacteria;k__norank_d__Bacteria;p__Firmicutes;c__Clostridia;o__Lachnospirales;f__Lachnospiraceae;g__unclassified_f__Lachnospiraceae;s__unclassified_f__Lachnospiraceae
OTU69	1	1	1	1	1	1	1	1	1	1	1	1	1	1	1	1	0	1	0	1	0	d__Bacteria;k__norank_d__Bacteria;p__Firmicutes;c__Clostridia;o__Monoglobales;f__Monoglobaceae;g__Monoglobus;s__unclassified_g__Monoglobus
OTU84	0	0	1	0	0	0	0	0	0	0	0	0	0	0	0	0	0	0	0	0	0	d__Bacteria;k__norank_d__Bacteria;p__Firmicutes;c__Bacilli;o__RF39;f__norank_o__RF39;g__norank_f__norank_o__RF39;s__uncultured_bacterium_g__norank_f__norank_o__RF39
OTU729	1	1	1	1	0	0	0	0	0	1	0	0	0	1	0	1	0	0	0	0	0	d__Bacteria;k__norank_d__Bacteria;p__Bacteroidota;c__Bacteroidia;o__Bacteroidales;f__Muribaculaceae;g__norank_f__Muribaculaceae;s__uncultured_bacterium_g__norank_f__Muribaculaceae
OTU728	1	1	0	0	0	0	0	0	0	0	0	0	0	1	1	1	0	0	1	0	0	d__Bacteria;k__norank_d__Bacteria;p__Bacteroidota;c__Bacteroidia;o__Bacteroidales;f__Muribaculaceae;g__norank_f__Muribaculaceae;s__uncultured_bacterium_g__norank_f__Muribaculaceae
OTU406	0	0	0	0	0	0	0	1	0	1	1	1	1	1	0	1	1	1	1	1	0	d__Bacteria;k__norank_d__Bacteria;p__Actinobacteriota;c__Actinobacteria;o__Corynebacteriales;f__Corynebacteriaceae;g__Corynebacterium;s__Corynebacterium_amycolatum
OTU233	1	1	1	1	1	1	1	1	1	1	0	0	0	1	1	1	1	0	0	0	1	d__Bacteria;k__norank_d__Bacteria;p__Firmicutes;c__Clostridia;o__Lachnospirales;f__Lachnospiraceae;g__unclassified_f__Lachnospiraceae;s__unclassified_f__Lachnospiraceae
OTU145	0	0	0	1	0	0	0	1	0	0	1	1	0	0	0	0	1	0	0	0	0	d__Bacteria;k__norank_d__Bacteria;p__Firmicutes;c__Clostridia;o__Lachnospirales;f__Lachnospiraceae;g__unclassified_f__Lachnospiraceae;s__unclassified_f__Lachnospiraceae
OTU147	1	0	1	1	0	0	0	0	0	0	0	0	0	0	0	0	1	0	0	0	0	d__Bacteria;k__norank_d__Bacteria;p__Firmicutes;c__Clostridia;o__Lachnospirales;f__Lachnospiraceae;g__unclassified_f__Lachnospiraceae;s__unclassified_f__Lachnospiraceae
OTU913	1	1	1	1	1	1	1	1	1	1	1	1	1	1	1	1	1	1	1	1	1	d__Bacteria;k__norank_d__Bacteria;p__Bacteroidota;c__Bacteroidia;o__Bacteroidales;f__Tannerellaceae;g__Parabacteroides;s__Parabacteroides_sp.
OTU842	0	0	0	0	0	0	1	1	0	0	0	0	0	1	0	1	1	0	0	0	0	d__Bacteria;k__norank_d__Bacteria;p__Firmicutes;c__Clostridia;o__Clostridia_vadinBB60_group;f__norank_o__Clostridia_vadinBB60_group;g__norank_f__norank_o__Clostridia_vadinBB60_group;s__uncultured_organism_g__norank_f__norank_o__Clostridia_vadinBB60_group
OTU992	0	0	0	0	0	0	0	0	1	0	1	0	0	0	0	0	0	0	0	0	0	d__Bacteria;k__norank_d__Bacteria;p__Firmicutes;c__Bacilli;o__Erysipelotrichales;f__Erysipelotrichaceae;g__Solobacterium;s__uncultured_bacterium_g__Solobacterium
OTU440	1	0	1	1	1	1	1	1	0	0	0	0	1	0	1	0	1	0	0	0	0	d__Bacteria;k__norank_d__Bacteria;p__Firmicutes;c__Clostridia;o__Clostridia_vadinBB60_group;f__norank_o__Clostridia_vadinBB60_group;g__norank_f__norank_o__Clostridia_vadinBB60_group;s__unclassified_g__norank_f__norank_o__Clostridia_vadinBB60_group
OTU824	0	0	0	1	1	1	1	0	0	1	1	1	1	1	1	1	1	1	1	1	1	d__Bacteria;k__norank_d__Bacteria;p__Firmicutes;c__Clostridia;o__Oscillospirales;f__Oscillospiraceae;g__UCG-005;s__uncultured_prokaryote_g__UCG-005
OTU118	0	0	1	0	0	0	0	0	0	0	0	0	0	0	0	0	0	0	0	0	0	d__Bacteria;k__norank_d__Bacteria;p__Firmicutes;c__Bacilli;o__Erysipelotrichales;f__Erysipelotrichaceae;g__Faecalibaculum;s__Faecalibaculum_rodentium
OTU95	1	0	1	0	0	0	0	0	0	0	0	1	0	1	1	1	1	0	0	0	0	d__Bacteria;k__norank_d__Bacteria;p__Firmicutes;c__Clostridia;o__Oscillospirales;f__Butyricicoccaceae;g__UCG-008;s__uncultured_bacterium_g__UCG-008
OTU2	1	1	1	1	0	0	0	0	0	0	0	0	0	0	0	0	0	0	0	0	0	d__Bacteria;k__norank_d__Bacteria;p__Bacteroidota;c__Bacteroidia;o__Bacteroidales;f__Muribaculaceae;g__norank_f__Muribaculaceae;s__uncultured_bacterium_g__norank_f__Muribaculaceae
OTU409	1	1	1	1	1	1	1	1	1	0	1	1	1	1	1	1	1	1	1	1	1	d__Bacteria;k__norank_d__Bacteria;p__Firmicutes;c__Clostridia;o__Oscillospirales;f__Oscillospiraceae;g__Oscillibacter;s__uncultured_bacterium_g__Oscillibacter
OTU338	0	0	0	0	1	0	0	1	1	0	0	0	0	0	0	0	1	0	0	1	1	d__Bacteria;k__norank_d__Bacteria;p__Bacteroidota;c__Bacteroidia;o__Bacteroidales;f__Tannerellaceae;g__Parabacteroides;s__Porphyromonadaceae_bacterium_DJF_B175
OTU825	1	1	0	0	0	0	0	0	0	0	0	0	0	0	1	0	0	0	0	0	0	d__Bacteria;k__norank_d__Bacteria;p__Firmicutes;c__Clostridia;o__Clostridia_vadinBB60_group;f__norank_o__Clostridia_vadinBB60_group;g__norank_f__norank_o__Clostridia_vadinBB60_group;s__uncultured_bacterium_g__norank_f__norank_o__Clostridia_vadinBB60_group
OTU835	0	0	0	0	0	0	0	0	0	0	0	0	0	0	1	0	0	0	0	0	0	d__Bacteria;k__norank_d__Bacteria;p__Firmicutes;c__Bacilli;o__RF39;f__norank_o__RF39;g__norank_f__norank_o__RF39;s__unclassified_g__norank_f__norank_o__RF39
OTU168	1	1	1	1	1	1	1	1	1	0	0	0	0	1	1	1	1	0	0	0	0	d__Bacteria;k__norank_d__Bacteria;p__Bacteroidota;c__Bacteroidia;o__Bacteroidales;f__Muribaculaceae;g__norank_f__Muribaculaceae;s__uncultured_bacterium_g__norank_f__Muribaculaceae
OTU303	0	0	0	0	0	1	1	0	1	0	0	0	0	1	0	1	1	0	0	0	0	d__Bacteria;k__norank_d__Bacteria;p__Firmicutes;c__Clostridia;o__Oscillospirales;f__Ruminococcaceae;g__Candidatus_Soleaferrea;s__uncultured_bacterium_g__Candidatus_Soleaferrea
OTU759	1	0	0	1	1	1	0	0	1	0	0	0	0	0	1	1	1	0	0	0	1	d__Bacteria;k__norank_d__Bacteria;p__Cyanobacteria;c__Vampirivibrionia;o__Gastranaerophilales;f__norank_o__Gastranaerophilales;g__norank_f__norank_o__Gastranaerophilales;s__unclassified_g__norank_f__norank_o__Gastranaerophilales
OTU164	1	1	1	1	1	1	1	1	1	1	0	0	0	1	1	1	1	0	0	1	0	d__Bacteria;k__norank_d__Bacteria;p__Bacteroidota;c__Bacteroidia;o__Bacteroidales;f__Muribaculaceae;g__norank_f__Muribaculaceae;s__uncultured_bacterium_g__norank_f__Muribaculaceae
OTU216	1	1	1	1	1	0	1	0	0	0	0	0	0	1	1	1	1	0	0	0	0	d__Bacteria;k__norank_d__Bacteria;p__Firmicutes;c__Clostridia;o__Oscillospirales;f__Butyricicoccaceae;g__UCG-009;s__unclassified_g__UCG-009
OTU190	1	1	1	1	1	0	0	0	1	0	0	0	0	0	0	0	0	0	0	0	0	d__Bacteria;k__norank_d__Bacteria;p__Bacteroidota;c__Bacteroidia;o__Bacteroidales;f__Muribaculaceae;g__norank_f__Muribaculaceae;s__unclassified_g__norank_f__Muribaculaceae
OTU496	0	1	0	1	0	0	0	0	0	0	0	0	0	1	1	0	0	0	0	0	0	d__Bacteria;k__norank_d__Bacteria;p__Firmicutes;c__Bacilli;o__RF39;f__norank_o__RF39;g__norank_f__norank_o__RF39;s__unclassified_g__norank_f__norank_o__RF39
OTU39	1	1	1	1	1	1	1	1	1	1	1	1	1	1	1	1	1	1	1	1	1	d__Bacteria;k__norank_d__Bacteria;p__Firmicutes;c__Clostridia;o__Oscillospirales;f__Ruminococcaceae;g__norank_f__Ruminococcaceae;s__unclassified_g__norank_f__Ruminococcaceae
OTU574	0	0	1	1	1	0	0	1	0	0	0	0	0	0	1	1	1	0	0	0	0	d__Bacteria;k__norank_d__Bacteria;p__Firmicutes;c__Clostridia;o__Peptococcales;f__Peptococcaceae;g__norank_f__Peptococcaceae;s__uncultured_bacterium_g__norank_f__Peptococcaceae
OTU977	0	0	0	0	0	1	1	1	0	1	0	1	0	0	0	0	0	1	1	1	1	d__Bacteria;k__norank_d__Bacteria;p__Firmicutes;c__Clostridia;o__Lachnospirales;f__Lachnospiraceae;g__unclassified_f__Lachnospiraceae;s__unclassified_f__Lachnospiraceae
OTU491	0	0	0	0	0	1	1	0	0	1	0	0	0	1	1	0	1	0	0	0	0	d__Bacteria;k__norank_d__Bacteria;p__Bacteroidota;c__Bacteroidia;o__Bacteroidales;f__Muribaculaceae;g__norank_f__Muribaculaceae;s__uncultured_bacterium_g__norank_f__Muribaculaceae
OTU916	1	1	0	0	0	1	0	0	0	0	1	0	1	0	0	0	0	0	1	0	0	d__Bacteria;k__norank_d__Bacteria;p__Firmicutes;c__Clostridia;o__Oscillospirales;f__Ruminococcaceae;g__Faecalibacterium;s__Faecalibacterium_prausnitzii
OTU380	0	0	0	0	1	1	1	1	1	0	0	0	0	1	1	1	0	0	0	0	0	d__Bacteria;k__norank_d__Bacteria;p__Firmicutes;c__unclassified_p__Firmicutes;o__unclassified_p__Firmicutes;f__unclassified_p__Firmicutes;g__unclassified_p__Firmicutes;s__unclassified_p__Firmicutes
OTU42	1	1	1	1	0	0	0	0	0	0	0	0	0	1	1	0	1	0	0	0	0	d__Bacteria;k__norank_d__Bacteria;p__Firmicutes;c__Clostridia;o__Lachnospirales;f__Lachnospiraceae;g__Roseburia;s__uncultured_bacterium_g__Roseburia
OTU902	0	0	0	0	1	1	1	1	0	1	1	1	1	0	0	1	1	1	1	1	1	d__Bacteria;k__norank_d__Bacteria;p__Firmicutes;c__Clostridia;o__Oscillospirales;f__Oscillospiraceae;g__unclassified_f__Oscillospiraceae;s__unclassified_f__Oscillospiraceae
OTU74	1	1	1	1	0	0	1	0	0	0	0	0	0	1	0	0	0	0	0	0	0	d__Bacteria;k__norank_d__Bacteria;p__Firmicutes;c__Clostridia;o__Clostridia_UCG-014;f__norank_o__Clostridia_UCG-014;g__norank_f__norank_o__Clostridia_UCG-014;s__unclassified_g__norank_f__norank_o__Clostridia_UCG-014
OTU274	0	0	0	0	1	0	1	1	1	0	0	0	0	1	0	1	0	0	0	0	0	d__Bacteria;k__norank_d__Bacteria;p__Firmicutes;c__Clostridia;o__Oscillospirales;f__Ruminococcaceae;g__Candidatus_Soleaferrea;s__uncultured_bacterium_g__Candidatus_Soleaferrea
OTU464	1	1	1	1	1	1	0	1	1	0	1	0	1	1	1	1	1	1	0	0	0	d__Bacteria;k__norank_d__Bacteria;p__Firmicutes;c__Clostridia;o__Oscillospirales;f__Oscillospiraceae;g__UCG-005;s__unclassified_g__UCG-005
OTU6	1	1	1	1	0	0	0	0	0	0	0	0	0	1	0	1	0	0	0	0	0	d__Bacteria;k__norank_d__Bacteria;p__Firmicutes;c__Clostridia;o__Christensenellales;f__Christensenellaceae;g__Christensenellaceae_R-7_group;s__uncultured_bacterium_g__Christensenellaceae_R-7_group
OTU291	1	1	1	1	1	1	1	1	1	1	0	0	0	1	1	1	1	0	0	0	0	d__Bacteria;k__norank_d__Bacteria;p__Bacteroidota;c__Bacteroidia;o__Bacteroidales;f__Bacteroidaceae;g__Bacteroides;s__Bacteroides_sp._Marseille-P3108
OTU281	0	0	0	1	1	1	1	1	1	0	1	0	0	1	0	0	1	0	0	0	0	d__Bacteria;k__norank_d__Bacteria;p__Firmicutes;c__Clostridia;o__unclassified_c__Clostridia;f__unclassified_c__Clostridia;g__unclassified_c__Clostridia;s__unclassified_c__Clostridia
OTU324	0	0	0	0	1	1	1	1	1	1	1	1	0	1	1	0	1	1	1	0	1	d__Bacteria;k__norank_d__Bacteria;p__Firmicutes;c__Clostridia;o__unclassified_c__Clostridia;f__unclassified_c__Clostridia;g__unclassified_c__Clostridia;s__unclassified_c__Clostridia
OTU573	1	1	0	1	1	0	0	1	1	0	0	0	0	0	1	1	1	0	0	1	1	d__Bacteria;k__norank_d__Bacteria;p__Firmicutes;c__Clostridia;o__Lachnospirales;f__Lachnospiraceae;g__unclassified_f__Lachnospiraceae;s__unclassified_f__Lachnospiraceae
OTU831	0	0	0	1	1	0	1	1	1	0	0	0	0	0	1	1	1	0	0	0	0	d__Bacteria;k__norank_d__Bacteria;p__Firmicutes;c__Clostridia;o__Oscillospirales;f__norank_o__Oscillospirales;g__norank_f__norank_o__Oscillospirales;s__uncultured_rumen_bacterium_g__norank_f__norank_o__Oscillospirales
OTU878	1	1	1	1	1	1	1	1	1	1	1	0	0	1	1	1	1	1	1	1	1	d__Bacteria;k__norank_d__Bacteria;p__Firmicutes;c__Bacilli;o__Staphylococcales;f__Staphylococcaceae;g__Staphylococcus;s__Staphylococcus_nepalensis
OTU133	0	0	1	1	0	0	0	0	0	0	0	0	0	0	0	0	0	0	0	0	0	d__Bacteria;k__norank_d__Bacteria;p__Firmicutes;c__Clostridia;o__Lachnospirales;f__Lachnospiraceae;g__norank_f__Lachnospiraceae;s__uncultured_bacterium_g__norank_f__Lachnospiraceae
OTU239	0	0	0	0	1	1	1	1	1	0	1	0	1	1	0	0	0	0	0	0	0	d__Bacteria;k__norank_d__Bacteria;p__Firmicutes;c__Clostridia;o__Lachnospirales;f__Lachnospiraceae;g__Coprococcus;s__uncultured_bacterium_g__Coprococcus
OTU385	1	1	1	1	1	1	1	1	1	0	0	0	0	1	1	1	1	0	0	0	0	d__Bacteria;k__norank_d__Bacteria;p__Bacteroidota;c__Bacteroidia;o__Bacteroidales;f__Muribaculaceae;g__norank_f__Muribaculaceae;s__uncultured_bacterium_g__norank_f__Muribaculaceae
OTU105	0	0	1	0	0	0	0	0	0	0	0	0	0	0	0	0	0	0	0	0	0	d__Bacteria;k__norank_d__Bacteria;p__Bacteroidota;c__Bacteroidia;o__Bacteroidales;f__Rikenellaceae;g__Alistipes;s__uncultured_bacterium_g__Alistipes
OTU354	0	1	0	0	0	0	0	0	1	0	1	0	0	0	0	0	0	0	0	0	0	d__Bacteria;k__norank_d__Bacteria;p__Firmicutes;c__Bacilli;o__Erysipelotrichales;f__Erysipelotrichaceae;g__Holdemanella;s__uncultured_bacterium_g__Holdemanella
OTU386	1	1	1	0	0	0	0	0	0	0	0	0	0	0	0	0	0	0	0	0	0	d__Bacteria;k__norank_d__Bacteria;p__Bacteroidota;c__Bacteroidia;o__Bacteroidales;f__Muribaculaceae;g__norank_f__Muribaculaceae;s__uncultured_bacterium_g__norank_f__Muribaculaceae
OTU968	0	0	0	0	0	0	0	0	0	0	0	1	0	0	0	0	0	0	0	0	0	d__Bacteria;k__norank_d__Bacteria;p__Firmicutes;c__Clostridia;o__Oscillospirales;f__UCG-010;g__norank_f__UCG-010;s__uncultured_bacterium_g__norank_f__UCG-010
OTU724	0	0	1	1	1	0	1	1	1	0	0	0	0	0	1	1	1	0	0	0	0	d__Bacteria;k__norank_d__Bacteria;p__Firmicutes;c__Clostridia;o__Oscillospirales;f__Ruminococcaceae;g__unclassified_f__Ruminococcaceae;s__unclassified_f__Ruminococcaceae
OTU327	0	0	0	0	1	1	1	1	1	1	1	1	1	1	1	1	1	1	1	0	1	d__Bacteria;k__norank_d__Bacteria;p__Firmicutes;c__Clostridia;o__Lachnospirales;f__Lachnospiraceae;g__unclassified_f__Lachnospiraceae;s__unclassified_f__Lachnospiraceae
OTU323	1	1	0	1	1	1	1	1	1	1	1	1	1	1	1	1	1	1	1	1	1	d__Bacteria;k__norank_d__Bacteria;p__Firmicutes;c__Clostridia;o__Lachnospirales;f__Lachnospiraceae;g__unclassified_f__Lachnospiraceae;s__unclassified_f__Lachnospiraceae
OTU150	1	1	1	1	0	0	0	0	0	0	0	0	0	0	0	0	0	0	0	0	0	d__Bacteria;k__norank_d__Bacteria;p__Bacteroidota;c__Bacteroidia;o__Bacteroidales;f__Muribaculaceae;g__norank_f__Muribaculaceae;s__uncultured_bacterium_g__norank_f__Muribaculaceae
OTU687	1	1	0	0	0	0	0	0	0	0	0	0	0	1	1	1	1	0	1	0	0	d__Bacteria;k__norank_d__Bacteria;p__Firmicutes;c__Clostridia;o__Clostridia_UCG-014;f__norank_o__Clostridia_UCG-014;g__norank_f__norank_o__Clostridia_UCG-014;s__unclassified_g__norank_f__norank_o__Clostridia_UCG-014
OTU680	1	0	1	1	0	0	0	0	0	0	0	0	0	1	1	1	1	0	0	0	0	d__Bacteria;k__norank_d__Bacteria;p__Firmicutes;c__Clostridia;o__Clostridia_UCG-014;f__norank_o__Clostridia_UCG-014;g__norank_f__norank_o__Clostridia_UCG-014;s__unclassified_g__norank_f__norank_o__Clostridia_UCG-014
OTU294	1	1	1	1	1	1	1	1	1	0	0	0	0	1	1	1	1	0	0	0	0	d__Bacteria;k__norank_d__Bacteria;p__Bacteroidota;c__Bacteroidia;o__Bacteroidales;f__Rikenellaceae;g__Alistipes;s__gut_metagenome_g__Alistipes
OTU273	0	0	0	0	0	0	1	0	0	1	0	0	0	1	0	0	0	0	0	0	0	d__Bacteria;k__norank_d__Bacteria;p__Bacteroidota;c__Bacteroidia;o__Bacteroidales;f__Muribaculaceae;g__norank_f__Muribaculaceae;s__unclassified_g__norank_f__Muribaculaceae
OTU222	1	1	1	1	1	1	1	1	1	0	0	0	1	1	1	1	1	0	0	0	0	d__Bacteria;k__norank_d__Bacteria;p__Firmicutes;c__Clostridia;o__Peptococcales;f__Peptococcaceae;g__norank_f__Peptococcaceae;s__unclassified_g__norank_f__Peptococcaceae
OTU58	0	1	0	0	0	0	0	1	0	1	1	0	0	0	0	0	0	0	0	0	0	d__Bacteria;k__norank_d__Bacteria;p__Firmicutes;c__Bacilli;o__RF39;f__norank_o__RF39;g__norank_f__norank_o__RF39;s__unclassified_g__norank_f__norank_o__RF39
OTU674	1	0	0	0	0	0	0	0	1	0	0	0	0	1	0	1	1	0	0	0	0	d__Bacteria;k__norank_d__Bacteria;p__Firmicutes;c__Clostridia;o__Monoglobales;f__Monoglobaceae;g__Monoglobus;s__uncultured_bacterium_g__Monoglobus
OTU283	0	0	0	0	0	1	1	1	1	0	0	0	0	1	0	0	0	0	0	0	0	d__Bacteria;k__norank_d__Bacteria;p__Firmicutes;c__Clostridia;o__Oscillospirales;f__Eubacterium_coprostanoligenes_group;g__norank_f__Eubacterium_coprostanoligenes_group;s__unclassified_g__norank_f__Eubacterium_coprostanoligenes_group
OTU746	0	0	0	1	1	0	0	0	0	0	0	0	0	1	0	1	0	0	0	0	0	d__Bacteria;k__norank_d__Bacteria;p__Firmicutes;c__Clostridia;o__unclassified_c__Clostridia;f__unclassified_c__Clostridia;g__unclassified_c__Clostridia;s__unclassified_c__Clostridia
OTU302	1	0	0	0	0	0	0	0	0	0	1	0	0	0	0	1	0	0	0	0	1	d__Bacteria;k__norank_d__Bacteria;p__Spirochaetota;c__Spirochaetia;o__Spirochaetales;f__Spirochaetaceae;g__Treponema;s__uncultured_bacterium_g__Treponema
OTU791	0	0	0	0	1	0	0	0	0	0	0	0	0	0	1	0	0	0	0	0	1	d__Bacteria;k__norank_d__Bacteria;p__Firmicutes;c__Clostridia;o__Oscillospirales;f__Ruminococcaceae;g__unclassified_f__Ruminococcaceae;s__unclassified_f__Ruminococcaceae
OTU261	1	1	1	1	1	1	1	1	1	1	1	1	1	1	1	1	1	1	1	1	1	d__Bacteria;k__norank_d__Bacteria;p__Firmicutes;c__Clostridia;o__Oscillospirales;f__Oscillospiraceae;g__norank_f__Oscillospiraceae;s__unclassified_g__norank_f__Oscillospiraceae
OTU208	0	0	0	1	0	0	0	0	0	0	0	0	0	0	0	0	0	0	0	0	0	d__Bacteria;k__norank_d__Bacteria;p__Firmicutes;c__Clostridia;o__Oscillospirales;f__Oscillospiraceae;g__norank_f__Oscillospiraceae;s__unclassified_g__norank_f__Oscillospiraceae
OTU89	0	0	1	0	0	0	0	0	0	0	0	0	0	0	0	0	0	0	0	0	0	d__Bacteria;k__norank_d__Bacteria;p__Firmicutes;c__Bacilli;o__RF39;f__norank_o__RF39;g__norank_f__norank_o__RF39;s__unclassified_g__norank_f__norank_o__RF39
OTU526	1	1	1	1	0	0	0	1	0	0	1	0	0	1	1	1	1	0	0	0	0	d__Bacteria;k__norank_d__Bacteria;p__Firmicutes;c__Clostridia;o__Clostridia_UCG-014;f__norank_o__Clostridia_UCG-014;g__norank_f__norank_o__Clostridia_UCG-014;s__unclassified_g__norank_f__norank_o__Clostridia_UCG-014
OTU690	1	1	1	1	0	0	0	0	0	0	0	0	0	0	1	1	1	0	0	0	0	d__Bacteria;k__norank_d__Bacteria;p__Firmicutes;c__Clostridia;o__Clostridia_vadinBB60_group;f__norank_o__Clostridia_vadinBB60_group;g__norank_f__norank_o__Clostridia_vadinBB60_group;s__unclassified_g__norank_f__norank_o__Clostridia_vadinBB60_group
OTU612	1	0	0	1	0	0	1	0	0	0	0	0	0	1	1	1	1	0	0	0	0	d__Bacteria;k__norank_d__Bacteria;p__Firmicutes;c__Clostridia;o__Clostridia_UCG-014;f__norank_o__Clostridia_UCG-014;g__norank_f__norank_o__Clostridia_UCG-014;s__uncultured_bacterium_g__norank_f__norank_o__Clostridia_UCG-014
OTU860	1	0	1	1	1	0	0	1	1	0	1	0	0	0	0	0	1	0	0	0	1	d__Bacteria;k__norank_d__Bacteria;p__Firmicutes;c__Clostridia;o__norank_c__Clostridia;f__norank_o__norank_c__Clostridia;g__norank_f__norank_o__norank_c__Clostridia;s__uncultured_bacterium_g__norank_f__norank_o__norank_c__Clostridia
OTU31	1	1	1	1	0	0	0	0	0	0	0	0	0	0	0	0	0	0	0	0	0	d__Bacteria;k__norank_d__Bacteria;p__Firmicutes;c__Clostridia;o__Lachnospirales;f__Lachnospiraceae;g__norank_f__Lachnospiraceae;s__uncultured_bacterium_g__norank_f__Lachnospiraceae
OTU704	0	0	1	1	1	1	0	1	1	0	0	0	0	1	1	1	1	0	0	0	0	d__Bacteria;k__norank_d__Bacteria;p__Firmicutes;c__Clostridia;o__Oscillospirales;f__Butyricicoccaceae;g__UCG-009;s__uncultured_bacterium_g__UCG-009
OTU309	0	1	1	1	1	1	1	1	1	1	1	1	1	0	1	0	0	1	1	1	1	d__Bacteria;k__norank_d__Bacteria;p__Firmicutes;c__Clostridia;o__Oscillospirales;f__Ruminococcaceae;g__UBA1819;s__uncultured_organism_g__UBA1819
OTU83	1	1	1	1	0	0	0	0	0	0	0	0	0	0	1	0	0	0	0	0	0	d__Bacteria;k__norank_d__Bacteria;p__Firmicutes;c__Bacilli;o__RF39;f__norank_o__RF39;g__norank_f__norank_o__RF39;s__unclassified_g__norank_f__norank_o__RF39
OTU874	1	1	1	1	0	1	0	0	1	0	0	0	0	1	1	0	1	0	0	0	0	d__Bacteria;k__norank_d__Bacteria;p__Bacteroidota;c__Bacteroidia;o__Bacteroidales;f__Bacteroidaceae;g__Bacteroides;s__Bacteroides_caecimuris
OTU479	1	1	1	1	1	1	1	1	1	0	0	0	0	1	1	1	1	0	0	0	0	d__Bacteria;k__norank_d__Bacteria;p__Firmicutes;c__Clostridia;o__Oscillospirales;f__Oscillospiraceae;g__norank_f__Oscillospiraceae;s__uncultured_bacterium_g__norank_f__Oscillospiraceae
OTU465	0	0	0	0	0	0	0	0	0	0	0	0	0	0	0	0	1	0	0	0	0	d__Bacteria;k__norank_d__Bacteria;p__Actinobacteriota;c__Actinobacteria;o__Corynebacteriales;f__Corynebacteriaceae;g__Corynebacterium;s__Corynebacterium_urealyticum
OTU445	0	1	0	0	1	1	1	0	1	1	1	1	1	0	0	0	0	1	1	1	1	d__Bacteria;k__norank_d__Bacteria;p__Firmicutes;c__Clostridia;o__Lachnospirales;f__Lachnospiraceae;g__Ruminococcus_gauvreauii_group;s__unclassified_g__Ruminococcus_gauvreauii_group
OTU256	0	0	0	0	1	1	1	1	1	0	0	0	0	1	0	0	0	0	0	0	0	d__Bacteria;k__norank_d__Bacteria;p__Firmicutes;c__Bacilli;o__Erysipelotrichales;f__Erysipelotrichaceae;g__Holdemania;s__uncultured_bacterium_g__Holdemania
OTU371	1	1	1	1	0	1	1	1	1	1	0	0	0	1	0	1	0	0	0	0	0	d__Bacteria;k__norank_d__Bacteria;p__Bacteroidota;c__Bacteroidia;o__Bacteroidales;f__Muribaculaceae;g__norank_f__Muribaculaceae;s__uncultured_bacterium_g__norank_f__Muribaculaceae
OTU161	1	1	1	1	0	0	0	0	0	0	0	0	0	0	0	0	0	0	0	0	0	d__Bacteria;k__norank_d__Bacteria;p__Firmicutes;c__Clostridia;o__Lachnospirales;f__Lachnospiraceae;g__Roseburia;s__uncultured_bacterium_g__Roseburia
OTU66	1	1	1	1	1	1	1	1	1	1	1	1	1	1	1	1	1	1	1	1	1	d__Bacteria;k__norank_d__Bacteria;p__Firmicutes;c__Clostridia;o__Peptostreptococcales-Tissierellales;f__Peptostreptococcaceae;g__Romboutsia;s__Romboutsia_ilealis
OTU778	1	0	0	1	0	0	0	0	0	0	0	0	0	0	1	1	1	0	0	0	0	d__Bacteria;k__norank_d__Bacteria;p__Firmicutes;c__Clostridia;o__Lachnospirales;f__Lachnospiraceae;g__Lachnospiraceae_NK4A136_group;s__uncultured_bacterium_g__Lachnospiraceae_NK4A136_group
OTU243	0	0	0	0	0	1	1	0	0	1	1	1	1	0	0	0	0	0	1	1	1	d__Bacteria;k__norank_d__Bacteria;p__Firmicutes;c__Bacilli;o__Erysipelotrichales;f__Erysipelatoclostridiaceae;g__Erysipelatoclostridium;s__unclassified_g__Erysipelatoclostridium
OTU802	1	0	1	1	1	0	0	1	1	0	1	0	0	1	1	1	1	0	0	0	0	d__Bacteria;k__norank_d__Bacteria;p__Firmicutes;c__Clostridia;o__Oscillospirales;f__UCG-010;g__norank_f__UCG-010;s__unclassified_g__norank_f__UCG-010
OTU569	1	1	1	1	0	0	0	1	0	0	1	0	1	1	1	1	1	0	0	0	0	d__Bacteria;k__norank_d__Bacteria;p__Actinobacteriota;c__Coriobacteriia;o__Coriobacteriales;f__Eggerthellaceae;g__Enterorhabdus;s__uncultured_bacterium_g__Enterorhabdus
OTU38	1	1	1	0	1	0	1	1	1	0	0	1	1	1	1	0	1	0	0	0	1	d__Bacteria;k__norank_d__Bacteria;p__Firmicutes;c__Clostridia;o__Oscillospirales;f__unclassified_o__Oscillospirales;g__unclassified_o__Oscillospirales;s__unclassified_o__Oscillospirales
OTU284	0	0	0	0	0	0	1	0	0	0	1	0	0	0	0	0	1	0	0	0	0	d__Bacteria;k__norank_d__Bacteria;p__Firmicutes;c__Clostridia;o__Christensenellales;f__Christensenellaceae;g__Christensenellaceae_R-7_group;s__unclassified_g__Christensenellaceae_R-7_group
OTU761	1	1	1	1	1	1	1	1	1	0	1	1	1	1	1	1	1	1	1	1	1	d__Bacteria;k__norank_d__Bacteria;p__Firmicutes;c__Clostridia;o__Oscillospirales;f__Ruminococcaceae;g__unclassified_f__Ruminococcaceae;s__unclassified_f__Ruminococcaceae
OTU608	1	1	1	1	1	0	1	0	0	0	0	0	0	0	1	1	1	0	0	0	0	d__Bacteria;k__norank_d__Bacteria;p__Firmicutes;c__Clostridia;o__Lachnospirales;f__Lachnospiraceae;g__unclassified_f__Lachnospiraceae;s__unclassified_f__Lachnospiraceae
OTU753	1	1	1	1	1	1	1	0	0	0	1	0	1	1	1	1	1	0	1	0	0	d__Bacteria;k__norank_d__Bacteria;p__Firmicutes;c__Clostridia;o__Clostridia_UCG-014;f__norank_o__Clostridia_UCG-014;g__norank_f__norank_o__Clostridia_UCG-014;s__uncultured_bacterium_g__norank_f__norank_o__Clostridia_UCG-014
OTU666	1	1	1	0	0	0	0	0	1	0	1	1	0	0	0	1	1	0	0	1	0	d__Bacteria;k__norank_d__Bacteria;p__Firmicutes;c__Clostridia;o__Oscillospirales;f__Oscillospiraceae;g__UCG-005;s__metagenome_g__UCG-005
OTU589	1	1	1	1	0	0	0	0	0	0	0	0	0	0	0	1	1	0	0	1	0	d__Bacteria;k__norank_d__Bacteria;p__Firmicutes;c__Clostridia;o__Oscillospirales;f__Ruminococcaceae;g__Ruminococcus;s__unclassified_g__Ruminococcus
OTU636	0	0	0	0	0	0	0	0	0	0	0	0	0	1	1	0	1	0	0	0	0	d__Bacteria;k__norank_d__Bacteria;p__Firmicutes;c__Clostridia;o__unclassified_c__Clostridia;f__unclassified_c__Clostridia;g__unclassified_c__Clostridia;s__unclassified_c__Clostridia
OTU249	1	0	1	1	1	1	1	1	1	0	0	0	0	1	1	1	1	0	0	0	0	d__Bacteria;k__norank_d__Bacteria;p__Firmicutes;c__Clostridia;o__Peptococcales;f__Peptococcaceae;g__Peptococcus;s__uncultured_bacterium_g__Peptococcus
OTU230	0	0	0	0	1	1	0	0	0	0	0	0	0	0	1	0	0	0	0	0	0	d__Bacteria;k__norank_d__Bacteria;p__Firmicutes;c__Clostridia;o__Oscillospirales;f__norank_o__Oscillospirales;g__Hydrogenoanaerobacterium;s__uncultured_bacterium_g__Hydrogenoanaerobacterium
OTU117	1	1	1	1	0	0	0	0	0	0	0	0	0	0	0	0	0	0	0	0	0	d__Bacteria;k__norank_d__Bacteria;p__Firmicutes;c__Bacilli;o__Lactobacillales;f__Lactobacillaceae;g__Lactobacillus;s__unclassified_g__Lactobacillus
OTU885	1	1	0	1	1	1	1	1	1	0	0	0	0	1	1	1	1	0	0	0	0	d__Bacteria;k__norank_d__Bacteria;p__Desulfobacterota;c__Desulfovibrionia;o__Desulfovibrionales;f__Desulfovibrionaceae;g__norank_f__Desulfovibrionaceae;s__uncultured_Desulfovibrionales_bacterium_g__norank_f__Desulfovibrionaceae
OTU654	0	0	0	0	0	0	0	0	0	0	0	0	0	0	0	1	1	0	0	0	0	d__Bacteria;k__norank_d__Bacteria;p__Firmicutes;c__Clostridia;o__Oscillospirales;f__UCG-010;g__norank_f__UCG-010;s__uncultured_bacterium_g__norank_f__UCG-010
OTU411	0	1	0	1	0	0	1	0	0	0	1	0	1	0	0	0	1	0	0	0	0	d__Bacteria;k__norank_d__Bacteria;p__Firmicutes;c__Clostridia;o__Oscillospirales;f__Oscillospiraceae;g__unclassified_f__Oscillospiraceae;s__unclassified_f__Oscillospiraceae
OTU128	1	1	1	1	1	1	1	1	1	1	1	1	1	1	1	1	1	1	1	1	1	d__Bacteria;k__norank_d__Bacteria;p__Firmicutes;c__Clostridia;o__Oscillospirales;f__Oscillospiraceae;g__unclassified_f__Oscillospiraceae;s__unclassified_f__Oscillospiraceae
OTU224	0	0	0	0	1	0	0	0	1	0	0	0	0	0	1	1	0	0	0	0	0	d__Bacteria;k__norank_d__Bacteria;p__Proteobacteria;c__Alphaproteobacteria;o__Rhodospirillales;f__norank_o__Rhodospirillales;g__norank_f__norank_o__Rhodospirillales;s__gut_metagenome_g__norank
OTU455	1	1	1	1	1	1	1	1	0	0	0	1	0	1	1	1	1	0	0	0	1	d__Bacteria;k__norank_d__Bacteria;p__Firmicutes;c__Clostridia;o__Lachnospirales;f__Lachnospiraceae;g__Lachnoclostridium;s__unclassified_g__Lachnoclostridium
OTU265	0	0	0	0	0	1	0	0	0	0	0	0	0	0	0	0	0	0	0	0	0	d__Bacteria;k__norank_d__Bacteria;p__Firmicutes;c__Clostridia;o__Oscillospirales;f__Eubacterium_coprostanoligenes_group;g__norank_f__Eubacterium_coprostanoligenes_group;s__unclassified_g__norank_f__Eubacterium_coprostanoligenes_group
OTU202	1	1	1	1	0	0	0	0	0	0	0	0	0	0	0	1	1	0	0	0	0	d__Bacteria;k__norank_d__Bacteria;p__Firmicutes;c__Clostridia;o__Oscillospirales;f__Ruminococcaceae;g__Ruminococcus;s__unclassified_g__Ruminococcus
OTU414	0	0	0	0	0	0	0	0	0	1	1	1	1	0	0	0	0	0	1	1	0	d__Bacteria;k__norank_d__Bacteria;p__Firmicutes;c__Clostridia;o__Lachnospirales;f__Lachnospiraceae;g__Coprococcus;s__metagenome_g__Coprococcus
OTU747	0	1	0	1	1	1	0	1	1	0	0	0	0	1	1	1	0	0	0	0	0	d__Bacteria;k__norank_d__Bacteria;p__Actinobacteriota;c__Coriobacteriia;o__Coriobacteriales;f__Eggerthellaceae;g__unclassified_f__Eggerthellaceae;s__unclassified_f__Eggerthellaceae
OTU812	1	1	0	1	0	0	0	0	0	0	0	0	1	1	0	1	1	0	0	1	0	d__Bacteria;k__norank_d__Bacteria;p__Firmicutes;c__Clostridia;o__Lachnospirales;f__Lachnospiraceae;g__unclassified_f__Lachnospiraceae;s__unclassified_f__Lachnospiraceae
OTU805	1	0	0	1	1	1	1	1	0	0	0	0	0	0	1	1	1	0	0	0	0	d__Bacteria;k__norank_d__Bacteria;p__Firmicutes;c__Clostridia;o__Christensenellales;f__Christensenellaceae;g__norank_f__Christensenellaceae;s__unclassified_g__norank_f__Christensenellaceae
OTU23	1	1	1	1	0	0	0	0	0	0	0	0	0	1	1	0	0	0	0	0	0	d__Bacteria;k__norank_d__Bacteria;p__Bacteroidota;c__Bacteroidia;o__Bacteroidales;f__Muribaculaceae;g__norank_f__Muribaculaceae;s__uncultured_bacterium_g__norank_f__Muribaculaceae
OTU167	1	1	1	1	1	0	0	1	1	0	1	0	0	1	1	1	1	0	1	1	0	d__Bacteria;k__norank_d__Bacteria;p__Firmicutes;c__Clostridia;o__Oscillospirales;f__Ruminococcaceae;g__unclassified_f__Ruminococcaceae;s__unclassified_f__Ruminococcaceae
OTU346	0	0	0	0	0	0	0	0	0	0	0	0	0	0	0	1	0	0	0	0	0	d__Bacteria;k__norank_d__Bacteria;p__Firmicutes;c__Clostridia;o__Oscillospirales;f__unclassified_o__Oscillospirales;g__unclassified_o__Oscillospirales;s__unclassified_o__Oscillospirales
OTU931	0	0	1	0	1	1	1	1	0	0	1	1	1	0	1	1	1	0	1	1	1	d__Bacteria;k__norank_d__Bacteria;p__Firmicutes;c__Clostridia;o__Lachnospirales;f__Lachnospiraceae;g__Roseburia;s__Roseburia_sp._499
OTU750	1	1	1	1	1	1	1	1	1	0	0	0	0	0	0	0	0	0	0	0	0	d__Bacteria;k__norank_d__Bacteria;p__Bacteroidota;c__Bacteroidia;o__Bacteroidales;f__Muribaculaceae;g__norank_f__Muribaculaceae;s__uncultured_bacterium_g__norank_f__Muribaculaceae
OTU854	0	0	0	0	0	0	0	0	0	0	0	0	0	0	0	0	1	0	0	0	0	d__Bacteria;k__norank_d__Bacteria;p__Firmicutes;c__Bacilli;o__RF39;f__norank_o__RF39;g__norank_f__norank_o__RF39;s__metagenome_g__norank_f__norank_o__RF39
OTU79	1	0	1	0	1	0	0	0	0	0	0	0	0	1	0	0	0	0	0	0	0	d__Bacteria;k__norank_d__Bacteria;p__Bacteroidota;c__Bacteroidia;o__Bacteroidales;f__Muribaculaceae;g__norank_f__Muribaculaceae;s__uncultured_bacterium_g__norank_f__Muribaculaceae
OTU266	1	0	0	1	1	1	1	1	1	0	0	0	0	1	0	0	1	0	0	0	0	d__Bacteria;k__norank_d__Bacteria;p__Proteobacteria;c__Gammaproteobacteria;o__Burkholderiales;f__Sutterellaceae;g__Parasutterella;s__Parasutterella_secunda
OTU815	1	0	1	0	1	0	0	1	1	0	0	0	0	1	1	1	1	0	0	0	0	d__Bacteria;k__norank_d__Bacteria;p__Firmicutes;c__Clostridia;o__Oscillospirales;f__Butyricicoccaceae;g__Butyricicoccus;s__uncultured_bacterium_g__Butyricicoccus
OTU329	1	1	1	1	1	1	1	1	1	0	0	0	0	1	1	1	1	0	0	1	1	d__Bacteria;k__norank_d__Bacteria;p__Firmicutes;c__Clostridia;o__Oscillospirales;f__Ruminococcaceae;g__Negativibacillus;s__uncultured_bacterium_g__Negativibacillus
OTU970	1	1	1	1	1	1	1	1	1	1	1	1	1	1	1	1	1	1	1	1	1	d__Bacteria;k__norank_d__Bacteria;p__Firmicutes;c__Clostridia;o__Clostridia_UCG-014;f__norank_o__Clostridia_UCG-014;g__norank_f__norank_o__Clostridia_UCG-014;s__uncultured_organism_g__norank_f__norank_o__Clostridia_UCG-014
OTU139	0	0	0	1	0	0	0	0	1	0	0	0	0	0	0	0	0	0	0	0	0	d__Bacteria;k__norank_d__Bacteria;p__Firmicutes;c__Bacilli;o__Lactobacillales;f__Streptococcaceae;g__Streptococcus;s__Streptococcus_hyointestinalis
OTU384	0	0	0	0	1	0	1	1	1	0	0	0	0	1	0	1	0	0	0	0	0	d__Bacteria;k__norank_d__Bacteria;p__Bacteroidota;c__Bacteroidia;o__Bacteroidales;f__Bacteroidaceae;g__Bacteroides;s__unclassified_g__Bacteroides
OTU584	1	1	1	1	1	1	1	1	1	0	0	0	0	1	1	1	1	0	0	0	0	d__Bacteria;k__norank_d__Bacteria;p__Bacteroidota;c__Bacteroidia;o__Bacteroidales;f__Muribaculaceae;g__norank_f__Muribaculaceae;s__unclassified_g__norank_f__Muribaculaceae
OTU490	0	1	0	0	1	1	1	0	0	1	1	0	0	1	0	0	0	1	0	1	1	d__Bacteria;k__norank_d__Bacteria;p__Firmicutes;c__Clostridia;o__Oscillospirales;f__Butyricicoccaceae;g__UCG-008;s__uncultured_bacterium_g__UCG-008
OTU315	0	0	0	0	1	1	1	1	1	0	0	0	0	0	1	1	0	0	0	0	0	d__Bacteria;k__norank_d__Bacteria;p__Firmicutes;c__Clostridia;o__Lachnospirales;f__Lachnospiraceae;g__Lachnospira;s__uncultured_bacterium_g__Lachnospira
OTU785	0	0	0	0	0	0	1	1	1	1	0	1	0	1	1	1	1	0	0	0	1	d__Bacteria;k__norank_d__Bacteria;p__Firmicutes;c__Clostridia;o__Oscillospirales;f__unclassified_o__Oscillospirales;g__unclassified_o__Oscillospirales;s__unclassified_o__Oscillospirales
OTU264	0	0	0	0	1	1	1	1	1	0	0	0	0	0	0	0	0	0	0	0	0	d__Bacteria;k__norank_d__Bacteria;p__Proteobacteria;c__Gammaproteobacteria;o__Burkholderiales;f__Sutterellaceae;g__Parasutterella;s__Burkholderiales_bacterium_YL45
OTU65	1	1	1	1	0	0	0	0	0	0	0	0	0	0	0	0	0	0	0	0	0	d__Bacteria;k__norank_d__Bacteria;p__Firmicutes;c__Clostridia;o__Oscillospirales;f__Ruminococcaceae;g__Ruminococcus;s__uncultured_Ruminococcus_sp._g__Ruminococcus
OTU421	1	1	1	1	1	1	1	1	1	1	1	1	1	1	1	1	1	1	1	1	1	d__Bacteria;k__norank_d__Bacteria;p__Firmicutes;c__Clostridia;o__Oscillospirales;f__Oscillospiraceae;g__UCG-005;s__unclassified_g__UCG-005
OTU664	1	1	1	1	1	0	0	1	0	1	0	0	0	1	1	1	1	0	0	0	0	d__Bacteria;k__norank_d__Bacteria;p__Firmicutes;c__Clostridia;o__Oscillospirales;f__Ruminococcaceae;g__Pygmaiobacter;s__uncultured_bacterium_g__Pygmaiobacter
OTU404	0	0	1	1	1	1	1	1	1	1	1	1	1	1	1	1	1	1	1	1	1	d__Bacteria;k__norank_d__Bacteria;p__Firmicutes;c__Clostridia;o__Peptostreptococcales-Tissierellales;f__Anaerovoracaceae;g__Family_XIII_AD3011_group;s__uncultured_organism_g__Family_XIII_AD3011_group
OTU521	1	1	1	1	1	1	0	1	1	0	0	0	1	1	1	1	1	0	0	0	0	d__Bacteria;k__norank_d__Bacteria;p__Firmicutes;c__Clostridia;o__Lachnospirales;f__Lachnospiraceae;g__norank_f__Lachnospiraceae;s__Clostridium_sp._Culture-54
OTU424	0	0	0	1	1	1	1	0	1	1	1	1	0	1	1	1	1	0	0	0	0	d__Bacteria;k__norank_d__Bacteria;p__Firmicutes;c__Clostridia;o__Oscillospirales;f__Oscillospiraceae;g__UCG-005;s__unclassified_g__UCG-005
OTU564	0	0	1	1	1	0	0	1	0	0	1	1	1	0	1	1	1	0	0	1	1	d__Bacteria;k__norank_d__Bacteria;p__Firmicutes;c__Clostridia;o__Lachnospirales;f__Lachnospiraceae;g__Lachnospiraceae_NK4A136_group;s__uncultured_bacterium_g__Lachnospiraceae_NK4A136_group
OTU102	1	1	1	1	0	0	0	0	0	0	0	0	0	0	1	1	1	0	0	0	0	d__Bacteria;k__norank_d__Bacteria;p__Firmicutes;c__Clostridia;o__Clostridia_UCG-014;f__norank_o__Clostridia_UCG-014;g__norank_f__norank_o__Clostridia_UCG-014;s__uncultured_rumen_bacterium_g__norank_f__norank_o__Clostridia_UCG-014
OTU312	1	1	1	1	1	1	1	1	1	1	1	1	1	1	1	1	1	1	0	0	1	d__Bacteria;k__norank_d__Bacteria;p__Firmicutes;c__Clostridia;o__Lachnospirales;f__Lachnospiraceae;g__norank_f__Lachnospiraceae;s__uncultured_bacterium_g__norank_f__Lachnospiraceae
OTU936	1	1	0	1	1	0	0	1	1	1	1	0	0	0	0	1	1	1	1	0	1	d__Bacteria;k__norank_d__Bacteria;p__Firmicutes;c__Clostridia;o__Monoglobales;f__Monoglobaceae;g__Monoglobus;s__Monoglobus_pectinilyticus
OTU442	1	1	0	1	1	1	1	0	0	1	1	1	1	1	1	1	0	1	1	1	1	d__Bacteria;k__norank_d__Bacteria;p__Actinobacteriota;c__Coriobacteriia;o__Coriobacteriales;f__Eggerthellaceae;g__unclassified_f__Eggerthellaceae;s__unclassified_f__Eggerthellaceae
OTU741	1	0	0	1	0	0	0	0	0	0	0	0	0	0	0	0	0	0	0	0	0	d__Bacteria;k__norank_d__Bacteria;p__Firmicutes;c__Bacilli;o__RF39;f__norank_o__RF39;g__norank_f__norank_o__RF39;s__unclassified_g__norank_f__norank_o__RF39
OTU565	0	0	1	0	0	0	0	0	0	0	0	0	0	0	0	1	0	0	0	0	0	d__Bacteria;k__norank_d__Bacteria;p__Firmicutes;c__Bacilli;o__Acholeplasmatales;f__Acholeplasmataceae;g__Anaeroplasma;s__uncultured_bacterium_g__Anaeroplasma
OTU313	0	0	0	1	1	1	1	1	1	1	1	1	1	1	1	1	1	1	1	1	1	d__Bacteria;k__norank_d__Bacteria;p__Firmicutes;c__Clostridia;o__Oscillospirales;f__Eubacterium_coprostanoligenes_group;g__norank_f__Eubacterium_coprostanoligenes_group;s__unclassified_g__norank_f__Eubacterium_coprostanoligenes_group
OTU80	1	1	1	1	0	1	1	1	0	1	0	0	0	0	0	0	0	0	0	1	0	d__Bacteria;k__norank_d__Bacteria;p__Firmicutes;c__Bacilli;o__Lactobacillales;f__Lactobacillaceae;g__Lactobacillus;s__Lactobacillus_intestinalis
OTU595	1	1	1	0	0	1	1	1	0	0	0	1	0	1	1	1	0	0	0	0	0	d__Bacteria;k__norank_d__Bacteria;p__Bacteroidota;c__Bacteroidia;o__Bacteroidales;f__Muribaculaceae;g__norank_f__Muribaculaceae;s__uncultured_bacterium_g__norank_f__Muribaculaceae
OTU444	0	0	0	0	0	0	0	0	0	1	1	1	1	0	0	0	0	1	1	1	0	d__Bacteria;k__norank_d__Bacteria;p__Actinobacteriota;c__Coriobacteriia;o__Coriobacteriales;f__Eggerthellaceae;g__Slackia;s__unclassified_g__Slackia
OTU571	1	1	1	1	1	1	0	1	1	0	1	0	0	0	1	1	1	0	0	0	0	d__Bacteria;k__norank_d__Bacteria;p__Bacteroidota;c__Bacteroidia;o__Bacteroidales;f__Muribaculaceae;g__norank_f__Muribaculaceae;s__unclassified_g__norank_f__Muribaculaceae
OTU889	0	0	0	0	0	1	0	0	1	0	0	0	0	1	1	1	0	1	1	0	1	d__Bacteria;k__norank_d__Bacteria;p__Firmicutes;c__Clostridia;o__Lachnospirales;f__Lachnospiraceae;g__Lachnospiraceae_XPB1014_group;s__uncultured_bacterium_g__Lachnospiraceae_XPB1014_group
OTU707	1	1	1	1	0	0	0	0	0	0	0	0	0	1	1	1	1	0	0	0	0	d__Bacteria;k__norank_d__Bacteria;p__Firmicutes;c__Clostridia;o__Oscillospirales;f__Ruminococcaceae;g__norank_f__Ruminococcaceae;s__Clostridium_leptum_g__norank
OTU774	1	1	1	1	1	0	0	0	0	0	0	0	0	0	0	0	0	0	0	0	0	d__Bacteria;k__norank_d__Bacteria;p__Firmicutes;c__Clostridia;o__Clostridia_vadinBB60_group;f__norank_o__Clostridia_vadinBB60_group;g__norank_f__norank_o__Clostridia_vadinBB60_group;s__unclassified_g__norank_f__norank_o__Clostridia_vadinBB60_group
OTU331	1	1	0	1	1	1	1	1	1	1	1	1	1	1	1	1	1	1	1	1	1	d__Bacteria;k__norank_d__Bacteria;p__Firmicutes;c__Clostridia;o__Lachnospirales;f__Lachnospiraceae;g__Marvinbryantia;s__unclassified_g__Marvinbryantia
OTU181	1	1	1	1	1	0	0	1	1	0	0	0	0	0	1	0	1	0	0	0	0	d__Bacteria;k__norank_d__Bacteria;p__Firmicutes;c__Clostridia;o__Peptostreptococcales-Tissierellales;f__Anaerovoracaceae;g__unclassified_f__Anaerovoracaceae;s__unclassified_f__Anaerovoracaceae
OTU538	0	0	0	0	1	0	0	1	0	0	0	0	0	0	1	1	0	0	0	0	0	d__Bacteria;k__norank_d__Bacteria;p__Firmicutes;c__Clostridia;o__Oscillospirales;f__Ruminococcaceae;g__unclassified_f__Ruminococcaceae;s__unclassified_f__Ruminococcaceae
OTU953	0	0	0	0	0	0	0	0	0	0	1	0	1	0	1	1	1	1	0	0	1	d__Bacteria;k__norank_d__Bacteria;p__Firmicutes;c__Clostridia;o__Oscillospirales;f__Ruminococcaceae;g__Ruminococcus;s__unclassified_g__Ruminococcus
OTU279	0	0	0	0	0	0	1	0	0	0	0	0	0	0	0	0	0	0	0	0	0	d__Bacteria;k__norank_d__Bacteria;p__Bacteroidota;c__Bacteroidia;o__Bacteroidales;f__Rikenellaceae;g__Rikenellaceae_RC9_gut_group;s__uncultured_beta_proteobacterium_g__Rikenellaceae_RC9_gut_group
OTU267	0	0	0	0	0	1	1	0	0	0	0	0	0	0	0	0	1	0	0	0	0	d__Bacteria;k__norank_d__Bacteria;p__Firmicutes;c__Clostridia;o__Lachnospirales;f__Lachnospiraceae;g__unclassified_f__Lachnospiraceae;s__unclassified_f__Lachnospiraceae
OTU124	1	1	1	1	0	0	0	0	0	0	0	0	0	0	1	1	1	0	0	0	0	d__Bacteria;k__norank_d__Bacteria;p__Firmicutes;c__Bacilli;o__RF39;f__norank_o__RF39;g__norank_f__norank_o__RF39;s__unclassified_g__norank_f__norank_o__RF39
OTU293	1	1	1	1	1	1	1	1	1	1	0	0	0	1	1	1	1	0	0	0	0	d__Bacteria;k__norank_d__Bacteria;p__Bacteroidota;c__Bacteroidia;o__Bacteroidales;f__Muribaculaceae;g__norank_f__Muribaculaceae;s__uncultured_bacterium_g__norank_f__Muribaculaceae
OTU292	0	0	0	0	1	0	0	1	1	0	0	0	0	0	0	0	0	0	0	0	0	d__Bacteria;k__norank_d__Bacteria;p__Bacteroidota;c__Bacteroidia;o__Bacteroidales;f__Muribaculaceae;g__norank_f__Muribaculaceae;s__uncultured_bacterium_g__norank_f__Muribaculaceae
OTU289	1	1	1	1	1	1	1	1	1	0	0	1	1	1	1	1	1	1	1	1	1	d__Bacteria;k__norank_d__Bacteria;p__Firmicutes;c__Clostridia;o__Lachnospirales;f__Lachnospiraceae;g__unclassified_f__Lachnospiraceae;s__unclassified_f__Lachnospiraceae
OTU219	1	1	1	1	1	1	1	1	1	0	0	1	0	1	1	1	1	1	1	1	1	d__Bacteria;k__norank_d__Bacteria;p__Firmicutes;c__Clostridia;o__Oscillospirales;f__Oscillospiraceae;g__Oscillibacter;s__uncultured_bacterium_g__Oscillibacter
OTU803	0	0	1	1	1	1	1	1	1	0	0	0	0	1	1	1	1	0	0	0	0	d__Bacteria;k__norank_d__Bacteria;p__Firmicutes;c__Clostridia;o__Oscillospirales;f__UCG-010;g__norank_f__UCG-010;s__uncultured_bacterium_g__norank_f__UCG-010
OTU376	0	1	0	1	0	1	0	1	1	0	0	0	0	0	1	1	0	0	0	0	0	d__Bacteria;k__norank_d__Bacteria;p__Firmicutes;c__Clostridia;o__Christensenellales;f__Christensenellaceae;g__norank_f__Christensenellaceae;s__Christensenella_sp._Marseille-P2437
OTU881	1	0	1	1	1	0	0	0	0	0	0	0	0	0	1	0	1	0	0	0	0	d__Bacteria;k__norank_d__Bacteria;p__Firmicutes;c__Clostridia;o__Oscillospirales;f__Eubacterium_coprostanoligenes_group;g__norank_f__Eubacterium_coprostanoligenes_group;s__uncultured_Clostridium_sp._g__norank_f__Eubacterium_coprostanoligenes_group
OTU207	0	0	0	1	0	0	0	0	0	0	0	0	0	0	0	0	0	0	0	0	0	d__Bacteria;k__norank_d__Bacteria;p__Firmicutes;c__Clostridia;o__Clostridia_vadinBB60_group;f__norank_o__Clostridia_vadinBB60_group;g__norank_f__norank_o__Clostridia_vadinBB60_group;s__uncultured_rumen_bacterium_g__norank_f__norank_o__Clostridia_vadinBB60_group
OTU186	1	1	1	1	0	0	1	0	0	0	0	0	0	1	1	0	0	0	0	0	0	d__Bacteria;k__norank_d__Bacteria;p__Firmicutes;c__Clostridia;o__Lachnospirales;f__Lachnospiraceae;g__Eubacterium_xylanophilum_group;s__uncultured_bacterium_g__Eubacterium_xylanophilum_group
OTU254	1	1	1	1	1	1	1	1	1	0	1	0	0	0	1	0	1	0	0	0	0	d__Bacteria;k__norank_d__Bacteria;p__Desulfobacterota;c__Desulfovibrionia;o__Desulfovibrionales;f__Desulfovibrionaceae;g__norank_f__Desulfovibrionaceae;s__uncultured_bacterium_g__norank_f__Desulfovibrionaceae
OTU359	0	0	1	0	1	1	1	1	1	0	1	0	1	1	1	1	0	1	1	1	0	d__Bacteria;k__norank_d__Bacteria;p__Firmicutes;c__Bacilli;o__Erysipelotrichales;f__Erysipelotrichaceae;g__Turicibacter;s__Turicibacter_sp._LA61
OTU16	1	1	0	1	0	0	0	0	0	0	0	0	0	0	0	0	0	0	0	0	0	d__Bacteria;k__norank_d__Bacteria;p__Firmicutes;c__Bacilli;o__RF39;f__norank_o__RF39;g__norank_f__norank_o__RF39;s__unclassified_g__norank_f__norank_o__RF39
OTU780	0	0	1	0	0	1	1	0	1	0	0	0	0	0	1	0	1	0	0	0	0	d__Bacteria;k__norank_d__Bacteria;p__Firmicutes;c__Clostridia;o__Lachnospirales;f__Lachnospiraceae;g__Lachnospiraceae_UCG-010;s__uncultured_bacterium_g__Lachnospiraceae_UCG-010
OTU717	0	0	0	0	0	0	0	0	0	0	0	0	0	0	0	1	0	0	0	0	0	d__Bacteria;k__norank_d__Bacteria;p__Firmicutes;c__unclassified_p__Firmicutes;o__unclassified_p__Firmicutes;f__unclassified_p__Firmicutes;g__unclassified_p__Firmicutes;s__unclassified_p__Firmicutes
OTU922	1	1	1	1	1	0	1	1	1	0	1	1	1	1	1	1	1	1	1	1	0	d__Bacteria;k__norank_d__Bacteria;p__Firmicutes;c__Clostridia;o__Lachnospirales;f__Lachnospiraceae;g__Lachnospiraceae_NK4A136_group;s__uncultured_bacterium_g__Lachnospiraceae_NK4A136_group
OTU923	1	1	1	1	1	1	0	0	0	1	1	0	1	0	1	1	1	0	1	1	1	d__Bacteria;k__norank_d__Bacteria;p__Firmicutes;c__Clostridia;o__Lachnospirales;f__Lachnospiraceae;g__Lachnospiraceae_NK4A136_group;s__uncultured_bacterium_g__Lachnospiraceae_NK4A136_group
OTU160	0	0	1	1	0	0	0	0	0	0	0	0	0	0	0	0	0	0	0	0	0	d__Bacteria;k__norank_d__Bacteria;p__Firmicutes;c__Clostridia;o__Christensenellales;f__Christensenellaceae;g__Christensenellaceae_R-7_group;s__unclassified_g__Christensenellaceae_R-7_group
OTU86	1	1	1	0	1	1	1	1	1	0	1	1	1	1	1	1	1	1	0	1	0	d__Bacteria;k__norank_d__Bacteria;p__Firmicutes;c__Clostridia;o__Peptostreptococcales-Tissierellales;f__Peptostreptococcaceae;g__unclassified_f__Peptostreptococcaceae;s__unclassified_f__Peptostreptococcaceae
OTU106	1	1	1	1	0	0	0	0	0	0	0	0	0	0	0	0	0	0	0	0	0	d__Bacteria;k__norank_d__Bacteria;p__Firmicutes;c__Clostridia;o__Lachnospirales;f__Lachnospiraceae;g__Lachnospiraceae_NC2004_group;s__uncultured_Clostridiaceae_bacterium_g__Lachnospiraceae_NC2004_group
OTU356	0	0	0	0	1	1	1	0	1	1	1	1	1	0	1	0	1	1	1	1	1	d__Bacteria;k__norank_d__Bacteria;p__Firmicutes;c__Clostridia;o__Lachnospirales;f__Lachnospiraceae;g__Lachnoclostridium;s__Clostridium_asparagiforme_DSM_15981
OTU927	0	0	0	0	0	0	0	0	0	0	0	0	0	0	0	0	0	0	0	1	0	d__Bacteria;k__norank_d__Bacteria;p__Firmicutes;c__Clostridia;o__Lachnospirales;f__Lachnospiraceae;g__unclassified_f__Lachnospiraceae;s__unclassified_f__Lachnospiraceae
OTU320	0	0	0	0	1	0	0	1	1	0	0	1	1	1	0	0	1	0	0	0	0	d__Bacteria;k__norank_d__Bacteria;p__Firmicutes;c__Clostridia;o__Oscillospirales;f__UCG-010;g__norank_f__UCG-010;s__unclassified_g__norank_f__UCG-010
OTU522	1	1	1	1	0	0	1	1	0	0	0	0	0	1	1	1	1	0	0	0	0	d__Bacteria;k__norank_d__Bacteria;p__Bacteroidota;c__Bacteroidia;o__Bacteroidales;f__Prevotellaceae;g__Alloprevotella;s__uncultured_bacterium_g__Alloprevotella
OTU921	0	0	0	0	0	0	0	0	0	0	0	0	0	0	0	0	0	0	0	1	0	d__Bacteria;k__norank_d__Bacteria;p__Firmicutes;c__Clostridia;o__Lachnospirales;f__Lachnospiraceae;g__unclassified_f__Lachnospiraceae;s__unclassified_f__Lachnospiraceae
OTU189	0	0	0	1	0	0	0	0	0	0	0	0	0	0	0	0	0	0	0	0	0	d__Bacteria;k__norank_d__Bacteria;p__Bacteroidota;c__Bacteroidia;o__Bacteroidales;f__Muribaculaceae;g__norank_f__Muribaculaceae;s__uncultured_bacterium_g__norank_f__Muribaculaceae
OTU188	1	1	1	1	0	0	0	0	0	0	0	0	0	0	0	0	0	0	0	0	0	d__Bacteria;k__norank_d__Bacteria;p__Bacteroidota;c__Bacteroidia;o__Bacteroidales;f__Muribaculaceae;g__norank_f__Muribaculaceae;s__uncultured_bacterium_g__norank_f__Muribaculaceae
OTU929	1	1	1	1	0	0	0	0	0	1	0	0	1	1	1	1	1	1	0	1	0	d__Bacteria;k__norank_d__Bacteria;p__Firmicutes;c__Clostridia;o__Lachnospirales;f__Lachnospiraceae;g__unclassified_f__Lachnospiraceae;s__unclassified_f__Lachnospiraceae
OTU536	1	1	1	1	0	0	0	0	0	0	0	0	0	1	1	1	0	0	0	0	0	d__Bacteria;k__norank_d__Bacteria;p__Bacteroidota;c__Bacteroidia;o__Bacteroidales;f__Muribaculaceae;g__norank_f__Muribaculaceae;s__uncultured_bacterium_g__norank_f__Muribaculaceae
OTU695	0	1	0	0	0	0	0	0	0	0	0	0	0	0	0	1	1	0	0	0	0	d__Bacteria;k__norank_d__Bacteria;p__Firmicutes;c__Clostridia;o__Oscillospirales;f__Ruminococcaceae;g__unclassified_f__Ruminococcaceae;s__unclassified_f__Ruminococcaceae
OTU534	1	1	1	1	1	1	1	1	1	0	0	0	0	1	1	1	1	0	0	0	0	d__Bacteria;k__norank_d__Bacteria;p__Bacteroidota;c__Bacteroidia;o__Bacteroidales;f__Muribaculaceae;g__norank_f__Muribaculaceae;s__uncultured_bacterium_g__norank_f__Muribaculaceae
OTU893	1	1	1	1	1	1	1	1	1	0	1	1	1	1	1	1	1	1	1	0	1	d__Bacteria;k__norank_d__Bacteria;p__Firmicutes;c__Clostridia;o__Clostridia_UCG-014;f__norank_o__Clostridia_UCG-014;g__norank_f__norank_o__Clostridia_UCG-014;s__uncultured_bacterium_g__norank_f__norank_o__Clostridia_UCG-014
OTU447	1	1	1	1	1	1	1	1	1	1	1	1	1	1	1	1	1	1	1	1	1	d__Bacteria;k__norank_d__Bacteria;p__Firmicutes;c__Clostridia;o__Oscillospirales;f__Oscillospiraceae;g__NK4A214_group;s__unclassified_g__NK4A214_group
OTU210	0	0	0	0	1	1	0	0	1	0	0	0	0	0	0	0	0	0	0	0	0	d__Bacteria;k__norank_d__Bacteria;p__Firmicutes;c__Clostridia;o__Lachnospirales;f__Lachnospiraceae;g__Eubacterium_oxidoreducens_group;s__uncultured_bacterium_g__Eubacterium_oxidoreducens_group
OTU983	0	0	0	0	1	0	1	0	0	0	0	1	0	0	0	0	0	1	1	1	1	d__Bacteria;k__norank_d__Bacteria;p__Firmicutes;c__Clostridia;o__Lachnospirales;f__Lachnospiraceae;g__Lachnospiraceae_FCS020_group;s__metagenome_g__Lachnospiraceae_FCS020_group
OTU684	0	0	0	1	1	1	1	1	1	1	1	1	1	0	0	1	1	1	1	0	1	d__Bacteria;k__norank_d__Bacteria;p__Firmicutes;c__Clostridia;o__Lachnospirales;f__Defluviitaleaceae;g__Defluviitaleaceae_UCG-011;s__uncultured_bacterium_g__Defluviitaleaceae_UCG-011
OTU429	0	0	0	0	1	0	1	1	1	1	1	1	1	1	1	1	0	1	1	0	1	d__Bacteria;k__norank_d__Bacteria;p__Firmicutes;c__Clostridia;o__Oscillospirales;f__Eubacterium_coprostanoligenes_group;g__norank_f__Eubacterium_coprostanoligenes_group;s__unclassified_g__norank_f__Eubacterium_coprostanoligenes_group
OTU223	0	1	0	0	1	0	0	0	0	0	0	0	0	0	0	1	0	0	0	0	0	d__Bacteria;k__norank_d__Bacteria;p__Firmicutes;c__Clostridia;o__Clostridiales;f__Clostridiaceae;g__Clostridium_sensu_stricto_1;s__Clostridium_butyricum
OTU599	1	1	1	1	0	0	0	0	1	0	1	0	0	1	1	1	1	0	0	1	0	d__Bacteria;k__norank_d__Bacteria;p__Firmicutes;c__Clostridia;o__Oscillospirales;f__Ruminococcaceae;g__unclassified_f__Ruminococcaceae;s__unclassified_f__Ruminococcaceae
OTU258	0	0	0	1	1	1	1	1	1	1	1	1	1	0	0	0	1	1	1	1	1	d__Bacteria;k__norank_d__Bacteria;p__Firmicutes;c__Clostridia;o__Lachnospirales;f__Lachnospiraceae;g__unclassified_f__Lachnospiraceae;s__unclassified_f__Lachnospiraceae
OTU473	1	1	0	1	1	1	1	1	1	1	1	1	1	1	1	1	1	1	1	1	1	d__Bacteria;k__norank_d__Bacteria;p__Firmicutes;c__Clostridia;o__Oscillospirales;f__Eubacterium_coprostanoligenes_group;g__norank_f__Eubacterium_coprostanoligenes_group;s__gut_metagenome_g__norank_f__Eubacterium_coprostanoligenes_group
OTU361	0	0	0	0	1	1	1	1	1	1	0	1	0	1	0	1	1	0	1	1	1	d__Bacteria;k__norank_d__Bacteria;p__Firmicutes;c__Clostridia;o__Lachnospirales;f__Lachnospiraceae;g__Blautia;s__unclassified_g__Blautia
OTU777	1	1	1	0	1	0	1	0	1	0	0	0	0	0	1	1	1	0	0	1	0	d__Bacteria;k__norank_d__Bacteria;p__Firmicutes;c__Clostridia;o__Lachnospirales;f__Lachnospiraceae;g__norank_f__Lachnospiraceae;s__uncultured_bacterium_g__norank_f__Lachnospiraceae
OTU546	1	0	1	1	0	0	0	0	0	0	0	0	0	0	1	1	0	0	0	0	0	d__Bacteria;k__norank_d__Bacteria;p__Firmicutes;c__Clostridia;o__Monoglobales;f__Monoglobaceae;g__Monoglobus;s__unclassified_g__Monoglobus
OTU387	0	0	0	0	1	0	0	1	1	0	0	0	0	1	0	0	1	0	0	0	0	d__Bacteria;k__norank_d__Bacteria;p__Firmicutes;c__Clostridia;o__Lachnospirales;f__Lachnospiraceae;g__ASF356;s__uncultured_bacterium_g__ASF356
OTU326	1	1	1	1	1	1	1	1	1	0	0	0	0	1	1	1	1	0	0	0	0	d__Bacteria;k__norank_d__Bacteria;p__Firmicutes;c__Clostridia;o__Lachnospirales;f__Lachnospiraceae;g__Roseburia;s__uncultured_bacterium_g__Roseburia
OTU957	1	1	0	1	0	0	0	0	0	0	1	0	0	0	0	1	1	0	0	1	0	d__Bacteria;k__norank_d__Bacteria;p__Firmicutes;c__Clostridia;o__Oscillospirales;f__Ruminococcaceae;g__Ruminococcus;s__unclassified_g__Ruminococcus
OTU20	1	0	0	0	0	0	0	0	0	0	0	0	0	0	0	0	0	0	0	0	0	d__Bacteria;k__norank_d__Bacteria;p__Firmicutes;c__Bacilli;o__unclassified_c__Bacilli;f__unclassified_c__Bacilli;g__unclassified_c__Bacilli;s__unclassified_c__Bacilli
OTU388	0	1	0	1	1	1	1	1	1	0	0	0	0	1	1	1	1	0	0	0	0	d__Bacteria;k__norank_d__Bacteria;p__Firmicutes;c__Clostridia;o__Christensenellales;f__Christensenellaceae;g__Christensenellaceae_R-7_group;s__bacterium_YE57
OTU352	1	1	1	1	1	1	1	1	1	0	0	1	1	1	1	1	1	1	0	1	0	d__Bacteria;k__norank_d__Bacteria;p__Firmicutes;c__Clostridia;o__Oscillospirales;f__Ruminococcaceae;g__norank_f__Ruminococcaceae;s__uncultured_bacterium_g__norank_f__Ruminococcaceae
OTU41	0	1	0	0	0	0	0	0	0	0	0	0	0	0	0	0	0	0	0	0	0	d__Bacteria;k__norank_d__Bacteria;p__Bacteroidota;c__Bacteroidia;o__Bacteroidales;f__Muribaculaceae;g__norank_f__Muribaculaceae;s__uncultured_Barnesiella_sp._g__norank
OTU614	1	1	1	1	1	1	0	1	1	0	0	0	1	1	1	1	1	0	0	1	0	d__Bacteria;k__norank_d__Bacteria;p__Firmicutes;c__Clostridia;o__Lachnospirales;f__Lachnospiraceae;g__Acetatifactor;s__uncultured_bacterium_g__Acetatifactor
OTU296	1	1	1	1	1	1	1	1	1	0	0	0	1	0	1	1	1	0	0	1	0	d__Bacteria;k__norank_d__Bacteria;p__Firmicutes;c__Clostridia;o__Oscillospirales;f__Oscillospiraceae;g__unclassified_f__Oscillospiraceae;s__unclassified_f__Oscillospiraceae
OTU696	1	1	1	0	1	1	0	0	0	0	0	0	0	0	1	0	0	0	0	0	0	d__Bacteria;k__norank_d__Bacteria;p__Firmicutes;c__Clostridia;o__Lachnospirales;f__Lachnospiraceae;g__Roseburia;s__uncultured_bacterium_g__Roseburia
OTU851	1	1	1	1	1	1	1	1	1	0	0	1	0	1	1	1	1	0	1	0	1	d__Bacteria;k__norank_d__Bacteria;p__Proteobacteria;c__Gammaproteobacteria;o__Enterobacterales;f__Enterobacteriaceae;g__Escherichia-Shigella;s__Escherichia_coli_g__Escherichia-Shigella
OTU396	0	0	0	0	0	0	1	0	0	1	0	0	0	0	0	0	0	0	0	0	0	d__Bacteria;k__norank_d__Bacteria;p__Bacteroidota;c__Bacteroidia;o__Bacteroidales;f__Prevotellaceae;g__Prevotella;s__metagenome_g__Prevotella
OTU18	1	1	1	1	0	0	0	0	0	0	0	0	0	0	0	0	0	0	0	0	0	d__Bacteria;k__norank_d__Bacteria;p__Firmicutes;c__unclassified_p__Firmicutes;o__unclassified_p__Firmicutes;f__unclassified_p__Firmicutes;g__unclassified_p__Firmicutes;s__unclassified_p__Firmicutes
OTU434	0	0	0	1	0	1	0	0	0	0	0	1	1	1	0	0	0	1	1	1	0	d__Bacteria;k__norank_d__Bacteria;p__Firmicutes;c__Clostridia;o__Oscillospirales;f__Ruminococcaceae;g__Negativibacillus;s__uncultured_bacterium_g__Negativibacillus
OTU240	0	0	1	0	1	1	0	1	0	0	0	0	0	1	1	0	0	0	0	0	0	d__Bacteria;k__norank_d__Bacteria;p__Firmicutes;c__Clostridia;o__Christensenellales;f__Christensenellaceae;g__norank_f__Christensenellaceae;s__unclassified_g__norank_f__Christensenellaceae
OTU122	0	0	1	0	0	0	0	0	0	0	0	0	0	0	1	1	0	0	0	0	0	d__Bacteria;k__norank_d__Bacteria;p__Firmicutes;c__Clostridia;o__Oscillospirales;f__Ruminococcaceae;g__norank_f__Ruminococcaceae;s__uncultured_bacterium_g__norank_f__Ruminococcaceae
OTU364	0	0	0	0	1	1	1	0	1	1	1	1	0	0	0	0	1	1	0	0	0	d__Bacteria;k__norank_d__Bacteria;p__Firmicutes;c__Clostridia;o__Oscillospirales;f__Ruminococcaceae;g__norank_f__Ruminococcaceae;s__unclassified_g__norank_f__Ruminococcaceae
OTU740	1	1	0	0	0	0	0	0	0	0	0	0	0	0	0	0	0	0	0	0	0	d__Bacteria;k__norank_d__Bacteria;p__Firmicutes;c__Bacilli;o__RF39;f__norank_o__RF39;g__norank_f__norank_o__RF39;s__uncultured_bacterium_g__norank_f__norank_o__RF39
OTU183	0	0	1	1	0	1	0	0	0	0	0	0	0	0	0	0	0	0	0	0	0	d__Bacteria;k__norank_d__Bacteria;p__Firmicutes;c__Clostridia;o__Lachnospirales;f__Lachnospiraceae;g__unclassified_f__Lachnospiraceae;s__unclassified_f__Lachnospiraceae
OTU335	1	1	0	1	1	1	1	1	1	0	1	1	0	1	0	0	1	0	0	0	0	d__Bacteria;k__norank_d__Bacteria;p__Firmicutes;c__Clostridia;o__Monoglobales;f__Monoglobaceae;g__Monoglobus;s__uncultured_Clostridiales_bacterium_g__Monoglobus
OTU48	1	1	1	1	0	0	0	0	0	0	0	0	0	0	1	1	1	0	0	0	0	d__Bacteria;k__norank_d__Bacteria;p__Firmicutes;c__Clostridia;o__Lachnospirales;f__Lachnospiraceae;g__Bacteroides_pectinophilus_group;s__uncultured_bacterium_g__Bacteroides_pectinophilus_group
OTU130	0	1	1	0	0	0	0	0	0	0	0	0	0	0	0	0	0	0	0	0	0	d__Bacteria;k__norank_d__Bacteria;p__Firmicutes;c__Clostridia;o__Lachnospirales;f__Lachnospiraceae;g__norank_f__Lachnospiraceae;s__unclassified_g__norank_f__Lachnospiraceae
OTU325	0	1	0	1	1	1	1	1	1	1	0	0	0	0	0	0	0	0	0	0	0	d__Bacteria;k__norank_d__Bacteria;p__Firmicutes;c__Clostridia;o__Oscillospirales;f__Ruminococcaceae;g__unclassified_f__Ruminococcaceae;s__unclassified_f__Ruminococcaceae
OTU420	0	0	0	0	0	0	0	0	0	0	0	1	0	0	0	1	0	0	0	0	0	d__Bacteria;k__norank_d__Bacteria;p__Spirochaetota;c__Spirochaetia;o__Spirochaetales;f__Spirochaetaceae;g__Treponema;s__unclassified_g__Treponema
OTU494	1	1	1	1	0	0	0	0	0	0	0	0	0	1	1	1	1	0	0	0	0	d__Bacteria;k__norank_d__Bacteria;p__Firmicutes;c__Clostridia;o__Clostridia_UCG-014;f__norank_o__Clostridia_UCG-014;g__norank_f__norank_o__Clostridia_UCG-014;s__unclassified_g__norank_f__norank_o__Clostridia_UCG-014
OTU322	1	1	1	1	1	0	0	1	0	0	0	0	0	1	1	1	1	0	0	0	0	d__Bacteria;k__norank_d__Bacteria;p__Actinobacteriota;c__Coriobacteriia;o__Coriobacteriales;f__Eggerthellaceae;g__Enterorhabdus;s__uncultured_bacterium_g__Enterorhabdus
OTU64	1	1	1	1	0	1	1	0	0	0	1	0	0	1	0	0	1	0	0	0	0	d__Bacteria;k__norank_d__Bacteria;p__Firmicutes;c__Clostridia;o__Lachnospirales;f__Lachnospiraceae;g__unclassified_f__Lachnospiraceae;s__unclassified_f__Lachnospiraceae
OTU300	0	0	0	0	1	0	0	0	0	0	0	0	0	0	1	0	0	0	0	0	0	d__Bacteria;k__norank_d__Bacteria;p__Firmicutes;c__Clostridia;o__Oscillospirales;f__unclassified_o__Oscillospirales;g__unclassified_o__Oscillospirales;s__unclassified_o__Oscillospirales
OTU917	1	1	1	1	0	0	0	0	1	0	0	0	0	0	1	1	1	0	1	0	0	d__Bacteria;k__norank_d__Bacteria;p__Firmicutes;c__Clostridia;o__Oscillospirales;f__Ruminococcaceae;g__Eubacterium_siraeum_group;s__uncultured_bacterium_g__Eubacterium_siraeum_group
OTU96	1	1	1	0	0	0	0	0	0	0	0	0	0	0	0	0	0	0	0	0	0	d__Bacteria;k__norank_d__Bacteria;p__Firmicutes;c__Clostridia;o__Lachnospirales;f__Lachnospiraceae;g__norank_f__Lachnospiraceae;s__uncultured_bacterium_g__norank_f__Lachnospiraceae
OTU702	0	0	0	0	1	0	0	0	0	0	0	0	0	1	1	1	1	0	0	0	0	d__Bacteria;k__norank_d__Bacteria;p__Firmicutes;c__Clostridia;o__Lachnospirales;f__Lachnospiraceae;g__unclassified_f__Lachnospiraceae;s__unclassified_f__Lachnospiraceae
OTU911	0	0	1	0	1	0	1	1	0	0	1	1	1	0	1	0	0	0	1	0	1	d__Bacteria;k__norank_d__Bacteria;p__Firmicutes;c__Clostridia;o__Oscillospirales;f__Oscillospiraceae;g__UCG-002;s__uncultured_bacterium_g__UCG-002
OTU458	1	1	1	1	1	1	1	1	1	1	1	0	1	1	1	1	1	1	0	1	0	d__Bacteria;k__norank_d__Bacteria;p__Firmicutes;c__Clostridia;o__Lachnospirales;f__Lachnospiraceae;g__Lachnospiraceae_NK4A136_group;s__unclassified_g__Lachnospiraceae_NK4A136_group
OTU456	1	1	1	1	1	1	0	0	1	0	0	0	0	1	1	1	1	1	1	1	0	d__Bacteria;k__norank_d__Bacteria;p__Firmicutes;c__Clostridia;o__Lachnospirales;f__Lachnospiraceae;g__Lachnospiraceae_NK4A136_group;s__unclassified_g__Lachnospiraceae_NK4A136_group
OTU806	1	1	1	1	0	1	1	1	0	0	0	0	0	0	1	1	1	0	0	0	0	d__Bacteria;k__norank_d__Bacteria;p__Firmicutes;c__Clostridia;o__Christensenellales;f__Christensenellaceae;g__Christensenellaceae_R-7_group;s__unclassified_g__Christensenellaceae_R-7_group
OTU398	0	0	1	1	1	1	1	1	0	1	1	1	1	1	1	1	1	1	1	1	1	d__Bacteria;k__norank_d__Bacteria;p__Firmicutes;c__Clostridia;o__Lachnospirales;f__Lachnospiraceae;g__Eubacterium_fissicatena_group;s__unclassified_g__Eubacterium_fissicatena_group
OTU488	0	0	0	0	0	0	0	0	0	0	0	0	0	1	0	0	0	0	0	0	0	d__Bacteria;k__norank_d__Bacteria;p__Firmicutes;c__Clostridia;o__Peptostreptococcales-Tissierellales;f__Anaerovoracaceae;g__Eubacterium_brachy_group;s__unclassified_g__Eubacterium_brachy_group
OTU134	0	0	1	0	0	0	0	0	0	0	0	0	0	0	0	0	0	0	0	0	0	d__Bacteria;k__norank_d__Bacteria;p__Firmicutes;c__Clostridia;o__Lachnospirales;f__Lachnospiraceae;g__unclassified_f__Lachnospiraceae;s__unclassified_f__Lachnospiraceae
OTU137	1	1	1	1	0	0	0	0	0	0	0	0	0	1	1	0	1	0	0	0	0	d__Bacteria;k__norank_d__Bacteria;p__Firmicutes;c__Clostridia;o__Lachnospirales;f__Lachnospiraceae;g__unclassified_f__Lachnospiraceae;s__unclassified_f__Lachnospiraceae
OTU70	1	1	1	1	0	1	0	0	0	0	0	0	0	0	1	1	1	0	0	0	0	d__Bacteria;k__norank_d__Bacteria;p__Firmicutes;c__Clostridia;o__Lachnospirales;f__Lachnospiraceae;g__Lachnospiraceae_NK4A136_group;s__uncultured_bacterium_g__Lachnospiraceae_NK4A136_group
OTU238	1	0	0	1	1	0	0	0	0	0	0	0	0	0	1	0	0	0	0	0	0	d__Bacteria;k__norank_d__Bacteria;p__Cyanobacteria;c__Vampirivibrionia;o__Gastranaerophilales;f__norank_o__Gastranaerophilales;g__norank_f__norank_o__Gastranaerophilales;s__uncultured_bacterium_g__norank_f__norank_o__Gastranaerophilales
OTU241	1	1	1	1	1	1	0	1	1	0	0	0	0	1	1	1	1	1	0	0	0	d__Bacteria;k__norank_d__Bacteria;p__Firmicutes;c__Clostridia;o__Oscillospirales;f__Oscillospiraceae;g__Oscillibacter;s__uncultured_bacterium_g__Oscillibacter
OTU318	0	0	0	0	0	1	0	1	0	0	0	0	0	0	0	0	0	0	0	0	0	d__Bacteria;k__norank_d__Bacteria;p__Firmicutes;c__Clostridia;o__Monoglobales;f__Monoglobaceae;g__Monoglobus;s__uncultured_bacterium_g__Monoglobus
OTU15	1	1	1	1	0	0	0	0	0	0	0	0	0	0	0	0	0	0	0	0	0	d__Bacteria;k__norank_d__Bacteria;p__Firmicutes;c__Clostridia;o__Lachnospirales;f__Lachnospiraceae;g__A2;s__uncultured_bacterium_g__A2
OTU378	0	0	0	0	1	1	1	1	1	1	1	1	1	1	1	0	1	1	1	0	1	d__Bacteria;k__norank_d__Bacteria;p__Firmicutes;c__Clostridia;o__Lachnospirales;f__Lachnospiraceae;g__Marvinbryantia;s__unclassified_g__Marvinbryantia
OTU422	0	0	0	0	1	1	0	1	1	1	1	1	1	1	0	1	1	0	1	1	1	d__Bacteria;k__norank_d__Bacteria;p__Desulfobacterota;c__Desulfovibrionia;o__Desulfovibrionales;f__Desulfovibrionaceae;g__Bilophila;s__uncultured_bacterium_g__Bilophila
OTU50	1	1	1	1	1	0	0	0	0	0	0	0	0	0	1	0	0	0	0	0	0	d__Bacteria;k__norank_d__Bacteria;p__Firmicutes;c__Clostridia;o__Lachnospirales;f__Lachnospiraceae;g__unclassified_f__Lachnospiraceae;s__unclassified_f__Lachnospiraceae
OTU527	0	0	1	1	0	0	0	0	0	0	0	0	0	0	1	0	0	0	0	0	0	d__Bacteria;k__norank_d__Bacteria;p__Firmicutes;c__Bacilli;o__RF39;f__norank_o__RF39;g__norank_f__norank_o__RF39;s__unclassified_g__norank_f__norank_o__RF39
OTU884	0	0	0	1	1	0	0	0	0	0	0	0	1	0	0	0	1	0	0	0	0	d__Bacteria;k__norank_d__Bacteria;p__Firmicutes;c__Clostridia;o__Oscillospirales;f__Oscillospiraceae;g__UCG-002;s__uncultured_rumen_bacterium_g__UCG-002
OTU478	1	1	1	1	1	1	1	1	1	0	0	0	0	1	1	1	1	0	0	0	0	d__Bacteria;k__norank_d__Bacteria;p__Firmicutes;c__Clostridia;o__Peptostreptococcales-Tissierellales;f__Anaerovoracaceae;g__Family_XIII_UCG-001;s__uncultured_bacterium_g__Family_XIII_UCG-001
OTU166	1	1	1	1	1	0	1	1	1	0	1	1	1	1	1	1	1	1	0	1	0	d__Bacteria;k__norank_d__Bacteria;p__Firmicutes;c__Clostridia;o__Lachnospirales;f__Lachnospiraceae;g__Lachnospiraceae_NK4A136_group;s__unclassified_g__Lachnospiraceae_NK4A136_group
OTU51	0	1	1	1	0	0	0	0	0	1	1	1	1	1	1	1	1	0	0	0	1	d__Bacteria;k__norank_d__Bacteria;p__Firmicutes;c__Clostridia;o__Lachnospirales;f__Lachnospiraceae;g__Eubacterium_ventriosum_group;s__uncultured_rumen_bacterium_g__Eubacterium_ventriosum_group
OTU311	0	0	0	0	1	1	1	1	1	1	0	0	1	0	0	0	0	0	0	0	1	d__Bacteria;k__norank_d__Bacteria;p__Firmicutes;c__Clostridia;o__Oscillospirales;f__Ruminococcaceae;g__Phocea;s__uncultured_bacterium_g__Phocea
OTU713	1	1	1	0	1	1	0	1	1	1	0	1	1	1	1	1	0	1	1	1	1	d__Bacteria;k__norank_d__Bacteria;p__Bacteroidota;c__Bacteroidia;o__Bacteroidales;f__Muribaculaceae;g__norank_f__Muribaculaceae;s__uncultured_bacterium_g__norank_f__Muribaculaceae
OTU524	1	1	1	1	0	1	0	0	1	0	1	0	1	0	1	1	0	0	0	0	0	d__Bacteria;k__norank_d__Bacteria;p__Firmicutes;c__Clostridia;o__Oscillospirales;f__Oscillospiraceae;g__Oscillibacter;s__uncultured_bacterium_g__Oscillibacter
OTU616	1	0	1	1	1	1	1	1	1	0	0	0	0	1	1	1	1	0	0	1	0	d__Bacteria;k__norank_d__Bacteria;p__Firmicutes;c__Clostridia;o__Oscillospirales;f__Ruminococcaceae;g__norank_f__Ruminococcaceae;s__uncultured_bacterium_g__norank_f__Ruminococcaceae
OTU693	1	0	1	1	1	0	0	1	1	0	0	1	0	0	1	1	1	0	0	0	0	d__Bacteria;k__norank_d__Bacteria;p__Firmicutes;c__Clostridia;o__Lachnospirales;f__Lachnospiraceae;g__Lachnospiraceae_NK4A136_group;s__uncultured_bacterium_g__Lachnospiraceae_NK4A136_group
OTU694	1	1	1	1	0	0	0	0	0	0	1	0	1	0	1	1	1	0	0	1	0	d__Bacteria;k__norank_d__Bacteria;p__Firmicutes;c__Clostridia;o__Lachnospirales;f__Lachnospiraceae;g__Lachnospiraceae_NK4A136_group;s__uncultured_bacterium_g__Lachnospiraceae_NK4A136_group
OTU919	1	1	1	1	1	1	1	1	1	1	1	1	1	1	1	1	1	1	1	1	1	d__Bacteria;k__norank_d__Bacteria;p__Firmicutes;c__Clostridia;o__Lachnospirales;f__Lachnospiraceae;g__Lachnospiraceae_NK4A136_group;s__uncultured_bacterium_g__Lachnospiraceae_NK4A136_group
OTU697	1	0	0	1	1	0	0	1	0	0	0	0	0	1	1	1	1	0	0	1	0	d__Bacteria;k__norank_d__Bacteria;p__Firmicutes;c__Clostridia;o__Lachnospirales;f__Lachnospiraceae;g__Lachnospiraceae_NK4A136_group;s__uncultured_bacterium_g__Lachnospiraceae_NK4A136_group
OTU198	1	0	1	1	0	0	0	0	0	0	0	0	0	0	0	0	0	0	0	0	0	d__Bacteria;k__norank_d__Bacteria;p__Actinobacteriota;c__Actinobacteria;o__Corynebacteriales;f__Corynebacteriaceae;g__Corynebacterium;s__Corynebacterium_stationis
OTU841	1	1	0	1	0	0	0	1	0	0	0	0	1	1	1	1	1	1	0	1	0	d__Bacteria;k__norank_d__Bacteria;p__Firmicutes;c__Clostridia;o__Oscillospirales;f__Oscillospiraceae;g__NK4A214_group;s__unclassified_g__NK4A214_group
OTU278	0	0	0	0	1	1	1	1	1	0	0	0	1	1	1	0	0	1	1	0	1	d__Bacteria;k__norank_d__Bacteria;p__Firmicutes;c__Clostridia;o__Lachnospirales;f__Lachnospiraceae;g__unclassified_f__Lachnospiraceae;s__unclassified_f__Lachnospiraceae
OTU229	0	0	0	0	1	0	0	0	0	0	0	0	0	0	1	0	0	0	0	0	0	d__Bacteria;k__norank_d__Bacteria;p__Firmicutes;c__Clostridia;o__Monoglobales;f__Monoglobaceae;g__Monoglobus;s__uncultured_bacterium_g__Monoglobus
OTU635	0	0	1	0	0	0	0	0	1	0	0	0	0	0	0	0	1	0	0	0	0	d__Bacteria;k__norank_d__Bacteria;p__Bacteroidota;c__Bacteroidia;o__Bacteroidales;f__Prevotellaceae;g__unclassified_f__Prevotellaceae;s__unclassified_f__Prevotellaceae
OTU21	1	1	1	1	0	0	0	0	0	0	0	0	0	0	0	0	0	0	0	0	0	d__Bacteria;k__norank_d__Bacteria;p__Firmicutes;c__Bacilli;o__Lactobacillales;f__Lactobacillaceae;g__Lactobacillus;s__uncultured_bacterium_g__Lactobacillus
OTU245	0	1	0	1	1	1	1	1	1	0	0	0	0	1	1	0	1	0	0	0	0	d__Bacteria;k__norank_d__Bacteria;p__Desulfobacterota;c__Desulfovibrionia;o__Desulfovibrionales;f__Desulfovibrionaceae;g__Desulfovibrio;s__unclassified_g__Desulfovibrio
OTU706	1	1	1	1	1	1	1	1	1	1	1	1	1	1	1	1	1	1	1	1	1	d__Bacteria;k__norank_d__Bacteria;p__Firmicutes;c__Clostridia;o__Oscillospirales;f__Oscillospiraceae;g__Intestinimonas;s__uncultured_bacterium_g__Intestinimonas
OTU226	0	0	0	1	1	0	1	1	1	0	0	0	0	0	1	1	1	0	0	0	0	d__Bacteria;k__norank_d__Bacteria;p__Firmicutes;c__Clostridia;o__Lachnospirales;f__Lachnospiraceae;g__norank_f__Lachnospiraceae;s__unclassified_g__norank_f__Lachnospiraceae
OTU54	0	1	0	1	0	0	0	0	0	0	0	0	0	0	1	0	0	0	0	0	0	d__Bacteria;k__norank_d__Bacteria;p__Firmicutes;c__Clostridia;o__Oscillospirales;f__Ruminococcaceae;g__norank_f__Ruminococcaceae;s__unclassified_g__norank_f__Ruminococcaceae
OTU10	1	1	1	1	1	1	1	1	1	1	1	1	1	1	1	1	1	1	1	1	1	d__Bacteria;k__norank_d__Bacteria;p__Bacteroidota;c__Bacteroidia;o__Bacteroidales;f__Muribaculaceae;g__norank_f__Muribaculaceae;s__uncultured_bacterium_g__norank_f__Muribaculaceae
OTU30	1	1	0	1	0	0	0	0	0	0	1	0	0	0	0	0	0	0	0	0	0	d__Bacteria;k__norank_d__Bacteria;p__Firmicutes;c__Clostridia;o__Lachnospirales;f__Lachnospiraceae;g__Butyrivibrio;s__uncultured_organism_g__Butyrivibrio
OTU870	1	1	1	1	1	0	0	0	1	0	1	0	1	1	0	1	1	0	0	1	0	d__Bacteria;k__norank_d__Bacteria;p__Firmicutes;c__Clostridia;o__Oscillospirales;f__Oscillospiraceae;g__Colidextribacter;s__uncultured_bacterium_g__Colidextribacter
OTU708	0	0	0	0	0	0	0	0	0	0	1	1	1	0	0	0	0	0	0	0	0	d__Bacteria;k__norank_d__Bacteria;p__Firmicutes;c__Clostridia;o__Oscillospirales;f__Ruminococcaceae;g__norank_f__Ruminococcaceae;s__gut_metagenome_g__norank_f__Ruminococcaceae
OTU154	1	1	0	1	0	0	0	0	0	0	0	0	0	0	0	0	0	0	0	0	0	d__Bacteria;k__norank_d__Bacteria;p__Bacteroidota;c__Bacteroidia;o__Bacteroidales;f__Muribaculaceae;g__norank_f__Muribaculaceae;s__uncultured_bacterium_g__norank_f__Muribaculaceae
OTU155	1	1	1	1	1	1	1	1	1	0	1	0	0	1	1	1	1	0	0	0	0	d__Bacteria;k__norank_d__Bacteria;p__Bacteroidota;c__Bacteroidia;o__Bacteroidales;f__Muribaculaceae;g__norank_f__Muribaculaceae;s__uncultured_bacterium_g__norank_f__Muribaculaceae
OTU156	1	1	1	1	1	0	0	1	1	0	0	0	0	1	1	1	1	0	0	0	0	d__Bacteria;k__norank_d__Bacteria;p__Bacteroidota;c__Bacteroidia;o__Bacteroidales;f__Muribaculaceae;g__norank_f__Muribaculaceae;s__uncultured_bacterium_g__norank_f__Muribaculaceae
OTU158	1	1	1	1	0	0	0	0	0	0	0	0	0	0	1	0	0	0	0	0	0	d__Bacteria;k__norank_d__Bacteria;p__Bacteroidota;c__Bacteroidia;o__Bacteroidales;f__Muribaculaceae;g__norank_f__Muribaculaceae;s__uncultured_bacterium_g__norank_f__Muribaculaceae
OTU692	0	1	1	1	1	1	1	1	1	0	0	0	0	1	1	1	1	0	0	0	0	d__Bacteria;k__norank_d__Bacteria;p__Firmicutes;c__Clostridia;o__Christensenellales;f__Christensenellaceae;g__Christensenellaceae_R-7_group;s__unclassified_g__Christensenellaceae_R-7_group
OTU196	1	1	1	1	1	0	0	1	1	1	1	1	1	1	1	1	1	1	0	1	1	d__Bacteria;k__norank_d__Bacteria;p__Firmicutes;c__Clostridia;o__Oscillospirales;f__Oscillospiraceae;g__NK4A214_group;s__unclassified_g__NK4A214_group
OTU360	0	1	0	0	1	0	1	1	1	1	1	1	0	1	0	0	0	1	1	1	1	d__Bacteria;k__norank_d__Bacteria;p__Firmicutes;c__Clostridia;o__Lachnospirales;f__Lachnospiraceae;g__unclassified_f__Lachnospiraceae;s__unclassified_f__Lachnospiraceae
OTU184	1	1	1	1	0	0	0	1	1	0	0	0	0	0	0	1	0	0	0	0	0	d__Bacteria;k__norank_d__Bacteria;p__Bacteroidota;c__Bacteroidia;o__Bacteroidales;f__Muribaculaceae;g__norank_f__Muribaculaceae;s__unclassified_g__norank_f__Muribaculaceae
OTU28	1	1	1	1	1	1	1	1	1	0	1	1	1	1	1	1	1	1	1	1	1	d__Bacteria;k__norank_d__Bacteria;p__Firmicutes;c__Clostridia;o__Oscillospirales;f__Ruminococcaceae;g__norank_f__Ruminococcaceae;s__unclassified_g__norank_f__Ruminococcaceae
OTU572	0	0	1	1	1	1	1	0	0	0	0	0	0	1	1	1	0	0	0	0	0	d__Bacteria;k__norank_d__Bacteria;p__Firmicutes;c__Clostridia;o__Oscillospirales;f__UCG-010;g__norank_f__UCG-010;s__uncultured_rumen_bacterium_g__norank_f__UCG-010
OTU461	0	0	0	0	0	0	0	0	0	0	0	0	1	0	0	0	0	0	0	0	0	d__Bacteria;k__norank_d__Bacteria;p__Bacteroidota;c__Bacteroidia;o__Bacteroidales;f__Prevotellaceae;g__Prevotellaceae_NK3B31_group;s__uncultured_bacterium_g__Prevotellaceae_NK3B31_group
OTU606	0	0	1	0	1	1	1	1	1	1	0	0	1	1	1	1	1	0	1	1	0	d__Bacteria;k__norank_d__Bacteria;p__Firmicutes;c__Clostridia;o__Lachnospirales;f__Lachnospiraceae;g__Ruminococcus_gauvreauii_group;s__uncultured_organism_g__Ruminococcus_gauvreauii_group
OTU601	1	1	1	1	0	1	0	0	0	0	1	1	1	1	1	1	1	1	1	0	0	d__Bacteria;k__norank_d__Bacteria;p__Firmicutes;c__Clostridia;o__Lachnospirales;f__Lachnospiraceae;g__Lachnospiraceae_NK4A136_group;s__uncultured_bacterium_g__Lachnospiraceae_NK4A136_group
OTU961	1	1	1	1	1	0	1	1	0	0	1	1	0	1	1	1	0	0	0	0	0	d__Bacteria;k__norank_d__Bacteria;p__Firmicutes;c__Clostridia;o__Lachnospirales;f__Lachnospiraceae;g__unclassified_f__Lachnospiraceae;s__unclassified_f__Lachnospiraceae
OTU966	1	1	1	1	1	1	1	1	1	0	1	0	0	1	1	1	1	1	1	1	1	d__Bacteria;k__norank_d__Bacteria;p__Firmicutes;c__Clostridia;o__Lachnospirales;f__Lachnospiraceae;g__unclassified_f__Lachnospiraceae;s__unclassified_f__Lachnospiraceae
OTU898	1	1	1	1	1	1	1	1	1	1	1	1	1	1	1	1	1	1	1	1	1	d__Bacteria;k__norank_d__Bacteria;p__Bacteroidota;c__Bacteroidia;o__Bacteroidales;f__Bacteroidaceae;g__Bacteroides;s__unclassified_g__Bacteroides
OTU470	0	0	0	0	0	0	0	1	0	0	0	0	0	0	0	0	1	0	0	0	0	d__Bacteria;k__norank_d__Bacteria;p__Actinobacteriota;c__Actinobacteria;o__Corynebacteriales;f__Corynebacteriaceae;g__Corynebacterium;s__Corynebacterium_mastitidis
OTU651	0	0	0	0	1	0	0	0	1	1	1	1	1	1	1	1	1	1	1	0	1	d__Bacteria;k__norank_d__Bacteria;p__Firmicutes;c__Clostridia;o__Monoglobales;f__Monoglobaceae;g__Monoglobus;s__uncultured_bacterium_g__Monoglobus
OTU592	0	0	0	0	0	0	0	0	0	0	0	0	0	0	0	0	1	0	0	0	0	d__Bacteria;k__norank_d__Bacteria;p__Firmicutes;c__Clostridia;o__norank_c__Clostridia;f__norank_o__norank_c__Clostridia;g__norank_f__norank_o__norank_c__Clostridia;s__uncultured_bacterium_g__norank_f__norank_o__norank_c__Clostridia
OTU212	0	0	0	1	1	1	0	1	0	0	0	0	0	0	0	0	0	0	0	0	0	d__Bacteria;k__norank_d__Bacteria;p__Firmicutes;c__Clostridia;o__Christensenellales;f__Christensenellaceae;g__norank_f__Christensenellaceae;s__uncultured_bacterium_g__norank_f__Christensenellaceae
OTU875	1	1	1	1	1	1	1	0	1	0	0	1	1	0	0	1	1	0	0	1	1	d__Bacteria;k__norank_d__Bacteria;p__Firmicutes;c__Bacilli;o__Lactobacillales;f__Lactobacillaceae;g__Lactobacillus;s__Lactobacillus_reuteri
OTU596	0	0	0	0	0	0	0	0	1	0	0	0	0	0	0	0	1	0	0	0	0	d__Bacteria;k__norank_d__Bacteria;p__Firmicutes;c__Clostridia;o__unclassified_c__Clostridia;f__unclassified_c__Clostridia;g__unclassified_c__Clostridia;s__unclassified_c__Clostridia
OTU790	0	0	0	1	0	1	1	1	0	1	1	1	1	1	1	1	0	1	1	0	1	d__Bacteria;k__norank_d__Bacteria;p__Firmicutes;c__Clostridia;o__Monoglobales;f__Monoglobaceae;g__Monoglobus;s__uncultured_bacterium_g__Monoglobus
OTU732	0	0	0	0	1	1	1	1	1	0	0	0	0	1	0	1	1	0	0	0	0	d__Bacteria;k__norank_d__Bacteria;p__Firmicutes;c__Clostridia;o__Peptococcales;f__Peptococcaceae;g__norank_f__Peptococcaceae;s__uncultured_bacterium_g__norank_f__Peptococcaceae
OTU712	1	1	1	1	1	1	1	1	1	0	0	0	0	1	1	1	1	0	0	0	0	d__Bacteria;k__norank_d__Bacteria;p__Firmicutes;c__Clostridia;o__Lachnospirales;f__Lachnospiraceae;g__Roseburia;s__uncultured_bacterium_g__Roseburia
OTU956	0	0	1	0	0	1	0	0	0	0	0	0	0	1	1	0	1	0	0	0	1	d__Bacteria;k__norank_d__Bacteria;p__Firmicutes;c__Clostridia;o__Oscillospirales;f__Ruminococcaceae;g__unclassified_f__Ruminococcaceae;s__unclassified_f__Ruminococcaceae
OTU415	1	1	1	1	1	1	0	1	1	0	1	1	1	1	1	0	1	0	1	0	0	d__Bacteria;k__norank_d__Bacteria;p__Bacteroidota;c__Bacteroidia;o__Bacteroidales;f__Muribaculaceae;g__norank_f__Muribaculaceae;s__uncultured_Porphyromonadaceae_bacterium_g__norank_f__Muribaculaceae
OTU872	1	0	1	0	1	0	1	1	0	0	0	0	0	1	0	0	0	0	0	0	0	d__Bacteria;k__norank_d__Bacteria;p__Firmicutes;c__Clostridia;o__Oscillospirales;f__unclassified_o__Oscillospirales;g__unclassified_o__Oscillospirales;s__unclassified_o__Oscillospirales
OTU800	0	0	0	0	0	0	0	0	0	0	0	0	0	0	1	0	0	0	1	0	0	d__Bacteria;k__norank_d__Bacteria;p__Firmicutes;c__Clostridia;o__Oscillospirales;f__Eubacterium_coprostanoligenes_group;g__norank_f__Eubacterium_coprostanoligenes_group;s__unclassified_g__norank_f__Eubacterium_coprostanoligenes_group
OTU355	0	0	0	0	1	1	1	1	1	1	1	1	1	1	0	0	0	1	1	1	1	d__Bacteria;k__norank_d__Bacteria;p__Firmicutes;c__Clostridia;o__Lachnospirales;f__Lachnospiraceae;g__unclassified_f__Lachnospiraceae;s__unclassified_f__Lachnospiraceae
OTU357	0	0	0	0	1	0	0	1	1	1	0	1	0	0	0	0	0	1	1	0	1	d__Bacteria;k__norank_d__Bacteria;p__Firmicutes;c__Clostridia;o__Lachnospirales;f__Lachnospiraceae;g__unclassified_f__Lachnospiraceae;s__unclassified_f__Lachnospiraceae
OTU410	0	1	0	0	1	0	0	0	0	0	1	0	1	0	1	0	0	0	1	0	0	d__Bacteria;k__norank_d__Bacteria;p__Firmicutes;c__Clostridia;o__unclassified_c__Clostridia;f__unclassified_c__Clostridia;g__unclassified_c__Clostridia;s__unclassified_c__Clostridia
OTU368	0	0	0	1	1	1	1	1	1	0	0	0	0	1	1	1	1	0	0	0	0	d__Bacteria;k__norank_d__Bacteria;p__Firmicutes;c__Clostridia;o__Christensenellales;f__Christensenellaceae;g__Christensenellaceae_R-7_group;s__unclassified_g__Christensenellaceae_R-7_group
OTU681	0	0	1	0	0	0	0	0	0	0	1	0	1	0	1	0	1	0	0	0	0	d__Bacteria;k__norank_d__Bacteria;p__Firmicutes;c__Bacilli;o__Erysipelotrichales;f__Erysipelatoclostridiaceae;g__Erysipelatoclostridium;s__unclassified_g__Erysipelatoclostridium
OTU864	1	1	1	1	1	1	1	1	1	0	0	0	0	1	1	1	1	0	0	1	0	d__Bacteria;k__norank_d__Bacteria;p__Firmicutes;c__Bacilli;o__Lactobacillales;f__Lactobacillaceae;g__Lactobacillus;s__Lactobacillus_murinus
OTU609	0	0	0	0	0	1	1	1	1	0	0	0	1	0	1	0	0	0	0	0	0	d__Bacteria;k__norank_d__Bacteria;p__Firmicutes;c__Clostridia;o__Oscillospirales;f__Ruminococcaceae;g__norank_f__Ruminococcaceae;s__Clostridium_leptum_g__norank
OTU136	1	1	1	0	0	0	0	0	0	0	0	0	0	0	0	0	0	0	0	0	0	d__Bacteria;k__norank_d__Bacteria;p__Firmicutes;c__Clostridia;o__Lachnospirales;f__Defluviitaleaceae;g__Defluviitaleaceae_UCG-011;s__uncultured_organism_g__Defluviitaleaceae_UCG-011
OTU673	0	0	1	1	1	0	0	0	0	0	0	1	0	1	1	1	1	0	0	0	0	d__Bacteria;k__norank_d__Bacteria;p__Firmicutes;c__Clostridia;o__Oscillospirales;f__UCG-010;g__norank_f__UCG-010;s__uncultured_bacterium_g__norank_f__UCG-010
OTU282	1	0	0	1	1	1	1	1	1	0	1	1	1	1	0	0	1	1	1	1	1	d__Bacteria;k__norank_d__Bacteria;p__Firmicutes;c__Clostridia;o__Lachnospirales;f__Lachnospiraceae;g__Marvinbryantia;s__uncultured_bacterium_g__Marvinbryantia
OTU503	1	1	1	1	0	0	0	0	0	0	0	0	0	0	1	0	0	0	0	0	0	d__Bacteria;k__norank_d__Bacteria;p__Firmicutes;c__Clostridia;o__Lachnospirales;f__Lachnospiraceae;g__Lachnospiraceae_NK4A136_group;s__uncultured_bacterium_g__Lachnospiraceae_NK4A136_group
OTU853	1	0	0	0	0	0	0	0	0	0	0	0	0	1	0	0	0	0	0	0	0	d__Bacteria;k__norank_d__Bacteria;p__Firmicutes;c__Bacilli;o__RF39;f__norank_o__RF39;g__norank_f__norank_o__RF39;s__uncultured_rumen_bacterium_g__norank_f__norank_o__RF39
OTU850	1	1	0	1	0	0	0	0	0	0	0	0	0	0	0	0	0	0	0	0	0	d__Bacteria;k__norank_d__Bacteria;p__Firmicutes;c__Bacilli;o__RF39;f__norank_o__RF39;g__norank_f__norank_o__RF39;s__uncultured_rumen_bacterium_g__norank_f__norank_o__RF39
OTU552	0	0	0	1	0	0	0	0	0	0	0	0	0	0	0	1	0	0	0	0	0	d__Bacteria;k__norank_d__Bacteria;p__Firmicutes;c__Clostridia;o__Oscillospirales;f__Ruminococcaceae;g__unclassified_f__Ruminococcaceae;s__unclassified_f__Ruminococcaceae
OTU305	0	0	1	1	1	0	1	1	1	0	0	0	0	1	1	1	1	0	0	0	0	d__Bacteria;k__norank_d__Bacteria;p__Firmicutes;c__Clostridia;o__Christensenellales;f__Christensenellaceae;g__norank_f__Christensenellaceae;s__uncultured_bacterium_g__norank_f__Christensenellaceae
OTU556	0	0	0	1	0	1	1	0	0	0	0	0	0	0	0	0	1	0	1	0	0	d__Bacteria;k__norank_d__Bacteria;p__Firmicutes;c__Clostridia;o__Oscillospirales;f__Ruminococcaceae;g__unclassified_f__Ruminococcaceae;s__unclassified_f__Ruminococcaceae
OTU306	1	0	1	1	0	0	0	1	0	0	0	0	0	1	1	1	0	0	0	0	0	d__Bacteria;k__norank_d__Bacteria;p__Firmicutes;c__Clostridia;o__unclassified_c__Clostridia;f__unclassified_c__Clostridia;g__unclassified_c__Clostridia;s__unclassified_c__Clostridia
OTU928	1	1	1	1	1	1	1	1	1	1	1	1	1	1	1	1	1	1	1	1	1	d__Bacteria;k__norank_d__Bacteria;p__Actinobacteriota;c__Coriobacteriia;o__Coriobacteriales;f__Eggerthellaceae;g__Adlercreutzia;s__uncultured_bacterium_g__Adlercreutzia
OTU426	0	0	1	0	1	1	1	1	1	0	0	1	0	1	0	0	0	0	0	0	0	d__Bacteria;k__norank_d__Bacteria;p__Firmicutes;c__Clostridia;o__Lachnospirales;f__Lachnospiraceae;g__Roseburia;s__unclassified_g__Roseburia
OTU272	1	1	1	1	1	1	1	1	1	1	1	1	1	1	1	1	1	1	1	1	1	d__Bacteria;k__norank_d__Bacteria;p__Firmicutes;c__Clostridia;o__Peptostreptococcales-Tissierellales;f__Peptostreptococcaceae;g__unclassified_f__Peptostreptococcaceae;s__unclassified_f__Peptostreptococcaceae
OTU954	0	0	0	0	1	1	1	1	1	1	1	1	1	1	0	0	0	1	1	1	1	d__Bacteria;k__norank_d__Bacteria;p__Firmicutes;c__Clostridia;o__Lachnospirales;f__Lachnospiraceae;g__unclassified_f__Lachnospiraceae;s__unclassified_f__Lachnospiraceae
OTU8	1	0	0	0	0	0	0	0	0	0	0	0	0	0	0	0	0	0	0	0	0	d__Bacteria;k__norank_d__Bacteria;p__Firmicutes;c__Bacilli;o__RF39;f__norank_o__RF39;g__norank_f__norank_o__RF39;s__uncultured_bacterium_g__norank_f__norank_o__RF39
OTU205	0	0	0	1	0	0	0	0	0	0	0	0	0	0	0	0	0	0	0	0	0	d__Bacteria;k__norank_d__Bacteria;p__Bacteroidota;c__Bacteroidia;o__Bacteroidales;f__Rikenellaceae;g__Alistipes;s__Alistipes_inops
OTU639	1	1	1	1	1	1	0	1	1	1	1	1	1	1	1	1	1	1	1	1	1	d__Bacteria;k__norank_d__Bacteria;p__Firmicutes;c__Clostridia;o__Lachnospirales;f__Lachnospiraceae;g__Lachnospiraceae_NK4A136_group;s__unclassified_g__Lachnospiraceae_NK4A136_group
OTU218	0	0	0	0	1	1	1	1	1	0	1	1	0	1	1	0	1	0	0	0	0	d__Bacteria;k__norank_d__Bacteria;p__Firmicutes;c__Clostridia;o__Oscillospirales;f__Oscillospiraceae;g__norank_f__Oscillospiraceae;s__unclassified_g__norank_f__Oscillospiraceae
OTU349	1	0	0	1	0	0	1	0	1	0	0	0	0	1	1	1	1	0	0	0	0	d__Bacteria;k__norank_d__Bacteria;p__Firmicutes;c__Clostridia;o__Christensenellales;f__Christensenellaceae;g__Christensenellaceae_R-7_group;s__unclassified_g__Christensenellaceae_R-7_group
OTU894	0	0	0	0	0	1	1	0	0	0	0	1	0	0	1	0	0	1	1	0	1	d__Bacteria;k__norank_d__Bacteria;p__Firmicutes;c__Clostridia;o__Oscillospirales;f__norank_o__Oscillospirales;g__norank_f__norank_o__Oscillospirales;s__metagenome_g__norank_f__norank_o__Oscillospirales
OTU781	0	0	0	0	0	0	0	0	0	0	0	0	0	0	0	1	0	0	0	0	0	d__Bacteria;k__norank_d__Bacteria;p__Actinobacteriota;c__Actinobacteria;o__Kineosporiales;f__Kineosporiaceae;g__Quadrisphaera;s__Quadrisphaera_granulorum
OTU563	1	1	0	0	0	1	0	0	1	0	0	0	0	1	1	1	1	0	0	0	0	d__Bacteria;k__norank_d__Bacteria;p__Bacteroidota;c__Bacteroidia;o__Bacteroidales;f__Muribaculaceae;g__norank_f__Muribaculaceae;s__uncultured_bacterium_g__norank_f__Muribaculaceae
OTU501	0	0	0	0	1	0	0	1	0	0	0	0	0	1	1	0	0	0	0	0	0	d__Bacteria;k__norank_d__Bacteria;p__Bacteroidota;c__Bacteroidia;o__Bacteroidales;f__Tannerellaceae;g__Parabacteroides;s__Parabacteroides_goldsteinii
OTU900	1	1	1	1	1	1	1	1	1	1	1	1	1	1	1	1	1	1	1	1	1	d__Bacteria;k__norank_d__Bacteria;p__Firmicutes;c__Clostridia;o__Lachnospirales;f__Lachnospiraceae;g__Dorea;s__unclassified_g__Dorea
OTU930	0	1	0	0	1	0	0	0	1	1	1	0	0	1	1	1	1	1	0	0	1	d__Bacteria;k__norank_d__Bacteria;p__Firmicutes;c__Clostridia;o__Peptococcales;f__Peptococcaceae;g__norank_f__Peptococcaceae;s__metagenome_g__norank_f__Peptococcaceae
OTU933	0	0	0	0	0	1	1	0	1	0	0	1	1	1	1	1	1	1	1	0	0	d__Bacteria;k__norank_d__Bacteria;p__Firmicutes;c__Clostridia;o__Oscillospirales;f__Eubacterium_coprostanoligenes_group;g__norank_f__Eubacterium_coprostanoligenes_group;s__unclassified_g__norank_f__Eubacterium_coprostanoligenes_group
OTU764	1	1	1	1	0	0	0	0	0	0	1	0	0	1	1	1	1	0	0	0	0	d__Bacteria;k__norank_d__Bacteria;p__Firmicutes;c__Clostridia;o__Clostridia_UCG-014;f__norank_o__Clostridia_UCG-014;g__norank_f__norank_o__Clostridia_UCG-014;s__uncultured_rumen_bacterium_g__norank_f__norank_o__Clostridia_UCG-014
OTU549	0	1	0	0	0	0	0	0	0	0	0	0	0	0	1	0	0	0	0	0	0	d__Bacteria;k__norank_d__Bacteria;p__Firmicutes;c__Bacilli;o__RF39;f__norank_o__RF39;g__norank_f__norank_o__RF39;s__unclassified_g__norank_f__norank_o__RF39
OTU367	1	1	1	1	1	1	1	1	1	0	0	0	0	0	0	0	0	0	0	0	0	d__Bacteria;k__norank_d__Bacteria;p__Bacteroidota;c__Bacteroidia;o__Bacteroidales;f__Muribaculaceae;g__norank_f__Muribaculaceae;s__uncultured_bacterium_g__norank_f__Muribaculaceae
OTU308	0	0	0	0	1	1	0	1	0	0	1	0	0	0	0	0	0	0	0	0	0	d__Bacteria;k__norank_d__Bacteria;p__Firmicutes;c__Clostridia;o__Oscillospirales;f__Ruminococcaceae;g__Candidatus_Soleaferrea;s__Candidatus_Soleaferrea_massiliensis
OTU365	1	1	1	0	1	1	0	1	1	1	1	1	1	1	1	1	1	1	1	1	1	d__Bacteria;k__norank_d__Bacteria;p__Bacteroidota;c__Bacteroidia;o__Bacteroidales;f__Muribaculaceae;g__norank_f__Muribaculaceae;s__uncultured_bacterium_g__norank_f__Muribaculaceae
OTU577	0	1	0	0	0	0	0	0	0	0	0	0	0	0	0	1	0	0	0	0	0	d__Bacteria;k__norank_d__Bacteria;p__Firmicutes;c__Clostridia;o__Oscillospirales;f__Ruminococcaceae;g__norank_f__Ruminococcaceae;s__uncultured_bacterium_g__norank_f__Ruminococcaceae
OTU345	1	1	1	1	1	1	1	1	1	1	1	1	1	1	1	1	1	1	1	1	1	d__Bacteria;k__norank_d__Bacteria;p__Firmicutes;c__Clostridia;o__Lachnospirales;f__Lachnospiraceae;g__Lachnoclostridium;s__unclassified_g__Lachnoclostridium
OTU125	1	1	1	1	1	1	1	1	1	1	1	1	1	1	1	1	1	1	1	1	1	d__Bacteria;k__norank_d__Bacteria;p__Firmicutes;c__Clostridia;o__Oscillospirales;f__Oscillospiraceae;g__Colidextribacter;s__uncultured_bacterium_g__Colidextribacter
OTU675	0	0	0	0	0	0	0	0	0	0	0	0	0	0	0	0	1	0	0	0	0	d__Bacteria;k__norank_d__Bacteria;p__Firmicutes;c__Clostridia;o__Oscillospirales;f__Ruminococcaceae;g__unclassified_f__Ruminococcaceae;s__unclassified_f__Ruminococcaceae
OTU236	1	0	0	0	1	0	0	0	0	0	0	0	0	1	1	1	1	1	0	1	0	d__Bacteria;k__norank_d__Bacteria;p__Firmicutes;c__Clostridia;o__unclassified_c__Clostridia;f__unclassified_c__Clostridia;g__unclassified_c__Clostridia;s__unclassified_c__Clostridia
OTU319	1	1	1	1	1	1	1	1	1	0	0	0	0	1	1	1	1	0	0	0	0	d__Bacteria;k__norank_d__Bacteria;p__Actinobacteriota;c__Coriobacteriia;o__Coriobacteriales;f__norank_o__Coriobacteriales;g__norank_f__norank_o__Coriobacteriales;s__uncultured_bacterium_g__norank_f__norank_o__Coriobacteriales
OTU701	1	0	1	0	0	0	0	0	0	0	0	0	0	0	0	1	1	0	0	0	0	d__Bacteria;k__norank_d__Bacteria;p__Firmicutes;c__Clostridia;o__Lachnospirales;f__Lachnospiraceae;g__Lachnospiraceae_UCG-001;s__uncultured_bacterium_g__Lachnospiraceae_UCG-001
OTU493	0	0	0	0	0	0	0	0	0	0	0	0	0	1	0	0	0	0	0	0	0	d__Bacteria;k__norank_d__Bacteria;p__Bacteroidota;c__Bacteroidia;o__Bacteroidales;f__unclassified_o__Bacteroidales;g__unclassified_o__Bacteroidales;s__unclassified_o__Bacteroidales
OTU947	0	0	0	0	0	0	0	0	0	1	1	1	1	0	0	0	0	1	1	1	1	d__Bacteria;k__norank_d__Bacteria;p__Firmicutes;c__Clostridia;o__Oscillospirales;f__Ruminococcaceae;g__norank_f__Ruminococcaceae;s__uncultured_organism_g__norank_f__Ruminococcaceae
OTU19	1	1	1	1	0	0	0	0	0	0	0	0	0	0	0	0	0	0	0	0	0	d__Bacteria;k__norank_d__Bacteria;p__Firmicutes;c__Clostridia;o__Monoglobales;f__Monoglobaceae;g__Monoglobus;s__uncultured_bacterium_g__Monoglobus
OTU192	0	0	0	1	1	1	1	1	1	0	1	1	0	1	1	1	1	0	0	0	1	d__Bacteria;k__norank_d__Bacteria;p__Firmicutes;c__Clostridia;o__Oscillospirales;f__Ruminococcaceae;g__Anaerofilum;s__uncultured_bacterium_g__Anaerofilum
OTU944	1	1	1	1	1	0	1	1	1	0	0	0	0	1	1	1	1	0	0	1	0	d__Bacteria;k__norank_d__Bacteria;p__Firmicutes;c__Clostridia;o__Lachnospirales;f__Lachnospiraceae;g__Lachnospiraceae_NK4A136_group;s__unclassified_g__Lachnospiraceae_NK4A136_group
OTU561	1	1	1	1	0	1	0	1	0	0	0	0	0	1	1	1	1	0	0	0	0	d__Bacteria;k__norank_d__Bacteria;p__Firmicutes;c__Clostridia;o__Oscillospirales;f__UCG-010;g__norank_f__UCG-010;s__metagenome_g__norank_f__UCG-010
OTU971	0	0	0	0	0	1	0	1	1	1	0	1	1	1	1	0	0	1	1	0	1	d__Bacteria;k__norank_d__Bacteria;p__Firmicutes;c__Bacilli;o__Lactobacillales;f__Leuconostocaceae;g__Leuconostoc;s__Leuconostoc_mesenteroides_g__Leuconostoc
OTU515	0	0	0	0	1	0	0	1	0	0	0	0	0	0	1	0	0	0	0	0	0	d__Bacteria;k__norank_d__Bacteria;p__Desulfobacterota;c__Desulfovibrionia;o__Desulfovibrionales;f__Desulfovibrionaceae;g__Desulfovibrio;s__unclassified_g__Desulfovibrio
OTU60	1	1	1	1	1	0	0	0	0	0	1	0	1	0	0	0	0	0	0	0	0	d__Bacteria;k__norank_d__Bacteria;p__Firmicutes;c__Clostridia;o__Lachnospirales;f__Lachnospiraceae;g__Eubacterium_ruminantium_group;s__uncultured_bacterium_g__Eubacterium_ruminantium_group
OTU43	1	1	1	1	1	1	0	0	1	1	1	1	0	0	1	0	1	1	0	1	1	d__Bacteria;k__norank_d__Bacteria;p__Actinobacteriota;c__Actinobacteria;o__Micrococcales;f__Micrococcaceae;g__Rothia;s__unclassified_g__Rothia
OTU104	1	0	1	1	0	0	0	0	0	0	0	0	0	1	0	0	1	0	0	0	0	d__Bacteria;k__norank_d__Bacteria;p__Firmicutes;c__Clostridia;o__Lachnospirales;f__Lachnospiraceae;g__unclassified_f__Lachnospiraceae;s__unclassified_f__Lachnospiraceae
OTU775	1	1	1	1	0	0	0	0	0	0	0	0	1	1	1	0	1	0	0	0	0	d__Bacteria;k__norank_d__Bacteria;p__Firmicutes;c__Clostridia;o__Lachnospirales;f__Lachnospiraceae;g__unclassified_f__Lachnospiraceae;s__unclassified_f__Lachnospiraceae
OTU443	0	0	0	0	0	0	0	0	0	0	0	0	1	0	0	0	0	0	0	0	0	d__Bacteria;k__norank_d__Bacteria;p__Bacteroidota;c__Bacteroidia;o__Bacteroidales;f__Muribaculaceae;g__CAG-873;s__uncultured_bacterium_g__CAG-873
OTU276	0	0	0	0	0	0	0	0	1	0	0	0	0	0	0	1	0	0	0	0	0	d__Bacteria;k__norank_d__Bacteria;p__Cyanobacteria;c__Vampirivibrionia;o__Gastranaerophilales;f__norank_o__Gastranaerophilales;g__norank_f__norank_o__Gastranaerophilales;s__uncultured_bacterium_g__norank_f__norank_o__Gastranaerophilales
OTU242	1	0	1	0	1	1	1	0	1	0	0	1	0	1	1	1	1	0	0	0	0	d__Bacteria;k__norank_d__Bacteria;p__Firmicutes;c__Clostridia;o__Oscillospirales;f__Oscillospiraceae;g__norank_f__Oscillospiraceae;s__uncultured_bacterium_g__norank_f__Oscillospiraceae
OTU544	1	1	1	1	1	0	0	1	0	0	0	0	0	1	1	1	0	0	0	0	0	d__Bacteria;k__norank_d__Bacteria;p__Firmicutes;c__Clostridia;o__Lachnospirales;f__Lachnospiraceae;g__GCA-900066575;s__uncultured_bacterium_g__GCA-900066575
OTU332	0	0	0	0	1	1	1	1	1	0	1	1	1	1	1	1	1	1	1	0	1	d__Bacteria;k__norank_d__Bacteria;p__Firmicutes;c__Clostridia;o__Oscillospirales;f__Ruminococcaceae;g__norank_f__Ruminococcaceae;s__uncultured_bacterium_g__norank_f__Ruminococcaceae
OTU891	0	0	0	0	1	1	1	1	0	1	1	1	1	1	0	0	0	1	1	1	1	d__Bacteria;k__norank_d__Bacteria;p__Firmicutes;c__Clostridia;o__Lachnospirales;f__Lachnospiraceae;g__Blautia;s__unclassified_g__Blautia
OTU400	0	0	0	0	1	0	0	0	0	1	1	0	0	0	0	1	0	0	0	0	0	d__Bacteria;k__norank_d__Bacteria;p__Firmicutes;c__Bacilli;o__Lactobacillales;f__Enterococcaceae;g__Enterococcus;s__uncultured_bacterium_g__Enterococcus
OTU794	1	1	1	1	1	1	1	1	1	1	1	1	1	1	1	1	1	1	1	1	1	d__Bacteria;k__norank_d__Bacteria;p__Firmicutes;c__Clostridia;o__Oscillospirales;f__Oscillospiraceae;g__NK4A214_group;s__uncultured_rumen_bacterium_g__NK4A214_group
OTU562	1	1	0	1	0	0	0	1	1	0	0	0	0	1	1	1	0	0	0	0	0	d__Bacteria;k__norank_d__Bacteria;p__Firmicutes;c__Clostridia;o__Oscillospirales;f__UCG-010;g__norank_f__UCG-010;s__uncultured_bacterium_g__norank_f__UCG-010
OTU867	0	0	0	0	0	1	0	0	0	0	0	0	0	1	0	0	0	0	0	1	0	d__Bacteria;k__norank_d__Bacteria;p__Firmicutes;c__Clostridia;o__Monoglobales;f__Monoglobaceae;g__Monoglobus;s__uncultured_bacterium_g__Monoglobus
OTU877	0	0	0	1	0	0	0	0	0	0	0	0	0	1	0	0	0	0	0	0	0	d__Bacteria;k__norank_d__Bacteria;p__Firmicutes;c__Bacilli;o__Staphylococcales;f__Staphylococcaceae;g__Jeotgalicoccus;s__uncultured_bacterium_g__Jeotgalicoccus
OTU591	0	1	0	1	0	0	0	0	0	0	0	0	0	0	1	1	1	0	0	0	0	d__Bacteria;k__norank_d__Bacteria;p__Firmicutes;c__Bacilli;o__RF39;f__norank_o__RF39;g__norank_f__norank_o__RF39;s__uncultured_bacterium_g__norank_f__norank_o__RF39
OTU392	0	1	0	0	0	1	1	1	1	1	1	1	1	1	0	0	0	1	1	1	1	d__Bacteria;k__norank_d__Bacteria;p__Firmicutes;c__Clostridia;o__Peptostreptococcales-Tissierellales;f__Anaerovoracaceae;g__Family_XIII_AD3011_group;s__uncultured_bacterium_g__Family_XIII_AD3011_group
OTU607	1	1	0	1	0	0	0	0	0	0	0	0	0	0	1	0	1	0	0	0	0	d__Bacteria;k__norank_d__Bacteria;p__Firmicutes;c__Clostridia;o__Oscillospirales;f__Eubacterium_coprostanoligenes_group;g__norank_f__Eubacterium_coprostanoligenes_group;s__uncultured_bacterium_g__norank_f__Eubacterium_coprostanoligenes_group
OTU832	0	0	0	0	0	0	0	0	0	1	1	0	0	1	0	0	1	0	0	0	0	d__Bacteria;k__norank_d__Bacteria;p__Firmicutes;c__Clostridia;o__Monoglobales;f__Monoglobaceae;g__Monoglobus;s__uncultured_bacterium_g__Monoglobus
OTU822	0	1	0	0	0	0	0	0	0	0	0	0	0	0	0	1	0	0	0	0	0	d__Bacteria;k__norank_d__Bacteria;p__Firmicutes;c__Clostridia;o__Lachnospirales;f__Lachnospiraceae;g__unclassified_f__Lachnospiraceae;s__unclassified_f__Lachnospiraceae
OTU209	0	0	0	1	0	0	0	0	0	0	0	0	0	0	0	0	0	0	0	0	0	d__Bacteria;k__norank_d__Bacteria;p__Firmicutes;c__Bacilli;o__Lactobacillales;f__Carnobacteriaceae;g__Atopostipes;s__uncultured_bacterium_g__Atopostipes
OTU44	1	1	1	1	0	0	0	0	0	0	0	0	0	0	0	1	1	0	0	0	0	d__Bacteria;k__norank_d__Bacteria;p__Bacteroidota;c__Bacteroidia;o__Bacteroidales;f__Tannerellaceae;g__Parabacteroides;s__uncultured_bacterium_g__Parabacteroides
OTU826	0	1	0	1	0	0	0	0	0	0	0	0	0	0	1	0	1	0	0	0	0	d__Bacteria;k__norank_d__Bacteria;p__Firmicutes;c__Clostridia;o__Lachnospirales;f__Lachnospiraceae;g__unclassified_f__Lachnospiraceae;s__unclassified_f__Lachnospiraceae
OTU557	1	1	1	1	0	0	0	0	0	0	0	0	0	1	1	1	1	0	0	0	0	d__Bacteria;k__norank_d__Bacteria;p__Firmicutes;c__Clostridia;o__Christensenellales;f__Christensenellaceae;g__Christensenellaceae_R-7_group;s__uncultured_rumen_bacterium_g__Christensenellaceae_R-7_group
OTU336	0	0	0	0	1	1	1	1	0	0	1	1	1	1	1	1	0	1	1	0	1	d__Bacteria;k__norank_d__Bacteria;p__Actinobacteriota;c__Coriobacteriia;o__Coriobacteriales;f__Coriobacteriales_Incertae_Sedis;g__norank_f__Coriobacteriales_Incertae_Sedis;s__unclassified_g__norank_f__Coriobacteriales_Incertae_Sedis
OTU519	0	0	1	1	0	0	0	0	0	1	1	1	1	1	1	1	1	1	1	1	0	d__Bacteria;k__norank_d__Bacteria;p__Firmicutes;c__Bacilli;o__Erysipelotrichales;f__Erysipelotrichaceae;g__norank_f__Erysipelotrichaceae;s__uncultured_bacterium_g__norank_f__Erysipelotrichaceae
OTU809	1	1	0	0	1	1	1	1	1	1	1	1	1	1	1	1	1	1	1	1	1	d__Bacteria;k__norank_d__Bacteria;p__Firmicutes;c__Clostridia;o__Lachnospirales;f__Lachnospiraceae;g__Blautia;s__unclassified_g__Blautia
OTU176	1	1	1	1	1	1	1	1	1	1	1	1	1	1	1	1	1	0	0	1	1	d__Bacteria;k__norank_d__Bacteria;p__Firmicutes;c__Clostridia;o__Lachnospirales;f__Lachnospiraceae;g__unclassified_f__Lachnospiraceae;s__unclassified_f__Lachnospiraceae
OTU172	1	0	1	1	0	0	0	0	0	0	0	0	0	0	1	0	0	0	0	0	0	d__Bacteria;k__norank_d__Bacteria;p__Firmicutes;c__Clostridia;o__Lachnospirales;f__Lachnospiraceae;g__unclassified_f__Lachnospiraceae;s__unclassified_f__Lachnospiraceae
OTU32	0	1	0	1	0	0	0	0	0	0	0	0	0	0	0	0	0	0	0	0	0	d__Bacteria;k__norank_d__Bacteria;p__Firmicutes;c__Clostridia;o__Oscillospirales;f__Ruminococcaceae;g__unclassified_f__Ruminococcaceae;s__unclassified_f__Ruminococcaceae
OTU419	0	0	0	0	0	0	0	0	0	0	0	1	1	0	0	0	0	0	0	0	1	d__Bacteria;k__norank_d__Bacteria;p__Firmicutes;c__Clostridia;o__Oscillospirales;f__Oscillospiraceae;g__norank_f__Oscillospiraceae;s__uncultured_organism_g__norank_f__Oscillospiraceae
OTU611	1	0	1	1	1	0	0	0	0	0	0	0	0	0	1	1	0	0	0	0	0	d__Bacteria;k__norank_d__Bacteria;p__Cyanobacteria;c__Vampirivibrionia;o__Gastranaerophilales;f__norank_o__Gastranaerophilales;g__norank_f__norank_o__Gastranaerophilales;s__uncultured_bacterium_g__norank_f__norank_o__Gastranaerophilales
OTU295	0	0	0	0	0	1	1	0	0	1	1	1	1	0	0	0	0	1	1	0	1	d__Bacteria;k__norank_d__Bacteria;p__Firmicutes;c__Bacilli;o__Erysipelotrichales;f__Erysipelatoclostridiaceae;g__Candidatus_Stoquefichus;s__uncultured_bacterium_g__Candidatus_Stoquefichus
OTU959	0	0	0	0	0	0	0	0	0	0	1	1	0	0	0	0	0	0	1	0	0	d__Bacteria;k__norank_d__Bacteria;p__Firmicutes;c__Clostridia;o__Oscillospirales;f__Ruminococcaceae;g__norank_f__Ruminococcaceae;s__uncultured_Ruminococcus_sp._g__norank
OTU253	0	0	0	0	0	1	0	0	0	0	0	0	1	0	0	0	0	0	0	0	0	d__Bacteria;k__norank_d__Bacteria;p__Firmicutes;c__Bacilli;o__Erysipelotrichales;f__Erysipelatoclostridiaceae;g__Candidatus_Stoquefichus;s__unclassified_g__Candidatus_Stoquefichus
OTU863	0	0	0	1	1	1	1	1	1	0	0	0	0	1	1	1	1	0	0	1	0	d__Bacteria;k__norank_d__Bacteria;p__Firmicutes;c__Clostridia;o__Peptococcales;f__Peptococcaceae;g__norank_f__Peptococcaceae;s__unclassified_g__norank_f__Peptococcaceae
OTU103	0	1	1	0	0	0	0	0	0	0	0	0	0	0	0	0	0	0	0	0	0	d__Bacteria;k__norank_d__Bacteria;p__Firmicutes;c__Clostridia;o__Lachnospirales;f__Lachnospiraceae;g__Acetitomaculum;s__Firmicutes_bacterium_CAG_194_44_15
OTU960	1	0	0	1	0	0	0	1	0	1	1	1	1	1	1	1	1	1	0	0	1	d__Bacteria;k__norank_d__Bacteria;p__Firmicutes;c__Clostridia;o__Oscillospirales;f__Ruminococcaceae;g__Ruminococcus;s__unclassified_g__Ruminococcus
OTU123	0	1	1	0	0	0	0	0	0	0	1	0	1	1	1	1	0	0	0	0	0	d__Bacteria;k__norank_d__Bacteria;p__Firmicutes;c__Clostridia;o__Oscillospirales;f__UCG-010;g__norank_f__UCG-010;s__unclassified_g__norank_f__UCG-010
OTU686	1	1	1	1	0	0	1	0	0	0	0	0	0	0	1	1	1	0	0	0	0	d__Bacteria;k__norank_d__Bacteria;p__Firmicutes;c__Clostridia;o__Lachnospirales;f__Lachnospiraceae;g__unclassified_f__Lachnospiraceae;s__unclassified_f__Lachnospiraceae
OTU871	0	0	0	0	0	0	0	0	0	0	0	0	0	0	1	0	0	0	0	0	0	d__Bacteria;k__norank_d__Bacteria;p__Firmicutes;c__Bacilli;o__RF39;f__norank_o__RF39;g__norank_f__norank_o__RF39;s__uncultured_bacterium_g__norank_f__norank_o__RF39
OTU144	0	1	1	1	0	0	0	0	0	0	0	0	0	0	0	0	0	0	0	0	0	d__Bacteria;k__norank_d__Bacteria;p__Actinobacteriota;c__Coriobacteriia;o__Coriobacteriales;f__Eggerthellaceae;g__Enterorhabdus;s__uncultured_bacterium_g__Enterorhabdus
OTU171	1	1	1	1	0	1	1	1	1	0	0	0	0	0	0	0	0	0	0	0	0	d__Bacteria;k__norank_d__Bacteria;p__Bacteroidota;c__Bacteroidia;o__Bacteroidales;f__Muribaculaceae;g__norank_f__Muribaculaceae;s__uncultured_Bacteroidales_bacterium_g__norank_f__Muribaculaceae
OTU231	0	1	0	0	1	0	0	1	0	0	0	0	0	0	0	1	0	0	0	0	0	d__Bacteria;k__norank_d__Bacteria;p__Firmicutes;c__Clostridia;o__Lachnospirales;f__Lachnospiraceae;g__Tyzzerella;s__unclassified_g__Tyzzerella
OTU583	1	1	1	1	1	0	0	1	1	0	0	0	0	1	1	1	1	0	0	0	0	d__Bacteria;k__norank_d__Bacteria;p__Bacteroidota;c__Bacteroidia;o__Bacteroidales;f__Muribaculaceae;g__norank_f__Muribaculaceae;s__uncultured_bacterium_g__norank_f__Muribaculaceae
OTU879	1	1	1	0	0	0	0	0	0	0	0	0	0	0	0	0	0	0	0	0	0	d__Bacteria;k__norank_d__Bacteria;p__Firmicutes;c__Bacilli;o__Lactobacillales;f__Lactobacillaceae;g__Lactobacillus;s__unclassified_g__Lactobacillus
OTU581	1	1	1	1	1	1	1	1	0	0	0	0	0	1	1	1	1	0	0	0	0	d__Bacteria;k__norank_d__Bacteria;p__Bacteroidota;c__Bacteroidia;o__Bacteroidales;f__Muribaculaceae;g__norank_f__Muribaculaceae;s__uncultured_bacterium_g__norank_f__Muribaculaceae
OTU92	0	0	1	1	0	0	0	0	0	0	0	0	0	0	0	0	0	0	0	0	0	d__Bacteria;k__norank_d__Bacteria;p__Firmicutes;c__Clostridia;o__Clostridia_vadinBB60_group;f__norank_o__Clostridia_vadinBB60_group;g__norank_f__norank_o__Clostridia_vadinBB60_group;s__uncultured_bacterium_g__norank_f__norank_o__Clostridia_vadinBB60_group
OTU286	0	0	0	1	0	1	1	1	0	1	1	1	0	0	1	0	0	1	1	0	1	d__Bacteria;k__norank_d__Bacteria;p__Firmicutes;c__Clostridia;o__Eubacteriales;f__Anaerofustaceae;g__Anaerofustis;s__Anaerofustis_stercorihominis_DSM_17244
OTU459	0	0	0	0	0	0	0	0	0	0	0	0	0	0	1	1	1	0	0	0	0	d__Bacteria;k__norank_d__Bacteria;p__Bacteroidota;c__Bacteroidia;o__Bacteroidales;f__Rikenellaceae;g__Alistipes;s__uncultured_bacterium_g__Alistipes
OTU585	0	0	0	1	1	0	1	1	1	0	1	1	1	1	0	0	1	1	1	1	0	d__Bacteria;k__norank_d__Bacteria;p__Firmicutes;c__Clostridia;o__Lachnospirales;f__Lachnospiraceae;g__Acetitomaculum;s__Firmicutes_bacterium_CAG_194_44_15
OTU36	1	1	0	1	0	0	1	0	0	0	0	0	0	1	1	1	0	0	0	0	0	d__Bacteria;k__norank_d__Bacteria;p__Actinobacteriota;c__Coriobacteriia;o__Coriobacteriales;f__Eggerthellaceae;g__unclassified_f__Eggerthellaceae;s__unclassified_f__Eggerthellaceae
OTU661	1	0	0	1	1	0	0	1	0	0	0	0	0	1	1	1	1	0	0	0	0	d__Bacteria;k__norank_d__Bacteria;p__Firmicutes;c__Clostridia;o__Lachnospirales;f__Lachnospiraceae;g__norank_f__Lachnospiraceae;s__unclassified_g__norank_f__Lachnospiraceae
OTU131	1	1	1	1	0	0	0	0	0	0	0	0	0	0	0	0	0	0	0	0	0	d__Bacteria;k__norank_d__Bacteria;p__Firmicutes;c__Clostridia;o__Lachnospirales;f__Lachnospiraceae;g__Tyzzerella;s__unclassified_g__Tyzzerella
OTU646	1	1	1	1	1	0	0	1	0	0	0	1	1	1	1	1	1	1	0	0	0	d__Bacteria;k__norank_d__Bacteria;p__Firmicutes;c__Clostridia;o__Oscillospirales;f__Oscillospiraceae;g__NK4A214_group;s__uncultured_bacterium_g__NK4A214_group
OTU766	0	0	0	1	0	0	0	0	0	0	0	0	0	1	1	1	0	0	0	0	0	d__Bacteria;k__norank_d__Bacteria;p__Firmicutes;c__Bacilli;o__RF39;f__norank_o__RF39;g__norank_f__norank_o__RF39;s__uncultured_Paenibacillaceae_bacterium_g__norank
OTU428	0	0	0	0	1	1	0	0	1	1	1	1	0	0	0	0	0	1	1	0	1	d__Bacteria;k__norank_d__Bacteria;p__Firmicutes;c__Clostridia;o__Oscillospirales;f__Ruminococcaceae;g__unclassified_f__Ruminococcaceae;s__unclassified_f__Ruminococcaceae
OTU454	1	1	1	1	0	0	0	0	0	1	0	0	0	1	0	1	1	0	0	0	0	d__Bacteria;k__norank_d__Bacteria;p__Firmicutes;c__Clostridia;o__Oscillospirales;f__Ruminococcaceae;g__Eubacterium_siraeum_group;s__uncultured_bacterium_g__Eubacterium_siraeum_group
OTU433	1	1	1	1	1	1	1	1	1	1	1	1	1	1	1	1	1	1	0	1	1	d__Bacteria;k__norank_d__Bacteria;p__Firmicutes;c__Clostridia;o__Oscillospirales;f__Oscillospiraceae;g__Intestinimonas;s__uncultured_bacterium_g__Intestinimonas
OTU511	0	0	0	0	0	0	0	0	0	0	1	0	1	0	1	0	0	0	0	0	0	d__Bacteria;k__norank_d__Bacteria;p__Firmicutes;c__Clostridia;o__unclassified_c__Clostridia;f__unclassified_c__Clostridia;g__unclassified_c__Clostridia;s__unclassified_c__Clostridia
OTU252	0	0	0	0	0	1	0	0	0	0	0	0	0	0	0	0	0	0	0	0	0	d__Bacteria;k__norank_d__Bacteria;p__Bacteroidota;c__Bacteroidia;o__Bacteroidales;f__Tannerellaceae;g__Parabacteroides;s__Parabacteroides_gordonii
OTU543	1	1	1	1	1	1	1	1	1	1	1	1	1	1	1	1	0	1	1	1	0	d__Bacteria;k__norank_d__Bacteria;p__Actinobacteriota;c__Coriobacteriia;o__Coriobacteriales;f__Eggerthellaceae;g__unclassified_f__Eggerthellaceae;s__unclassified_f__Eggerthellaceae
OTU366	0	0	0	0	1	1	1	1	1	1	1	1	1	0	0	0	0	1	1	1	1	d__Bacteria;k__norank_d__Bacteria;p__Firmicutes;c__Clostridia;o__Oscillospirales;f__Butyricicoccaceae;g__UCG-008;s__uncultured_bacterium_g__UCG-008
OTU260	1	1	1	1	1	1	1	1	1	1	1	1	1	1	1	1	1	1	1	1	1	d__Bacteria;k__norank_d__Bacteria;p__Firmicutes;c__Clostridia;o__Oscillospirales;f__Oscillospiraceae;g__Intestinimonas;s__uncultured_bacterium_g__Intestinimonas
OTU334	0	0	0	0	0	0	0	1	0	0	0	0	0	0	0	1	0	0	0	0	0	d__Bacteria;k__norank_d__Bacteria;p__Firmicutes;c__Clostridia;o__Oscillospirales;f__Oscillospiraceae;g__UCG-003;s__uncultured_bacterium_g__UCG-003
OTU187	1	1	1	1	0	0	0	0	0	0	0	0	0	0	0	1	0	0	0	0	0	d__Bacteria;k__norank_d__Bacteria;p__Firmicutes;c__Clostridia;o__Oscillospirales;f__Oscillospiraceae;g__norank_f__Oscillospiraceae;s__uncultured_Firmicutes_bacterium_g__norank_f__Oscillospiraceae
OTU932	0	0	1	1	1	1	0	0	1	1	1	1	0	1	0	1	0	1	1	0	1	d__Bacteria;k__norank_d__Bacteria;p__Firmicutes;c__Clostridia;o__Oscillospirales;f__Oscillospiraceae;g__Flavonifractor;s__uncultured_bacterium_g__Flavonifractor
OTU560	0	0	0	0	1	0	0	0	0	0	0	1	0	0	0	1	1	0	0	0	0	d__Bacteria;k__norank_d__Bacteria;p__Bacteroidota;c__Bacteroidia;o__Bacteroidales;f__p-2534-18B5_gut_group;g__norank_f__p-2534-18B5_gut_group;s__uncultured_bacterium_g__norank_f__p-2534-18B5_gut_group
OTU140	1	1	1	1	1	0	0	0	0	0	0	0	0	1	1	1	0	0	0	0	0	d__Bacteria;k__norank_d__Bacteria;p__Bacteroidota;c__Bacteroidia;o__Bacteroidales;f__Muribaculaceae;g__norank_f__Muribaculaceae;s__uncultured_bacterium_g__norank_f__Muribaculaceae
OTU650	1	1	1	1	0	0	0	0	0	0	1	0	0	0	1	1	1	1	0	0	0	d__Bacteria;k__norank_d__Bacteria;p__Firmicutes;c__Clostridia;o__Lachnospirales;f__Lachnospiraceae;g__unclassified_f__Lachnospiraceae;s__unclassified_f__Lachnospiraceae
OTU974	1	0	0	0	0	0	0	0	0	0	0	0	0	0	0	0	0	0	0	0	0	d__Bacteria;k__norank_d__Bacteria;p__Bacteroidota;c__Bacteroidia;o__Bacteroidales;f__Rikenellaceae;g__Rikenellaceae_RC9_gut_group;s__uncultured_bacterium_g__Rikenellaceae_RC9_gut_group
OTU876	0	1	1	1	1	0	0	0	0	0	0	0	0	0	0	0	0	0	0	0	0	d__Bacteria;k__norank_d__Bacteria;p__Firmicutes;c__Clostridia;o__Oscillospirales;f__Clostridium_methylpentosum_group;g__norank_f__Clostridium_methylpentosum_group;s__uncultured_organism_g__norank_f__Clostridium_methylpentosum_group
OTU605	0	1	0	1	0	0	0	0	0	0	0	0	0	0	0	1	1	0	0	0	0	d__Bacteria;k__norank_d__Bacteria;p__Firmicutes;c__Clostridia;o__Oscillospirales;f__unclassified_o__Oscillospirales;g__unclassified_o__Oscillospirales;s__unclassified_o__Oscillospirales
OTU567	1	1	1	1	1	1	1	1	1	1	1	1	1	1	1	1	1	1	0	1	1	d__Bacteria;k__norank_d__Bacteria;p__Firmicutes;c__Clostridia;o__Peptostreptococcales-Tissierellales;f__Anaerovoracaceae;g__Anaerovorax;s__uncultured_bacterium_g__Anaerovorax
OTU846	0	0	0	0	1	1	1	1	1	1	1	1	1	1	1	1	1	1	1	1	1	d__Bacteria;k__norank_d__Bacteria;p__Firmicutes;c__Bacilli;o__Lactobacillales;f__Streptococcaceae;g__Lactococcus;s__unclassified_g__Lactococcus
OTU82	1	1	1	0	1	1	0	1	0	0	0	0	0	1	1	0	0	0	0	0	0	d__Bacteria;k__norank_d__Bacteria;p__Firmicutes;c__Clostridia;o__Clostridia_vadinBB60_group;f__norank_o__Clostridia_vadinBB60_group;g__norank_f__norank_o__Clostridia_vadinBB60_group;s__uncultured_bacterium_g__norank_f__norank_o__Clostridia_vadinBB60_group
OTU883	0	0	1	0	0	0	0	0	0	0	0	0	0	1	1	1	1	0	0	0	0	d__Bacteria;k__norank_d__Bacteria;p__Firmicutes;c__Bacilli;o__RF39;f__norank_o__RF39;g__norank_f__norank_o__RF39;s__unclassified_g__norank_f__norank_o__RF39
OTU71	1	1	1	0	0	0	0	0	0	0	0	0	0	0	0	0	0	0	0	0	0	d__Bacteria;k__norank_d__Bacteria;p__Bacteroidota;c__Bacteroidia;o__Bacteroidales;f__Muribaculaceae;g__norank_f__Muribaculaceae;s__uncultured_organism_g__norank_f__Muribaculaceae
OTU626	1	0	1	0	0	0	0	0	0	0	0	0	0	0	0	0	1	0	0	0	0	d__Bacteria;k__norank_d__Bacteria;p__Firmicutes;c__Clostridia;o__Oscillospirales;f__Ruminococcaceae;g__Ruminococcus;s__unclassified_g__Ruminococcus
OTU405	0	0	1	0	0	0	0	0	0	0	1	1	1	0	0	0	0	1	0	0	0	d__Bacteria;k__norank_d__Bacteria;p__Bacteroidota;c__Bacteroidia;o__Bacteroidales;f__unclassified_o__Bacteroidales;g__unclassified_o__Bacteroidales;s__unclassified_o__Bacteroidales
OTU623	1	0	1	0	1	1	1	1	1	0	1	1	1	1	1	1	1	1	0	1	1	d__Bacteria;k__norank_d__Bacteria;p__Firmicutes;c__Clostridia;o__Oscillospirales;f__Ruminococcaceae;g__Ruminococcus;s__unclassified_g__Ruminococcus
OTU482	0	0	0	0	0	0	0	1	0	0	0	0	0	1	0	1	0	0	0	0	0	d__Bacteria;k__norank_d__Bacteria;p__Firmicutes;c__Clostridia;o__Christensenellales;f__Christensenellaceae;g__Christensenellaceae_R-7_group;s__uncultured_Clostridium_sp._g__Christensenellaceae_R-7_group
OTU558	1	1	1	0	1	1	1	0	1	0	0	0	0	0	1	1	1	0	0	0	0	d__Bacteria;k__norank_d__Bacteria;p__Firmicutes;c__Clostridia;o__Oscillospirales;f__Oscillospiraceae;g__unclassified_f__Oscillospiraceae;s__unclassified_f__Oscillospiraceae
OTU146	0	0	0	1	0	0	0	0	0	0	0	0	0	0	0	0	0	0	0	0	0	d__Bacteria;k__norank_d__Bacteria;p__Firmicutes;c__Clostridia;o__Clostridia_UCG-014;f__norank_o__Clostridia_UCG-014;g__norank_f__norank_o__Clostridia_UCG-014;s__gut_metagenome_g__norank_f__norank_o__Clostridia_UCG-014
OTU287	1	1	1	0	1	0	0	1	1	0	0	0	0	0	1	0	0	0	0	0	0	d__Bacteria;k__norank_d__Bacteria;p__Bacteroidota;c__Bacteroidia;o__Bacteroidales;f__Muribaculaceae;g__norank_f__Muribaculaceae;s__uncultured_bacterium_g__norank_f__Muribaculaceae
OTU516	1	0	1	1	0	0	0	0	0	0	0	0	0	0	1	1	1	0	0	0	0	d__Bacteria;k__norank_d__Bacteria;p__Firmicutes;c__Clostridia;o__Lachnospirales;f__Lachnospiraceae;g__unclassified_f__Lachnospiraceae;s__unclassified_f__Lachnospiraceae
OTU660	0	0	1	1	0	0	0	0	0	0	0	0	0	1	1	1	1	0	0	0	0	d__Bacteria;k__norank_d__Bacteria;p__Firmicutes;c__Bacilli;o__RF39;f__norank_o__RF39;g__norank_f__norank_o__RF39;s__unclassified_g__norank_f__norank_o__RF39
OTU862	1	1	1	1	1	1	1	1	1	1	1	1	0	1	1	1	1	0	1	1	0	d__Bacteria;k__norank_d__Bacteria;p__Firmicutes;c__Clostridia;o__Christensenellales;f__Christensenellaceae;g__Christensenellaceae_R-7_group;s__uncultured_prokaryote_g__Christensenellaceae_R-7_group
OTU698	0	0	1	0	0	0	0	1	1	0	0	0	0	1	1	1	1	0	0	0	0	d__Bacteria;k__norank_d__Bacteria;p__Firmicutes;c__Clostridia;o__Oscillospirales;f__Ruminococcaceae;g__unclassified_f__Ruminococcaceae;s__unclassified_f__Ruminococcaceae
OTU46	1	1	1	1	1	0	0	1	0	0	0	0	0	0	1	1	1	0	0	0	0	d__Bacteria;k__norank_d__Bacteria;p__Firmicutes;c__Clostridia;o__Lachnospirales;f__Lachnospiraceae;g__Lachnospiraceae_NK4A136_group;s__uncultured_bacterium_g__Lachnospiraceae_NK4A136_group
OTU344	1	1	1	1	1	1	1	1	1	0	0	0	0	1	1	1	1	0	0	0	0	d__Bacteria;k__norank_d__Bacteria;p__Desulfobacterota;c__Desulfovibrionia;o__Desulfovibrionales;f__Desulfovibrionaceae;g__Desulfovibrio;s__unclassified_g__Desulfovibrio
OTU721	1	1	1	1	1	1	1	1	0	0	1	0	0	1	1	1	1	1	0	0	1	d__Bacteria;k__norank_d__Bacteria;p__Firmicutes;c__Clostridia;o__Oscillospirales;f__Oscillospiraceae;g__norank_f__Oscillospiraceae;s__unclassified_g__norank_f__Oscillospiraceae
OTU492	0	0	0	0	0	1	0	0	0	0	0	0	0	1	0	0	0	0	0	0	0	d__Bacteria;k__norank_d__Bacteria;p__Cyanobacteria;c__Vampirivibrionia;o__Gastranaerophilales;f__norank_o__Gastranaerophilales;g__norank_f__norank_o__Gastranaerophilales;s__uncultured_bacterium_g__norank_f__norank_o__Gastranaerophilales
OTU111	1	1	1	1	0	0	0	1	0	0	0	0	0	1	1	1	1	0	0	0	0	d__Bacteria;k__norank_d__Bacteria;p__Firmicutes;c__Clostridia;o__Lachnospirales;f__Lachnospiraceae;g__norank_f__Lachnospiraceae;s__uncultured_bacterium_g__norank_f__Lachnospiraceae
OTU87	1	1	1	1	1	1	1	1	1	1	1	1	1	1	1	1	1	1	1	1	1	d__Bacteria;k__norank_d__Bacteria;p__Firmicutes;c__Bacilli;o__Lactobacillales;f__Streptococcaceae;g__Streptococcus;s__unclassified_g__Streptococcus
OTU107	0	0	1	0	0	0	0	0	0	0	0	0	0	0	0	0	0	0	0	0	0	d__Bacteria;k__norank_d__Bacteria;p__Firmicutes;c__Bacilli;o__RF39;f__norank_o__RF39;g__norank_f__norank_o__RF39;s__unclassified_g__norank_f__norank_o__RF39
OTU425	0	0	0	0	0	0	0	0	0	0	0	1	0	0	0	0	0	0	0	0	0	d__Bacteria;k__norank_d__Bacteria;p__unclassified_k__norank_d__Bacteria;c__unclassified_k__norank_d__Bacteria;o__unclassified_k__norank_d__Bacteria;f__unclassified_k__norank_d__Bacteria;g__unclassified_k__norank_d__Bacteria;s__unclassified_k__norank_d__Bacteria
OTU174	0	0	0	1	0	0	0	0	0	0	0	0	0	0	0	0	0	0	0	0	0	d__Bacteria;k__norank_d__Bacteria;p__Firmicutes;c__Clostridia;o__Oscillospirales;f__UCG-010;g__norank_f__UCG-010;s__uncultured_bacterium_g__norank_f__UCG-010
OTU819	1	0	0	1	0	1	0	0	1	0	0	0	0	1	1	1	1	0	0	0	0	d__Bacteria;k__norank_d__Bacteria;p__Firmicutes;c__Clostridia;o__Lachnospirales;f__Defluviitaleaceae;g__Defluviitaleaceae_UCG-011;s__uncultured_bacterium_g__Defluviitaleaceae_UCG-011
OTU653	0	0	0	0	1	0	1	1	0	0	0	1	1	1	1	1	1	0	1	1	0	d__Bacteria;k__norank_d__Bacteria;p__Firmicutes;c__Clostridia;o__Oscillospirales;f__Ruminococcaceae;g__Ruminococcus;s__unclassified_g__Ruminococcus
OTU251	1	1	1	1	1	1	1	1	1	1	1	1	1	1	1	1	1	1	1	1	1	d__Bacteria;k__norank_d__Bacteria;p__Firmicutes;c__Clostridia;o__Lachnospirales;f__Lachnospiraceae;g__unclassified_f__Lachnospiraceae;s__unclassified_f__Lachnospiraceae
OTU738	1	0	0	1	0	0	0	0	0	0	0	0	0	1	1	1	1	0	0	0	0	d__Bacteria;k__norank_d__Bacteria;p__Firmicutes;c__Clostridia;o__Christensenellales;f__Christensenellaceae;g__Christensenellaceae_R-7_group;s__unclassified_g__Christensenellaceae_R-7_group
OTU905	0	0	0	0	0	1	1	0	0	1	1	1	1	0	0	0	0	1	1	0	1	d__Bacteria;k__norank_d__Bacteria;p__Firmicutes;c__Clostridia;o__Oscillospirales;f__Oscillospiraceae;g__Oscillospira;s__uncultured_bacterium_g__Oscillospira
OTU257	0	0	0	0	1	1	1	1	0	1	1	0	0	1	1	1	1	0	0	0	0	d__Bacteria;k__norank_d__Bacteria;p__Bacteroidota;c__Bacteroidia;o__Bacteroidales;f__Muribaculaceae;g__norank_f__Muribaculaceae;s__unclassified_g__norank_f__Muribaculaceae
OTU633	0	0	0	0	0	1	0	0	1	0	0	0	0	0	0	1	1	0	0	0	0	d__Bacteria;k__norank_d__Bacteria;p__Firmicutes;c__Clostridia;o__Oscillospirales;f__Ruminococcaceae;g__unclassified_f__Ruminococcaceae;s__unclassified_f__Ruminococcaceae
OTU643	1	1	1	1	1	0	0	0	0	0	0	0	0	1	1	1	1	0	0	0	0	d__Bacteria;k__norank_d__Bacteria;p__Firmicutes;c__Clostridia;o__Lachnospirales;f__Lachnospiraceae;g__norank_f__Lachnospiraceae;s__uncultured_bacterium_g__norank_f__Lachnospiraceae
OTU926	0	0	0	0	0	0	0	0	0	0	0	0	0	0	0	0	0	0	0	1	0	d__Bacteria;k__norank_d__Bacteria;p__Bacteroidota;c__Bacteroidia;o__Bacteroidales;f__unclassified_o__Bacteroidales;g__unclassified_o__Bacteroidales;s__unclassified_o__Bacteroidales
OTU407	0	0	0	0	1	1	0	0	0	1	1	1	1	0	0	0	0	1	1	0	1	d__Bacteria;k__norank_d__Bacteria;p__Firmicutes;c__Clostridia;o__Oscillospirales;f__Oscillospiraceae;g__Oscillibacter;s__unclassified_g__Oscillibacter
OTU647	1	0	0	1	1	0	0	1	1	0	0	0	0	1	1	1	1	0	0	0	0	d__Bacteria;k__norank_d__Bacteria;p__Firmicutes;c__Clostridia;o__Lachnospirales;f__Lachnospiraceae;g__norank_f__Lachnospiraceae;s__uncultured_bacterium_g__norank_f__Lachnospiraceae
OTU840	1	1	0	0	1	0	0	0	0	0	0	0	0	0	0	0	1	0	0	0	0	d__Bacteria;k__norank_d__Bacteria;p__Firmicutes;c__Clostridia;o__Christensenellales;f__Christensenellaceae;g__Christensenellaceae_R-7_group;s__unclassified_g__Christensenellaceae_R-7_group
OTU215	0	0	0	1	1	0	0	1	0	0	0	0	0	0	0	0	0	0	0	0	0	d__Bacteria;k__norank_d__Bacteria;p__Firmicutes;c__Clostridia;o__Christensenellales;f__Christensenellaceae;g__Christensenella;s__Christensenella_minuta
OTU450	1	1	0	1	1	1	1	1	1	0	1	1	1	0	1	1	1	0	0	0	0	d__Bacteria;k__norank_d__Bacteria;p__Firmicutes;c__Clostridia;o__Lachnospirales;f__Lachnospiraceae;g__unclassified_f__Lachnospiraceae;s__unclassified_f__Lachnospiraceae
OTU752	0	0	0	0	1	0	0	0	1	0	0	0	0	0	1	1	1	0	0	1	0	d__Bacteria;k__norank_d__Bacteria;p__Actinobacteriota;c__Actinobacteria;o__Bifidobacteriales;f__Bifidobacteriaceae;g__Bifidobacterium;s__Bifidobacterium_pseudolongum
OTU195	1	1	1	1	0	0	0	0	0	1	0	0	0	1	1	0	0	0	0	0	0	d__Bacteria;k__norank_d__Bacteria;p__Bacteroidota;c__Bacteroidia;o__Bacteroidales;f__Muribaculaceae;g__norank_f__Muribaculaceae;s__uncultured_bacterium_g__norank_f__Muribaculaceae
OTU901	0	0	0	1	0	0	0	0	1	1	1	1	1	0	0	0	1	1	1	1	1	d__Bacteria;k__norank_d__Bacteria;p__Firmicutes;c__Clostridia;o__Lachnospirales;f__Lachnospiraceae;g__unclassified_f__Lachnospiraceae;s__unclassified_f__Lachnospiraceae
OTU818	1	1	1	1	1	1	1	1	1	1	1	1	1	1	1	1	1	1	1	1	1	d__Bacteria;k__norank_d__Bacteria;p__Firmicutes;c__Clostridia;o__Clostridiales;f__Clostridiaceae;g__Clostridium_sensu_stricto_1;s__uncultured_bacterium_g__Clostridium_sensu_stricto_1
OTU381	0	0	0	0	1	0	1	1	1	0	0	1	0	1	0	1	1	0	0	1	0	d__Bacteria;k__norank_d__Bacteria;p__Firmicutes;c__Clostridia;o__Oscillospirales;f__Ruminococcaceae;g__unclassified_f__Ruminococcaceae;s__unclassified_f__Ruminococcaceae
OTU75	0	1	0	1	0	0	0	0	0	0	0	0	0	0	0	0	0	0	0	0	0	d__Bacteria;k__norank_d__Bacteria;p__Firmicutes;c__Clostridia;o__Lachnospirales;f__Lachnospiraceae;g__Lachnospiraceae_NK4A136_group;s__unclassified_g__Lachnospiraceae_NK4A136_group
OTU452	1	1	1	1	1	1	1	1	0	1	1	1	1	1	1	1	0	1	1	1	1	d__Bacteria;k__norank_d__Bacteria;p__Firmicutes;c__Clostridia;o__Lachnospirales;f__Lachnospiraceae;g__Dorea;s__uncultured_bacterium_g__Dorea
OTU263	0	0	0	0	0	1	0	0	1	0	0	0	0	0	0	1	0	0	0	0	0	d__Bacteria;k__norank_d__Bacteria;p__Proteobacteria;c__Alphaproteobacteria;o__Rhodospirillales;f__norank_o__Rhodospirillales;g__norank_f__norank_o__Rhodospirillales;s__uncultured_bacterium_g__norank_f__norank_o__Rhodospirillales
OTU749	1	1	1	1	0	0	0	1	0	0	0	0	0	1	1	1	1	0	0	0	0	d__Bacteria;k__norank_d__Bacteria;p__Actinobacteriota;c__Coriobacteriia;o__Coriobacteriales;f__Eggerthellaceae;g__unclassified_f__Eggerthellaceae;s__unclassified_f__Eggerthellaceae
OTU903	0	1	1	0	1	1	1	1	0	1	1	1	1	0	1	1	1	1	1	0	1	d__Bacteria;k__norank_d__Bacteria;p__Firmicutes;c__Clostridia;o__Lachnospirales;f__Lachnospiraceae;g__unclassified_f__Lachnospiraceae;s__unclassified_f__Lachnospiraceae
OTU438	0	0	0	0	0	0	0	0	0	0	0	1	1	0	0	0	0	0	1	0	0	d__Bacteria;k__norank_d__Bacteria;p__Bacteroidota;c__Bacteroidia;o__Bacteroidales;f__Bacteroidaceae;g__Bacteroides;s__Mogibacterium_sp._Marseille-P2645
OTU437	1	1	1	1	1	1	1	1	1	1	1	1	1	1	1	1	1	1	1	1	1	d__Bacteria;k__norank_d__Bacteria;p__Bacteroidota;c__Bacteroidia;o__Bacteroidales;f__Muribaculaceae;g__norank_f__Muribaculaceae;s__uncultured_bacterium_g__norank_f__Muribaculaceae
OTU370	0	0	0	0	1	1	0	0	1	0	0	1	1	0	0	0	1	0	1	1	1	d__Bacteria;k__norank_d__Bacteria;p__Firmicutes;c__Clostridia;o__Oscillospirales;f__Ruminococcaceae;g__unclassified_f__Ruminococcaceae;s__unclassified_f__Ruminococcaceae
OTU495	0	0	0	0	0	0	0	0	0	0	0	0	0	0	1	0	0	0	0	0	0	d__Bacteria;k__norank_d__Bacteria;p__Firmicutes;c__Bacilli;o__RF39;f__norank_o__RF39;g__norank_f__norank_o__RF39;s__uncultured_bacterium_g__norank_f__norank_o__RF39
OTU580	0	0	0	0	0	0	0	0	0	0	0	0	0	0	0	1	0	0	0	0	0	d__Bacteria;k__norank_d__Bacteria;p__Firmicutes;c__Clostridia;o__Clostridia_vadinBB60_group;f__norank_o__Clostridia_vadinBB60_group;g__norank_f__norank_o__Clostridia_vadinBB60_group;s__unclassified_g__norank_f__norank_o__Clostridia_vadinBB60_group
OTU946	0	0	0	0	1	1	0	0	0	0	1	1	1	1	0	1	0	1	1	0	0	d__Bacteria;k__norank_d__Bacteria;p__Firmicutes;c__Clostridia;o__Monoglobales;f__Monoglobaceae;g__Monoglobus;s__uncultured_bacterium_g__Monoglobus
OTU11	1	0	0	0	0	0	0	0	0	0	0	0	0	0	0	0	0	0	0	0	0	d__Bacteria;k__norank_d__Bacteria;p__Proteobacteria;c__Alphaproteobacteria;o__Rhodospirillales;f__norank_o__Rhodospirillales;g__norank_f__norank_o__Rhodospirillales;s__gut_metagenome_g__norank
OTU845	1	1	1	0	0	0	0	0	0	0	0	0	0	0	0	0	0	0	0	0	0	d__Bacteria;k__norank_d__Bacteria;p__Firmicutes;c__Clostridia;o__Clostridia_UCG-014;f__norank_o__Clostridia_UCG-014;g__norank_f__norank_o__Clostridia_UCG-014;s__unclassified_g__norank_f__norank_o__Clostridia_UCG-014
OTU485	0	1	0	1	0	0	0	0	0	0	0	0	0	1	0	0	0	0	0	0	0	d__Bacteria;k__norank_d__Bacteria;p__Firmicutes;c__Bacilli;o__RF39;f__norank_o__RF39;g__norank_f__norank_o__RF39;s__unclassified_g__norank_f__norank_o__RF39
OTU908	1	0	1	1	1	1	0	1	0	0	0	0	0	0	1	1	1	0	1	1	0	d__Bacteria;k__norank_d__Bacteria;p__Firmicutes;c__Clostridia;o__Oscillospirales;f__UCG-010;g__norank_f__UCG-010;s__unclassified_g__norank_f__UCG-010
OTU962	1	1	1	1	1	1	1	1	1	1	1	1	1	1	1	1	1	1	1	1	1	d__Bacteria;k__norank_d__Bacteria;p__Bacteroidota;c__Bacteroidia;o__Bacteroidales;f__Muribaculaceae;g__norank_f__Muribaculaceae;s__uncultured_bacterium_g__norank_f__Muribaculaceae
OTU178	1	0	1	1	0	0	0	0	0	0	0	0	0	0	0	1	0	0	0	0	0	d__Bacteria;k__norank_d__Bacteria;p__Firmicutes;c__Clostridia;o__Oscillospirales;f__Ruminococcaceae;g__unclassified_f__Ruminococcaceae;s__unclassified_f__Ruminococcaceae
OTU637	1	1	1	1	1	1	1	1	1	1	1	1	1	0	0	1	1	1	1	1	1	d__Bacteria;k__norank_d__Bacteria;p__Firmicutes;c__Clostridia;o__Lachnospirales;f__Lachnospiraceae;g__Ruminococcus_torques_group;s__unclassified_g__Ruminococcus_torques_group
OTU416	1	1	1	1	1	1	1	1	1	1	1	1	1	1	1	1	1	1	1	1	1	d__Bacteria;k__norank_d__Bacteria;p__Bacteroidota;c__Bacteroidia;o__Bacteroidales;f__Tannerellaceae;g__Parabacteroides;s__unclassified_g__Parabacteroides
OTU989	0	0	0	0	1	0	1	1	1	0	0	1	1	0	0	0	0	1	0	1	0	d__Bacteria;k__norank_d__Bacteria;p__Firmicutes;c__Clostridia;o__Lachnospirales;f__Lachnospiraceae;g__Lachnospiraceae_NC2004_group;s__uncultured_bacterium_g__Lachnospiraceae_NC2004_group
OTU711	0	0	1	0	0	0	0	0	0	0	0	0	0	0	0	1	0	0	0	0	0	d__Bacteria;k__norank_d__Bacteria;p__Firmicutes;c__Clostridia;o__Oscillospirales;f__Ruminococcaceae;g__norank_f__Ruminococcaceae;s__uncultured_bacterium_g__norank_f__Ruminococcaceae
OTU896	0	0	0	0	1	1	1	0	0	1	1	1	1	1	0	0	0	1	1	0	1	d__Bacteria;k__norank_d__Bacteria;p__Firmicutes;c__Clostridia;o__Lachnospirales;f__Lachnospiraceae;g__Eubacterium_xylanophilum_group;s__unclassified_g__Eubacterium_xylanophilum_group
OTU603	1	1	1	1	1	1	1	1	1	1	1	1	1	1	1	1	1	1	0	1	0	d__Bacteria;k__norank_d__Bacteria;p__Firmicutes;c__Clostridia;o__Oscillospirales;f__Butyricicoccaceae;g__UCG-009;s__uncultured_bacterium_g__UCG-009
OTU920	0	0	0	1	1	1	1	1	1	1	1	1	1	1	1	1	1	1	1	1	1	d__Bacteria;k__norank_d__Bacteria;p__Firmicutes;c__Clostridia;o__Lachnospirales;f__Lachnospiraceae;g__Blautia;s__unclassified_g__Blautia
OTU185	1	1	1	1	1	1	1	1	1	0	1	1	1	1	1	1	1	0	1	1	1	d__Bacteria;k__norank_d__Bacteria;p__Firmicutes;c__Clostridia;o__Oscillospirales;f__Oscillospiraceae;g__UCG-003;s__uncultured_bacterium_g__UCG-003
OTU665	0	1	1	0	0	0	0	0	0	0	0	0	0	1	1	1	1	0	0	0	0	d__Bacteria;k__norank_d__Bacteria;p__Firmicutes;c__Clostridia;o__Oscillospirales;f__UCG-010;g__norank_f__UCG-010;s__unclassified_g__norank_f__UCG-010
OTU199	0	0	0	1	0	0	0	0	0	0	0	0	0	0	0	0	0	0	0	0	0	d__Bacteria;k__norank_d__Bacteria;p__Actinobacteriota;c__Coriobacteriia;o__Coriobacteriales;f__Eggerthellaceae;g__norank_f__Eggerthellaceae;s__uncultured_bacterium_g__norank_f__Eggerthellaceae
OTU35	1	1	1	1	1	0	0	1	0	0	0	0	0	1	1	1	1	0	0	0	0	d__Bacteria;k__norank_d__Bacteria;p__Bacteroidota;c__Bacteroidia;o__Bacteroidales;f__Muribaculaceae;g__norank_f__Muribaculaceae;s__uncultured_bacterium_g__norank_f__Muribaculaceae
OTU418	0	0	0	0	0	0	0	0	0	0	0	1	0	0	0	0	0	0	1	0	1	d__Bacteria;k__norank_d__Bacteria;p__Bacteroidota;c__Bacteroidia;o__Bacteroidales;f__Tannerellaceae;g__Parabacteroides;s__unclassified_g__Parabacteroides
OTU770	1	1	1	1	1	1	1	1	1	1	1	0	1	1	1	1	1	1	1	1	0	d__Bacteria;k__norank_d__Bacteria;p__Firmicutes;c__Clostridia;o__Oscillospirales;f__Oscillospiraceae;g__unclassified_f__Oscillospiraceae;s__unclassified_f__Oscillospiraceae
OTU453	0	0	0	0	1	1	1	1	1	1	1	0	1	1	1	1	1	1	1	1	0	d__Bacteria;k__norank_d__Bacteria;p__Firmicutes;c__Clostridia;o__Lachnospirales;f__Lachnospiraceae;g__Dorea;s__unclassified_g__Dorea
OTU642	1	1	1	1	0	0	0	0	0	0	1	1	1	1	1	1	1	1	0	1	0	d__Bacteria;k__norank_d__Bacteria;p__Firmicutes;c__Clostridia;o__Lachnospirales;f__Lachnospiraceae;g__unclassified_f__Lachnospiraceae;s__unclassified_f__Lachnospiraceae
OTU474	1	1	1	1	1	1	1	1	1	1	1	1	1	1	1	1	1	1	1	1	0	d__Bacteria;k__norank_d__Bacteria;p__Firmicutes;c__Bacilli;o__Erysipelotrichales;f__Erysipelotrichaceae;g__Turicibacter;s__uncultured_bacterium_g__Turicibacter
OTU618	1	1	1	1	1	1	1	1	1	0	0	0	0	0	1	1	1	0	0	0	0	d__Bacteria;k__norank_d__Bacteria;p__Campilobacterota;c__Campylobacteria;o__Campylobacterales;f__Helicobacteraceae;g__Helicobacter;s__Helicobacter_ganmani
OTU714	0	0	0	0	0	0	0	0	0	0	0	0	0	0	0	0	1	0	0	0	0	d__Bacteria;k__norank_d__Bacteria;p__Firmicutes;c__Bacilli;o__RF39;f__norank_o__RF39;g__norank_f__norank_o__RF39;s__unclassified_g__norank_f__norank_o__RF39
OTU649	1	1	1	1	1	0	0	1	0	0	0	0	0	1	1	0	1	0	0	0	0	d__Bacteria;k__norank_d__Bacteria;p__Firmicutes;c__Clostridia;o__Lachnospirales;f__Lachnospiraceae;g__unclassified_f__Lachnospiraceae;s__unclassified_f__Lachnospiraceae
OTU648	0	1	1	1	1	1	1	1	1	0	0	0	0	1	1	1	1	0	0	0	0	d__Bacteria;k__norank_d__Bacteria;p__Firmicutes;c__Clostridia;o__Lachnospirales;f__Lachnospiraceae;g__unclassified_f__Lachnospiraceae;s__unclassified_f__Lachnospiraceae
OTU469	0	1	1	1	1	0	0	1	0	0	0	0	0	1	1	1	1	0	0	0	0	d__Bacteria;k__norank_d__Bacteria;p__Firmicutes;c__Clostridia;o__Lachnospirales;f__Lachnospiraceae;g__norank_f__Lachnospiraceae;s__uncultured_bacterium_g__norank_f__Lachnospiraceae
OTU632	0	0	0	0	0	0	0	0	0	0	0	0	0	0	0	0	1	0	0	0	0	d__Bacteria;k__norank_d__Bacteria;p__Firmicutes;c__Clostridia;o__Oscillospirales;f__UCG-010;g__norank_f__UCG-010;s__uncultured_bacterium_g__norank_f__UCG-010
OTU848	0	0	0	0	0	0	0	0	0	0	0	0	0	0	1	1	1	0	0	0	0	d__Bacteria;k__norank_d__Bacteria;p__Firmicutes;c__Clostridia;o__Oscillospirales;f__Oscillospiraceae;g__Oscillibacter;s__uncultured_bacterium_g__Oscillibacter
OTU594	1	0	0	0	0	0	0	0	0	0	0	0	0	0	0	0	1	0	0	0	1	d__Bacteria;k__norank_d__Bacteria;p__Firmicutes;c__Clostridia;o__Clostridia_vadinBB60_group;f__norank_o__Clostridia_vadinBB60_group;g__norank_f__norank_o__Clostridia_vadinBB60_group;s__metagenome_g__norank_f__norank_o__Clostridia_vadinBB60_group
OTU925	0	1	1	1	1	1	0	1	0	1	1	1	1	1	0	1	1	1	1	1	0	d__Bacteria;k__norank_d__Bacteria;p__Firmicutes;c__Bacilli;o__Erysipelotrichales;f__Erysipelotrichaceae;g__Turicibacter;s__Turicibacter_sp._H121
OTU631	1	1	1	1	1	0	1	1	1	0	0	0	0	0	1	1	1	0	0	0	0	d__Bacteria;k__norank_d__Bacteria;p__Bacteroidota;c__Bacteroidia;o__Flavobacteriales;f__Flavobacteriaceae;g__norank_f__Flavobacteriaceae;s__gut_metagenome_g__norank_f__Flavobacteriaceae
OTU5	1	1	0	0	0	0	0	0	0	0	0	0	0	0	0	0	0	0	0	0	0	d__Bacteria;k__norank_d__Bacteria;p__Firmicutes;c__Bacilli;o__Lactobacillales;f__Lactobacillaceae;g__Lactobacillus;s__uncultured_bacterium_g__Lactobacillus
OTU33	1	1	1	1	0	1	0	0	0	0	0	0	0	0	0	0	1	0	0	0	0	d__Bacteria;k__norank_d__Bacteria;p__Bacteroidota;c__Bacteroidia;o__Bacteroidales;f__Tannerellaceae;g__Parabacteroides;s__uncultured_bacterium_g__Parabacteroides
OTU114	0	0	1	0	0	0	0	0	0	0	0	0	0	0	0	0	0	0	0	0	0	d__Bacteria;k__norank_d__Bacteria;p__Firmicutes;c__Clostridia;o__Monoglobales;f__Monoglobaceae;g__Monoglobus;s__unclassified_g__Monoglobus
OTU539	1	1	0	1	1	1	1	1	1	1	1	1	1	1	1	1	1	0	1	0	0	d__Bacteria;k__norank_d__Bacteria;p__Bacteroidota;c__Bacteroidia;o__Bacteroidales;f__Prevotellaceae;g__Prevotellaceae_Ga6A1_group;s__uncultured_bacterium_34R1
OTU668	0	0	0	0	1	1	1	0	0	0	0	0	0	1	0	1	1	0	0	0	0	d__Bacteria;k__norank_d__Bacteria;p__Firmicutes;c__Clostridia;o__Oscillospirales;f__UCG-011;g__norank_f__UCG-011;s__uncultured_bacterium_g__norank_f__UCG-011
OTU798	1	0	1	0	1	1	1	1	1	1	0	0	1	1	1	1	1	0	0	0	0	d__Bacteria;k__norank_d__Bacteria;p__Firmicutes;c__unclassified_p__Firmicutes;o__unclassified_p__Firmicutes;f__unclassified_p__Firmicutes;g__unclassified_p__Firmicutes;s__unclassified_p__Firmicutes
OTU391	0	0	0	0	1	0	1	0	1	0	0	1	0	0	0	0	0	0	0	0	0	d__Bacteria;k__norank_d__Bacteria;p__Firmicutes;c__Clostridia;o__Oscillospirales;f__Ruminococcaceae;g__norank_f__Ruminococcaceae;s__uncultured_bacterium_g__norank_f__Ruminococcaceae
OTU718	0	0	1	0	0	0	0	1	0	0	0	0	0	0	1	1	0	0	0	0	0	d__Bacteria;k__norank_d__Bacteria;p__Firmicutes;c__Clostridia;o__Lachnospirales;f__Lachnospiraceae;g__Lachnospiraceae_UCG-010;s__uncultured_bacterium_g__Lachnospiraceae_UCG-010
OTU431	0	0	0	0	0	0	0	0	0	1	1	1	1	0	0	0	0	1	1	0	0	d__Bacteria;k__norank_d__Bacteria;p__Firmicutes;c__Clostridia;o__Oscillospirales;f__Ruminococcaceae;g__norank_f__Ruminococcaceae;s__unclassified_g__norank_f__Ruminococcaceae
OTU600	1	1	0	0	1	1	1	0	1	0	0	0	0	0	1	1	1	0	0	0	0	d__Bacteria;k__norank_d__Bacteria;p__Firmicutes;c__Clostridia;o__Peptococcales;f__Peptococcaceae;g__norank_f__Peptococcaceae;s__unclassified_g__norank_f__Peptococcaceae
OTU699	0	0	0	0	1	0	1	1	0	0	0	0	0	0	0	1	0	0	0	0	0	d__Bacteria;k__norank_d__Bacteria;p__Firmicutes;c__Clostridia;o__unclassified_c__Clostridia;f__unclassified_c__Clostridia;g__unclassified_c__Clostridia;s__unclassified_c__Clostridia
OTU120	1	1	1	1	0	0	0	0	0	0	0	0	0	0	0	0	0	0	0	0	0	d__Bacteria;k__norank_d__Bacteria;p__Firmicutes;c__Clostridia;o__Lachnospirales;f__Lachnospiraceae;g__unclassified_f__Lachnospiraceae;s__unclassified_f__Lachnospiraceae
OTU358	0	0	0	0	0	0	1	0	1	0	0	0	0	0	0	0	0	0	0	0	0	d__Bacteria;k__norank_d__Bacteria;p__Firmicutes;c__Clostridia;o__Oscillospirales;f__Ethanoligenenaceae;g__Acetanaerobacterium;s__uncultured_rumen_bacterium_g__Acetanaerobacterium
OTU641	1	1	1	1	1	0	0	1	1	0	0	0	0	0	1	1	1	0	0	0	0	d__Bacteria;k__norank_d__Bacteria;p__Firmicutes;c__Clostridia;o__Oscillospirales;f__Ruminococcaceae;g__Ruminococcus;s__unclassified_g__Ruminococcus
OTU625	1	1	0	0	0	0	0	0	0	0	0	0	0	0	0	1	1	0	0	0	0	d__Bacteria;k__norank_d__Bacteria;p__Cyanobacteria;c__Vampirivibrionia;o__Gastranaerophilales;f__norank_o__Gastranaerophilales;g__norank_f__norank_o__Gastranaerophilales;s__uncultured_rumen_bacterium_g__norank_f__norank_o__Gastranaerophilales
OTU979	1	1	1	1	1	1	1	1	1	0	1	1	1	1	1	1	1	1	1	1	0	d__Bacteria;k__norank_d__Bacteria;p__Firmicutes;c__Clostridia;o__Oscillospirales;f__Ruminococcaceae;g__Ruminococcus;s__unclassified_g__Ruminococcus
OTU152	0	0	0	1	0	0	0	0	0	0	0	0	0	0	0	0	0	0	0	0	0	d__Bacteria;k__norank_d__Bacteria;p__Firmicutes;c__Clostridia;o__Lachnospirales;f__Lachnospiraceae;g__Lachnospiraceae_NK4A136_group;s__uncultured_bacterium_g__Lachnospiraceae_NK4A136_group
OTU373	1	1	1	1	1	1	1	1	1	0	0	0	0	1	0	1	1	1	0	0	0	d__Bacteria;k__norank_d__Bacteria;p__Firmicutes;c__Clostridia;o__Oscillospirales;f__UCG-010;g__norank_f__UCG-010;s__uncultured_rumen_bacterium_g__norank_f__UCG-010
OTU277	1	1	0	0	1	1	1	1	1	0	0	0	1	1	0	1	1	0	0	0	1	d__Bacteria;k__norank_d__Bacteria;p__Firmicutes;c__Clostridia;o__Lachnospirales;f__Lachnospiraceae;g__norank_f__Lachnospiraceae;s__unclassified_g__norank_f__Lachnospiraceae
OTU379	0	0	0	1	1	1	1	1	1	1	1	0	1	1	1	0	1	1	1	1	0	d__Bacteria;k__norank_d__Bacteria;p__Firmicutes;c__Clostridia;o__Lachnospirales;f__Lachnospiraceae;g__norank_f__Lachnospiraceae;s__unclassified_g__norank_f__Lachnospiraceae
OTU897	1	0	1	0	0	0	0	0	0	1	1	1	1	0	0	0	0	1	1	0	1	d__Bacteria;k__norank_d__Bacteria;p__Actinobacteriota;c__Coriobacteriia;o__Coriobacteriales;f__Eggerthellaceae;g__Gordonibacter;s__uncultured_bacterium_g__Gordonibacter
OTU517	1	1	1	1	1	0	1	0	1	0	1	0	0	1	1	1	1	0	0	1	0	d__Bacteria;k__norank_d__Bacteria;p__Firmicutes;c__Clostridia;o__Clostridia_UCG-014;f__norank_o__Clostridia_UCG-014;g__norank_f__norank_o__Clostridia_UCG-014;s__uncultured_Clostridiales_bacterium_g__norank_f__norank_o__Clostridia_UCG-014
OTU78	0	1	1	0	0	0	0	0	0	0	0	0	0	0	0	0	0	0	0	0	0	d__Bacteria;k__norank_d__Bacteria;p__Bacteroidota;c__Bacteroidia;o__Bacteroidales;f__unclassified_o__Bacteroidales;g__unclassified_o__Bacteroidales;s__unclassified_o__Bacteroidales
OTU691	1	0	1	1	0	0	0	0	0	0	0	0	0	0	0	0	1	0	0	0	0	d__Bacteria;k__norank_d__Bacteria;p__Firmicutes;c__Clostridia;o__Lachnospirales;f__Lachnospiraceae;g__unclassified_f__Lachnospiraceae;s__unclassified_f__Lachnospiraceae
OTU760	1	1	0	1	1	1	1	1	1	1	1	1	1	1	1	1	1	1	1	0	1	d__Bacteria;k__norank_d__Bacteria;p__Actinobacteriota;c__Coriobacteriia;o__Coriobacteriales;f__unclassified_o__Coriobacteriales;g__unclassified_o__Coriobacteriales;s__unclassified_o__Coriobacteriales
OTU468	0	1	1	1	0	1	1	1	1	0	0	0	0	1	1	1	1	0	0	0	0	d__Bacteria;k__norank_d__Bacteria;p__Actinobacteriota;c__Coriobacteriia;o__Coriobacteriales;f__Eggerthellaceae;g__DNF00809;s__uncultured_bacterium_g__DNF00809
OTU49	1	1	1	1	1	1	1	1	1	0	0	0	0	1	1	1	1	0	0	0	0	d__Bacteria;k__norank_d__Bacteria;p__Firmicutes;c__Clostridia;o__Lachnospirales;f__Lachnospiraceae;g__unclassified_f__Lachnospiraceae;s__unclassified_f__Lachnospiraceae
OTU890	0	0	0	0	0	0	0	0	0	0	0	0	0	0	0	0	0	1	1	1	1	d__Bacteria;k__norank_d__Bacteria;p__Firmicutes;c__Bacilli;o__Erysipelotrichales;f__Erysipelatoclostridiaceae;g__Erysipelatoclostridium;s__Erysipelatoclostridium_ramosum
OTU337	0	0	0	0	0	0	0	1	0	0	0	0	0	0	0	0	1	0	0	0	0	d__Bacteria;k__norank_d__Bacteria;p__Firmicutes;c__Clostridia;o__Lachnospirales;f__Lachnospiraceae;g__norank_f__Lachnospiraceae;s__uncultured_bacterium_g__norank_f__Lachnospiraceae
OTU769	1	1	1	0	1	0	1	1	0	0	0	0	0	1	1	1	1	0	0	0	0	d__Bacteria;k__norank_d__Bacteria;p__Firmicutes;c__Clostridia;o__Christensenellales;f__Christensenellaceae;g__Christensenellaceae_R-7_group;s__uncultured_rumen_bacterium_g__Christensenellaceae_R-7_group
OTU94	1	1	1	0	0	0	0	0	0	0	0	0	0	0	1	1	1	0	0	0	0	d__Bacteria;k__norank_d__Bacteria;p__Bacteroidota;c__Bacteroidia;o__Bacteroidales;f__Muribaculaceae;g__norank_f__Muribaculaceae;s__uncultured_bacterium_g__norank_f__Muribaculaceae
OTU109	1	0	1	1	0	0	0	1	0	0	0	0	0	1	1	1	1	0	0	1	0	d__Bacteria;k__norank_d__Bacteria;p__Firmicutes;c__Clostridia;o__Oscillospirales;f__Eubacterium_coprostanoligenes_group;g__norank_f__Eubacterium_coprostanoligenes_group;s__uncultured_bacterium_g__norank_f__Eubacterium_coprostanoligenes_group
OTU1	1	1	1	1	0	0	0	1	1	0	0	0	0	1	1	1	0	0	0	0	0	d__Bacteria;k__norank_d__Bacteria;p__Firmicutes;c__Clostridia;o__Peptostreptococcales-Tissierellales;f__Anaerovoracaceae;g__Eubacterium_brachy_group;s__uncultured_bacterium_g__Eubacterium_brachy_group
OTU193	1	1	1	1	0	0	0	0	0	0	0	0	0	0	0	0	0	0	0	0	0	d__Bacteria;k__norank_d__Bacteria;p__Bacteroidota;c__Bacteroidia;o__Bacteroidales;f__Marinifilaceae;g__Odoribacter;s__uncultured_bacterium_g__Odoribacter
OTU858	1	1	1	1	0	0	0	0	0	0	0	0	0	0	0	0	0	0	0	0	0	d__Bacteria;k__norank_d__Bacteria;p__Firmicutes;c__Bacilli;o__Lactobacillales;f__Lactobacillaceae;g__Lactobacillus;s__uncultured_bacterium_g__Lactobacillus
OTU823	0	0	0	0	0	1	0	0	0	0	0	0	0	1	0	0	0	0	0	0	0	d__Bacteria;k__norank_d__Bacteria;p__Bacteroidota;c__Bacteroidia;o__Bacteroidales;f__p-251-o5;g__norank_f__p-251-o5;s__uncultured_bacterium_g__norank_f__p-251-o5
OTU597	0	0	1	1	0	1	1	1	0	0	0	0	0	0	1	1	1	0	0	0	0	d__Bacteria;k__norank_d__Bacteria;p__Firmicutes;c__Bacilli;o__Erysipelotrichales;f__Erysipelotrichaceae;g__norank_f__Erysipelotrichaceae;s__uncultured_Allobaculum_sp._g__norank
OTU269	0	0	0	0	0	1	1	0	0	0	1	0	0	0	0	0	0	0	0	0	0	d__Bacteria;k__norank_d__Bacteria;p__Firmicutes;c__Clostridia;o__Lachnospirales;f__Lachnospiraceae;g__Ruminococcus_gauvreauii_group;s__uncultured_bacterium_g__Ruminococcus_gauvreauii_group
OTU834	1	1	1	0	0	1	0	0	0	0	0	0	0	0	1	1	1	0	0	0	0	d__Bacteria;k__norank_d__Bacteria;p__Firmicutes;c__Clostridia;o__Oscillospirales;f__UCG-010;g__norank_f__UCG-010;s__uncultured_rumen_bacterium_g__norank_f__UCG-010
OTU967	0	0	0	0	1	1	1	1	0	1	1	1	1	1	1	1	1	1	1	1	1	d__Bacteria;k__norank_d__Bacteria;p__Firmicutes;c__Bacilli;o__Erysipelotrichales;f__Erysipelotrichaceae;g__Dubosiella;s__uncultured_bacterium_g__Dubosiella
OTU413	1	1	1	1	1	1	1	1	1	1	1	1	1	1	1	1	0	1	1	1	1	d__Bacteria;k__norank_d__Bacteria;p__Firmicutes;c__Clostridia;o__Oscillospirales;f__Ruminococcaceae;g__unclassified_f__Ruminococcaceae;s__unclassified_f__Ruminococcaceae
OTU988	0	1	1	0	0	0	0	0	0	0	0	0	1	1	1	1	1	0	0	0	0	d__Bacteria;k__norank_d__Bacteria;p__Firmicutes;c__Clostridia;o__Clostridia_UCG-014;f__norank_o__Clostridia_UCG-014;g__norank_f__norank_o__Clostridia_UCG-014;s__unclassified_g__norank_f__norank_o__Clostridia_UCG-014
OTU206	0	0	0	1	0	0	0	0	0	0	0	0	0	0	0	0	0	0	0	0	0	d__Bacteria;k__norank_d__Bacteria;p__Firmicutes;c__Clostridia;o__Clostridia_vadinBB60_group;f__norank_o__Clostridia_vadinBB60_group;g__norank_f__norank_o__Clostridia_vadinBB60_group;s__unclassified_g__norank_f__norank_o__Clostridia_vadinBB60_group
OTU547	0	1	0	0	0	0	0	0	0	0	0	0	0	0	1	0	0	0	0	0	0	d__Bacteria;k__norank_d__Bacteria;p__Firmicutes;c__Bacilli;o__RF39;f__norank_o__RF39;g__norank_f__norank_o__RF39;s__uncultured_bacterium_g__norank_f__norank_o__RF39
OTU676	1	0	1	0	1	1	0	1	1	0	0	0	0	1	1	0	1	0	0	0	0	d__Bacteria;k__norank_d__Bacteria;p__Firmicutes;c__Clostridia;o__Oscillospirales;f__Butyricicoccaceae;g__Butyricicoccus;s__uncultured_bacterium_g__Butyricicoccus
OTU427	0	0	1	0	1	0	1	1	1	0	1	1	1	0	0	1	1	0	0	0	0	d__Bacteria;k__norank_d__Bacteria;p__Firmicutes;c__Clostridia;o__unclassified_c__Clostridia;f__unclassified_c__Clostridia;g__unclassified_c__Clostridia;s__unclassified_c__Clostridia
OTU401	0	0	0	0	0	0	0	0	0	1	0	1	1	1	0	0	0	0	0	0	0	d__Bacteria;k__norank_d__Bacteria;p__Firmicutes;c__Bacilli;o__Lactobacillales;f__Lactobacillaceae;g__Lactobacillus;s__Lactobacillus_kefiri
OTU17	1	0	1	0	0	0	0	0	0	0	0	0	0	0	0	0	0	0	0	0	0	d__Bacteria;k__norank_d__Bacteria;p__Firmicutes;c__Clostridia;o__Caldicoprobacterales;f__Caldicoprobacteraceae;g__Caldicoprobacter;s__uncultured_bacterium_g__Caldicoprobacter
OTU9	1	1	1	1	0	0	1	0	0	0	0	0	0	0	1	1	1	0	0	1	0	d__Bacteria;k__norank_d__Bacteria;p__Firmicutes;c__Bacilli;o__Lactobacillales;f__Lactobacillaceae;g__Lactobacillus;s__Lactobacillus_johnsonii
OTU342	1	0	0	0	1	0	0	1	0	0	0	0	0	0	1	1	0	0	0	0	0	d__Bacteria;k__norank_d__Bacteria;p__Firmicutes;c__Clostridia;o__Lachnospirales;f__Lachnospiraceae;g__unclassified_f__Lachnospiraceae;s__unclassified_f__Lachnospiraceae
OTU451	0	0	0	0	0	0	0	0	1	0	1	1	1	1	1	0	1	1	1	0	0	d__Bacteria;k__norank_d__Bacteria;p__Firmicutes;c__Clostridia;o__norank_c__Clostridia;f__Hungateiclostridiaceae;g__Ruminiclostridium;s__uncultured_organism_g__Ruminiclostridium
OTU535	0	0	0	0	0	0	0	0	0	1	0	0	0	1	1	0	0	0	1	0	1	d__Bacteria;k__norank_d__Bacteria;p__Firmicutes;c__Clostridia;o__Clostridiales;f__Clostridiaceae;g__Clostridium_sensu_stricto_1;s__unclassified_g__Clostridium_sensu_stricto_1
OTU586	0	0	0	0	1	1	0	1	0	0	0	0	0	0	1	0	0	0	0	0	0	d__Bacteria;k__norank_d__Bacteria;p__Firmicutes;c__Clostridia;o__Oscillospirales;f__UCG-010;g__norank_f__UCG-010;s__uncultured_bacterium_g__norank_f__UCG-010
OTU310	0	0	0	0	1	1	1	1	1	0	0	1	1	0	0	0	0	0	1	1	0	d__Bacteria;k__norank_d__Bacteria;p__Firmicutes;c__Clostridia;o__Lachnospirales;f__Lachnospiraceae;g__GCA-900066575;s__uncultured_organism_g__GCA-900066575
OTU204	1	1	1	1	0	0	0	0	0	0	0	0	0	0	0	0	1	0	0	0	0	d__Bacteria;k__norank_d__Bacteria;p__Bacteroidota;c__Bacteroidia;o__Bacteroidales;f__Rikenellaceae;g__Alistipes;s__unclassified_g__Alistipes
OTU847	0	0	0	0	0	0	0	0	0	0	0	0	0	0	1	0	1	0	0	0	0	d__Bacteria;k__norank_d__Bacteria;p__Firmicutes;c__Bacilli;o__RF39;f__norank_o__RF39;g__norank_f__norank_o__RF39;s__unclassified_g__norank_f__norank_o__RF39
OTU844	0	1	0	0	0	0	0	0	0	0	0	0	0	0	0	0	0	0	0	0	0	d__Bacteria;k__norank_d__Bacteria;p__Firmicutes;c__Bacilli;o__RF39;f__norank_o__RF39;g__norank_f__norank_o__RF39;s__unclassified_g__norank_f__norank_o__RF39
OTU285	1	0	1	0	1	0	1	0	0	0	0	0	0	0	0	0	0	0	0	0	0	d__Bacteria;k__norank_d__Bacteria;p__Firmicutes;c__Clostridia;o__Lachnospirales;f__Lachnospiraceae;g__Roseburia;s__unclassified_g__Roseburia
OTU976	1	1	1	1	1	1	1	1	1	1	1	0	0	1	1	1	1	1	1	1	1	d__Bacteria;k__norank_d__Bacteria;p__Firmicutes;c__Clostridia;o__Clostridia_UCG-014;f__norank_o__Clostridia_UCG-014;g__norank_f__norank_o__Clostridia_UCG-014;s__unclassified_g__norank_f__norank_o__Clostridia_UCG-014
OTU481	0	0	0	0	0	0	0	0	0	0	0	0	0	1	0	0	0	0	0	0	0	d__Bacteria;k__norank_d__Bacteria;p__Firmicutes;c__Bacilli;o__Acholeplasmatales;f__Acholeplasmataceae;g__Anaeroplasma;s__uncultured_rumen_bacterium_g__Anaeroplasma
OTU180	1	0	1	1	0	0	0	0	0	0	0	0	0	0	0	0	0	0	0	0	0	d__Bacteria;k__norank_d__Bacteria;p__Firmicutes;c__Clostridia;o__Lachnospirales;f__Lachnospiraceae;g__unclassified_f__Lachnospiraceae;s__unclassified_f__Lachnospiraceae
OTU972	0	0	0	0	0	0	0	0	1	0	0	0	0	0	0	0	0	0	0	0	1	d__Bacteria;k__norank_d__Bacteria;p__Firmicutes;c__Clostridia;o__Clostridia_UCG-014;f__norank_o__Clostridia_UCG-014;g__norank_f__norank_o__Clostridia_UCG-014;s__unclassified_g__norank_f__norank_o__Clostridia_UCG-014
OTU316	0	1	0	0	1	0	1	1	0	0	0	1	0	1	1	0	0	0	0	0	0	d__Bacteria;k__norank_d__Bacteria;p__Firmicutes;c__Clostridia;o__Oscillospirales;f__Oscillospiraceae;g__unclassified_f__Oscillospiraceae;s__unclassified_f__Oscillospiraceae
OTU12	1	0	1	1	0	0	0	0	0	0	0	0	0	0	1	1	1	0	0	0	0	d__Bacteria;k__norank_d__Bacteria;p__Firmicutes;c__Clostridia;o__Lachnospirales;f__Lachnospiraceae;g__norank_f__Lachnospiraceae;s__uncultured_bacterium_g__norank_f__Lachnospiraceae
OTU904	0	0	0	0	1	0	1	1	1	1	1	1	1	1	0	0	0	1	1	1	1	d__Bacteria;k__norank_d__Bacteria;p__Firmicutes;c__Clostridia;o__Oscillospirales;f__Eubacterium_coprostanoligenes_group;g__norank_f__Eubacterium_coprostanoligenes_group;s__uncultured_organism_g__norank_f__Eubacterium_coprostanoligenes_group
OTU723	1	1	1	1	1	1	1	1	1	1	1	1	1	1	1	1	1	1	1	1	1	d__Bacteria;k__norank_d__Bacteria;p__Firmicutes;c__Clostridia;o__Peptostreptococcales-Tissierellales;f__Anaerovoracaceae;g__unclassified_f__Anaerovoracaceae;s__unclassified_f__Anaerovoracaceae
OTU550	0	0	0	0	0	0	0	0	0	0	0	0	0	0	1	0	0	0	0	0	0	d__Bacteria;k__norank_d__Bacteria;p__Firmicutes;c__Bacilli;o__Staphylococcales;f__Staphylococcaceae;g__Macrococcus;s__Macrococcus_caseolyticus
OTU857	1	1	1	1	0	0	0	0	0	0	0	0	0	0	0	0	0	0	0	0	0	d__Bacteria;k__norank_d__Bacteria;p__Firmicutes;c__Clostridia;o__Oscillospirales;f__UCG-010;g__norank_f__UCG-010;s__uncultured_bacterium_g__norank_f__UCG-010
OTU772	0	1	1	0	0	0	0	1	0	0	0	0	0	0	0	0	0	0	0	0	0	d__Bacteria;k__norank_d__Bacteria;p__Firmicutes;c__Clostridia;o__Christensenellales;f__Christensenellaceae;g__Christensenellaceae_R-7_group;s__unclassified_g__Christensenellaceae_R-7_group
OTU321	1	1	1	1	1	1	1	1	1	0	0	0	0	1	1	1	1	0	0	0	0	d__Bacteria;k__norank_d__Bacteria;p__Firmicutes;c__Clostridia;o__Oscillospirales;f__Ruminococcaceae;g__UBA1819;s__uncultured_bacterium_g__UBA1819
OTU943	1	1	1	1	1	1	1	1	1	1	1	1	1	1	1	1	1	1	1	1	1	d__Bacteria;k__norank_d__Bacteria;p__Firmicutes;c__Clostridia;o__Lachnospirales;f__Lachnospiraceae;g__unclassified_f__Lachnospiraceae;s__unclassified_f__Lachnospiraceae
OTU945	1	1	1	1	1	0	0	1	0	0	1	0	1	1	0	0	1	1	0	1	0	d__Bacteria;k__norank_d__Bacteria;p__Firmicutes;c__Clostridia;o__Lachnospirales;f__Lachnospiraceae;g__unclassified_f__Lachnospiraceae;s__unclassified_f__Lachnospiraceae
OTU948	0	0	0	1	1	0	0	0	1	0	1	1	0	0	1	0	1	1	1	0	0	d__Bacteria;k__norank_d__Bacteria;p__Firmicutes;c__Clostridia;o__Lachnospirales;f__Lachnospiraceae;g__unclassified_f__Lachnospiraceae;s__unclassified_f__Lachnospiraceae
OTU330	1	0	0	0	0	1	0	1	1	0	0	1	1	1	0	0	0	0	1	0	0	d__Bacteria;k__norank_d__Bacteria;p__Bacteroidota;c__Bacteroidia;o__Bacteroidales;f__Prevotellaceae;g__Prevotellaceae_NK3B31_group;s__uncultured_bacterium_g__Prevotellaceae_NK3B31_group
OTU727	1	0	1	1	1	0	0	0	0	0	0	0	0	1	1	0	0	0	0	0	0	d__Bacteria;k__norank_d__Bacteria;p__Firmicutes;c__Clostridia;o__Lachnospirales;f__Lachnospiraceae;g__Lachnospiraceae_NK4A136_group;s__unclassified_g__Lachnospiraceae_NK4A136_group
OTU383	0	0	0	0	1	0	1	1	1	1	1	1	1	1	0	1	0	1	1	0	1	d__Bacteria;k__norank_d__Bacteria;p__Firmicutes;c__Clostridia;o__Oscillospirales;f__Eubacterium_coprostanoligenes_group;g__norank_f__Eubacterium_coprostanoligenes_group;s__unclassified_g__norank_f__Eubacterium_coprostanoligenes_group
OTU951	0	0	1	0	1	0	0	1	0	0	0	0	1	0	1	1	1	1	1	1	0	d__Bacteria;k__norank_d__Bacteria;p__Firmicutes;c__Clostridia;o__Lachnospirales;f__Lachnospiraceae;g__Blautia;s__unclassified_g__Blautia
OTU417	1	0	0	0	0	0	1	0	0	1	1	1	1	1	0	1	0	1	1	1	1	d__Bacteria;k__norank_d__Bacteria;p__Bacteroidota;c__Bacteroidia;o__Bacteroidales;f__Rikenellaceae;g__Alistipes;s__unclassified_g__Alistipes
OTU866	0	0	1	1	0	0	0	0	0	0	0	0	0	0	0	1	0	0	0	0	0	d__Bacteria;k__norank_d__Bacteria;p__Firmicutes;c__Bacilli;o__Lactobacillales;f__Carnobacteriaceae;g__Atopostipes;s__uncultured_bacterium_g__Atopostipes
OTU787	1	1	1	1	1	1	1	1	1	1	1	1	1	1	1	1	1	1	0	1	1	d__Bacteria;k__norank_d__Bacteria;p__Firmicutes;c__Clostridia;o__Lachnospirales;f__Lachnospiraceae;g__GCA-900066575;s__uncultured_bacterium_g__GCA-900066575
OTU715	1	1	1	1	1	1	1	1	1	0	0	0	0	1	1	1	1	0	0	1	0	d__Bacteria;k__norank_d__Bacteria;p__Desulfobacterota;c__Desulfovibrionia;o__Desulfovibrionales;f__Desulfovibrionaceae;g__Desulfovibrio;s__uncultured_bacterium_g__Desulfovibrio
OTU969	0	1	1	1	1	1	1	1	1	1	1	1	1	1	1	1	1	1	1	1	1	d__Bacteria;k__norank_d__Bacteria;p__Firmicutes;c__Clostridia;o__Lachnospirales;f__Lachnospiraceae;g__Lachnospiraceae_FCS020_group;s__uncultured_bacterium_g__Lachnospiraceae_FCS020_group
OTU62	1	1	1	1	0	0	0	0	0	0	0	0	0	0	0	1	0	0	0	0	0	d__Bacteria;k__norank_d__Bacteria;p__Firmicutes;c__Clostridia;o__Oscillospirales;f__Ruminococcaceae;g__Eubacterium_siraeum_group;s__uncultured_bacterium_g__Eubacterium_siraeum_group
OTU73	1	1	1	1	0	0	0	0	0	0	0	0	0	0	0	0	0	0	0	0	0	d__Bacteria;k__norank_d__Bacteria;p__Firmicutes;c__Bacilli;o__RF39;f__norank_o__RF39;g__norank_f__norank_o__RF39;s__unclassified_g__norank_f__norank_o__RF39
OTU377	0	1	0	0	0	0	0	0	1	0	0	0	0	0	0	0	0	0	0	0	0	d__Bacteria;k__norank_d__Bacteria;p__Firmicutes;c__Clostridia;o__Lachnospirales;f__Lachnospiraceae;g__Oribacterium;s__uncultured_bacterium_g__Oribacterium
OTU27	1	1	0	0	0	0	0	1	1	0	0	0	0	0	0	0	0	0	1	0	0	d__Bacteria;k__norank_d__Bacteria;p__Firmicutes;c__Clostridia;o__Lachnospirales;f__Lachnospiraceae;g__Eubacterium_hallii_group;s__uncultured_bacterium_g__Eubacterium_hallii_group
OTU369	1	1	0	0	1	1	1	1	1	0	0	1	0	1	1	0	0	0	0	0	0	d__Bacteria;k__norank_d__Bacteria;p__Firmicutes;c__Clostridia;o__Oscillospirales;f__Ruminococcaceae;g__Ruminococcus;s__unclassified_g__Ruminococcus
OTU829	0	0	0	0	1	1	0	1	1	0	0	1	0	0	0	1	0	0	0	0	0	d__Bacteria;k__norank_d__Bacteria;p__Firmicutes;c__Clostridia;o__Christensenellales;f__Christensenellaceae;g__norank_f__Christensenellaceae;s__uncultured_bacterium_g__norank_f__Christensenellaceae
OTU748	0	0	0	0	0	0	0	0	0	0	0	0	0	0	0	0	1	0	0	0	0	d__Bacteria;k__norank_d__Bacteria;p__Firmicutes;c__Clostridia;o__Oscillospirales;f__Eubacterium_coprostanoligenes_group;g__norank_f__Eubacterium_coprostanoligenes_group;s__unclassified_g__norank_f__Eubacterium_coprostanoligenes_group
OTU394	0	0	0	0	0	0	0	0	0	1	0	0	0	0	0	0	0	0	0	0	0	d__Bacteria;k__norank_d__Bacteria;p__Firmicutes;c__Bacilli;o__Bacillales;f__Bacillaceae;g__Geobacillus;s__Parageobacillus_toebii
OTU756	1	1	1	1	0	0	0	1	1	0	1	0	0	1	1	1	1	1	0	0	1	d__Bacteria;k__norank_d__Bacteria;p__Firmicutes;c__Clostridia;o__Lachnospirales;f__Lachnospiraceae;g__Tuzzerella;s__uncultured_bacterium_g__Tuzzerella
OTU513	1	1	1	1	1	0	1	1	1	0	0	0	0	1	1	1	1	0	0	0	0	d__Bacteria;k__norank_d__Bacteria;p__Firmicutes;c__Clostridia;o__Oscillospirales;f__Ruminococcaceae;g__Harryflintia;s__uncultured_bacterium_g__Harryflintia
OTU991	1	1	1	1	1	1	1	1	1	1	1	1	1	1	1	1	1	1	1	1	1	d__Bacteria;k__norank_d__Bacteria;p__Firmicutes;c__Clostridia;o__Peptostreptococcales-Tissierellales;f__Anaerovoracaceae;g__Eubacterium_nodatum_group;s__uncultured_bacterium_g__Eubacterium_nodatum_group
OTU435	1	1	1	1	1	1	1	1	1	1	1	1	1	1	1	1	1	1	1	1	1	d__Bacteria;k__norank_d__Bacteria;p__Firmicutes;c__Clostridia;o__Oscillospirales;f__Oscillospiraceae;g__Colidextribacter;s__uncultured_bacterium_g__Colidextribacter
OTU483	1	1	1	1	1	1	0	1	0	0	1	1	1	1	0	1	1	0	1	0	0	d__Bacteria;k__norank_d__Bacteria;p__Firmicutes;c__Clostridia;o__Monoglobales;f__Monoglobaceae;g__Monoglobus;s__unclassified_g__Monoglobus
OTU709	1	1	1	1	1	1	1	1	1	0	0	0	0	1	1	1	1	0	0	0	0	d__Bacteria;k__norank_d__Bacteria;p__Firmicutes;c__Clostridia;o__Oscillospirales;f__Ruminococcaceae;g__unclassified_f__Ruminococcaceae;s__unclassified_f__Ruminococcaceae
OTU744	1	1	1	1	1	1	1	1	1	0	0	0	0	0	1	1	1	0	0	0	0	d__Bacteria;k__norank_d__Bacteria;p__Desulfobacterota;c__Desulfovibrionia;o__Desulfovibrionales;f__Desulfovibrionaceae;g__Bilophila;s__uncultured_bacterium_g__Bilophila
OTU76	1	1	1	1	0	0	0	1	1	0	0	0	0	1	1	1	0	0	0	0	0	d__Bacteria;k__norank_d__Bacteria;p__Bacteroidota;c__Bacteroidia;o__Bacteroidales;f__Muribaculaceae;g__norank_f__Muribaculaceae;s__uncultured_bacterium_g__norank_f__Muribaculaceae
OTU620	0	0	1	0	1	0	0	1	1	1	1	1	1	1	0	1	1	1	0	1	1	d__Bacteria;k__norank_d__Bacteria;p__Firmicutes;c__Clostridia;o__Oscillospirales;f__UCG-010;g__norank_f__UCG-010;s__unclassified_g__norank_f__UCG-010
OTU153	0	0	0	1	0	0	0	0	0	0	0	0	0	0	0	0	0	0	0	0	0	d__Bacteria;k__norank_d__Bacteria;p__Bacteroidota;c__Bacteroidia;o__Bacteroidales;f__Muribaculaceae;g__norank_f__Muribaculaceae;s__uncultured_organism_g__norank_f__Muribaculaceae
OTU317	1	1	0	1	1	0	1	1	1	0	0	0	0	0	1	1	1	0	0	0	0	d__Bacteria;k__norank_d__Bacteria;p__Actinobacteriota;c__Coriobacteriia;o__Coriobacteriales;f__Eggerthellaceae;g__norank_f__Eggerthellaceae;s__uncultured_Coriobacteriales_bacterium_g__norank
OTU399	0	0	0	0	0	0	0	0	0	1	0	1	1	0	0	0	0	0	0	1	0	d__Bacteria;k__norank_d__Bacteria;p__Firmicutes;c__Bacilli;o__Erysipelotrichales;f__Erysipelotrichaceae;g__norank_f__Erysipelotrichaceae;s__Clostridiales_bacterium_60-7e
OTU436	1	1	1	1	1	1	1	1	1	0	0	1	1	0	1	0	1	0	1	1	0	d__Bacteria;k__norank_d__Bacteria;p__Firmicutes;c__Clostridia;o__Oscillospirales;f__Oscillospiraceae;g__unclassified_f__Oscillospiraceae;s__unclassified_f__Oscillospiraceae
OTU613	0	0	1	1	0	0	1	1	0	0	0	0	0	0	1	0	1	0	0	0	0	d__Bacteria;k__norank_d__Bacteria;p__Firmicutes;c__Clostridia;o__Oscillospirales;f__Ruminococcaceae;g__Candidatus_Soleaferrea;s__unclassified_g__Candidatus_Soleaferrea
OTU100	0	0	1	0	1	0	0	1	0	0	0	0	0	0	0	0	0	0	0	0	0	d__Bacteria;k__norank_d__Bacteria;p__Firmicutes;c__Clostridia;o__Clostridia_vadinBB60_group;f__norank_o__Clostridia_vadinBB60_group;g__norank_f__norank_o__Clostridia_vadinBB60_group;s__uncultured_bacterium_g__norank_f__norank_o__Clostridia_vadinBB60_group
OTU765	1	1	1	1	0	0	0	0	0	0	0	0	0	0	1	1	0	0	0	0	0	d__Bacteria;k__norank_d__Bacteria;p__Firmicutes;c__Clostridia;o__Lachnospirales;f__Lachnospiraceae;g__unclassified_f__Lachnospiraceae;s__unclassified_f__Lachnospiraceae
OTU297	1	0	1	1	1	1	1	1	1	1	1	1	1	1	1	1	0	0	1	1	0	d__Bacteria;k__norank_d__Bacteria;p__Firmicutes;c__Clostridia;o__Peptostreptococcales-Tissierellales;f__Peptostreptococcaceae;g__Intestinibacter;s__uncultured_bacterium_g__Intestinibacter
OTU304	0	0	0	0	0	0	0	0	0	0	1	0	0	0	0	0	0	0	1	0	0	d__Bacteria;k__norank_d__Bacteria;p__Spirochaetota;c__Spirochaetia;o__Spirochaetales;f__Spirochaetaceae;g__Treponema;s__Treponema_berlinense
OTU978	0	0	0	0	1	1	1	0	0	0	1	1	0	0	0	1	1	1	0	0	1	d__Bacteria;k__norank_d__Bacteria;p__Firmicutes;c__Clostridia;o__Oscillospirales;f__Butyricicoccaceae;g__Butyricicoccus;s__uncultured_bacterium_g__Butyricicoccus
OTU949	0	0	0	0	0	1	0	1	0	1	1	1	1	0	0	0	0	1	1	1	1	d__Bacteria;k__norank_d__Bacteria;p__Firmicutes;c__Clostridia;o__Oscillospirales;f__Ruminococcaceae;g__norank_f__Ruminococcaceae;s__unclassified_g__norank_f__Ruminococcaceae
OTU484	0	0	1	1	0	1	0	0	0	0	0	0	0	0	0	0	0	0	0	0	0	d__Bacteria;k__norank_d__Bacteria;p__Actinobacteriota;c__Coriobacteriia;o__Coriobacteriales;f__Atopobiaceae;g__norank_f__Atopobiaceae;s__uncultured_bacterium_g__norank_f__Atopobiaceae
OTU808	1	1	0	0	1	1	0	1	1	0	0	0	0	1	1	1	0	0	0	0	0	d__Bacteria;k__norank_d__Bacteria;p__Firmicutes;c__Clostridia;o__Oscillospirales;f__unclassified_o__Oscillospirales;g__unclassified_o__Oscillospirales;s__unclassified_o__Oscillospirales
OTU333	0	0	0	1	0	1	0	1	0	1	0	0	0	0	1	0	0	0	0	0	0	d__Bacteria;k__norank_d__Bacteria;p__Bacteroidota;c__Bacteroidia;o__Bacteroidales;f__unclassified_o__Bacteroidales;g__unclassified_o__Bacteroidales;s__unclassified_o__Bacteroidales
OTU671	1	1	1	1	0	0	1	0	0	0	0	0	0	0	0	1	1	0	0	0	0	d__Bacteria;k__norank_d__Bacteria;p__Firmicutes;c__Clostridia;o__Oscillospirales;f__UCG-010;g__norank_f__UCG-010;s__uncultured_bacterium_g__norank_f__UCG-010
OTU423	0	0	0	0	0	0	0	0	0	0	0	1	0	0	0	0	0	0	0	0	1	d__Bacteria;k__norank_d__Bacteria;p__Firmicutes;c__Bacilli;o__Bacillales;f__Bacillaceae;g__unclassified_f__Bacillaceae;s__unclassified_f__Bacillaceae
OTU868	0	0	1	0	0	0	0	0	0	0	0	0	0	0	1	0	0	0	0	0	0	d__Bacteria;k__norank_d__Bacteria;p__Cyanobacteria;c__Vampirivibrionia;o__Gastranaerophilales;f__norank_o__Gastranaerophilales;g__norank_f__norank_o__Gastranaerophilales;s__uncultured_bacterium_g__norank_f__norank_o__Gastranaerophilales
OTU143	1	1	1	1	0	0	0	0	0	0	0	0	0	0	0	0	0	0	0	0	0	d__Bacteria;k__norank_d__Bacteria;p__Firmicutes;c__Bacilli;o__Lactobacillales;f__Lactobacillaceae;g__Lactobacillus;s__uncultured_bacterium_g__Lactobacillus
OTU849	1	1	1	1	0	0	0	0	0	0	0	0	0	1	1	1	1	0	0	0	0	d__Bacteria;k__norank_d__Bacteria;p__Firmicutes;c__Bacilli;o__RF39;f__norank_o__RF39;g__norank_f__norank_o__RF39;s__uncultured_Lachnospiraceae_bacterium_g__norank_f__norank
OTU998	0	0	0	0	0	0	0	1	1	0	0	0	0	0	0	0	0	0	0	0	0	d__Bacteria;k__norank_d__Bacteria;p__Firmicutes;c__Bacilli;o__Lactobacillales;f__Lactobacillaceae;g__Lactobacillus;s__Lactobacillus_uvarum
OTU833	1	1	0	0	0	1	1	0	1	1	0	1	0	1	1	1	1	0	1	1	0	d__Bacteria;k__norank_d__Bacteria;p__Firmicutes;c__Clostridia;o__Lachnospirales;f__Lachnospiraceae;g__unclassified_f__Lachnospiraceae;s__unclassified_f__Lachnospiraceae
OTU910	1	1	1	1	1	1	1	1	1	1	1	0	0	1	1	1	1	1	1	1	1	d__Bacteria;k__norank_d__Bacteria;p__Bacteroidota;c__Bacteroidia;o__Bacteroidales;f__Muribaculaceae;g__norank_f__Muribaculaceae;s__uncultured_bacterium_g__norank_f__Muribaculaceae
OTU955	0	0	0	0	0	1	1	1	1	1	1	1	0	0	0	0	0	0	1	1	1	d__Bacteria;k__norank_d__Bacteria;p__Firmicutes;c__Clostridia;o__Oscillospirales;f__Ruminococcaceae;g__UBA1819;s__Ruthenibacterium_lactatiformans
OTU47	1	1	1	1	0	0	0	0	0	0	0	0	0	1	0	0	0	0	0	0	0	d__Bacteria;k__norank_d__Bacteria;p__Firmicutes;c__Clostridia;o__Oscillospirales;f__Ruminococcaceae;g__Anaerotruncus;s__uncultured_bacterium_g__Anaerotruncus
OTU162	0	0	1	1	0	0	0	0	0	0	0	0	0	0	0	0	0	0	0	0	0	d__Bacteria;k__norank_d__Bacteria;p__Firmicutes;c__Clostridia;o__Lachnospirales;f__Lachnospiraceae;g__unclassified_f__Lachnospiraceae;s__unclassified_f__Lachnospiraceae
OTU246	0	0	0	0	1	1	1	1	1	1	1	1	1	1	1	1	1	1	1	0	1	d__Bacteria;k__norank_d__Bacteria;p__Firmicutes;c__Bacilli;o__Lactobacillales;f__Lactobacillaceae;g__Lactobacillus;s__Lactobacillus_delbrueckii_subsp._bulgaricus
OTU827	1	1	0	1	0	1	1	1	1	0	0	0	0	1	1	1	1	0	0	0	0	d__Bacteria;k__norank_d__Bacteria;p__Bacteroidota;c__Bacteroidia;o__Bacteroidales;f__Bacteroidaceae;g__Bacteroides;s__Bacteroides_barnesiae
OTU290	0	0	0	0	1	0	1	1	1	0	0	0	0	0	0	1	0	0	1	0	0	d__Bacteria;k__norank_d__Bacteria;p__Firmicutes;c__unclassified_p__Firmicutes;o__unclassified_p__Firmicutes;f__unclassified_p__Firmicutes;g__unclassified_p__Firmicutes;s__unclassified_p__Firmicutes
OTU497	0	0	0	0	0	0	0	0	0	0	0	0	0	0	1	0	0	0	0	0	0	d__Bacteria;k__norank_d__Bacteria;p__Firmicutes;c__Bacilli;o__Erysipelotrichales;f__Erysipelatoclostridiaceae;g__Erysipelatoclostridium;s__uncultured_bacterium_g__Erysipelatoclostridium
OTU602	0	0	0	0	1	0	0	1	0	0	0	0	0	0	0	0	0	0	0	0	0	d__Bacteria;k__norank_d__Bacteria;p__Firmicutes;c__Clostridia;o__Lachnospirales;f__Lachnospiraceae;g__unclassified_f__Lachnospiraceae;s__unclassified_f__Lachnospiraceae
OTU754	0	0	0	1	0	0	0	0	0	0	0	0	0	0	1	0	1	0	0	0	0	d__Bacteria;k__norank_d__Bacteria;p__Firmicutes;c__Clostridia;o__Oscillospirales;f__UCG-010;g__norank_f__UCG-010;s__unclassified_g__norank_f__UCG-010
OTU548	0	0	0	0	0	0	0	0	0	0	0	0	0	0	1	0	1	0	0	0	0	d__Bacteria;k__norank_d__Bacteria;p__Firmicutes;c__Clostridia;o__Monoglobales;f__Monoglobaceae;g__Monoglobus;s__unclassified_g__Monoglobus
OTU90	0	0	1	1	0	0	0	0	0	0	0	0	0	0	1	0	1	0	0	0	0	d__Bacteria;k__norank_d__Bacteria;p__Firmicutes;c__Bacilli;o__RF39;f__norank_o__RF39;g__norank_f__norank_o__RF39;s__unclassified_g__norank_f__norank_o__RF39
OTU499	1	0	0	0	0	0	0	0	0	0	0	0	0	0	1	0	0	0	0	0	0	d__Bacteria;k__norank_d__Bacteria;p__Firmicutes;c__Clostridia;o__Clostridia_UCG-014;f__norank_o__Clostridia_UCG-014;g__norank_f__norank_o__Clostridia_UCG-014;s__unclassified_g__norank_f__norank_o__Clostridia_UCG-014
OTU244	0	0	0	0	0	1	1	1	0	0	1	0	1	0	0	0	0	0	0	0	0	d__Bacteria;k__norank_d__Bacteria;p__Spirochaetota;c__Spirochaetia;o__Spirochaetales;f__Spirochaetaceae;g__Treponema;s__Treponema_succinifaciens_DSM_2489
OTU657	0	0	0	0	0	0	0	0	0	0	0	0	0	0	0	0	1	0	0	0	0	d__Bacteria;k__norank_d__Bacteria;p__Firmicutes;c__Clostridia;o__Lachnospirales;f__Lachnospiraceae;g__unclassified_f__Lachnospiraceae;s__unclassified_f__Lachnospiraceae
OTU799	1	0	1	0	0	0	0	0	0	0	0	0	0	0	1	0	0	0	0	0	0	d__Bacteria;k__norank_d__Bacteria;p__Firmicutes;c__Clostridia;o__Lachnospirales;f__Lachnospiraceae;g__unclassified_f__Lachnospiraceae;s__unclassified_f__Lachnospiraceae
OTU997	0	0	0	0	0	1	0	0	0	1	1	1	1	0	1	0	0	1	1	1	1	d__Bacteria;k__norank_d__Bacteria;p__Verrucomicrobiota;c__Verrucomicrobiae;o__Verrucomicrobiales;f__Akkermansiaceae;g__Akkermansia;s__Akkermansia_muciniphila
OTU652	0	0	0	0	1	0	0	0	0	0	0	0	0	0	1	1	1	0	0	0	0	d__Bacteria;k__norank_d__Bacteria;p__Firmicutes;c__Clostridia;o__Lachnospirales;f__Lachnospiraceae;g__unclassified_f__Lachnospiraceae;s__unclassified_f__Lachnospiraceae
OTU598	1	0	1	0	1	1	1	1	1	0	0	0	0	1	1	1	0	0	0	0	0	d__Bacteria;k__norank_d__Bacteria;p__Firmicutes;c__Clostridia;o__Oscillospirales;f__Ruminococcaceae;g__norank_f__Ruminococcaceae;s__Ruminococcaceae_bacterium_Marseille-P3738
OTU98	1	1	1	1	0	0	0	0	0	0	0	0	0	0	1	1	0	0	0	0	0	d__Bacteria;k__norank_d__Bacteria;p__Firmicutes;c__Clostridia;o__Clostridia_vadinBB60_group;f__norank_o__Clostridia_vadinBB60_group;g__norank_f__norank_o__Clostridia_vadinBB60_group;s__unclassified_g__norank_f__norank_o__Clostridia_vadinBB60_group
OTU449	0	0	0	0	1	1	1	1	1	1	1	1	1	0	0	0	1	1	0	0	1	d__Bacteria;k__norank_d__Bacteria;p__Firmicutes;c__Clostridia;o__Lachnospirales;f__Lachnospiraceae;g__Ruminococcus_torques_group;s__uncultured_Clostridium_sp._g__Ruminococcus_torques_group
OTU658	0	0	1	0	0	0	0	0	0	0	0	0	0	0	1	1	1	0	0	0	0	d__Bacteria;k__norank_d__Bacteria;p__Firmicutes;c__Clostridia;o__Lachnospirales;f__Lachnospiraceae;g__unclassified_f__Lachnospiraceae;s__unclassified_f__Lachnospiraceae
OTU165	1	1	1	1	0	0	0	0	0	0	0	0	0	0	0	0	0	0	0	0	0	d__Bacteria;k__norank_d__Bacteria;p__Firmicutes;c__Clostridia;o__Oscillospirales;f__Ruminococcaceae;g__norank_f__Ruminococcaceae;s__unclassified_g__norank_f__Ruminococcaceae
OTU792	0	0	0	1	1	1	1	1	1	0	0	0	0	1	0	0	0	0	1	0	0	d__Bacteria;k__norank_d__Bacteria;p__Firmicutes;c__Clostridia;o__Lachnospirales;f__Lachnospiraceae;g__unclassified_f__Lachnospiraceae;s__unclassified_f__Lachnospiraceae
OTU29	1	1	1	0	0	0	0	0	0	0	0	0	0	0	0	0	0	1	0	0	0	d__Bacteria;k__norank_d__Bacteria;p__Firmicutes;c__Clostridia;o__Lachnospirales;f__Lachnospiraceae;g__Blautia;s__Lachnospiraceae_bacterium_DW59
OTU604	0	0	0	0	1	1	1	1	1	0	0	0	0	1	1	1	1	0	0	0	0	d__Bacteria;k__norank_d__Bacteria;p__Firmicutes;c__Clostridia;o__Christensenellales;f__Christensenellaceae;g__unclassified_f__Christensenellaceae;s__unclassified_f__Christensenellaceae
OTU973	1	1	1	1	1	1	1	1	1	1	1	1	1	1	1	1	0	1	1	1	1	d__Bacteria;k__norank_d__Bacteria;p__Actinobacteriota;c__Coriobacteriia;o__Coriobacteriales;f__Eggerthellaceae;g__Enterorhabdus;s__uncultured_bacterium_g__Enterorhabdus
OTU880	0	0	0	1	0	1	1	1	1	1	1	1	1	0	1	1	1	1	1	1	1	d__Bacteria;k__norank_d__Bacteria;p__Proteobacteria;c__Gammaproteobacteria;o__Burkholderiales;f__Sutterellaceae;g__Parasutterella;s__uncultured_bacterium_g__Parasutterella
OTU85	0	0	1	0	0	0	0	0	0	0	0	0	1	0	0	0	0	0	0	0	0	d__Bacteria;k__norank_d__Bacteria;p__Firmicutes;c__Clostridia;o__Lachnospirales;f__Lachnospiraceae;g__unclassified_f__Lachnospiraceae;s__unclassified_f__Lachnospiraceae
OTU340	0	0	0	0	0	0	0	1	0	0	0	0	0	0	1	1	1	1	1	0	0	d__Bacteria;k__norank_d__Bacteria;p__Firmicutes;c__Clostridia;o__Oscillospirales;f__Eubacterium_coprostanoligenes_group;g__norank_f__Eubacterium_coprostanoligenes_group;s__unclassified_g__norank_f__Eubacterium_coprostanoligenes_group
OTU861	1	1	1	1	0	1	1	0	0	0	0	0	0	1	1	1	1	0	0	0	0	d__Bacteria;k__norank_d__Bacteria;p__Desulfobacterota;c__Desulfovibrionia;o__Desulfovibrionales;f__Desulfovibrionaceae;g__Desulfovibrio;s__unclassified_g__Desulfovibrio
OTU627	0	0	0	0	1	1	0	0	0	0	0	0	0	0	0	1	1	0	0	0	0	d__Bacteria;k__norank_d__Bacteria;p__Firmicutes;c__Clostridia;o__Oscillospirales;f__Ruminococcaceae;g__norank_f__Ruminococcaceae;s__uncultured_Clostridium_sp._g__norank_f__Ruminococcaceae
OTU232	0	0	0	0	1	0	0	0	0	0	0	0	0	0	0	0	0	0	0	0	0	d__Bacteria;k__norank_d__Bacteria;p__Bacteroidota;c__Bacteroidia;o__Bacteroidales;f__Muribaculaceae;g__norank_f__Muribaculaceae;s__uncultured_Barnesiella_sp._g__norank
OTU270	0	0	0	0	0	0	1	0	0	0	0	0	0	0	0	0	0	0	0	0	0	d__Bacteria;k__norank_d__Bacteria;p__Firmicutes;c__Clostridia;o__Oscillospirales;f__Oscillospiraceae;g__UCG-002;s__uncultured_bacterium_g__UCG-002
OTU938	0	0	0	0	0	1	0	0	0	1	1	1	1	0	0	0	0	1	0	1	1	d__Bacteria;k__norank_d__Bacteria;p__Firmicutes;c__Clostridia;o__Lachnospirales;f__Lachnospiraceae;g__Anaerostipes;s__unclassified_g__Anaerostipes
OTU132	1	1	1	1	1	0	0	1	1	0	0	0	1	1	1	1	1	0	0	0	0	d__Bacteria;k__norank_d__Bacteria;p__Firmicutes;c__Clostridia;o__Oscillospirales;f__UCG-010;g__norank_f__UCG-010;s__uncultured_bacterium_g__norank_f__UCG-010
OTU505	1	1	1	1	0	1	0	1	1	0	0	0	0	1	1	1	1	0	0	0	0	d__Bacteria;k__norank_d__Bacteria;p__Bacteroidota;c__Bacteroidia;o__Bacteroidales;f__Muribaculaceae;g__norank_f__Muribaculaceae;s__uncultured_bacterium_g__norank_f__Muribaculaceae
OTU773	1	1	1	1	0	0	0	0	0	0	0	0	0	0	0	1	1	0	0	0	0	d__Bacteria;k__norank_d__Bacteria;p__Firmicutes;c__Bacilli;o__RF39;f__norank_o__RF39;g__norank_f__norank_o__RF39;s__unclassified_g__norank_f__norank_o__RF39
OTU734	1	1	1	1	1	1	1	1	1	1	1	1	1	1	1	1	1	1	1	1	1	d__Bacteria;k__norank_d__Bacteria;p__Bacteroidota;c__Bacteroidia;o__Bacteroidales;f__Muribaculaceae;g__norank_f__Muribaculaceae;s__uncultured_bacterium_g__norank_f__Muribaculaceae
OTU797	0	0	0	0	1	0	0	0	1	0	0	0	0	0	1	0	1	0	0	0	0	d__Bacteria;k__norank_d__Bacteria;p__Firmicutes;c__Clostridia;o__Oscillospirales;f__Ruminococcaceae;g__unclassified_f__Ruminococcaceae;s__unclassified_f__Ruminococcaceae
OTU771	0	0	0	0	0	0	0	0	0	0	0	0	0	1	1	1	1	0	0	0	0	d__Bacteria;k__norank_d__Bacteria;p__Firmicutes;c__Bacilli;o__RF39;f__norank_o__RF39;g__norank_f__norank_o__RF39;s__unclassified_g__norank_f__norank_o__RF39
OTU3	1	1	1	1	0	0	0	0	0	0	0	0	0	0	0	0	1	0	0	0	0	d__Bacteria;k__norank_d__Bacteria;p__Firmicutes;c__Clostridia;o__Clostridia_vadinBB60_group;f__norank_o__Clostridia_vadinBB60_group;g__norank_f__norank_o__Clostridia_vadinBB60_group;s__unclassified_g__norank_f__norank_o__Clostridia_vadinBB60_group
OTU530	0	0	0	0	0	0	0	0	0	0	0	0	1	0	1	0	0	0	0	0	1	d__Bacteria;k__norank_d__Bacteria;p__Firmicutes;c__Bacilli;o__Erysipelotrichales;f__Erysipelatoclostridiaceae;g__unclassified_f__Erysipelatoclostridiaceae;s__unclassified_f__Erysipelatoclostridiaceae
OTU506	0	0	0	0	0	0	0	0	0	0	0	0	0	0	1	0	1	0	0	0	0	d__Bacteria;k__norank_d__Bacteria;p__Firmicutes;c__Bacilli;o__RF39;f__norank_o__RF39;g__norank_f__norank_o__RF39;s__uncultured_bacterium_g__norank_f__norank_o__RF39
OTU159	1	1	1	1	1	1	1	1	1	1	0	1	0	1	1	1	1	1	1	1	1	d__Bacteria;k__norank_d__Bacteria;p__Firmicutes;c__Clostridia;o__Lachnospirales;f__Lachnospiraceae;g__unclassified_f__Lachnospiraceae;s__unclassified_f__Lachnospiraceae
OTU873	0	0	0	0	1	0	1	1	0	0	0	0	0	1	0	0	0	0	0	0	0	d__Bacteria;k__norank_d__Bacteria;p__Cyanobacteria;c__Vampirivibrionia;o__Gastranaerophilales;f__norank_o__Gastranaerophilales;g__norank_f__norank_o__Gastranaerophilales;s__gut_metagenome_g__norank_f__norank_o__Gastranaerophilales
OTU736	0	0	0	1	0	0	0	0	0	0	0	0	0	1	0	0	0	0	0	0	0	d__Bacteria;k__norank_d__Bacteria;p__Firmicutes;c__Clostridia;o__Christensenellales;f__Christensenellaceae;g__Christensenellaceae_R-7_group;s__gut_metagenome_g__Christensenellaceae_R-7_group
OTU463	0	0	0	0	0	0	0	0	0	0	0	0	0	0	0	1	0	0	0	0	0	d__Bacteria;k__norank_d__Bacteria;p__Firmicutes;c__Bacilli;o__RF39;f__norank_o__RF39;g__norank_f__norank_o__RF39;s__uncultured_bacterium_g__norank_f__norank_o__RF39
OTU157	0	0	0	1	0	0	0	0	0	0	0	0	0	0	0	0	0	0	0	0	0	d__Bacteria;k__norank_d__Bacteria;p__Firmicutes;c__Clostridia;o__Lachnospirales;f__Lachnospiraceae;g__unclassified_f__Lachnospiraceae;s__unclassified_f__Lachnospiraceae
OTU545	1	1	1	1	1	1	1	1	1	1	1	1	1	1	1	1	1	1	1	1	1	d__Bacteria;k__norank_d__Bacteria;p__Firmicutes;c__Clostridia;o__Lachnospirales;f__Lachnospiraceae;g__Lachnospiraceae_NK4A136_group;s__unclassified_g__Lachnospiraceae_NK4A136_group
OTU912	0	0	0	0	1	0	1	1	0	0	1	0	0	0	0	0	0	1	1	1	0	d__Bacteria;k__norank_d__Bacteria;p__Actinobacteriota;c__Coriobacteriia;o__Coriobacteriales;f__unclassified_o__Coriobacteriales;g__unclassified_o__Coriobacteriales;s__unclassified_o__Coriobacteriales
OTU529	0	0	0	0	0	0	0	0	0	0	1	0	0	1	1	0	1	0	1	0	1	d__Bacteria;k__norank_d__Bacteria;p__Bacteroidota;c__Bacteroidia;o__Bacteroidales;f__Rikenellaceae;g__Alistipes;s__Alistipes_finegoldii
OTU576	0	1	0	1	1	1	1	1	1	0	0	0	0	1	1	1	1	0	0	0	0	d__Bacteria;k__norank_d__Bacteria;p__Desulfobacterota;c__Desulfovibrionia;o__Desulfovibrionales;f__Desulfovibrionaceae;g__Bilophila;s__uncultured_bacterium_g__Bilophila
OTU796	0	0	0	0	0	0	0	0	0	0	0	0	0	0	0	0	1	0	0	0	0	d__Bacteria;k__norank_d__Bacteria;p__Firmicutes;c__Bacilli;o__Erysipelotrichales;f__Erysipelatoclostridiaceae;g__Candidatus_Stoquefichus;s__unclassified_g__Candidatus_Stoquefichus
OTU716	0	0	1	0	0	0	0	0	0	0	0	0	0	0	0	1	0	0	0	0	0	d__Bacteria;k__norank_d__Bacteria;p__Firmicutes;c__Clostridia;o__Lachnospirales;f__Lachnospiraceae;g__norank_f__Lachnospiraceae;s__uncultured_bacterium_g__norank_f__Lachnospiraceae
OTU514	0	0	0	0	0	0	0	0	0	0	0	0	0	0	1	0	0	0	0	0	0	d__Bacteria;k__norank_d__Bacteria;p__Firmicutes;c__Clostridia;o__Clostridia_vadinBB60_group;f__norank_o__Clostridia_vadinBB60_group;g__norank_f__norank_o__Clostridia_vadinBB60_group;s__uncultured_bacterium_g__norank_f__norank_o__Clostridia_vadinBB60_group
OTU169	1	0	1	1	0	0	0	0	0	0	0	0	0	0	1	1	0	0	0	0	0	d__Bacteria;k__norank_d__Bacteria;p__Firmicutes;c__Clostridia;o__Lachnospirales;f__Lachnospiraceae;g__Acetitomaculum;s__Firmicutes_bacterium_CAG_194_44_15
OTU934	0	0	0	0	0	0	0	0	0	0	1	1	1	0	0	0	0	1	1	0	1	d__Bacteria;k__norank_d__Bacteria;p__Bacteroidota;c__Bacteroidia;o__Bacteroidales;f__Prevotellaceae;g__Prevotellaceae_UCG-001;s__uncultured_bacterium_g__Prevotellaceae_UCG-001
OTU531	0	0	0	0	0	0	0	0	0	0	0	0	0	0	1	0	0	0	0	0	0	d__Bacteria;k__norank_d__Bacteria;p__Desulfobacterota;c__Desulfovibrionia;o__Desulfovibrionales;f__Desulfovibrionaceae;g__norank_f__Desulfovibrionaceae;s__uncultured_bacterium_g__norank_f__Desulfovibrionaceae
OTU390	0	0	0	0	1	0	1	1	1	0	0	1	0	1	0	0	0	1	0	0	0	d__Bacteria;k__norank_d__Bacteria;p__Firmicutes;c__Clostridia;o__Oscillospirales;f__Eubacterium_coprostanoligenes_group;g__norank_f__Eubacterium_coprostanoligenes_group;s__unclassified_g__norank_f__Eubacterium_coprostanoligenes_group
OTU776	1	1	1	0	0	0	0	0	0	0	0	0	0	0	0	0	0	0	0	0	0	d__Bacteria;k__norank_d__Bacteria;p__Firmicutes;c__Bacilli;o__RF39;f__norank_o__RF39;g__norank_f__norank_o__RF39;s__unclassified_g__norank_f__norank_o__RF39
OTU839	0	0	0	0	0	0	0	0	0	0	0	0	0	0	1	0	0	0	0	0	0	d__Bacteria;k__norank_d__Bacteria;p__Firmicutes;c__Clostridia;o__Clostridia_vadinBB60_group;f__norank_o__Clostridia_vadinBB60_group;g__norank_f__norank_o__Clostridia_vadinBB60_group;s__uncultured_bacterium_g__norank_f__norank_o__Clostridia_vadinBB60_group
OTU669	1	1	1	1	0	0	0	0	0	0	0	0	0	0	1	0	1	0	0	0	0	d__Bacteria;k__norank_d__Bacteria;p__Firmicutes;c__Clostridia;o__Oscillospirales;f__Ruminococcaceae;g__norank_f__Ruminococcaceae;s__Clostridium_leptum_g__norank
OTU915	0	0	0	1	1	1	1	1	0	1	1	1	1	1	0	0	1	1	1	1	1	d__Bacteria;k__norank_d__Bacteria;p__Firmicutes;c__Clostridia;o__Lachnospirales;f__Lachnospiraceae;g__unclassified_f__Lachnospiraceae;s__unclassified_f__Lachnospiraceae
OTU980	0	0	0	0	1	1	1	1	1	1	1	1	1	1	0	1	1	1	1	1	1	d__Bacteria;k__norank_d__Bacteria;p__Firmicutes;c__Clostridia;o__Lachnospirales;f__Lachnospiraceae;g__unclassified_f__Lachnospiraceae;s__unclassified_f__Lachnospiraceae
OTU730	1	0	0	0	1	1	0	1	1	0	0	0	0	1	1	0	1	0	0	1	0	d__Bacteria;k__norank_d__Bacteria;p__Firmicutes;c__Clostridia;o__Peptostreptococcales-Tissierellales;f__Anaerovoracaceae;g__Family_XIII_AD3011_group;s__unclassified_g__Family_XIII_AD3011_group
OTU982	0	0	0	0	0	1	1	1	1	1	1	1	0	0	0	0	0	1	1	0	1	d__Bacteria;k__norank_d__Bacteria;p__Firmicutes;c__Clostridia;o__Lachnospirales;f__Lachnospiraceae;g__unclassified_f__Lachnospiraceae;s__unclassified_f__Lachnospiraceae
OTU579	1	1	1	1	1	1	1	1	1	0	1	0	0	0	1	1	1	0	0	0	0	d__Bacteria;k__norank_d__Bacteria;p__Bacteroidota;c__Bacteroidia;o__Bacteroidales;f__Muribaculaceae;g__norank_f__Muribaculaceae;s__uncultured_bacterium_g__norank_f__Muribaculaceae
OTU509	0	0	0	1	0	0	1	0	0	0	0	0	0	0	1	1	1	0	0	0	0	d__Bacteria;k__norank_d__Bacteria;p__Bacteroidota;c__Bacteroidia;o__Bacteroidales;f__Rikenellaceae;g__Alistipes;s__Alistipes_sp._cv1
OTU575	0	1	1	1	1	1	1	1	0	1	1	1	1	1	1	1	1	1	0	1	1	d__Bacteria;k__norank_d__Bacteria;p__Firmicutes;c__Clostridia;o__Peptococcales;f__Peptococcaceae;g__norank_f__Peptococcaceae;s__unclassified_g__norank_f__Peptococcaceae
OTU621	1	1	1	1	0	0	0	0	0	0	0	0	0	1	1	1	1	0	0	0	0	d__Bacteria;k__norank_d__Bacteria;p__Firmicutes;c__Clostridia;o__Lachnospirales;f__Lachnospiraceae;g__Lachnospiraceae_NK4A136_group;s__uncultured_bacterium_g__Lachnospiraceae_NK4A136_group
OTU487	1	1	0	1	1	0	0	0	1	0	0	0	0	1	1	0	1	0	0	0	0	d__Bacteria;k__norank_d__Bacteria;p__Firmicutes;c__Bacilli;o__Erysipelotrichales;f__Erysipelotrichaceae;g__norank_f__Erysipelotrichaceae;s__unclassified_g__norank_f__Erysipelotrichaceae
OTU814	1	1	0	1	1	1	1	1	1	1	1	1	1	1	1	1	1	1	1	1	1	d__Bacteria;k__norank_d__Bacteria;p__Firmicutes;c__Clostridia;o__Oscillospirales;f__Ruminococcaceae;g__Ruminococcus;s__uncultured_Ruminococcus_sp._g__Ruminococcus
OTU211	0	0	0	0	1	0	0	0	1	0	0	0	0	0	0	1	0	0	0	0	0	d__Bacteria;k__norank_d__Bacteria;p__Proteobacteria;c__Alphaproteobacteria;o__Rhodospirillales;f__norank_o__Rhodospirillales;g__norank_f__norank_o__Rhodospirillales;s__gut_metagenome_g__norank
OTU500	1	1	1	1	1	1	0	1	1	0	0	0	0	0	1	1	1	0	0	0	0	d__Bacteria;k__norank_d__Bacteria;p__Cyanobacteria;c__Vampirivibrionia;o__Gastranaerophilales;f__norank_o__Gastranaerophilales;g__norank_f__norank_o__Gastranaerophilales;s__uncultured_bacterium_g__norank_f__norank_o__Gastranaerophilales
OTU403	1	1	1	1	1	1	1	1	1	1	1	1	1	1	1	1	1	1	1	1	1	d__Bacteria;k__norank_d__Bacteria;p__Firmicutes;c__Clostridia;o__Lachnospirales;f__Lachnospiraceae;g__unclassified_f__Lachnospiraceae;s__unclassified_f__Lachnospiraceae
OTU382	1	1	1	1	1	1	1	1	1	0	1	0	1	1	1	1	1	1	0	0	0	d__Bacteria;k__norank_d__Bacteria;p__Firmicutes;c__Clostridia;o__Lachnospirales;f__Lachnospiraceae;g__unclassified_f__Lachnospiraceae;s__unclassified_f__Lachnospiraceae
OTU677	1	1	0	1	0	0	0	0	0	0	0	0	0	0	0	0	1	0	0	0	0	d__Bacteria;k__norank_d__Bacteria;p__Firmicutes;c__Clostridia;o__Oscillospirales;f__Eubacterium_coprostanoligenes_group;g__norank_f__Eubacterium_coprostanoligenes_group;s__unclassified_g__norank_f__Eubacterium_coprostanoligenes_group
OTU828	0	1	0	1	0	0	0	0	0	0	0	0	0	0	0	0	0	0	0	0	0	d__Bacteria;k__norank_d__Bacteria;p__Firmicutes;c__Clostridia;o__Lachnospirales;f__Defluviitaleaceae;g__Defluviitaleaceae_UCG-011;s__uncultured_bacterium_g__Defluviitaleaceae_UCG-011
OTU129	1	0	1	1	0	0	0	0	0	0	0	0	0	0	0	0	0	0	0	0	0	d__Bacteria;k__norank_d__Bacteria;p__Firmicutes;c__Clostridia;o__Clostridia_UCG-014;f__norank_o__Clostridia_UCG-014;g__norank_f__norank_o__Clostridia_UCG-014;s__unclassified_g__norank_f__norank_o__Clostridia_UCG-014
OTU830	1	1	1	1	0	0	0	0	0	0	0	0	0	0	1	0	1	0	0	0	0	d__Bacteria;k__norank_d__Bacteria;p__Firmicutes;c__Clostridia;o__Clostridia_UCG-014;f__norank_o__Clostridia_UCG-014;g__norank_f__norank_o__Clostridia_UCG-014;s__unclassified_g__norank_f__norank_o__Clostridia_UCG-014
OTU466	0	1	1	1	1	1	0	1	1	1	1	1	1	0	1	1	1	1	1	0	0	d__Bacteria;k__norank_d__Bacteria;p__Firmicutes;c__Clostridia;o__Lachnospirales;f__Lachnospiraceae;g__unclassified_f__Lachnospiraceae;s__unclassified_f__Lachnospiraceae
OTU554	1	1	1	1	1	1	1	1	0	0	0	0	0	1	1	1	0	0	0	1	0	d__Bacteria;k__norank_d__Bacteria;p__Bacteroidota;c__Bacteroidia;o__Bacteroidales;f__Muribaculaceae;g__norank_f__Muribaculaceae;s__uncultured_bacterium_g__norank_f__Muribaculaceae
OTU510	1	0	1	0	0	0	1	1	0	0	0	0	0	0	1	0	1	0	0	0	0	d__Bacteria;k__norank_d__Bacteria;p__Bacteroidota;c__Bacteroidia;o__Bacteroidales;f__Rikenellaceae;g__Alistipes;s__unclassified_g__Alistipes
OTU975	1	1	1	1	1	1	1	1	1	1	1	1	1	1	1	1	1	1	1	1	1	d__Bacteria;k__norank_d__Bacteria;p__Firmicutes;c__Clostridia;o__Oscillospirales;f__Oscillospiraceae;g__Colidextribacter;s__uncultured_bacterium_g__Colidextribacter
OTU213	1	1	1	1	1	1	1	1	1	0	0	1	0	1	1	1	1	0	0	0	1	d__Bacteria;k__norank_d__Bacteria;p__Firmicutes;c__Clostridia;o__Oscillospirales;f__Oscillospiraceae;g__UCG-005;s__uncultured_rumen_bacterium_g__UCG-005
OTU542	1	1	1	1	1	1	1	0	1	1	0	1	1	1	1	1	1	1	0	0	1	d__Bacteria;k__norank_d__Bacteria;p__Firmicutes;c__Clostridia;o__Lachnospirales;f__Lachnospiraceae;g__unclassified_f__Lachnospiraceae;s__unclassified_f__Lachnospiraceae
OTU553	1	1	1	1	1	1	0	1	1	0	0	0	0	1	0	1	0	0	0	0	0	d__Bacteria;k__norank_d__Bacteria;p__Bacteroidota;c__Bacteroidia;o__Bacteroidales;f__Muribaculaceae;g__norank_f__Muribaculaceae;s__uncultured_bacterium_g__norank_f__Muribaculaceae
OTU234	1	1	1	1	1	1	1	1	1	1	1	1	1	1	1	1	1	1	1	1	1	d__Bacteria;k__norank_d__Bacteria;p__Firmicutes;c__Clostridia;o__Lachnospirales;f__Lachnospiraceae;g__unclassified_f__Lachnospiraceae;s__unclassified_f__Lachnospiraceae
OTU235	0	0	0	1	1	1	1	1	1	0	1	0	1	1	0	0	1	1	0	0	0	d__Bacteria;k__norank_d__Bacteria;p__Firmicutes;c__Clostridia;o__Lachnospirales;f__Lachnospiraceae;g__unclassified_f__Lachnospiraceae;s__unclassified_f__Lachnospiraceae
OTU203	0	0	0	1	0	0	0	0	0	0	0	0	0	0	1	1	1	0	0	0	0	d__Bacteria;k__norank_d__Bacteria;p__Firmicutes;c__Bacilli;o__Acholeplasmatales;f__Acholeplasmataceae;g__Anaeroplasma;s__uncultured_bacterium_g__Anaeroplasma
OTU200	0	1	0	1	0	0	0	0	0	0	0	0	0	0	0	0	0	0	0	0	0	d__Bacteria;k__norank_d__Bacteria;p__Firmicutes;c__Bacilli;o__Acholeplasmatales;f__Acholeplasmataceae;g__Anaeroplasma;s__uncultured_bacterium_g__Anaeroplasma
OTU518	0	0	0	0	0	0	0	0	0	0	0	0	0	0	1	1	0	0	0	0	0	d__Bacteria;k__norank_d__Bacteria;p__Firmicutes;c__Clostridia;o__Oscillospirales;f__Eubacterium_coprostanoligenes_group;g__norank_f__Eubacterium_coprostanoligenes_group;s__unclassified_g__norank_f__Eubacterium_coprostanoligenes_group
OTU985	1	1	1	1	1	0	1	1	1	1	1	1	1	1	1	1	1	1	1	1	1	d__Bacteria;k__norank_d__Bacteria;p__Firmicutes;c__Clostridia;o__Oscillospirales;f__Oscillospiraceae;g__unclassified_f__Oscillospiraceae;s__unclassified_f__Oscillospiraceae
OTU886	0	0	0	0	0	0	0	0	0	1	0	0	0	0	0	0	0	0	0	0	0	d__Bacteria;k__norank_d__Bacteria;p__Cyanobacteria;c__Cyanobacteriia;o__Chloroplast;f__norank_o__Chloroplast;g__norank_f__norank_o__Chloroplast;s__unclassified_g__norank_f__norank_o__Chloroplast
OTU541	1	1	1	0	1	1	0	1	1	0	0	0	0	0	1	1	1	0	0	0	0	d__Bacteria;k__norank_d__Bacteria;p__Firmicutes;c__Clostridia;o__Oscillospirales;f__Oscillospiraceae;g__norank_f__Oscillospiraceae;s__uncultured_bacterium_g__norank_f__Oscillospiraceae
OTU341	1	1	1	1	1	1	1	1	1	0	0	0	0	1	1	1	1	0	0	0	0	d__Bacteria;k__norank_d__Bacteria;p__Bacteroidota;c__Bacteroidia;o__Bacteroidales;f__Muribaculaceae;g__norank_f__Muribaculaceae;s__unclassified_g__norank_f__Muribaculaceae
OTU475	1	1	1	1	1	1	1	1	1	0	0	0	0	1	1	1	1	1	0	0	0	d__Bacteria;k__norank_d__Bacteria;p__Firmicutes;c__Clostridia;o__Oscillospirales;f__Oscillospiraceae;g__Colidextribacter;s__uncultured_bacterium_g__Colidextribacter
OTU163	1	0	1	1	0	0	0	0	1	0	0	0	0	1	1	1	1	0	0	0	0	d__Bacteria;k__norank_d__Bacteria;p__Bacteroidota;c__Bacteroidia;o__Bacteroidales;f__Rikenellaceae;g__Alistipes;s__uncultured_bacterium_g__Alistipes
OTU965	1	0	0	0	1	0	0	0	0	0	0	0	0	1	0	1	0	0	0	0	0	d__Bacteria;k__norank_d__Bacteria;p__Bacteroidota;c__Bacteroidia;o__Bacteroidales;f__Rikenellaceae;g__Rikenellaceae_RC9_gut_group;s__uncultured_bacterium_g__Rikenellaceae_RC9_gut_group
OTU950	0	0	0	0	0	0	0	0	0	0	1	0	0	0	0	0	0	0	0	0	0	d__Bacteria;k__norank_d__Bacteria;p__Firmicutes;c__Clostridia;o__Oscillospirales;f__Ruminococcaceae;g__Ruminococcus;s__uncultured_rumen_bacterium_g__Ruminococcus
OTU755	0	0	0	0	0	0	0	0	0	0	0	0	0	0	1	0	0	0	0	0	0	d__Bacteria;k__norank_d__Bacteria;p__Firmicutes;c__Bacilli;o__RF39;f__norank_o__RF39;g__norank_f__norank_o__RF39;s__unclassified_g__norank_f__norank_o__RF39
OTU663	1	0	0	0	0	0	0	0	0	0	0	0	0	1	0	1	1	1	0	0	0	d__Bacteria;k__norank_d__Bacteria;p__Firmicutes;c__Clostridia;o__Oscillospirales;f__Ruminococcaceae;g__Candidatus_Soleaferrea;s__uncultured_bacterium_g__Candidatus_Soleaferrea
OTU617	1	1	1	1	0	0	0	0	0	0	0	0	0	0	1	1	1	0	0	0	0	d__Bacteria;k__norank_d__Bacteria;p__Firmicutes;c__Clostridia;o__Lachnospirales;f__Lachnospiraceae;g__Lachnospiraceae_NK4A136_group;s__unclassified_g__Lachnospiraceae_NK4A136_group
OTU667	1	1	1	1	1	0	1	1	1	0	0	0	0	1	1	1	1	0	0	0	0	d__Bacteria;k__norank_d__Bacteria;p__Firmicutes;c__Clostridia;o__Oscillospirales;f__Ruminococcaceae;g__unclassified_f__Ruminococcaceae;s__unclassified_f__Ruminococcaceae
OTU498	0	0	0	1	0	1	1	0	1	0	1	1	1	1	1	1	0	1	1	1	1	d__Bacteria;k__norank_d__Bacteria;p__Bacteroidota;c__Bacteroidia;o__Bacteroidales;f__Bacteroidaceae;g__Bacteroides;s__Bacteroides_nordii
OTU767	0	0	0	0	1	1	1	1	1	0	0	0	0	1	1	1	1	1	1	1	0	d__Bacteria;k__norank_d__Bacteria;p__Firmicutes;c__Clostridia;o__Lachnospirales;f__Lachnospiraceae;g__Eubacterium_oxidoreducens_group;s__unclassified_g__Eubacterium_oxidoreducens_group
OTU838	1	1	1	1	1	1	1	0	1	0	0	0	0	1	1	0	1	0	0	0	0	d__Bacteria;k__norank_d__Bacteria;p__Bacteroidota;c__Bacteroidia;o__Bacteroidales;f__Marinifilaceae;g__Butyricimonas;s__uncultured_bacterium_g__Butyricimonas
OTU619	1	0	1	1	0	0	0	0	0	0	0	0	0	0	1	1	0	0	0	0	0	d__Bacteria;k__norank_d__Bacteria;p__Firmicutes;c__Clostridia;o__Lachnospirales;f__Lachnospiraceae;g__norank_f__Lachnospiraceae;s__uncultured_bacterium_g__norank_f__Lachnospiraceae
OTU298	0	0	0	0	0	0	0	1	1	0	0	0	0	0	0	0	0	0	0	0	0	d__Bacteria;k__norank_d__Bacteria;p__Bacteroidota;c__Bacteroidia;o__Bacteroidales;f__Rikenellaceae;g__Alistipes;s__unclassified_g__Alistipes
OTU182	1	1	0	1	1	1	0	1	0	0	0	0	0	1	1	1	1	0	1	1	0	d__Bacteria;k__norank_d__Bacteria;p__Firmicutes;c__Clostridia;o__Christensenellales;f__Christensenellaceae;g__Christensenellaceae_R-7_group;s__unclassified_g__Christensenellaceae_R-7_group
OTU990	0	0	0	0	0	1	0	0	0	0	0	1	1	0	0	0	0	0	1	1	0	d__Bacteria;k__norank_d__Bacteria;p__Bacteroidota;c__Bacteroidia;o__Bacteroidales;f__Bacteroidaceae;g__Bacteroides;s__uncultured_bacterium_g__Bacteroides
OTU299	0	0	0	0	1	0	0	1	1	0	0	0	0	0	0	0	0	0	0	0	0	d__Bacteria;k__norank_d__Bacteria;p__Desulfobacterota;c__Desulfovibrionia;o__Desulfovibrionales;f__Desulfovibrionaceae;g__Desulfovibrio;s__uncultured_bacterium_g__Desulfovibrio
OTU942	0	1	1	1	1	1	0	0	1	0	1	1	0	1	1	1	1	1	0	1	0	d__Bacteria;k__norank_d__Bacteria;p__Firmicutes;c__Clostridia;o__norank_c__Clostridia;f__norank_o__norank_c__Clostridia;g__norank_f__norank_o__norank_c__Clostridia;s__uncultured_organism_g__norank_f__norank_o__norank_c__Clostridia
OTU389	0	1	1	0	1	0	0	1	1	0	0	0	0	0	1	1	0	0	0	0	0	d__Bacteria;k__norank_d__Bacteria;p__Elusimicrobiota;c__Elusimicrobia;o__Elusimicrobiales;f__Elusimicrobiaceae;g__Elusimicrobium;s__uncultured_bacterium_g__Elusimicrobium
OTU679	0	0	0	1	0	1	1	1	1	0	0	0	1	1	1	1	1	0	0	0	0	d__Bacteria;k__norank_d__Bacteria;p__Firmicutes;c__Clostridia;o__Christensenellales;f__Christensenellaceae;g__Christensenellaceae_R-7_group;s__human_gut_metagenome_g__Christensenellaceae_R-7_group
OTU217	1	1	1	1	1	1	1	1	1	0	0	0	0	1	1	1	1	0	0	0	0	d__Bacteria;k__norank_d__Bacteria;p__Firmicutes;c__Clostridia;o__Christensenellales;f__Christensenellaceae;g__Christensenellaceae_R-7_group;s__unclassified_g__Christensenellaceae_R-7_group
OTU351	0	1	0	0	0	0	0	1	1	0	0	1	1	0	0	1	1	0	0	0	0	d__Bacteria;k__norank_d__Bacteria;p__Firmicutes;c__Clostridia;o__Oscillospirales;f__Oscillospiraceae;g__norank_f__Oscillospiraceae;s__uncultured_bacterium_g__norank_f__Oscillospiraceae
OTU789	0	0	0	0	1	1	0	0	0	0	0	1	0	1	0	0	0	0	1	0	0	d__Bacteria;k__norank_d__Bacteria;p__Firmicutes;c__Clostridia;o__Lachnospirales;f__Lachnospiraceae;g__Lachnospiraceae_ND3007_group;s__uncultured_bacterium_g__Lachnospiraceae_ND3007_group
OTU408	1	1	1	1	1	1	1	1	1	1	1	1	1	1	1	1	1	1	1	1	0	d__Bacteria;k__norank_d__Bacteria;p__Firmicutes;c__Clostridia;o__Monoglobales;f__Monoglobaceae;g__Monoglobus;s__uncultured_organism_g__Monoglobus
OTU987	1	1	0	1	1	1	1	1	1	1	1	1	1	1	0	1	1	1	1	1	1	d__Bacteria;k__norank_d__Bacteria;p__Firmicutes;c__Clostridia;o__Lachnospirales;f__Lachnospiraceae;g__Blautia;s__unclassified_g__Blautia
OTU981	0	0	0	0	0	0	0	0	0	0	0	0	1	0	0	0	0	0	0	0	0	d__Bacteria;k__norank_d__Bacteria;p__Cyanobacteria;c__Vampirivibrionia;o__Gastranaerophilales;f__norank_o__Gastranaerophilales;g__norank_f__norank_o__Gastranaerophilales;s__uncultured_bacterium_g__norank_f__norank_o__Gastranaerophilales
OTU343	1	1	1	0	1	1	1	1	1	0	0	0	0	1	1	1	1	0	0	0	0	d__Bacteria;k__norank_d__Bacteria;p__Firmicutes;c__Clostridia;o__Oscillospirales;f__Ruminococcaceae;g__unclassified_f__Ruminococcaceae;s__unclassified_f__Ruminococcaceae
OTU225	0	1	1	0	1	1	1	1	1	0	1	0	1	1	1	1	1	1	1	1	0	d__Bacteria;k__norank_d__Bacteria;p__Firmicutes;c__Clostridia;o__Oscillospirales;f__Ruminococcaceae;g__Ruminococcus;s__unclassified_g__Ruminococcus
OTU37	0	1	0	0	0	0	0	0	0	0	0	0	0	0	0	0	0	0	0	0	0	d__Bacteria;k__norank_d__Bacteria;p__Firmicutes;c__Clostridia;o__Oscillospirales;f__Ruminococcaceae;g__norank_f__Ruminococcaceae;s__Ruminococcus_sp._YE281
OTU892	1	1	1	1	1	1	1	1	1	1	1	1	1	1	1	1	1	1	1	1	1	d__Bacteria;k__norank_d__Bacteria;p__Actinobacteriota;c__Coriobacteriia;o__Coriobacteriales;f__Eggerthellaceae;g__unclassified_f__Eggerthellaceae;s__unclassified_f__Eggerthellaceae
OTU353	0	1	1	1	1	1	1	1	1	0	0	0	0	0	1	1	1	0	0	0	0	d__Bacteria;k__norank_d__Bacteria;p__Firmicutes;c__Clostridia;o__Christensenellales;f__Christensenellaceae;g__Christensenellaceae_R-7_group;s__unclassified_g__Christensenellaceae_R-7_group
OTU170	0	0	0	1	0	0	0	0	0	0	0	0	0	0	0	0	0	0	0	0	0	d__Bacteria;k__norank_d__Bacteria;p__Firmicutes;c__Clostridia;o__Oscillospirales;f__Ruminococcaceae;g__UBA1819;s__unclassified_g__UBA1819
OTU783	0	0	0	0	0	0	0	0	0	0	0	1	0	0	0	0	1	0	0	0	0	d__Bacteria;k__norank_d__Bacteria;p__Proteobacteria;c__Alphaproteobacteria;o__Rhizobiales;f__Rhizobiaceae;g__Allorhizobium-Neorhizobium-Pararhizobium-Rhizobium;s__Agrobacterium_larrymoorei
OTU119	1	1	1	1	0	0	0	0	0	0	0	0	0	0	0	0	0	0	0	0	0	d__Bacteria;k__norank_d__Bacteria;p__Firmicutes;c__Clostridia;o__unclassified_c__Clostridia;f__unclassified_c__Clostridia;g__unclassified_c__Clostridia;s__unclassified_c__Clostridia
OTU856	0	1	1	1	0	0	0	0	0	0	0	0	0	0	0	0	0	0	0	0	0	d__Bacteria;k__norank_d__Bacteria;p__Firmicutes;c__Clostridia;o__Clostridia_vadinBB60_group;f__norank_o__Clostridia_vadinBB60_group;g__norank_f__norank_o__Clostridia_vadinBB60_group;s__unclassified_g__norank_f__norank_o__Clostridia_vadinBB60_group
OTU275	0	0	0	1	0	1	1	1	1	1	1	1	1	0	0	0	1	1	1	1	1	d__Bacteria;k__norank_d__Bacteria;p__Firmicutes;c__Clostridia;o__Oscillospirales;f__Oscillospiraceae;g__UCG-005;s__unclassified_g__UCG-005
OTU689	1	1	1	1	0	1	1	1	0	1	1	0	1	1	1	1	1	0	1	0	0	d__Bacteria;k__norank_d__Bacteria;p__Firmicutes;c__Clostridia;o__Clostridia_UCG-014;f__norank_o__Clostridia_UCG-014;g__norank_f__norank_o__Clostridia_UCG-014;s__uncultured_bacterium_g__norank_f__norank_o__Clostridia_UCG-014
OTU507	0	0	1	0	1	0	0	1	0	0	0	0	0	0	1	1	0	0	0	0	0	d__Bacteria;k__norank_d__Bacteria;p__Firmicutes;c__Clostridia;o__Lachnospirales;f__Lachnospiraceae;g__norank_f__Lachnospiraceae;s__uncultured_bacterium_g__norank_f__Lachnospiraceae
OTU504	1	1	1	1	0	0	0	0	1	0	0	0	0	0	1	0	1	0	0	0	0	d__Bacteria;k__norank_d__Bacteria;p__Firmicutes;c__Clostridia;o__Lachnospirales;f__Lachnospiraceae;g__norank_f__Lachnospiraceae;s__uncultured_bacterium_g__norank_f__Lachnospiraceae
OTU177	1	1	1	1	1	1	1	1	1	0	0	0	0	1	1	1	1	0	0	0	0	d__Bacteria;k__norank_d__Bacteria;p__Firmicutes;c__Clostridia;o__Oscillospirales;f__Ruminococcaceae;g__Harryflintia;s__uncultured_bacterium_g__Harryflintia
OTU555	1	1	1	1	0	0	0	0	0	0	1	1	1	0	1	1	1	0	0	1	0	d__Bacteria;k__norank_d__Bacteria;p__Patescibacteria;c__Saccharimonadia;o__Saccharimonadales;f__Saccharimonadaceae;g__Candidatus_Saccharimonas;s__uncultured_bacterium_g__Candidatus_Saccharimonas
OTU952	1	1	1	1	1	1	1	1	1	1	0	1	1	1	1	1	1	1	0	0	1	d__Bacteria;k__norank_d__Bacteria;p__Firmicutes;c__Clostridia;o__Lachnospirales;f__Lachnospiraceae;g__unclassified_f__Lachnospiraceae;s__unclassified_f__Lachnospiraceae
OTU262	1	1	1	1	1	1	1	1	1	1	1	1	1	1	1	1	1	1	1	1	1	d__Bacteria;k__norank_d__Bacteria;p__Firmicutes;c__Clostridia;o__Oscillospirales;f__Oscillospiraceae;g__UCG-005;s__uncultured_bacterium_g__UCG-005
OTU837	1	0	1	1	1	0	0	1	1	0	0	1	1	1	1	1	0	0	1	0	0	d__Bacteria;k__norank_d__Bacteria;p__Firmicutes;c__Clostridia;o__Oscillospirales;f__Oscillospiraceae;g__norank_f__Oscillospiraceae;s__unclassified_g__norank_f__Oscillospiraceae
OTU402	0	0	0	0	1	1	1	1	1	1	0	1	0	1	0	1	0	1	1	0	1	d__Bacteria;k__norank_d__Bacteria;p__Firmicutes;c__Clostridia;o__Lachnospirales;f__Lachnospiraceae;g__Lachnospiraceae_NC2004_group;s__uncultured_bacterium_g__Lachnospiraceae_NC2004_group
OTU45	1	1	1	1	1	1	1	1	1	0	0	0	0	1	0	0	0	0	0	0	0	d__Bacteria;k__norank_d__Bacteria;p__Bacteroidota;c__Bacteroidia;o__Bacteroidales;f__Muribaculaceae;g__norank_f__Muribaculaceae;s__uncultured_bacterium_g__norank_f__Muribaculaceae
OTU757	1	1	1	1	1	1	1	1	1	0	1	1	1	1	1	1	1	1	0	0	1	d__Bacteria;k__norank_d__Bacteria;p__Firmicutes;c__Clostridia;o__Oscillospirales;f__Butyricicoccaceae;g__UCG-009;s__uncultured_bacterium_g__UCG-009
OTU40	1	1	1	1	1	1	1	1	1	0	0	0	0	0	1	1	1	0	0	0	0	d__Bacteria;k__norank_d__Bacteria;p__Bacteroidota;c__Bacteroidia;o__Bacteroidales;f__Muribaculaceae;g__norank_f__Muribaculaceae;s__uncultured_bacterium_g__norank_f__Muribaculaceae
OTU726	1	0	1	1	0	0	0	1	0	0	0	0	0	0	1	1	0	0	0	0	0	d__Bacteria;k__norank_d__Bacteria;p__Firmicutes;c__Clostridia;o__Lachnospirales;f__Lachnospiraceae;g__unclassified_f__Lachnospiraceae;s__unclassified_f__Lachnospiraceae
OTU350	0	0	0	0	1	1	0	0	1	0	0	0	0	0	0	0	0	0	0	0	0	d__Bacteria;k__norank_d__Bacteria;p__Firmicutes;c__Clostridia;o__Christensenellales;f__Christensenellaceae;g__Christensenellaceae_R-7_group;s__Clostridiales_bacterium_Marseille-P2846
OTU115	1	0	1	1	0	1	0	1	0	0	0	0	0	0	1	0	0	0	0	0	0	d__Bacteria;k__norank_d__Bacteria;p__Firmicutes;c__Clostridia;o__Christensenellales;f__Christensenellaceae;g__norank_f__Christensenellaceae;s__uncultured_bacterium_g__norank_f__Christensenellaceae
OTU268	0	0	0	0	0	0	0	0	0	0	0	0	0	0	0	0	0	0	0	1	1	d__Bacteria;k__norank_d__Bacteria;p__Actinobacteriota;c__Coriobacteriia;o__Coriobacteriales;f__Eggerthellaceae;g__Gordonibacter;s__Gordonibacter_pamelaeae
OTU520	1	1	1	1	0	0	1	0	1	0	0	0	0	1	1	1	1	0	0	0	0	d__Bacteria;k__norank_d__Bacteria;p__Actinobacteriota;c__Coriobacteriia;o__Coriobacteriales;f__Eggerthellaceae;g__Enterorhabdus;s__uncultured_bacterium_g__Enterorhabdus
OTU61	1	1	1	0	0	0	0	0	0	0	0	0	0	1	0	0	0	0	0	0	0	d__Bacteria;k__norank_d__Bacteria;p__Firmicutes;c__Clostridia;o__Oscillospirales;f__Ruminococcaceae;g__Ruminococcus;s__unclassified_g__Ruminococcus
OTU758	1	1	1	1	0	0	0	0	0	0	0	0	0	0	1	0	0	0	0	0	0	d__Bacteria;k__norank_d__Bacteria;p__Firmicutes;c__Clostridia;o__Lachnospirales;f__Lachnospiraceae;g__unclassified_f__Lachnospiraceae;s__unclassified_f__Lachnospiraceae
OTU537	1	0	1	0	0	0	0	0	0	0	0	0	0	0	1	1	1	0	0	0	0	d__Bacteria;k__norank_d__Bacteria;p__Firmicutes;c__Clostridia;o__Lachnospirales;f__Lachnospiraceae;g__norank_f__Lachnospiraceae;s__uncultured_bacterium_g__norank_f__Lachnospiraceae
OTU508	1	1	1	1	1	0	1	0	0	1	0	0	0	0	1	0	0	0	0	0	0	d__Bacteria;k__norank_d__Bacteria;p__Firmicutes;c__Clostridia;o__Peptostreptococcales-Tissierellales;f__Anaerovoracaceae;g__Eubacterium_nodatum_group;s__uncultured_bacterium_g__Eubacterium_nodatum_group
OTU25	1	1	1	1	0	0	0	0	0	0	0	0	0	0	0	0	0	0	0	0	0	d__Bacteria;k__norank_d__Bacteria;p__Firmicutes;c__Clostridia;o__Monoglobales;f__Monoglobaceae;g__Monoglobus;s__unclassified_g__Monoglobus
OTU57	0	1	1	0	1	0	0	1	1	0	1	1	0	1	1	1	1	1	0	0	0	d__Bacteria;k__norank_d__Bacteria;p__Firmicutes;c__Clostridia;o__Oscillospirales;f__UCG-010;g__norank_f__UCG-010;s__unclassified_g__norank_f__UCG-010
OTU683	1	1	0	1	1	1	1	1	1	0	0	0	1	1	1	1	1	0	1	0	0	d__Bacteria;k__norank_d__Bacteria;p__Firmicutes;c__Clostridia;o__Christensenellales;f__Christensenellaceae;g__Christensenellaceae_R-7_group;s__unclassified_g__Christensenellaceae_R-7_group
OTU191	1	0	0	1	0	0	0	0	0	0	0	0	0	0	0	0	1	0	0	0	0	d__Bacteria;k__norank_d__Bacteria;p__Firmicutes;c__Clostridia;o__Lachnospirales;f__Lachnospiraceae;g__Lachnospiraceae_NK4A136_group;s__Lachnospiraceae_bacterium_COE1
OTU743	0	0	0	0	0	0	0	1	0	0	0	0	0	0	0	0	0	0	0	0	0	d__Bacteria;k__norank_d__Bacteria;p__Firmicutes;c__Clostridia;o__Oscillospirales;f__Eubacterium_coprostanoligenes_group;g__norank_f__Eubacterium_coprostanoligenes_group;s__uncultured_bacterium_g__norank_f__Eubacterium_coprostanoligenes_group
OTU801	0	0	0	0	1	1	1	1	1	0	0	0	0	1	0	0	1	0	1	0	1	d__Bacteria;k__norank_d__Bacteria;p__Firmicutes;c__Clostridia;o__Lachnospirales;f__Lachnospiraceae;g__unclassified_f__Lachnospiraceae;s__unclassified_f__Lachnospiraceae
OTU271	1	1	1	1	1	1	1	1	1	1	1	0	1	1	1	1	1	1	1	0	1	d__Bacteria;k__norank_d__Bacteria;p__Actinobacteriota;c__Coriobacteriia;o__Coriobacteriales;f__Eggerthellaceae;g__Enterorhabdus;s__uncultured_bacterium_g__Enterorhabdus
OTU34	1	1	1	0	0	0	0	0	0	0	0	0	0	0	0	0	0	0	0	0	0	d__Bacteria;k__norank_d__Bacteria;p__Bacteroidota;c__Bacteroidia;o__Bacteroidales;f__Rikenellaceae;g__Rikenella;s__uncultured_bacterium_g__Rikenella
OTU869	1	0	0	0	0	1	1	1	0	0	0	0	0	1	1	0	1	0	0	0	0	d__Bacteria;k__norank_d__Bacteria;p__Bacteroidota;c__Bacteroidia;o__Bacteroidales;f__Muribaculaceae;g__norank_f__Muribaculaceae;s__uncultured_bacterium_g__norank_f__Muribaculaceae
OTU899	0	1	0	0	1	1	0	0	0	1	1	1	1	0	0	0	1	1	1	1	1	d__Bacteria;k__norank_d__Bacteria;p__Firmicutes;c__Clostridia;o__Lachnospirales;f__Lachnospiraceae;g__Frisingicoccus;s__unclassified_g__Frisingicoccus
OTU228	1	0	0	1	1	1	0	0	1	0	0	0	0	1	1	1	1	0	0	0	0	d__Bacteria;k__norank_d__Bacteria;p__Cyanobacteria;c__Vampirivibrionia;o__Gastranaerophilales;f__norank_o__Gastranaerophilales;g__norank_f__norank_o__Gastranaerophilales;s__uncultured_bacterium_g__norank_f__norank_o__Gastranaerophilales
OTU214	0	0	0	0	0	1	1	0	0	0	1	1	1	0	0	0	0	1	1	0	1	d__Bacteria;k__norank_d__Bacteria;p__Firmicutes;c__Clostridia;o__Oscillospirales;f__Butyricicoccaceae;g__unclassified_f__Butyricicoccaceae;s__unclassified_f__Butyricicoccaceae
OTU610	0	0	0	1	0	0	0	0	0	0	0	0	0	1	0	1	0	0	0	0	0	d__Bacteria;k__norank_d__Bacteria;p__Firmicutes;c__Clostridia;o__Lachnospirales;f__Lachnospiraceae;g__unclassified_f__Lachnospiraceae;s__unclassified_f__Lachnospiraceae
OTU570	1	1	1	1	1	1	1	1	1	0	0	0	0	1	1	1	1	0	0	0	0	d__Bacteria;k__norank_d__Bacteria;p__Bacteroidota;c__Bacteroidia;o__Bacteroidales;f__Muribaculaceae;g__norank_f__Muribaculaceae;s__uncultured_bacterium_g__norank_f__Muribaculaceae
OTU533	0	0	0	0	0	0	0	0	0	0	0	0	0	0	1	1	1	0	0	0	0	d__Bacteria;k__norank_d__Bacteria;p__Firmicutes;c__Bacilli;o__RF39;f__norank_o__RF39;g__norank_f__norank_o__RF39;s__uncultured_bacterium_g__norank_f__norank_o__RF39
OTU149	0	0	0	1	1	0	0	0	0	0	0	1	0	0	1	0	0	1	1	0	1	d__Bacteria;k__norank_d__Bacteria;p__Firmicutes;c__Clostridia;o__Oscillospirales;f__Butyricicoccaceae;g__UCG-009;s__uncultured_bacterium_g__UCG-009
OTU940	1	0	0	0	1	1	1	1	1	1	1	1	1	0	0	1	1	1	1	1	1	d__Bacteria;k__norank_d__Bacteria;p__Firmicutes;c__Clostridia;o__Lachnospirales;f__Lachnospiraceae;g__Blautia;s__unclassified_g__Blautia
OTU700	0	1	1	0	1	1	0	0	1	1	0	0	0	0	1	1	1	1	1	0	1	d__Bacteria;k__norank_d__Bacteria;p__Firmicutes;c__Clostridia;o__Oscillospirales;f__Ruminococcaceae;g__Candidatus_Soleaferrea;s__Ruminococcaceae_bacterium_GD6
OTU821	1	1	1	1	1	1	1	1	1	1	0	0	0	1	1	1	1	0	0	0	0	d__Bacteria;k__norank_d__Bacteria;p__Bacteroidota;c__Bacteroidia;o__Bacteroidales;f__Prevotellaceae;g__Prevotellaceae_UCG-001;s__uncultured_bacterium_g__Prevotellaceae_UCG-001
OTU807	0	0	1	1	0	0	0	0	0	0	0	0	0	1	0	0	1	0	0	0	0	d__Bacteria;k__norank_d__Bacteria;p__Firmicutes;c__Clostridia;o__Clostridia_UCG-014;f__norank_o__Clostridia_UCG-014;g__norank_f__norank_o__Clostridia_UCG-014;s__uncultured_bacterium_g__norank_f__norank_o__Clostridia_UCG-014
OTU395	0	0	0	0	0	0	0	1	0	1	0	1	0	1	1	1	0	1	1	1	0	d__Bacteria;k__norank_d__Bacteria;p__Actinobacteriota;c__Actinobacteria;o__Bifidobacteriales;f__Bifidobacteriaceae;g__Bifidobacterium;s__Bifidobacterium_mongoliense
OTU112	1	0	1	1	0	0	0	0	0	0	0	0	0	0	0	0	0	0	0	0	0	d__Bacteria;k__norank_d__Bacteria;p__Firmicutes;c__Clostridia;o__Lachnospirales;f__Lachnospiraceae;g__Lachnospiraceae_NK4A136_group;s__uncultured_bacterium_g__Lachnospiraceae_NK4A136_group
OTU622	1	1	1	1	1	1	1	1	1	0	0	1	1	1	1	1	1	0	1	0	0	d__Bacteria;k__norank_d__Bacteria;p__Firmicutes;c__Clostridia;o__Lachnospirales;f__Lachnospiraceae;g__norank_f__Lachnospiraceae;s__uncultured_bacterium_g__norank_f__Lachnospiraceae
OTU301	1	1	1	1	1	1	1	1	1	0	0	0	0	1	1	1	1	0	0	0	0	d__Bacteria;k__norank_d__Bacteria;p__Firmicutes;c__Clostridia;o__Peptostreptococcales-Tissierellales;f__Anaerovoracaceae;g__Family_XIII_AD3011_group;s__uncultured_bacterium_g__Family_XIII_AD3011_group
OTU108	1	0	1	0	0	0	0	0	0	0	0	0	0	0	0	0	0	0	0	0	0	d__Bacteria;k__norank_d__Bacteria;p__Firmicutes;c__Clostridia;o__Lachnospirales;f__Lachnospiraceae;g__unclassified_f__Lachnospiraceae;s__unclassified_f__Lachnospiraceae
OTU339	0	0	0	0	1	0	0	1	0	0	0	0	0	0	0	0	0	0	0	0	0	d__Bacteria;k__norank_d__Bacteria;p__Firmicutes;c__Clostridia;o__Lachnospirales;f__Lachnospiraceae;g__unclassified_f__Lachnospiraceae;s__unclassified_f__Lachnospiraceae
OTU551	1	1	1	1	1	0	1	1	1	0	0	0	0	1	1	1	1	0	0	0	0	d__Bacteria;k__norank_d__Bacteria;p__Bacteroidota;c__Bacteroidia;o__Bacteroidales;f__Muribaculaceae;g__norank_f__Muribaculaceae;s__uncultured_bacterium_g__norank_f__Muribaculaceae
OTU328	1	1	1	1	1	1	1	1	1	0	1	1	1	1	1	1	1	1	0	0	0	d__Bacteria;k__norank_d__Bacteria;p__Firmicutes;c__Clostridia;o__Lachnospirales;f__Lachnospiraceae;g__Lachnospiraceae_NK4A136_group;s__unclassified_g__Lachnospiraceae_NK4A136_group
OTU628	1	1	1	1	1	1	1	1	1	1	0	1	1	1	1	1	1	1	1	1	1	d__Bacteria;k__norank_d__Bacteria;p__Firmicutes;c__Clostridia;o__Oscillospirales;f__Oscillospiraceae;g__unclassified_f__Oscillospiraceae;s__unclassified_f__Oscillospiraceae
OTU745	1	1	1	1	0	0	0	0	0	0	0	0	0	1	1	0	1	0	0	0	0	d__Bacteria;k__norank_d__Bacteria;p__Firmicutes;c__Clostridia;o__Clostridia_UCG-014;f__norank_o__Clostridia_UCG-014;g__norank_f__norank_o__Clostridia_UCG-014;s__unclassified_g__norank_f__norank_o__Clostridia_UCG-014
OTU99	1	0	1	0	0	0	0	1	0	0	0	0	0	0	0	0	0	0	0	0	0	d__Bacteria;k__norank_d__Bacteria;p__Firmicutes;c__Clostridia;o__Christensenellales;f__Christensenellaceae;g__Christensenellaceae_R-7_group;s__unclassified_g__Christensenellaceae_R-7_group
OTU53	1	1	0	0	0	0	0	0	0	0	0	0	0	0	0	0	0	0	0	0	0	d__Bacteria;k__norank_d__Bacteria;p__Firmicutes;c__Clostridia;o__Lachnospirales;f__Lachnospiraceae;g__unclassified_f__Lachnospiraceae;s__unclassified_f__Lachnospiraceae
OTU457	1	1	1	1	0	0	0	0	0	0	0	0	0	0	1	1	0	0	0	0	0	d__Bacteria;k__norank_d__Bacteria;p__Firmicutes;c__Clostridia;o__Lachnospirales;f__Lachnospiraceae;g__unclassified_f__Lachnospiraceae;s__unclassified_f__Lachnospiraceae
OTU895	0	0	0	0	0	1	1	0	0	0	0	0	0	0	0	0	0	1	0	0	1	d__Bacteria;k__norank_d__Bacteria;p__Firmicutes;c__Clostridia;o__Peptostreptococcales-Tissierellales;f__Anaerovoracaceae;g__Eubacterium_brachy_group;s__uncultured_Eubacteriaceae_bacterium_g__Eubacterium_brachy_group
OTU937	1	0	0	0	1	1	1	1	1	1	1	1	1	0	0	0	1	1	1	1	1	d__Bacteria;k__norank_d__Bacteria;p__Firmicutes;c__Clostridia;o__Eubacteriales;f__Eubacteriaceae;g__Eubacterium;s__Eubacterium_limosum
OTU55	1	1	1	1	1	1	1	1	1	0	1	1	1	1	1	1	1	1	0	0	1	d__Bacteria;k__norank_d__Bacteria;p__Firmicutes;c__Clostridia;o__Lachnospirales;f__Lachnospiraceae;g__unclassified_f__Lachnospiraceae;s__unclassified_f__Lachnospiraceae
OTU582	1	1	1	1	1	1	1	1	1	0	1	1	1	1	1	1	1	0	0	0	0	d__Bacteria;k__norank_d__Bacteria;p__Bacteroidota;c__Bacteroidia;o__Bacteroidales;f__Muribaculaceae;g__norank_f__Muribaculaceae;s__uncultured_bacterium_g__norank_f__Muribaculaceae
OTU126	1	1	1	0	1	1	0	1	0	0	0	0	0	0	0	1	1	0	0	0	0	d__Bacteria;k__norank_d__Bacteria;p__Firmicutes;c__Clostridia;o__Oscillospirales;f__Ruminococcaceae;g__UBA1819;s__uncultured_bacterium_g__UBA1819
OTU432	0	0	0	0	0	1	1	0	1	1	1	1	0	1	0	1	1	1	1	0	1	d__Bacteria;k__norank_d__Bacteria;p__Firmicutes;c__Clostridia;o__Oscillospirales;f__Eubacterium_coprostanoligenes_group;g__norank_f__Eubacterium_coprostanoligenes_group;s__unclassified_g__norank_f__Eubacterium_coprostanoligenes_group
OTU640	1	1	1	1	0	0	0	0	0	0	0	0	0	0	1	0	1	0	0	0	0	d__Bacteria;k__norank_d__Bacteria;p__Firmicutes;c__Bacilli;o__RF39;f__norank_o__RF39;g__norank_f__norank_o__RF39;s__uncultured_rumen_bacterium_g__norank_f__norank_o__RF39
OTU528	1	1	1	1	1	0	0	1	1	0	0	0	0	1	1	1	1	0	0	0	0	d__Bacteria;k__norank_d__Bacteria;p__Firmicutes;c__Clostridia;o__Peptostreptococcales-Tissierellales;f__Anaerovoracaceae;g__Anaerovorax;s__uncultured_bacterium_g__Anaerovorax
OTU24	0	1	0	0	0	0	0	0	0	0	0	0	0	0	1	0	0	0	0	0	0	d__Bacteria;k__norank_d__Bacteria;p__Firmicutes;c__Clostridia;o__Lachnospirales;f__Lachnospiraceae;g__unclassified_f__Lachnospiraceae;s__unclassified_f__Lachnospiraceae
OTU958	0	0	0	0	0	0	0	0	0	0	0	0	0	0	1	0	0	0	0	0	0	d__Bacteria;k__norank_d__Bacteria;p__Firmicutes;c__Clostridia;o__Oscillospirales;f__norank_o__Oscillospirales;g__Hydrogenoanaerobacterium;s__uncultured_bacterium_g__Hydrogenoanaerobacterium
OTU22	1	0	0	1	0	0	0	0	0	0	0	0	0	0	0	0	0	0	0	0	0	d__Bacteria;k__norank_d__Bacteria;p__Firmicutes;c__Clostridia;o__Lachnospirales;f__Lachnospiraceae;g__unclassified_f__Lachnospiraceae;s__unclassified_f__Lachnospiraceae
OTU314	1	1	1	1	1	0	1	1	1	0	0	0	0	1	1	1	1	0	0	0	0	d__Bacteria;k__norank_d__Bacteria;p__Firmicutes;c__Clostridia;o__Lachnospirales;f__Lachnospiraceae;g__Lachnospiraceae_UCG-006;s__uncultured_bacterium_g__Lachnospiraceae_UCG-006
OTU996	0	0	0	0	1	0	1	1	1	1	1	1	1	0	0	0	0	1	1	1	1	d__Bacteria;k__norank_d__Bacteria;p__Firmicutes;c__Bacilli;o__Erysipelotrichales;f__Erysipelotrichaceae;g__Clostridium_innocuum_group;s__uncultured_bacterium_g__Clostridium_innocuum_group
OTU135	0	0	1	0	0	0	0	0	0	0	0	0	0	0	0	0	0	0	0	0	0	d__Bacteria;k__norank_d__Bacteria;p__unclassified_k__norank_d__Bacteria;c__unclassified_k__norank_d__Bacteria;o__unclassified_k__norank_d__Bacteria;f__unclassified_k__norank_d__Bacteria;g__unclassified_k__norank_d__Bacteria;s__unclassified_k__norank_d__Bacteria
OTU816	0	0	1	1	1	1	1	1	1	0	1	0	0	1	1	1	1	0	0	0	1	d__Bacteria;k__norank_d__Bacteria;p__Firmicutes;c__Clostridia;o__Oscillospirales;f__Ruminococcaceae;g__Anaerotruncus;s__uncultured_bacterium_g__Anaerotruncus
OTU941	0	0	1	1	0	0	0	0	0	0	0	0	0	0	1	1	1	0	0	0	0	d__Bacteria;k__norank_d__Bacteria;p__Firmicutes;c__Clostridia;o__Lachnospirales;f__Lachnospiraceae;g__Roseburia;s__uncultured_bacterium_g__Roseburia
OTU804	1	1	1	1	0	0	0	0	0	0	1	0	1	1	1	1	1	0	0	0	0	d__Bacteria;k__norank_d__Bacteria;p__Firmicutes;c__Clostridia;o__Clostridia_UCG-014;f__norank_o__Clostridia_UCG-014;g__norank_f__norank_o__Clostridia_UCG-014;s__uncultured_rumen_bacterium_g__norank_f__norank_o__Clostridia_UCG-014
OTU566	1	0	0	1	0	0	0	1	0	0	0	0	0	0	0	1	0	0	0	0	0	d__Bacteria;k__norank_d__Bacteria;p__Firmicutes;c__Clostridia;o__Lachnospirales;f__Lachnospiraceae;g__norank_f__Lachnospiraceae;s__unclassified_g__norank_f__Lachnospiraceae
OTU629	1	0	1	1	1	1	1	1	1	0	0	0	1	0	1	1	1	0	0	0	0	d__Bacteria;k__norank_d__Bacteria;p__Firmicutes;c__Clostridia;o__Lachnospirales;f__Lachnospiraceae;g__norank_f__Lachnospiraceae;s__uncultured_bacterium_g__norank_f__Lachnospiraceae
OTU113	0	0	1	0	1	0	0	0	0	0	0	0	0	0	0	0	0	0	0	0	0	d__Bacteria;k__norank_d__Bacteria;p__Bacteroidota;c__Bacteroidia;o__Bacteroidales;f__Prevotellaceae;g__Prevotella;s__uncultured_bacterium_g__Prevotella
OTU110	1	1	1	1	1	1	1	1	1	0	0	0	1	1	1	1	1	0	0	0	0	d__Bacteria;k__norank_d__Bacteria;p__Firmicutes;c__Clostridia;o__Oscillospirales;f__Oscillospiraceae;g__norank_f__Oscillospiraceae;s__uncultured_bacterium_g__norank_f__Oscillospiraceae
OTU121	1	1	1	0	0	0	0	1	0	0	0	0	0	1	1	1	0	0	0	0	0	d__Bacteria;k__norank_d__Bacteria;p__Bacteroidota;c__Bacteroidia;o__Bacteroidales;f__Muribaculaceae;g__norank_f__Muribaculaceae;s__uncultured_bacterium_g__norank_f__Muribaculaceae
OTU502	0	1	0	0	0	0	0	0	0	0	0	0	0	0	1	0	0	0	0	0	0	d__Bacteria;k__norank_d__Bacteria;p__Firmicutes;c__Clostridia;o__Lachnospirales;f__Lachnospiraceae;g__unclassified_f__Lachnospiraceae;s__unclassified_f__Lachnospiraceae
OTU280	0	1	0	0	1	1	1	1	1	0	0	0	0	0	0	0	0	0	0	0	0	d__Bacteria;k__norank_d__Bacteria;p__Firmicutes;c__Clostridia;o__Lachnospirales;f__Lachnospiraceae;g__Eubacterium_hallii_group;s__uncultured_bacterium_g__Eubacterium_hallii_group
OTU393	1	1	1	1	1	1	1	1	1	1	1	1	1	1	1	1	1	1	1	1	1	d__Bacteria;k__norank_d__Bacteria;p__Bacteroidota;c__Bacteroidia;o__Bacteroidales;f__Muribaculaceae;g__norank_f__Muribaculaceae;s__unclassified_g__norank_f__Muribaculaceae
OTU638	0	0	1	0	0	0	1	0	1	0	0	0	0	0	0	1	1	0	0	0	0	d__Bacteria;k__norank_d__Bacteria;p__Firmicutes;c__Clostridia;o__Oscillospirales;f__unclassified_o__Oscillospirales;g__unclassified_o__Oscillospirales;s__unclassified_o__Oscillospirales
OTU97	0	1	1	0	1	1	0	0	0	0	0	0	0	0	0	0	0	0	1	0	0	d__Bacteria;k__norank_d__Bacteria;p__Actinobacteriota;c__Actinobacteria;o__Bifidobacteriales;f__Bifidobacteriaceae;g__Bifidobacterium;s__Bifidobacterium_pseudocatenulatum_DSM_20438__JCM_1200__LMG_10505
OTU994	0	0	0	0	0	0	1	0	1	0	0	1	0	0	0	0	0	0	0	0	0	d__Bacteria;k__norank_d__Bacteria;p__Firmicutes;c__unclassified_p__Firmicutes;o__unclassified_p__Firmicutes;f__unclassified_p__Firmicutes;g__unclassified_p__Firmicutes;s__unclassified_p__Firmicutes
OTU685	0	0	0	1	1	0	1	1	1	1	0	1	1	1	1	1	1	1	0	0	0	d__Bacteria;k__norank_d__Bacteria;p__Firmicutes;c__Clostridia;o__Lachnospirales;f__Defluviitaleaceae;g__Defluviitaleaceae_UCG-011;s__unclassified_g__Defluviitaleaceae_UCG-011
OTU471	1	0	1	1	1	0	0	1	1	0	0	0	0	0	1	1	0	0	0	0	0	d__Bacteria;k__norank_d__Bacteria;p__Firmicutes;c__Clostridia;o__unclassified_c__Clostridia;f__unclassified_c__Clostridia;g__unclassified_c__Clostridia;s__unclassified_c__Clostridia
OTU472	0	0	0	0	0	1	0	0	0	0	0	0	0	1	0	0	0	0	0	0	0	d__Bacteria;k__norank_d__Bacteria;p__Firmicutes;c__Clostridia;o__unclassified_c__Clostridia;f__unclassified_c__Clostridia;g__unclassified_c__Clostridia;s__unclassified_c__Clostridia
OTU173	1	0	0	1	0	0	0	0	0	0	0	0	1	0	0	0	0	0	0	0	0	d__Bacteria;k__norank_d__Bacteria;p__Bacteroidota;c__Bacteroidia;o__Bacteroidales;f__Bacteroidaceae;g__Bacteroides;s__Bacteroides_coprocola_DSM_17136
OTU348	1	1	1	1	1	1	1	1	1	1	1	1	1	1	1	1	1	1	1	1	1	d__Bacteria;k__norank_d__Bacteria;p__Firmicutes;c__Clostridia;o__Oscillospirales;f__Oscillospiraceae;g__unclassified_f__Oscillospiraceae;s__unclassified_f__Oscillospiraceae
OTU852	0	0	0	0	0	0	0	0	0	0	0	0	0	0	0	1	0	0	0	0	0	d__Bacteria;k__norank_d__Bacteria;p__Firmicutes;c__Bacilli;o__RF39;f__norank_o__RF39;g__norank_f__norank_o__RF39;s__unclassified_g__norank_f__norank_o__RF39
OTU116	1	0	1	1	0	0	0	0	0	0	0	0	0	0	1	0	0	0	0	0	0	d__Bacteria;k__norank_d__Bacteria;p__Firmicutes;c__Bacilli;o__RF39;f__norank_o__RF39;g__norank_f__norank_o__RF39;s__uncultured_Firmicutes_bacterium_g__norank_f__norank_o__RF39
OTU737	1	1	1	1	1	0	0	0	1	0	0	0	0	1	0	1	0	0	0	0	0	d__Bacteria;k__norank_d__Bacteria;p__unclassified_k__norank_d__Bacteria;c__unclassified_k__norank_d__Bacteria;o__unclassified_k__norank_d__Bacteria;f__unclassified_k__norank_d__Bacteria;g__unclassified_k__norank_d__Bacteria;s__unclassified_k__norank_d__Bacteria
OTU72	0	1	1	0	1	0	0	0	0	0	0	0	0	0	0	1	0	0	0	0	0	d__Bacteria;k__norank_d__Bacteria;p__Firmicutes;c__Clostridia;o__Oscillospirales;f__Ruminococcaceae;g__norank_f__Ruminococcaceae;s__unclassified_g__norank_f__Ruminococcaceae
OTU288	1	0	1	0	1	1	0	1	1	0	0	0	0	0	1	0	1	0	0	0	0	d__Bacteria;k__norank_d__Bacteria;p__Firmicutes;c__Clostridia;o__Oscillospirales;f__Ruminococcaceae;g__Harryflintia;s__uncultured_bacterium_g__Harryflintia
OTU655	0	0	0	0	1	1	1	1	1	0	1	0	0	1	1	1	1	0	0	0	0	d__Bacteria;k__norank_d__Bacteria;p__Firmicutes;c__Bacilli;o__Erysipelotrichales;f__Erysipelotrichaceae;g__Allobaculum;s__unclassified_g__Allobaculum
OTU703	1	1	1	1	1	0	1	1	0	0	0	0	0	0	1	1	1	0	0	0	0	d__Bacteria;k__norank_d__Bacteria;p__Firmicutes;c__Clostridia;o__Lachnospirales;f__Lachnospiraceae;g__GCA-900066575;s__uncultured_bacterium_g__GCA-900066575
OTU682	1	1	1	1	1	1	1	1	1	1	1	1	0	1	1	1	1	1	1	1	1	d__Bacteria;k__norank_d__Bacteria;p__Firmicutes;c__Clostridia;o__Oscillospirales;f__Butyricicoccaceae;g__UCG-009;s__uncultured_bacterium_g__UCG-009
OTU659	1	1	1	1	1	1	0	1	1	0	0	0	0	1	1	1	1	0	0	0	0	d__Bacteria;k__norank_d__Bacteria;p__Bacteroidota;c__Bacteroidia;o__Bacteroidales;f__Marinifilaceae;g__Butyricimonas;s__uncultured_bacterium_g__Butyricimonas
OTU909	1	0	1	1	1	1	1	1	1	1	1	1	1	1	1	1	1	1	1	1	1	d__Bacteria;k__norank_d__Bacteria;p__Firmicutes;c__Bacilli;o__Lactobacillales;f__Enterococcaceae;g__Enterococcus;s__Enterococcus_faecium_g__Enterococcus
OTU248	0	1	0	0	1	1	1	1	1	0	1	1	1	1	1	0	1	1	1	1	1	d__Bacteria;k__norank_d__Bacteria;p__Firmicutes;c__Clostridia;o__Lachnospirales;f__Lachnospiraceae;g__norank_f__Lachnospiraceae;s__unclassified_g__norank_f__Lachnospiraceae
OTU430	1	1	1	1	1	1	1	1	1	1	1	1	1	1	1	1	1	1	1	1	1	d__Bacteria;k__norank_d__Bacteria;p__Firmicutes;c__Clostridia;o__Oscillospirales;f__Oscillospiraceae;g__UCG-005;s__uncultured_bacterium_g__UCG-005
OTU523	1	0	1	0	0	0	0	0	0	0	0	0	0	0	1	0	0	0	0	0	0	d__Bacteria;k__norank_d__Bacteria;p__Firmicutes;c__Bacilli;o__Erysipelotrichales;f__Erysipelotrichaceae;g__norank_f__Erysipelotrichaceae;s__unclassified_g__norank_f__Erysipelotrichaceae
OTU237	1	1	1	1	1	1	1	1	1	0	0	0	0	1	1	1	1	0	0	0	0	d__Bacteria;k__norank_d__Bacteria;p__Firmicutes;c__Clostridia;o__Oscillospirales;f__Ruminococcaceae;g__norank_f__Ruminococcaceae;s__Acutalibacter_muris
OTU307	0	1	0	0	1	0	0	0	0	1	0	0	1	0	0	0	0	0	0	0	0	d__Bacteria;k__norank_d__Bacteria;p__Firmicutes;c__Bacilli;o__Lactobacillales;f__Lactobacillaceae;g__Lactobacillus;s__unclassified_g__Lactobacillus
OTU7	1	0	1	1	0	0	0	0	0	0	0	0	1	1	1	0	0	0	0	0	0	d__Bacteria;k__norank_d__Bacteria;p__Firmicutes;c__Clostridia;o__Clostridia_vadinBB60_group;f__norank_o__Clostridia_vadinBB60_group;g__norank_f__norank_o__Clostridia_vadinBB60_group;s__unclassified_g__norank_f__norank_o__Clostridia_vadinBB60_group
OTU793	0	0	0	0	1	1	1	1	1	0	0	0	0	0	0	0	0	0	0	0	0	d__Bacteria;k__norank_d__Bacteria;p__Firmicutes;c__Bacilli;o__Erysipelotrichales;f__Erysipelotrichaceae;g__Faecalitalea;s__uncultured_bacterium_g__Faecalitalea
OTU194	1	0	0	1	0	0	0	0	0	0	0	0	0	0	0	0	0	0	0	0	0	d__Bacteria;k__norank_d__Bacteria;p__Bacteroidota;c__Bacteroidia;o__Bacteroidales;f__Muribaculaceae;g__norank_f__Muribaculaceae;s__uncultured_bacterium_g__norank_f__Muribaculaceae
OTU138	1	0	1	0	0	0	0	0	0	0	0	0	0	0	0	0	0	0	0	0	0	d__Bacteria;k__norank_d__Bacteria;p__Firmicutes;c__Clostridia;o__Lachnospirales;f__Lachnospiraceae;g__A2;s__uncultured_bacterium_g__A2
OTU201	1	1	0	1	0	0	0	0	0	0	0	0	0	0	1	1	0	0	0	0	0	d__Bacteria;k__norank_d__Bacteria;p__Actinobacteriota;c__Coriobacteriia;o__Coriobacteriales;f__Eggerthellaceae;g__unclassified_f__Eggerthellaceae;s__unclassified_f__Eggerthellaceae
OTU615	1	1	1	1	1	1	1	1	1	0	1	1	1	1	1	1	1	1	1	1	1	d__Bacteria;k__norank_d__Bacteria;p__Firmicutes;c__Clostridia;o__Oscillospirales;f__Oscillospiraceae;g__Papillibacter;s__uncultured_bacterium_g__Papillibacter
OTU559	1	1	1	1	1	0	0	1	0	0	0	0	0	0	0	1	1	0	0	0	0	d__Bacteria;k__norank_d__Bacteria;p__Firmicutes;c__Clostridia;o__Oscillospirales;f__Oscillospiraceae;g__Oscillibacter;s__unclassified_g__Oscillibacter
OTU763	0	0	0	0	0	0	0	0	0	0	0	1	0	0	0	1	0	0	0	0	0	d__Bacteria;k__norank_d__Bacteria;p__Firmicutes;c__Clostridia;o__Oscillospirales;f__Ruminococcaceae;g__Ruminococcus;s__unclassified_g__Ruminococcus
OTU179	1	1	1	1	1	1	1	1	1	1	1	1	1	1	1	1	1	1	1	1	1	d__Bacteria;k__norank_d__Bacteria;p__Firmicutes;c__Clostridia;o__Lachnospirales;f__Lachnospiraceae;g__GCA-900066575;s__uncultured_bacterium_g__GCA-900066575
OTU362	1	1	1	1	1	1	1	1	1	0	0	0	0	0	1	1	1	0	0	0	0	d__Bacteria;k__norank_d__Bacteria;p__Bacteroidota;c__Bacteroidia;o__Bacteroidales;f__Bacteroidaceae;g__Bacteroides;s__Bacteroides_sartorii
OTU227	1	1	1	1	1	1	1	1	1	1	1	1	1	1	1	1	1	1	1	1	1	d__Bacteria;k__norank_d__Bacteria;p__Firmicutes;c__Clostridia;o__Lachnospirales;f__Lachnospiraceae;g__Roseburia;s__unclassified_g__Roseburia
OTU865	0	1	0	1	1	1	1	0	1	0	1	1	0	1	1	1	1	1	0	0	1	d__Bacteria;k__norank_d__Bacteria;p__Firmicutes;c__Clostridia;o__Oscillospirales;f__Oscillospiraceae;g__UCG-005;s__uncultured_Clostridiales_bacterium_g__UCG-005
OTU914	1	1	1	1	0	0	1	1	0	1	1	0	0	0	1	1	1	1	1	1	1	d__Bacteria;k__norank_d__Bacteria;p__Firmicutes;c__Clostridia;o__Oscillospirales;f__Ruminococcaceae;g__Ruminococcus;s__Ruminococcus_sp._N15.MGS-57_g__Ruminococcus
OTU795	0	0	0	0	1	1	1	1	1	0	0	0	0	1	1	0	1	0	0	0	0	d__Bacteria;k__norank_d__Bacteria;p__Firmicutes;c__Clostridia;o__Lachnospirales;f__Defluviitaleaceae;g__Defluviitaleaceae_UCG-011;s__uncultured_bacterium_g__Defluviitaleaceae_UCG-011
OTU587	1	1	1	1	1	0	1	1	1	0	1	1	1	1	1	1	1	1	1	1	0	d__Bacteria;k__norank_d__Bacteria;p__Firmicutes;c__Clostridia;o__Lachnospirales;f__Lachnospiraceae;g__Lachnospiraceae_NK4A136_group;s__unclassified_g__Lachnospiraceae_NK4A136_group
OTU460	1	1	1	1	1	1	1	1	1	1	0	0	0	1	1	1	1	0	0	0	0	d__Bacteria;k__norank_d__Bacteria;p__Bacteroidota;c__Bacteroidia;o__Bacteroidales;f__Muribaculaceae;g__norank_f__Muribaculaceae;s__uncultured_bacterium_g__norank_f__Muribaculaceae
OTU93	1	1	1	1	0	0	0	0	0	0	0	0	0	0	0	0	0	0	0	0	0	d__Bacteria;k__norank_d__Bacteria;p__Firmicutes;c__Bacilli;o__RF39;f__norank_o__RF39;g__norank_f__norank_o__RF39;s__unclassified_g__norank_f__norank_o__RF39
OTU462	1	1	1	1	0	1	1	1	0	0	0	0	0	1	1	1	1	0	0	0	0	d__Bacteria;k__norank_d__Bacteria;p__Bacteroidota;c__Bacteroidia;o__Bacteroidales;f__Muribaculaceae;g__norank_f__Muribaculaceae;s__uncultured_bacterium_g__norank_f__Muribaculaceae
OTU347	0	0	1	0	1	1	1	1	1	0	0	0	0	1	1	1	1	0	1	1	0	d__Bacteria;k__norank_d__Bacteria;p__Firmicutes;c__Clostridia;o__Lachnospirales;f__Lachnospiraceae;g__unclassified_f__Lachnospiraceae;s__unclassified_f__Lachnospiraceae
OTU486	0	1	0	0	0	0	0	0	0	0	0	0	0	1	0	0	0	0	0	0	0	d__Bacteria;k__norank_d__Bacteria;p__Firmicutes;c__Bacilli;o__Erysipelotrichales;f__Erysipelatoclostridiaceae;g__Erysipelotrichaceae_UCG-003;s__uncultured_bacterium_g__Erysipelotrichaceae_UCG-003
OTU52	1	1	1	1	1	1	1	1	1	1	1	1	1	1	1	1	1	1	1	1	1	d__Bacteria;k__norank_d__Bacteria;p__Firmicutes;c__Clostridia;o__Lachnospirales;f__Lachnospiraceae;g__Eubacterium_xylanophilum_group;s__uncultured_bacterium_g__Eubacterium_xylanophilum_group
OTU688	1	1	0	0	1	0	1	1	1	0	0	0	0	0	0	1	1	0	0	0	0	d__Bacteria;k__norank_d__Bacteria;p__Firmicutes;c__Clostridia;o__Lachnospirales;f__Lachnospiraceae;g__Tyzzerella;s__unclassified_g__Tyzzerella
OTU645	1	1	1	1	1	1	1	1	1	1	1	1	1	1	1	1	1	1	1	1	1	d__Bacteria;k__norank_d__Bacteria;p__Firmicutes;c__Clostridia;o__Lachnospirales;f__Lachnospiraceae;g__Lachnospiraceae_NK4B4_group;s__uncultured_bacterium_g__Lachnospiraceae_NK4B4_group
OTU56	1	1	0	0	0	0	0	0	0	0	0	0	0	1	0	1	0	0	0	0	0	d__Bacteria;k__norank_d__Bacteria;p__Firmicutes;c__Clostridia;o__Lachnospirales;f__Lachnospiraceae;g__Eubacterium_xylanophilum_group;s__uncultured_bacterium_g__Eubacterium_xylanophilum_group
OTU26	1	1	1	1	0	0	0	0	0	0	0	0	0	0	0	0	0	0	0	0	0	d__Bacteria;k__norank_d__Bacteria;p__Firmicutes;c__Clostridia;o__Oscillospirales;f__Ruminococcaceae;g__Eubacterium_siraeum_group;s__uncultured_bacterium_g__Eubacterium_siraeum_group
OTU786	1	1	1	1	1	1	1	1	1	0	0	0	0	1	1	1	0	0	0	0	0	d__Bacteria;k__norank_d__Bacteria;p__Bacteroidota;c__Bacteroidia;o__Bacteroidales;f__Muribaculaceae;g__norank_f__Muribaculaceae;s__unclassified_g__norank_f__Muribaculaceae
OTU993	1	1	0	0	0	1	1	0	0	1	1	1	1	1	1	0	1	1	0	0	1	d__Bacteria;k__norank_d__Bacteria;p__Bacteroidota;c__Bacteroidia;o__Bacteroidales;f__Bacteroidaceae;g__Bacteroides;s__Bacteroides_sp._Marseille-P3166
OTU525	0	1	0	0	0	0	0	0	1	0	0	0	0	1	1	1	1	0	0	0	0	d__Bacteria;k__norank_d__Bacteria;p__Firmicutes;c__Clostridia;o__Clostridia_UCG-014;f__norank_o__Clostridia_UCG-014;g__norank_f__norank_o__Clostridia_UCG-014;s__gut_metagenome_g__norank_f__norank_o__Clostridia_UCG-014
OTU374	1	1	1	1	1	1	1	1	1	1	1	1	1	1	1	1	1	1	1	1	1	d__Bacteria;k__norank_d__Bacteria;p__Firmicutes;c__Clostridia;o__Oscillospirales;f__Oscillospiraceae;g__norank_f__Oscillospiraceae;s__unclassified_g__norank_f__Oscillospiraceae
OTU512	1	1	1	1	1	1	1	1	1	0	0	0	0	1	1	1	1	0	0	0	0	d__Bacteria;k__norank_d__Bacteria;p__Firmicutes;c__Clostridia;o__Peptostreptococcales-Tissierellales;f__Anaerovoracaceae;g__Eubacterium_brachy_group;s__uncultured_bacterium_g__Eubacterium_brachy_group
OTU739	0	1	1	1	1	1	1	1	1	1	1	1	1	1	1	1	1	1	1	1	0	d__Bacteria;k__norank_d__Bacteria;p__Firmicutes;c__Clostridia;o__Peptostreptococcales-Tissierellales;f__Peptostreptococcaceae;g__unclassified_f__Peptostreptococcaceae;s__unclassified_f__Peptostreptococcaceae
OTU375	1	1	1	1	1	1	1	1	1	0	0	0	0	1	1	1	1	0	0	0	0	d__Bacteria;k__norank_d__Bacteria;p__Firmicutes;c__Clostridia;o__Peptococcales;f__Peptococcaceae;g__norank_f__Peptococcaceae;s__unclassified_g__norank_f__Peptococcaceae
OTU817	0	0	0	0	1	0	0	0	0	0	0	0	0	1	0	1	1	0	0	0	0	d__Bacteria;k__norank_d__Bacteria;p__Firmicutes;c__Clostridia;o__Oscillospirales;f__UCG-010;g__norank_f__UCG-010;s__unclassified_g__norank_f__UCG-010
OTU735	1	1	0	0	0	0	0	0	0	0	0	0	0	0	1	0	0	0	0	0	0	d__Bacteria;k__norank_d__Bacteria;p__Firmicutes;c__Bacilli;o__RF39;f__norank_o__RF39;g__norank_f__norank_o__RF39;s__uncultured_bacterium_g__norank_f__norank_o__RF39
OTU656	0	0	0	0	0	0	0	0	0	0	0	0	0	0	1	1	1	0	0	0	0	d__Bacteria;k__norank_d__Bacteria;p__Firmicutes;c__Clostridia;o__Oscillospirales;f__Ruminococcaceae;g__unclassified_f__Ruminococcaceae;s__unclassified_f__Ruminococcaceae
OTU624	1	1	1	1	0	1	0	0	1	0	0	0	1	1	1	1	1	0	0	0	0	d__Bacteria;k__norank_d__Bacteria;p__Firmicutes;c__Clostridia;o__Lachnospirales;f__Lachnospiraceae;g__norank_f__Lachnospiraceae;s__uncultured_bacterium_g__norank_f__Lachnospiraceae
OTU67	0	1	1	0	0	0	0	0	0	0	0	0	0	1	0	0	1	0	0	0	0	d__Bacteria;k__norank_d__Bacteria;p__Firmicutes;c__Clostridia;o__Clostridia_UCG-014;f__norank_o__Clostridia_UCG-014;g__norank_f__norank_o__Clostridia_UCG-014;s__uncultured_bacterium_g__norank_f__norank_o__Clostridia_UCG-014
OTU710	1	1	1	1	1	0	1	1	1	1	1	1	1	1	1	1	1	0	1	1	0	d__Bacteria;k__norank_d__Bacteria;p__Firmicutes;c__Clostridia;o__Oscillospirales;f__Ruminococcaceae;g__unclassified_f__Ruminococcaceae;s__unclassified_f__Ruminococcaceae
OTU810	0	0	0	1	1	1	1	1	1	1	1	1	0	1	1	1	1	1	1	1	1	d__Bacteria;k__norank_d__Bacteria;p__Firmicutes;c__Clostridia;o__Lachnospirales;f__Lachnospiraceae;g__unclassified_f__Lachnospiraceae;s__unclassified_f__Lachnospiraceae
OTU963	0	1	1	1	0	0	0	0	0	1	1	1	1	1	0	1	1	0	1	1	0	d__Bacteria;k__norank_d__Bacteria;p__Proteobacteria;c__Gammaproteobacteria;o__Burkholderiales;f__Burkholderiaceae;g__Burkholderia-Caballeronia-Paraburkholderia;s__unclassified_g__Burkholderia-Caballeronia-Paraburkholderia
OTU148	0	1	1	1	0	0	0	0	0	0	0	0	0	0	0	0	0	0	0	0	0	d__Bacteria;k__norank_d__Bacteria;p__Firmicutes;c__Clostridia;o__Lachnospirales;f__Lachnospiraceae;g__Blautia;s__Lachnospiraceae_bacterium_DW59
OTU843	1	1	1	1	0	0	0	0	0	0	0	0	0	1	1	1	1	0	0	0	0	d__Bacteria;k__norank_d__Bacteria;p__Firmicutes;c__Bacilli;o__RF39;f__norank_o__RF39;g__norank_f__norank_o__RF39;s__uncultured_bacterium_g__norank_f__norank_o__RF39
OTU250	1	1	1	1	0	1	0	0	0	0	0	0	0	1	1	1	0	0	0	0	0	d__Bacteria;k__norank_d__Bacteria;p__Bacteroidota;c__Bacteroidia;o__Bacteroidales;f__Rikenellaceae;g__Alistipes;s__unclassified_g__Alistipes
OTU363	0	0	0	0	1	0	1	1	1	0	1	1	0	0	0	0	0	0	0	0	1	d__Bacteria;k__norank_d__Bacteria;p__Firmicutes;c__Clostridia;o__Oscillospirales;f__Ruminococcaceae;g__unclassified_f__Ruminococcaceae;s__unclassified_f__Ruminococcaceae
OTU476	1	0	1	1	0	0	0	1	0	0	0	0	0	0	0	1	1	1	0	0	1	d__Bacteria;k__norank_d__Bacteria;p__Firmicutes;c__Clostridia;o__Peptococcales;f__Peptococcaceae;g__norank_f__Peptococcaceae;s__uncultured_bacterium_g__norank_f__Peptococcaceae
OTU672	0	0	0	0	1	0	0	0	0	0	0	0	0	1	0	1	1	0	0	0	0	d__Bacteria;k__norank_d__Bacteria;p__Firmicutes;c__Clostridia;o__Peptococcales;f__Peptococcaceae;g__norank_f__Peptococcaceae;s__metagenome_g__norank_f__Peptococcaceae
OTU751	1	0	1	1	0	1	0	1	0	0	0	0	0	0	1	1	0	0	0	0	0	d__Bacteria;k__norank_d__Bacteria;p__Firmicutes;c__Clostridia;o__Oscillospirales;f__Oscillospiraceae;g__NK4A214_group;s__unclassified_g__NK4A214_group
OTU811	1	1	1	1	1	1	1	1	1	1	1	1	1	1	1	1	1	1	1	1	1	d__Bacteria;k__norank_d__Bacteria;p__Firmicutes;c__Clostridia;o__Oscillospirales;f__Ruminococcaceae;g__Fournierella;s__unclassified_g__Fournierella
