# Supplementary material for: Polysaccharide, the Active Component of Dendrobium officinale, Ameliorates Metabolic Hypertension in Rats via Regulating Intestinal Flora-SCFAs-Vascular Axis
Source: Front Pharmacol. 2022 Jul 11;13:935714. doi: 10.3389/fphar.2022.935714 (PMC9310040; doi:10.3389/fphar.2022.935714)
Supplement: Supplementary file 1 [file DataSheet1.ZIP › Supplementary materials-raw data/Figure 7 & 8/Figure 7 & 8/interaction_results/PanCoreOTU_20210408_152506037/core.richness.xls]

group	1	2	3	4	5	6
NG	520.826086956522	406	351.347826086957	318	NA	NA
MG	441.87	336.18	285.29	255.85	235.78	222
anti	280.478260869565	206.652173913043	175.739130434783	158	NA	NA
poly	503.38	371.19	304.15	265.82	240.53	221
antipoly	275.95652173913	202.521739130435	169.913043478261	153	NA	NA
