# Supplementary material for: Polysaccharide, the Active Component of Dendrobium officinale, Ameliorates Metabolic Hypertension in Rats via Regulating Intestinal Flora-SCFAs-Vascular Axis
Source: Front Pharmacol. 2022 Jul 11;13:935714. doi: 10.3389/fphar.2022.935714 (PMC9310040; doi:10.3389/fphar.2022.935714)
Supplement: Supplementary file 1 [file DataSheet1.ZIP › Supplementary materials-raw data/Figure 7 & 8/Figure 7 & 8/interaction_results/PanCoreOTU_20210408_152506037/pan.richness.xls]

group	1	2	3	4	5	6
NG	520.826086956522	637.173913043478	697.391304347826	736	NA	NA
MG	439.6	544.08	600.34	635.47	661.48	683
anti	280.478260869565	352.217391304348	393.95652173913	423	NA	NA
poly	501.14	638.72	711.63	757.02	789.44	812
antipoly	275.95652173913	352.869565217391	396.695652173913	425	NA	NA
