# Supplementary material for: Polysaccharide, the Active Component of Dendrobium officinale, Ameliorates Metabolic Hypertension in Rats via Regulating Intestinal Flora-SCFAs-Vascular Axis
Source: Front Pharmacol. 2022 Jul 11;13:935714. doi: 10.3389/fphar.2022.935714 (PMC9310040; doi:10.3389/fphar.2022.935714)
Supplement: Supplementary file 1 [file DataSheet1.ZIP › Supplementary materials-raw data/Figure 7 & 8/Figure 7 & 8/interaction_results/Permanova_20210409_145424660/permanova.xls]

Characteristics	SumsOfSqs	MeanSqs	F_Model	R2	p_value	p_adjust
SD21041	2.995436210851	0.748859052712749	5.360854580797	0.530207861062366	0.001	0.001
