# Supplementary material for: Polysaccharide, the Active Component of Dendrobium officinale, Ameliorates Metabolic Hypertension in Rats via Regulating Intestinal Flora-SCFAs-Vascular Axis
Source: Front Pharmacol. 2022 Jul 11;13:935714. doi: 10.3389/fphar.2022.935714 (PMC9310040; doi:10.3389/fphar.2022.935714)
Supplement: Supplementary file 1 [file DataSheet1.ZIP › Supplementary materials-raw data/Figure 7 & 8/Figure 7 & 8/interaction_results/Plsda/plsda_importance(1).xls]

	comp 1	comp 2	comp 3	comp 4	comp 5
anti	-0.39355050450943	-0.362931843966507	-0.206278278376955	-0.696827125584275	-0.00308112994505173
antipoly	-0.371754431419414	-0.350566616002274	-0.21010119442895	0.717029361819855	0.269866206594898
MG	-0.235503938884252	0.350256603235593	0.763739547655114	-0.0144055959231322	0.627241849326159
NG	0.774333216934191	-0.448137403654487	0.167468909940311	-0.00859330203033938	-0.17004345367134
poly	0.227733631777899	0.649520364357781	-0.549511444394322	0.00441421617999548	-0.710503781477456
