# Supplementary material for: Polysaccharide, the Active Component of Dendrobium officinale, Ameliorates Metabolic Hypertension in Rats via Regulating Intestinal Flora-SCFAs-Vascular Axis
Source: Front Pharmacol. 2022 Jul 11;13:935714. doi: 10.3389/fphar.2022.935714 (PMC9310040; doi:10.3389/fphar.2022.935714)
Supplement: Supplementary file 1 [file DataSheet1.ZIP › Supplementary materials-raw data/Figure 7 & 8/Figure 7 & 8/interaction_results/Plsda/plsda_importance.xls]

	comp 1	comp 2	comp 3	comp 4	comp 5	comp 6	comp 7
antibiotics	-0.386327180852038	-0.147663361348285	0.215351318532916	-0.0533424850990037	-0.5064816204357	-0.629306464810857	-0.125474716918029
antibiotics_DOFP	-0.394608668642339	-0.163654123730181	0.190408125492848	-0.0311510085992723	-0.272621111644091	0.758003460325251	-0.546706968776706
antibiotics_DOPS	-0.366955711201556	-0.141783982664153	0.198051727818807	-0.0244480689278449	0.817480358266595	-0.16355780855406	-0.118133313397496
DOFP	0.396048724469482	0.498695080446406	0.355990476533082	-0.534172138832091	-0.0136831995182728	0.0424114225573514	0.78899749459816
DOPS	0.242919607095989	0.302623124790243	0.0739997779311733	0.827479321200315	0.00842134096654552	0.015260376103224	-0.174279568922534
MG	-0.148704720194425	0.207299048778707	-0.858196088961432	-0.145540184872332	-0.0247740737873975	-0.0245478495833645	-0.0527937078236334
NG	0.567803832771603	-0.74031056133052	-0.0971511957497618	-0.0658987066728348	-0.0028386317711949	-0.00433197205475539	0.125437298118582
