# Supplementary material for: Polysaccharide, the Active Component of Dendrobium officinale, Ameliorates Metabolic Hypertension in Rats via Regulating Intestinal Flora-SCFAs-Vascular Axis
Source: Front Pharmacol. 2022 Jul 11;13:935714. doi: 10.3389/fphar.2022.935714 (PMC9310040; doi:10.3389/fphar.2022.935714)
Supplement: Supplementary file 1 [file DataSheet1.ZIP › Supplementary materials-raw data/Figure 7 & 8/Figure 7 & 8/interaction_results/Plsda/plsda_importancepre(1).xls]

	x
comp 1	0.161486804784097
comp 2	0.0955867336924585
comp 3	0.0627352134195621
comp 4	0.0379004536712383
comp 5	0.0194361293854761
comp 6	0.0175386181355638
comp 7	0.0375933587494687
