# Supplementary material for: Polysaccharide, the Active Component of Dendrobium officinale, Ameliorates Metabolic Hypertension in Rats via Regulating Intestinal Flora-SCFAs-Vascular Axis
Source: Front Pharmacol. 2022 Jul 11;13:935714. doi: 10.3389/fphar.2022.935714 (PMC9310040; doi:10.3389/fphar.2022.935714)
Supplement: Supplementary file 1 [file DataSheet1.ZIP › Supplementary materials-raw data/Figure 7 & 8/Figure 7 & 8/interaction_results/Plsda/plsda_rotation(2).xls]

	comp 1	comp 2	comp 3	comp 4	comp 5	comp 6	comp 7
d__Bacteria; k__norank_d__Bacteria; p__Bacteroidota; c__Bacteroidia; o__Bacteroidales; f__Muribaculaceae; g__norank_f__Muribaculaceae; s__uncultured_bacterium_g__norank_f__Muribaculaceae; OTU534	0.0555048410997867	-0.0372831823376467	-0.028096332005299	0.0219420551202619	-0.00289114351463466	-0.000901921019167567	-0.00716868596111802
d__Bacteria; k__norank_d__Bacteria; p__Bacteroidota; c__Bacteroidia; o__Bacteroidales; f__Muribaculaceae; g__norank_f__Muribaculaceae; s__uncultured_bacterium_g__norank_f__Muribaculaceae; OTU536	0.0594820687417855	-0.044020662689131	0.00757056813144179	0.0150995751925717	-0.00223105889069098	0.000462554835825547	-0.00513179808229904
d__Bacteria; k__norank_d__Bacteria; p__Firmicutes; c__Clostridia; o__Lachnospirales; f__Lachnospiraceae; g__Acetitomaculum; s__Firmicutes_bacterium_CAG_194_44_15; OTU585	0.0159795311917907	0.0322185565046138	0.00236338177236548	0.0729998097190664	0.0208450137010302	-0.0266797781261399	-0.0285931047600917
d__Bacteria; k__norank_d__Bacteria; p__Firmicutes; c__Clostridia; o__Oscillospirales; f__Oscillospiraceae; g__UCG-005; s__uncultured_prokaryote_g__UCG-005; OTU824	-0.0248685769547835	0.00597996902142869	0.0378572054048329	0.0523454614111828	0.0896144369076685	0.0019457373672982	-0.0239570436724384
d__Bacteria; k__norank_d__Bacteria; p__Firmicutes; c__Clostridia; o__Oscillospirales; f__Eubacterium_coprostanoligenes_group; g__norank_f__Eubacterium_coprostanoligenes_group; s__unclassified_g__norank_f__Eubacterium_coprostanoligenes_group; OTU313	-0.0477093265487859	-0.00545140757441192	-0.00587400249981087	-0.0382349209537584	0.02202832688227	-0.0151088805194319	-0.0222079871274326
d__Bacteria; k__norank_d__Bacteria; p__Firmicutes; c__Clostridia; o__Peptostreptococcales-Tissierellales; f__Anaerovoracaceae; g__Eubacterium_brachy_group; s__uncultured_Eubacteriaceae_bacterium_g__Eubacterium_brachy_group; OTU895	-0.0244648853011377	-0.0129551327822873	0.0157869226159797	-0.00268644565039421	-0.0493380173275608	0.150447352878376	-0.0121124151658823
d__Bacteria; k__norank_d__Bacteria; p__Firmicutes; c__Clostridia; o__Lachnospirales; f__Lachnospiraceae; g__unclassified_f__Lachnospiraceae; s__unclassified_f__Lachnospiraceae; OTU810	0.00607680954512399	0.0383540696103083	0.0176652147539234	0.00999666455294521	-0.0399840113814572	0.113689657005848	0.0114782431425838
d__Bacteria; k__norank_d__Bacteria; p__Firmicutes; c__Bacilli; o__Erysipelotrichales; f__Erysipelotrichaceae; g__norank_f__Erysipelotrichaceae; s__unclassified_g__norank_f__Erysipelotrichaceae; OTU588	0.0322156518897066	-0.0153859327070085	0.0122584083479651	-0.040350368690657	-0.000420962556750557	0.00171721301657983	0.0111937471274332
d__Bacteria; k__norank_d__Bacteria; p__Firmicutes; c__Clostridia; o__Lachnospirales; f__Lachnospiraceae; g__unclassified_f__Lachnospiraceae; s__unclassified_f__Lachnospiraceae; OTU657	0.0203998184177436	0.0327044727290169	0.0300122186964884	-0.0606541501353006	0.000230272303978553	0.00380805628225761	-0.0106233678305818
d__Bacteria; k__norank_d__Bacteria; p__Firmicutes; c__Bacilli; o__Erysipelotrichales; f__Erysipelotrichaceae; g__norank_f__Erysipelotrichaceae; s__uncultured_Allobaculum_sp._g__norank; OTU597	0.0284686446743939	0.0355492290901851	0.0264119237102515	-0.04330033267968	-0.00104260645226896	0.0043183532537887	0.0225661702032845
d__Bacteria; k__norank_d__Bacteria; p__Firmicutes; c__Bacilli; o__Lactobacillales; f__Enterococcaceae; g__Enterococcus; s__uncultured_bacterium_g__Enterococcus; OTU400	-0.0265107794677772	-0.00414173458289585	0.0159837291917715	-0.0250255028124833	0.00518815859407653	-0.108008048401403	-0.0247600311371174
d__Bacteria; k__norank_d__Bacteria; p__Firmicutes; c__Bacilli; o__Acholeplasmatales; f__Acholeplasmataceae; g__Anaeroplasma; s__uncultured_bacterium_g__Anaeroplasma; OTU565	0.0268862238162262	-0.0362662541327561	-0.0020378955258259	-0.0141159879300921	-0.000210754623343269	8.60076150703827e-05	-0.0102797322719347
d__Bacteria; k__norank_d__Bacteria; p__Bacteroidota; c__Bacteroidia; o__Bacteroidales; f__Bacteroidaceae; g__Bacteroides; s__uncultured_bacterium_g__Bacteroides; OTU990	-0.0314896721650031	-0.015585795498655	0.0217305533135332	-0.0042799176987074	-0.0334952174267133	-0.00116271120217048	-0.0086609089428646
d__Bacteria; k__norank_d__Bacteria; p__Firmicutes; c__Clostridia; o__Clostridia_UCG-014; f__norank_o__Clostridia_UCG-014; g__norank_f__norank_o__Clostridia_UCG-014; s__unclassified_g__norank_f__norank_o__Clostridia_UCG-014; OTU972	-0.0276030358990385	-0.0105821381222588	0.0097815241973187	0.000214414978793873	0.147241887389439	-0.0089331249585178	0.00794702725904896
d__Bacteria; k__norank_d__Bacteria; p__Firmicutes; c__Clostridia; o__Oscillospirales; f__Ruminococcaceae; g__unclassified_f__Ruminococcaceae; s__unclassified_f__Ruminococcaceae; OTU791	5.44163802288504e-06	0.0187724117618186	-0.00567824124663951	0.00269223710174599	-0.0180742436087777	0.0567388134051303	-0.0676671290435351
d__Bacteria; k__norank_d__Bacteria; p__Firmicutes; c__Clostridia; o__Oscillospirales; f__Ruminococcaceae; g__unclassified_f__Ruminococcaceae; s__unclassified_f__Ruminococcaceae; OTU797	0.0233342018583659	0.0500055782089078	0.00150578197560278	-0.048453256482965	-0.00125478822779982	0.00270321497010785	-0.0217664088431768
d__Bacteria; k__norank_d__Bacteria; p__Firmicutes; c__Clostridia; o__Clostridia_UCG-014; f__norank_o__Clostridia_UCG-014; g__norank_f__norank_o__Clostridia_UCG-014; s__unclassified_g__norank_f__norank_o__Clostridia_UCG-014; OTU976	-0.0251261013646901	-0.00865333808970249	0.0100355580266863	-0.00838048009737418	0.139180685056598	-0.021649857755026	0.0119854850123769
d__Bacteria; k__norank_d__Bacteria; p__Firmicutes; c__Clostridia; o__Lachnospirales; f__Lachnospiraceae; g__Bacteroides_pectinophilus_group; s__uncultured_bacterium_g__Bacteroides_pectinophilus_group; OTU48	0.0494307318343048	-0.0442755542426868	0.00079838104120693	0.0349767909394162	-0.0024692300909913	-0.000872327903368786	0.000956282632905949
d__Bacteria; k__norank_d__Bacteria; p__Firmicutes; c__Clostridia; o__Clostridia_UCG-014; f__norank_o__Clostridia_UCG-014; g__norank_f__norank_o__Clostridia_UCG-014; s__uncultured_bacterium_g__norank_f__norank_o__Clostridia_UCG-014; OTU893	-0.00720088852780163	0.0184357225670021	0.0345305728348449	-0.0378296851059403	-0.0173011664451224	0.0329075251400166	0.00100803558797977
d__Bacteria; k__norank_d__Bacteria; p__Firmicutes; c__Clostridia; o__Lachnospirales; f__Lachnospiraceae; g__unclassified_f__Lachnospiraceae; s__unclassified_f__Lachnospiraceae; OTU450	0.00746941906791919	0.0376511400620459	-0.0327421594158512	0.0117384761220152	0.0291630418982683	-0.00924431863859775	-0.0208716857379594
d__Bacteria; k__norank_d__Bacteria; p__Firmicutes; c__Clostridia; o__Lachnospirales; f__Lachnospiraceae; g__unclassified_f__Lachnospiraceae; s__unclassified_f__Lachnospiraceae; OTU55	0.0460764780042962	0.0475612381474839	0.0450851383355972	-0.043619174689009	0.00156951480738302	0.00440634272791387	-0.0168757322579754
d__Bacteria; k__norank_d__Bacteria; p__Firmicutes; c__Clostridia; o__Oscillospirales; f__Ruminococcaceae; g__UBA1819; s__uncultured_organism_g__UBA1819; OTU309	-0.0567342527869456	-0.0268324096847509	0.0301640956798792	-0.0109756272379066	0.0984921963715861	-0.0378139856789994	0.00376864658855394
d__Bacteria; k__norank_d__Bacteria; p__Firmicutes; c__Clostridia; o__Oscillospirales; f__Oscillospiraceae; g__Oscillibacter; s__uncultured_bacterium_g__Oscillibacter; OTU409	0.0417073147331576	-0.0185746468651407	-0.00779670497248929	-0.00799146305528465	-0.0193758320370959	-0.0464692610883199	-0.0509386290014793
d__Bacteria; k__norank_d__Bacteria; p__Firmicutes; c__Clostridia; o__Clostridia_vadinBB60_group; f__norank_o__Clostridia_vadinBB60_group; g__norank_f__norank_o__Clostridia_vadinBB60_group; s__unclassified_g__norank_f__norank_o__Clostridia_vadinBB60_group; OTU440	0.00262440523530891	-0.0192437623422498	-0.00266894828954901	-0.00678093734094959	-0.0609893086952192	-0.0829786729530578	-0.0424179208476941
d__Bacteria; k__norank_d__Bacteria; p__Bacteroidota; c__Bacteroidia; o__Bacteroidales; f__Muribaculaceae; g__norank_f__Muribaculaceae; s__uncultured_bacterium_g__norank_f__Muribaculaceae; OTU581	0.0520581548158145	-0.0348879812958754	0.00405878599112628	0.0110891843363857	-0.00257591792375954	0.000393458526615127	0.0308724987079272
d__Bacteria; k__norank_d__Bacteria; p__Firmicutes; c__Clostridia; o__Oscillospirales; f__Butyricicoccaceae; g__UCG-009; s__uncultured_bacterium_g__UCG-009; OTU757	0.0345946336785781	0.0401436752921602	-0.0249387023533926	-0.0330788726755554	0.0146529781493883	-0.0257560231268285	-0.0541981887619696
d__Bacteria; k__norank_d__Bacteria; p__Firmicutes; c__Bacilli; o__Lactobacillales; f__Carnobacteriaceae; g__Atopostipes; s__uncultured_bacterium_g__Atopostipes; OTU866	0.0153358032499604	0.0120901982850634	0.00619324655263434	0.0735677352054246	-0.00302148779163978	-0.000955119590215599	0.000107988285051735
d__Bacteria; k__norank_d__Bacteria; p__Firmicutes; c__Clostridia; o__Lachnospirales; f__Lachnospiraceae; g__unclassified_f__Lachnospiraceae; s__unclassified_f__Lachnospiraceae; OTU233	-0.0026896192358484	0.0334513330331287	-0.0952100358823528	-0.0405080981562891	-0.00022387504948725	-0.0014128865701186	0.00662239098733131
d__Bacteria; k__norank_d__Bacteria; p__Cyanobacteria; c__Vampirivibrionia; o__Gastranaerophilales; f__norank_o__Gastranaerophilales; g__norank_f__norank_o__Gastranaerophilales; s__uncultured_bacterium_g__norank_f__norank_o__Gastranaerophilales; OTU228	0.0258440798053906	0.0507821017975336	0.00125346239726147	-0.0194522784962009	-0.00247547845937097	0.00233339979966559	-0.021432742366882
d__Bacteria; k__norank_d__Bacteria; p__Firmicutes; c__Clostridia; o__Christensenellales; f__Christensenellaceae; g__norank_f__Christensenellaceae; s__uncultured_bacterium_g__norank_f__Christensenellaceae; OTU829	0.00554045139629819	0.0336305775066429	-0.0229141837273973	0.05450693977138	-0.0329286048758004	-0.041523767062473	-0.0234546272825388
d__Bacteria; k__norank_d__Bacteria; p__Firmicutes; c__Clostridia; o__Monoglobales; f__Monoglobaceae; g__Monoglobus; s__uncultured_bacterium_g__Monoglobus; OTU229	0.00616280238436666	0.0229333557906897	-0.0206698075347325	-0.0402069484684592	0.000849416732048063	0.000467198497269862	-0.0793626996461163
d__Bacteria; k__norank_d__Bacteria; p__Firmicutes; c__Clostridia; o__Oscillospirales; f__Eubacterium_coprostanoligenes_group; g__norank_f__Eubacterium_coprostanoligenes_group; s__unclassified_g__norank_f__Eubacterium_coprostanoligenes_group; OTU432	-0.034829085225721	-0.0115097666027379	0.0153363316204776	-0.00783639729180088	-0.0404974088925321	-0.0836337245825282	0.0193878578627731
d__Bacteria; k__norank_d__Bacteria; p__Campilobacterota; c__Campylobacteria; o__Campylobacterales; f__Helicobacteraceae; g__Helicobacter; s__Helicobacter_ganmani; OTU618	0.0446181764947078	0.0162374475409924	0.00837226960477328	-0.0552636315976001	-0.000676203282814922	0.00324015700692344	-0.0471067148354343
d__Bacteria; k__norank_d__Bacteria; p__Firmicutes; c__Clostridia; o__Lachnospirales; f__Lachnospiraceae; g__unclassified_f__Lachnospiraceae; s__unclassified_f__Lachnospiraceae; OTU50	0.0317410169109309	-0.042850316169294	-0.00342249608538697	-0.0169514539933369	-0.000329599000838838	-0.000330906784938047	0.0101643024892412
d__Bacteria; k__norank_d__Bacteria; p__Bacteroidota; c__Bacteroidia; o__Bacteroidales; f__Prevotellaceae; g__unclassified_f__Prevotellaceae; s__unclassified_f__Prevotellaceae; OTU635	0.00475296990581714	0.00532337029986	-0.0547730220321808	-0.0293564180744885	-0.000755380129480163	-0.00136891440759069	0.0104203212770476
d__Bacteria; k__norank_d__Bacteria; p__Firmicutes; c__Clostridia; o__Oscillospirales; f__UCG-010; g__norank_f__UCG-010; s__uncultured_bacterium_g__norank_f__UCG-010; OTU673	0.0301564409347704	0.0329144518774062	0.034060733830622	-0.0514593822510823	-0.00797830794979877	-0.00607578782110146	-0.0180516749025865
d__Bacteria; k__norank_d__Bacteria; p__Firmicutes; c__Clostridia; o__Peptostreptococcales-Tissierellales; f__Anaerovoracaceae; g__unclassified_f__Anaerovoracaceae; s__unclassified_f__Anaerovoracaceae; OTU181	0.0453968303324156	-0.00560743116683979	-0.0297893317464261	0.0344826874074924	-0.00343542870113932	-0.00114819383135544	-0.0296998637814918
d__Bacteria; k__norank_d__Bacteria; p__Firmicutes; c__Clostridia; o__Lachnospirales; f__Defluviitaleaceae; g__Defluviitaleaceae_UCG-011; s__uncultured_bacterium_g__Defluviitaleaceae_UCG-011; OTU828	0.0199578031395538	0.00265161363507941	0.0052095591002738	0.0621539826407638	-0.00319212723621844	-0.00119497533282196	0.0104750559622
d__Bacteria; k__norank_d__Bacteria; p__Firmicutes; c__Clostridia; o__Lachnospirales; f__Lachnospiraceae; g__norank_f__Lachnospiraceae; s__unclassified_g__norank_f__Lachnospiraceae; OTU661	0.0172062961860512	0.0323585897893864	-0.0107893113344533	-0.0667632169480707	0.000891558003611233	0.0021519148590452	-0.0736240472983619
d__Bacteria; k__norank_d__Bacteria; p__Firmicutes; c__Clostridia; o__Lachnospirales; f__Lachnospiraceae; g__GCA-900066575; s__uncultured_bacterium_g__GCA-900066575; OTU787	-0.0217873796717595	-0.00498878131709899	0.00460590206313579	-0.0133753371367164	-0.00820405988575502	-0.00188646975050734	-0.0742804596946574
d__Bacteria; k__norank_d__Bacteria; p__Firmicutes; c__Clostridia; o__Lachnospirales; f__Lachnospiraceae; g__unclassified_f__Lachnospiraceae; s__unclassified_f__Lachnospiraceae; OTU176	0.035140020525718	0.0157429449606782	-0.00923206651828481	0.0427664383516916	0.0144628337637446	-0.0222707466609754	-0.0446554207712867
d__Bacteria; k__norank_d__Bacteria; p__Firmicutes; c__Clostridia; o__Lachnospirales; f__Lachnospiraceae; g__Lachnospiraceae_FCS020_group; s__metagenome_g__Lachnospiraceae_FCS020_group; OTU983	-0.0383799756201813	-0.0154655050518004	0.0112867932743241	-0.000962849215547201	-0.027148479378167	0.160074650032646	-0.0483288266735299
d__Bacteria; k__norank_d__Bacteria; p__Firmicutes; c__Clostridia; o__Oscillospirales; f__Oscillospiraceae; g__unclassified_f__Oscillospiraceae; s__unclassified_f__Oscillospiraceae; OTU348	0.00206321344545126	0.0121020596798961	0.000672086753018643	-0.00433428775979983	-0.0107804739155623	-0.0857195713695467	-0.0490894608436547
d__Bacteria; k__norank_d__Bacteria; p__Firmicutes; c__Clostridia; o__Lachnospirales; f__Lachnospiraceae; g__unclassified_f__Lachnospiraceae; s__unclassified_f__Lachnospiraceae; OTU172	0.0273212724038062	-0.0421580702147916	-0.00509168571651556	-0.00810019530750289	-0.000494741239331734	-0.00103696609326578	-0.0173007667137086
d__Bacteria; k__norank_d__Bacteria; p__Bacteroidota; c__Bacteroidia; o__Bacteroidales; f__Muribaculaceae; g__norank_f__Muribaculaceae; s__uncultured_bacterium_g__norank_f__Muribaculaceae; OTU293	0.0213180547970343	0.0240624334167975	0.0106936748441409	0.0421086440372066	-0.00403749500902273	0.000487391596302175	0.0616234708633693
d__Bacteria; k__norank_d__Bacteria; p__Bacteroidota; c__Bacteroidia; o__Bacteroidales; f__Muribaculaceae; g__norank_f__Muribaculaceae; s__uncultured_bacterium_g__norank_f__Muribaculaceae; OTU292	-0.010676327296166	0.0171982178208537	-0.094280062180857	-0.0241911706810287	-0.00103275508365906	-0.00304742001017087	-0.00119978943235111
d__Bacteria; k__norank_d__Bacteria; p__Bacteroidota; c__Bacteroidia; o__Bacteroidales; f__Rikenellaceae; g__Alistipes; s__unclassified_g__Alistipes; OTU250	0.0615981179260299	-0.0527034205071831	0.00280705500275553	-0.0292497052868523	-0.0012784015005183	0.00123011200513255	0.0234086437891426
d__Bacteria; k__norank_d__Bacteria; p__Firmicutes; c__Clostridia; o__Christensenellales; f__Christensenellaceae; g__norank_f__Christensenellaceae; s__uncultured_bacterium_g__norank_f__Christensenellaceae; OTU115	0.0318455897122966	-0.00875338566677505	-0.0160141004766354	0.0605334471787063	-0.0039913174109868	-0.00239147311857045	-0.027325044317357
d__Bacteria; k__norank_d__Bacteria; p__Bacteroidota; c__Bacteroidia; o__Bacteroidales; f__Muribaculaceae; g__norank_f__Muribaculaceae; s__uncultured_bacterium_g__norank_f__Muribaculaceae; OTU45	0.0462859860882289	-0.0307767657705393	-0.0284914616768223	0.0376726048615043	-0.00271978323318898	-0.000864188337899358	0.00488430995466146
d__Bacteria; k__norank_d__Bacteria; p__Firmicutes; c__Clostridia; o__Oscillospirales; f__Oscillospiraceae; g__unclassified_f__Oscillospiraceae; s__unclassified_f__Oscillospiraceae; OTU770	0.0231623470063053	0.0297527209311458	-0.00771195342543187	0.0583355940221974	0.000906155451941482	-0.0142554350208212	-0.0211298120937465
d__Bacteria; k__norank_d__Bacteria; p__Firmicutes; c__Clostridia; o__Lachnospirales; f__Lachnospiraceae; g__unclassified_f__Lachnospiraceae; s__unclassified_f__Lachnospiraceae; OTU775	0.0400401794441508	-0.057666703098069	-0.00684928467938302	0.0035251879644712	-0.00138146312659966	-0.00172724626442436	-0.00937766184649913
d__Bacteria; k__norank_d__Bacteria; p__Firmicutes; c__Clostridia; o__Oscillospirales; f__Oscillospiraceae; g__UCG-005; s__unclassified_g__UCG-005; OTU464	0.0541266616319081	0.0190714465135554	0.0223647090491721	-0.0169300934218607	0.00571728223196671	-0.0225687360683029	-0.0261863220260216
d__Bacteria; k__norank_d__Bacteria; p__Firmicutes; c__Clostridia; o__Oscillospirales; f__Ruminococcaceae; g__Anaerotruncus; s__uncultured_bacterium_g__Anaerotruncus; OTU816	0.0175842320017406	0.058191389227316	-0.0518689412153539	0.00512851695431588	-0.00156756180782229	0.00286735110668331	-0.0481797769001882
d__Bacteria; k__norank_d__Bacteria; p__Firmicutes; c__Clostridia; o__Oscillospirales; f__Oscillospiraceae; g__unclassified_f__Oscillospiraceae; s__unclassified_f__Oscillospiraceae; OTU316	0.012550065680381	0.0275660225075309	-0.0172003518690572	-0.0555855785110498	-0.0356140339492173	-0.0443163089462555	0.0581252018800655
d__Bacteria; k__norank_d__Bacteria; p__Spirochaetota; c__Spirochaetia; o__Spirochaetales; f__Spirochaetaceae; g__Treponema; s__uncultured_bacterium_g__Treponema; OTU302	0.00318852518439485	0.0188331007793607	-0.0208021572872658	0.0207597885257079	0.0124779300354224	-0.0041652218359199	0.0273644517905955
d__Bacteria; k__norank_d__Bacteria; p__Firmicutes; c__Clostridia; o__unclassified_c__Clostridia; f__unclassified_c__Clostridia; g__unclassified_c__Clostridia; s__unclassified_c__Clostridia; OTU746	0.0325923357002699	0.0105169768247495	-0.0134267460141729	-0.0124848168875233	-0.00241578059048695	0.00128896594979314	0.0393100042929177
d__Bacteria; k__norank_d__Bacteria; p__Firmicutes; c__Clostridia; o__Oscillospirales; f__Oscillospiraceae; g__Oscillibacter; s__unclassified_g__Oscillibacter; OTU559	0.0315666066430669	-0.0102971589457058	-0.0214116776681339	-0.0437297402143847	3.57292736668929e-06	0.000760206398616487	-0.0464250587358649
d__Bacteria; k__norank_d__Bacteria; p__Firmicutes; c__Clostridia; o__Oscillospirales; f__Ethanoligenenaceae; g__Acetanaerobacterium; s__uncultured_rumen_bacterium_g__Acetanaerobacterium; OTU358	-0.00923815278228898	0.0148492299160524	-0.0815611679259941	-0.0203637478726563	-0.00169811164802249	-0.00274802182775596	0.0375871417203638
d__Bacteria; k__norank_d__Bacteria; p__Firmicutes; c__Clostridia; o__Lachnospirales; f__Defluviitaleaceae; g__Defluviitaleaceae_UCG-011; s__uncultured_bacterium_g__Defluviitaleaceae_UCG-011; OTU795	0.0117830738344283	0.0433997158116676	-0.0491115103250273	0.028456629327271	-0.00175061344483114	0.000642863206509434	0.00916696738466898
d__Bacteria; k__norank_d__Bacteria; p__Actinobacteriota; c__Coriobacteriia; o__Coriobacteriales; f__Eggerthellaceae; g__Gordonibacter; s__uncultured_bacterium_g__Gordonibacter; OTU897	-0.0449457319566294	-0.03597954571252	0.0418593677367611	-0.00776927533693528	0.0700150259888182	-0.0391105624959875	-0.0157646228248124
d__Bacteria; k__norank_d__Bacteria; p__Firmicutes; c__Bacilli; o__Lactobacillales; f__Leuconostocaceae; g__Leuconostoc; s__Leuconostoc_mesenteroides_g__Leuconostoc; OTU971	-0.0268057688656548	0.0216187507710999	0.0180900575891111	-0.0177089981612971	0.0680476292044128	-0.0306092999636274	0.0077822476916441
d__Bacteria; k__norank_d__Bacteria; p__Firmicutes; c__Clostridia; o__Lachnospirales; f__Lachnospiraceae; g__Lachnospiraceae_NK4A136_group; s__uncultured_bacterium_g__Lachnospiraceae_NK4A136_group; OTU503	0.0312328991294607	-0.000653913860074149	0.015331845029957	-0.00652534497568263	-0.00110906640286444	0.000825035975455758	-0.0522978083808129
d__Bacteria; k__norank_d__Bacteria; p__Bacteroidota; c__Bacteroidia; o__Bacteroidales; f__Muribaculaceae; g__norank_f__Muribaculaceae; s__uncultured_bacterium_g__norank_f__Muribaculaceae; OTU195	0.0453760348084203	-0.0609103192707304	-0.00553969136280705	0.00615763200673584	-0.00257925775519262	-0.00260693507609225	0.0136192097225646
d__Bacteria; k__norank_d__Bacteria; p__Firmicutes; c__unclassified_p__Firmicutes; o__unclassified_p__Firmicutes; f__unclassified_p__Firmicutes; g__unclassified_p__Firmicutes; s__unclassified_p__Firmicutes; OTU467	0.0149844411210821	0.0237152219238158	0.0120412309603872	0.0654591409072539	-0.00248752116013598	0.000931407427280822	0.00766011005288774
d__Bacteria; k__norank_d__Bacteria; p__Desulfobacterota; c__Desulfovibrionia; o__Desulfovibrionales; f__Desulfovibrionaceae; g__Bilophila; s__uncultured_bacterium_g__Bilophila; OTU576	0.0201170554409622	0.0500689262911628	-0.0528588052086711	0.0227065307763053	-0.00215973380664007	0.00032582846736151	-0.0440276318287322
d__Bacteria; k__norank_d__Bacteria; p__Desulfobacterota; c__Desulfovibrionia; o__Desulfovibrionales; f__Desulfovibrionaceae; g__Desulfovibrio; s__uncultured_bacterium_g__Desulfovibrio; OTU299	-0.00864988863262451	0.0139779480079281	-0.0764132280672858	-0.0203331455639105	0.000286649644386853	-0.00222276839532711	-0.0585603892130441
d__Bacteria; k__norank_d__Bacteria; p__Firmicutes; c__Clostridia; o__Oscillospirales; f__UCG-010; g__norank_f__UCG-010; s__unclassified_g__norank_f__UCG-010; OTU620	0.020847361987266	0.0576380267481595	0.043625137806564	-0.0575510644775139	-0.000914543008139422	0.00263838903935773	0.0461097714729356
d__Bacteria; k__norank_d__Bacteria; p__Firmicutes; c__Clostridia; o__Lachnospirales; f__Lachnospiraceae; g__Ruminococcus_gauvreauii_group; s__uncultured_organism_g__Ruminococcus_gauvreauii_group; OTU606	0.0169229985569654	0.0493944801409162	-0.00128180376022636	0.00788024055872803	-0.0181540270884767	0.0438808496084164	0.069103926704485
d__Bacteria; k__norank_d__Bacteria; p__Firmicutes; c__Clostridia; o__Oscillospirales; f__Clostridium_methylpentosum_group; g__norank_f__Clostridium_methylpentosum_group; s__uncultured_organism_g__norank_f__Clostridium_methylpentosum_group; OTU876	0.0320429225394279	-0.0113928902205093	-0.00192598170392609	0.0415438637235597	-0.000944358547642419	0.00110618857845264	-0.00141992226705702
d__Bacteria; k__norank_d__Bacteria; p__Firmicutes; c__Clostridia; o__Oscillospirales; f__Ruminococcaceae; g__unclassified_f__Ruminococcaceae; s__unclassified_f__Ruminococcaceae; OTU178	0.0456163406979327	-0.0175985567169273	0.0119965492227422	0.0235171657114275	-0.0024233054566959	0.00115640146803115	0.00178556261539844
d__Bacteria; k__norank_d__Bacteria; p__Firmicutes; c__Clostridia; o__Oscillospirales; f__Oscillospiraceae; g__norank_f__Oscillospiraceae; s__unclassified_g__norank_f__Oscillospiraceae; OTU218	0.0056352571723298	0.0541499521182404	-0.0665980009266703	0.0292113189627504	0.000652676948669961	-0.0314270106075362	-0.0117736642867737
d__Bacteria; k__norank_d__Bacteria; p__Firmicutes; c__Clostridia; o__Clostridia_UCG-014; f__norank_o__Clostridia_UCG-014; g__norank_f__norank_o__Clostridia_UCG-014; s__unclassified_g__norank_f__norank_o__Clostridia_UCG-014; OTU129	0.0393276707073094	-0.0644379310146027	-0.00898683307622978	-0.0115405644126085	-0.000620078615633958	-0.00127338015973282	-0.00817057588701273
d__Bacteria; k__norank_d__Bacteria; p__Firmicutes; c__Clostridia; o__Oscillospirales; f__Oscillospiraceae; g__Intestinimonas; s__uncultured_bacterium_g__Intestinimonas; OTU260	0.0322714780702452	0.0239842240673855	-0.0133848466937033	0.00841970515742049	-0.0231435746716598	-0.0264828943107749	-0.0353046969841769
d__Bacteria; k__norank_d__Bacteria; p__Firmicutes; c__Clostridia; o__Peptostreptococcales-Tissierellales; f__Peptostreptococcaceae; g__unclassified_f__Peptostreptococcaceae; s__unclassified_f__Peptostreptococcaceae; OTU739	-0.00298866642388537	-0.00394646070894578	-0.0380466294814017	-0.0285240808081562	0.0116760417681326	-0.0450977435160976	0.0532066087167599
d__Bacteria; k__norank_d__Bacteria; p__Firmicutes; c__Clostridia; o__Oscillospirales; f__Ruminococcaceae; g__Eubacterium_siraeum_group; s__uncultured_bacterium_g__Eubacterium_siraeum_group; OTU26	0.0450086239063131	-0.0763468825247069	-0.0116115915536647	-0.0107657557086628	-0.000473104560891567	-0.00116645184041701	0.00305293145776519
d__Bacteria; k__norank_d__Bacteria; p__Firmicutes; c__Clostridia; o__Oscillospirales; f__Ruminococcaceae; g__Ruminococcus; s__unclassified_g__Ruminococcus; OTU957	0.0165403163360174	0.0269601129746372	0.0227090621741269	0.0680260151386554	-0.0171396038938151	-0.0236774943665118	-0.025507051549798
d__Bacteria; k__norank_d__Bacteria; p__Bacteroidota; c__Bacteroidia; o__Bacteroidales; f__Muribaculaceae; g__norank_f__Muribaculaceae; s__uncultured_bacterium_g__norank_f__Muribaculaceae; OTU164	0.0744146392479407	-0.0155202331933987	0.00475417319676882	-0.0152703587332777	-0.0035317029788311	0.00227097090289921	0.00263995301361613
d__Bacteria; k__norank_d__Bacteria; p__Firmicutes; c__Clostridia; o__Oscillospirales; f__Oscillospiraceae; g__Colidextribacter; s__uncultured_bacterium_g__Colidextribacter; OTU975	0.0247345145307452	0.0448765532641057	-0.042041972578034	-0.0166873550381631	0.0382592814028129	-0.0145163002160447	-0.0723000795982319
d__Bacteria; k__norank_d__Bacteria; p__Bacteroidota; c__Bacteroidia; o__Bacteroidales; f__Muribaculaceae; g__norank_f__Muribaculaceae; s__uncultured_bacterium_g__norank_f__Muribaculaceae; OTU168	0.0582939585003069	-0.0367728945080273	0.00317173710376309	0.00374725975885271	0.014257271009724	-0.00234393914200962	0.0239199256328465
d__Bacteria; k__norank_d__Bacteria; p__Actinobacteriota; c__Actinobacteria; o__Micrococcales; f__Micrococcaceae; g__Rothia; s__unclassified_g__Rothia; OTU43	0.0219095640623781	0.00612360182681662	0.0304931360971421	0.0346079012977778	-0.0183403292581244	-0.0300357647831771	-0.00381220939758736
d__Bacteria; k__norank_d__Bacteria; p__Bacteroidota; c__Bacteroidia; o__Bacteroidales; f__Muribaculaceae; g__norank_f__Muribaculaceae; s__unclassified_g__norank_f__Muribaculaceae; OTU393	-0.0397951593638164	-0.00662366795911293	0.0395842789053256	-0.00358214767478682	-0.0673972307606183	-0.086108283922008	-0.0366927174447476
d__Bacteria; k__norank_d__Bacteria; p__Firmicutes; c__Clostridia; o__Oscillospirales; f__Oscillospiraceae; g__NK4A214_group; s__unclassified_g__NK4A214_group; OTU841	0.0240540362576685	0.0236932131563043	0.0181534636951086	0.06417078580491	-0.00457480044301311	0.00258971698624338	0.0187416642174072
d__Bacteria; k__norank_d__Bacteria; p__Firmicutes; c__Clostridia; o__Lachnospirales; f__Lachnospiraceae; g__Eubacterium_xylanophilum_group; s__unclassified_g__Eubacterium_xylanophilum_group; OTU896	-0.0178342652425829	0.0121366514407474	-0.0315881073586781	0.0182120479329069	0.0501696471608262	-0.00229554802904459	0.0535025708583969
d__Bacteria; k__norank_d__Bacteria; p__Bacteroidota; c__Bacteroidia; o__Bacteroidales; f__Rikenellaceae; g__Alistipes; s__gut_metagenome_g__Alistipes; OTU294	0.0651474137245	-0.055455209409073	-0.0160267064497455	-0.00674893959398216	-0.00245626645724838	-0.000418774112056552	0.00928608325854224
d__Bacteria; k__norank_d__Bacteria; p__Firmicutes; c__Bacilli; o__RF39; f__norank_o__RF39; g__norank_f__norank_o__RF39; s__uncultured_bacterium_g__norank_f__norank_o__RF39; OTU495	0.0181155010829621	0.0288448672931562	0.0182148753023388	0.0384363686698487	-0.00228409181487055	0.000397513845068621	-0.0318272167177878
d__Bacteria; k__norank_d__Bacteria; p__Firmicutes; c__Clostridia; o__Oscillospirales; f__Ruminococcaceae; g__norank_f__Ruminococcaceae; s__uncultured_bacterium_g__norank_f__Ruminococcaceae; OTU391	-0.0110969219344662	0.0131317317255626	-0.0764144911991279	-0.0205062977313242	-0.00948340617827437	-0.0141318124299232	0.0100539206232163
d__Bacteria; k__norank_d__Bacteria; p__Firmicutes; c__Clostridia; o__Peptostreptococcales-Tissierellales; f__Anaerovoracaceae; g__Family_XIII_AD3011_group; s__unclassified_g__Family_XIII_AD3011_group; OTU730	0.0298053723939843	0.0549777247669138	0.00162323052570659	-0.0184608832731295	-0.00578336293112182	0.0155300771406867	-0.0310167729835302
d__Bacteria; k__norank_d__Bacteria; p__Firmicutes; c__Clostridia; o__Oscillospirales; f__unclassified_o__Oscillospirales; g__unclassified_o__Oscillospirales; s__unclassified_o__Oscillospirales; OTU872	0.0266344360124813	0.0170604966981044	-0.0357939211431459	-0.0490364716101025	-0.0011901682583294	0.00197514125143171	0.0401188057828317
d__Bacteria; k__norank_d__Bacteria; p__Firmicutes; c__Clostridia; o__Lachnospirales; f__Lachnospiraceae; g__norank_f__Lachnospiraceae; s__uncultured_bacterium_g__norank_f__Lachnospiraceae; OTU504	0.0265365034293008	0.0215480625298357	0.00859758123393817	-0.0420280584115979	-0.000369589190087437	0.00200892507635464	-0.0399251159390291
d__Bacteria; k__norank_d__Bacteria; p__Firmicutes; c__Clostridia; o__Lachnospirales; f__Lachnospiraceae; g__norank_f__Lachnospiraceae; s__unclassified_g__norank_f__Lachnospiraceae; OTU277	0.00179165314311651	0.0363050030179399	-0.0832866146312985	-0.0218584184365144	0.0132870198415434	-0.0039435339057922	-0.0423984900190972
d__Bacteria; k__norank_d__Bacteria; p__Firmicutes; c__Clostridia; o__Lachnospirales; f__Lachnospiraceae; g__norank_f__Lachnospiraceae; s__unclassified_g__norank_f__Lachnospiraceae; OTU379	-0.00680804653651834	0.0328933513933796	-0.106407993255393	0.010713184002918	-0.00207450579649422	0.00143811959795981	-0.00895560687687924
d__Bacteria; k__norank_d__Bacteria; p__Cyanobacteria; c__Vampirivibrionia; o__Gastranaerophilales; f__norank_o__Gastranaerophilales; g__norank_f__norank_o__Gastranaerophilales; s__uncultured_bacterium_g__norank_f__norank_o__Gastranaerophilales; OTU276	0.0175445494186972	0.0342945957045048	0.0116542581936279	-0.061968387126507	-0.000876147763826211	0.00375890056497538	0.0404339953240925
d__Bacteria; k__norank_d__Bacteria; p__Bacteroidota; c__Bacteroidia; o__Bacteroidales; f__Bacteroidaceae; g__Bacteroides; s__unclassified_g__Bacteroides; OTU898	-0.033738255782199	-0.0460594144330259	0.0555800374773609	-0.0468831302780306	-0.0596411102500179	-0.0266346201322381	-0.00178710307695656
d__Bacteria; k__norank_d__Bacteria; p__Firmicutes; c__Clostridia; o__Lachnospirales; f__Lachnospiraceae; g__Lachnospiraceae_UCG-010; s__uncultured_bacterium_g__Lachnospiraceae_UCG-010; OTU780	0.0237507083090541	0.0265706222267833	-0.0479542554927916	0.0361605526348524	-0.00348756185624926	-0.00118311920117269	-0.0140506926176372
d__Bacteria; k__norank_d__Bacteria; p__Firmicutes; c__Clostridia; o__Lachnospirales; f__Lachnospiraceae; g__unclassified_f__Lachnospiraceae; s__unclassified_f__Lachnospiraceae; OTU323	-0.0421189829296694	0.00715771269957799	-0.0537037107146991	-0.00215900147496882	-0.0051371868963763	0.0469915238200726	-0.0161054883120867
d__Bacteria; k__norank_d__Bacteria; p__Firmicutes; c__Bacilli; o__RF39; f__norank_o__RF39; g__norank_f__norank_o__RF39; s__uncultured_Firmicutes_bacterium_g__norank_f__norank_o__RF39; OTU116	0.0344555255815902	-0.0331912861540705	0.00347811724015721	-0.0198201306662868	-0.000272407976064486	0.000174821498970004	-0.0392814200141132
d__Bacteria; k__norank_d__Bacteria; p__Firmicutes; c__Clostridia; o__Lachnospirales; f__Lachnospiraceae; g__unclassified_f__Lachnospiraceae; s__unclassified_f__Lachnospiraceae; OTU327	-0.0494038777067316	-0.00857016878822724	0.0121631778048715	-0.00997872881947156	-0.0174939499155437	-0.0519136621455568	-0.0233709675137805
d__Bacteria; k__norank_d__Bacteria; p__Proteobacteria; c__Gammaproteobacteria; o__Burkholderiales; f__Sutterellaceae; g__Parasutterella; s__Burkholderiales_bacterium_YL45; OTU264	-0.0118072251947854	0.0223742438425697	-0.113008758231004	-0.0214691070160818	-0.00147039805431222	-0.00363508443048682	0.00650803956962283
d__Bacteria; k__norank_d__Bacteria; p__Firmicutes; c__Clostridia; o__Lachnospirales; f__Lachnospiraceae; g__unclassified_f__Lachnospiraceae; s__unclassified_f__Lachnospiraceae; OTU691	0.0344806991083231	-0.0551307039036898	-0.00729886111273748	-0.00928027794463982	-0.000277319800512119	-0.000666014951151928	-0.0121302409589657
d__Bacteria; k__norank_d__Bacteria; p__Firmicutes; c__Clostridia; o__Christensenellales; f__Christensenellaceae; g__Christensenellaceae_R-7_group; s__uncultured_rumen_bacterium_g__Christensenellaceae_R-7_group; OTU557	0.0623391398993884	0.0276952866788507	0.0459347451818813	-0.03716495112268	-0.00291633427517004	0.00549234604691362	0.0385301617777265
d__Bacteria; k__norank_d__Bacteria; p__Firmicutes; c__Clostridia; o__Oscillospirales; f__Ruminococcaceae; g__Harryflintia; s__uncultured_bacterium_g__Harryflintia; OTU513	0.0568377047334141	-0.00972431366399353	-0.0138308225695768	-0.00132590067915323	-0.00229284607718017	0.00136635449554764	-0.0224804594045499
d__Bacteria; k__norank_d__Bacteria; p__Firmicutes; c__Clostridia; o__Oscillospirales; f__Oscillospiraceae; g__UCG-005; s__unclassified_g__UCG-005; OTU275	-0.0523876846780805	-0.013097568515137	-0.00820391196904444	-0.00299670753919594	-0.039661543937295	0.0188403973305625	-0.0270896810034801
d__Bacteria; k__norank_d__Bacteria; p__Firmicutes; c__Clostridia; o__Lachnospirales; f__Lachnospiraceae; g__unclassified_f__Lachnospiraceae; s__unclassified_f__Lachnospiraceae; OTU952	0.0529261378474486	-0.0587628563724517	-0.0153827939820653	0.0178937214139739	-0.0050951343060598	-0.00539757451790593	-0.00895003092003898
d__Bacteria; k__norank_d__Bacteria; p__Firmicutes; c__Clostridia; o__Lachnospirales; f__Lachnospiraceae; g__norank_f__Lachnospiraceae; s__uncultured_bacterium_g__norank_f__Lachnospiraceae; OTU111	0.0621880784589018	-0.0307697725243203	0.018056834532123	-0.025187234631693	-0.00241940759051231	0.00162115515953767	0.00933367668546137
d__Bacteria; k__norank_d__Bacteria; p__Firmicutes; c__Clostridia; o__Lachnospirales; f__Lachnospiraceae; g__unclassified_f__Lachnospiraceae; s__unclassified_f__Lachnospiraceae; OTU954	-0.0308487278026243	0.00785898090655953	-0.0781437859479975	-0.0209788156512146	-0.0199036283924709	0.0275348906080343	0.0139995400794515
d__Bacteria; k__norank_d__Bacteria; p__Firmicutes; c__Clostridia; o__Lachnospirales; f__Lachnospiraceae; g__Dorea; s__unclassified_g__Dorea; OTU900	-0.0231246949281793	0.0126629080528267	-0.0476169054010388	0.00369570814713566	0.0151972075829613	0.0545056148320274	-0.0454406412707266
d__Bacteria; k__norank_d__Bacteria; p__Firmicutes; c__Clostridia; o__Lachnospirales; f__Lachnospiraceae; g__Tyzzerella; s__unclassified_g__Tyzzerella; OTU688	0.0228126329770377	0.0346938747943744	-0.018637315799475	-0.0453312473900214	-0.000851648293566738	0.00155944767744302	-0.0466164159330989
d__Bacteria; k__norank_d__Bacteria; p__Desulfobacterota; c__Desulfovibrionia; o__Desulfovibrionales; f__Desulfovibrionaceae; g__norank_f__Desulfovibrionaceae; s__uncultured_bacterium_g__norank_f__Desulfovibrionaceae; OTU254	0.00184669089161668	-0.00371643735281038	-0.09731366123449	-0.0278970145591106	-0.000567652385790636	-0.00314730807199141	-0.0350147160948814
d__Bacteria; k__norank_d__Bacteria; p__Firmicutes; c__Clostridia; o__Lachnospirales; f__Lachnospiraceae; g__unclassified_f__Lachnospiraceae; s__unclassified_f__Lachnospiraceae; OTU812	0.0434973902656622	-0.0389786848927019	0.0174249714309302	0.00586786608056156	-0.000983925688618141	0.00094275017899309	0.0184458099264809
d__Bacteria; k__norank_d__Bacteria; p__Firmicutes; c__Clostridia; o__Oscillospirales; f__Ruminococcaceae; g__Candidatus_Soleaferrea; s__Candidatus_Soleaferrea_massiliensis; OTU308	-0.0167620284644097	0.00987884859802471	-0.0334781691389117	0.0280425769535491	0.0487589701193643	-0.0453219449627616	-0.0339696197390378
d__Bacteria; k__norank_d__Bacteria; p__Firmicutes; c__Clostridia; o__Lachnospirales; f__Lachnospiraceae; g__Lachnospiraceae_NK4A136_group; s__unclassified_g__Lachnospiraceae_NK4A136_group; OTU456	0.045772424514281	0.00146902954943531	0.0193443839995136	0.0328288933673213	-0.00237748861860175	0.00269047157467213	0.00635956482889284
d__Bacteria; k__norank_d__Bacteria; p__Firmicutes; c__Clostridia; o__Lachnospirales; f__Lachnospiraceae; g__Lachnospiraceae_NC2004_group; s__uncultured_bacterium_g__Lachnospiraceae_NC2004_group; OTU989	-0.0219718206132874	-0.00884820128737892	0.00912802116218706	-0.00352197488782281	0.121675535074424	-0.0235964844438834	-0.00580107360876835
d__Bacteria; k__norank_d__Bacteria; p__Firmicutes; c__Clostridia; o__Lachnospirales; f__Lachnospiraceae; g__Lachnospiraceae_NK4A136_group; s__unclassified_g__Lachnospiraceae_NK4A136_group; OTU458	0.0125207980084179	0.0321603583993481	-0.0062562859069307	0.00454767402109859	0.00508128720889959	0.0102064321755799	-0.00966653927482791
d__Bacteria; k__norank_d__Bacteria; p__Firmicutes; c__Clostridia; o__Lachnospirales; f__Lachnospiraceae; g__Lachnospiraceae_NC2004_group; s__uncultured_Clostridiaceae_bacterium_g__Lachnospiraceae_NC2004_group; OTU106	0.0288398007215428	-0.0488818089235731	-0.00742640121449077	-0.00694743014082558	-0.000134641035855933	-0.000706637382947009	-0.0194522814625171
d__Bacteria; k__norank_d__Bacteria; p__Bacteroidota; c__Bacteroidia; o__Flavobacteriales; f__Flavobacteriaceae; g__norank_f__Flavobacteriaceae; s__gut_metagenome_g__norank_f__Flavobacteriaceae; OTU631	0.0423482865768939	0.0396762810211053	0.0124224614288086	-0.0411021900725236	-0.00204437267568727	0.00399625246827272	-0.00080408403481886
d__Bacteria; k__norank_d__Bacteria; p__Firmicutes; c__Clostridia; o__Oscillospirales; f__Oscillospiraceae; g__Colidextribacter; s__uncultured_bacterium_g__Colidextribacter; OTU870	0.0459405847312701	-0.0537834748768056	-0.000499038599486457	0.00104593747852597	-0.00123944141018933	-0.01315733457795	-0.0177081186085333
d__Bacteria; k__norank_d__Bacteria; p__Firmicutes; c__Clostridia; o__Lachnospirales; f__Lachnospiraceae; g__Roseburia; s__Roseburia_sp._499; OTU931	-0.0320506265306745	-0.0126060603730354	0.0171147055073287	-0.00143088087116335	-0.0626243766009304	0.14596903431084	-0.0124770653830566
d__Bacteria; k__norank_d__Bacteria; p__Firmicutes; c__Clostridia; o__Lachnospirales; f__Lachnospiraceae; g__unclassified_f__Lachnospiraceae; s__unclassified_f__Lachnospiraceae; OTU608	0.043852697672811	-0.0599350254147085	-0.00980774127303337	-0.0193137181997698	-0.000508728390697135	-0.000635644522235541	-0.021128512439609
d__Bacteria; k__norank_d__Bacteria; p__Firmicutes; c__Clostridia; o__Lachnospirales; f__Lachnospiraceae; g__norank_f__Lachnospiraceae; s__uncultured_bacterium_g__norank_f__Lachnospiraceae; OTU619	0.0307901147963943	-0.00424207030296127	0.00673084737536847	0.068038470773923	-0.00375981826237674	-0.00150231229544373	-0.0310960972271128
d__Bacteria; k__norank_d__Bacteria; p__Firmicutes; c__Clostridia; o__Lachnospirales; f__Lachnospiraceae; g__unclassified_f__Lachnospiraceae; s__unclassified_f__Lachnospiraceae; OTU357	-0.041909831883504	-0.0169211254413848	0.011195150572918	-0.0117234705369041	0.00450816438629462	-0.047239004253505	0.00068542593060866
d__Bacteria; k__norank_d__Bacteria; p__Firmicutes; c__Clostridia; o__Oscillospirales; f__Ruminococcaceae; g__unclassified_f__Ruminococcaceae; s__unclassified_f__Ruminococcaceae; OTU709	0.0433274770040899	0.0184016391743142	-0.0486527010773884	-0.0483896110706407	0.00360506668940366	0.00042123375536683	0.00166704801713968
d__Bacteria; k__norank_d__Bacteria; p__Firmicutes; c__Clostridia; o__Lachnospirales; f__Lachnospiraceae; g__unclassified_f__Lachnospiraceae; s__unclassified_f__Lachnospiraceae; OTU355	-0.0491428256620187	-0.0194105828974483	0.0120552821565192	-0.00993373405666289	-0.0218345061398283	0.0439824082169221	-0.0152030941380777
d__Bacteria; k__norank_d__Bacteria; p__Firmicutes; c__Clostridia; o__Peptostreptococcales-Tissierellales; f__Peptostreptococcaceae; g__unclassified_f__Peptostreptococcaceae; s__unclassified_f__Peptostreptococcaceae; OTU272	-0.0370975138367826	0.0152232446418955	-0.066934406170547	-0.011331152993037	-0.0343723464864281	-0.0178061342837656	0.00193734675709111
d__Bacteria; k__norank_d__Bacteria; p__Firmicutes; c__Clostridia; o__Lachnospirales; f__Lachnospiraceae; g__Lachnospiraceae_NK4A136_group; s__unclassified_g__Lachnospiraceae_NK4A136_group; OTU59	0.0264713268504983	-0.0375631826394453	-0.00411839302841593	0.000364606314610594	-0.000710073270208446	-0.000593918462290477	0.0206465170875696
d__Bacteria; k__norank_d__Bacteria; p__Firmicutes; c__Clostridia; o__Lachnospirales; f__Lachnospiraceae; g__unclassified_f__Lachnospiraceae; s__unclassified_f__Lachnospiraceae; OTU602	0.00167101018470169	0.0271413032840167	-0.0571502153804256	-0.00881129012231748	-0.00119384136352983	-0.000847489206524404	-0.000625721400170215
d__Bacteria; k__norank_d__Bacteria; p__Firmicutes; c__Clostridia; o__Lachnospirales; f__Lachnospiraceae; g__unclassified_f__Lachnospiraceae; s__unclassified_f__Lachnospiraceae; OTU258	-0.046769772703396	-0.0146067054353836	-0.00430618036034609	-0.0140053240613195	-0.0416043656728159	0.0365133851424614	-0.0173397359434077
d__Bacteria; k__norank_d__Bacteria; p__Bacteroidota; c__Bacteroidia; o__Bacteroidales; f__Muribaculaceae; g__norank_f__Muribaculaceae; s__uncultured_bacterium_g__norank_f__Muribaculaceae; OTU371	0.00661545665830914	0.0169328167905371	-0.0561167258704853	-0.0276717626371929	-0.0019245618939844	-0.000591783825539808	0.0752736312029763
d__Bacteria; k__norank_d__Bacteria; p__Firmicutes; c__Clostridia; o__Oscillospirales; f__Ruminococcaceae; g__Ruminococcus; s__Ruminococcus_sp._N15.MGS-57_g__Ruminococcus; OTU914	0.00853965788711793	0.0276518319250178	0.0427872501661099	0.0218414189744078	-0.0536827479566721	0.0564958178974876	-0.0462241632101268
d__Bacteria; k__norank_d__Bacteria; p__Firmicutes; c__Clostridia; o__Peptostreptococcales-Tissierellales; f__Anaerovoracaceae; g__Eubacterium_nodatum_group; s__uncultured_bacterium_g__Eubacterium_nodatum_group; OTU508	0.0427561292175999	-0.0550982613924125	-0.0120499951277142	0.0282007403340343	0.00193610196611076	-0.0128914403110734	-0.0145784632365743
d__Bacteria; k__norank_d__Bacteria; p__Firmicutes; c__Bacilli; o__RF39; f__norank_o__RF39; g__norank_f__norank_o__RF39; s__metagenome_g__norank_f__norank_o__RF39; OTU854	0.0208503477940324	0.0332279467233923	0.0234554043885148	0.0167243935137929	-0.00150664502766538	0.00180478263730802	-0.0284531111923833
d__Bacteria; k__norank_d__Bacteria; p__Firmicutes; c__Clostridia; o__Clostridia_UCG-014; f__norank_o__Clostridia_UCG-014; g__norank_f__norank_o__Clostridia_UCG-014; s__uncultured_bacterium_g__norank_f__norank_o__Clostridia_UCG-014; OTU753	0.0348354966189398	0.0464159250676099	0.0399935296935424	0.023615501002209	0.0466849716931299	-0.00248612384002214	-0.0103095705269657
d__Bacteria; k__norank_d__Bacteria; p__Firmicutes; c__Clostridia; o__Lachnospirales; f__Lachnospiraceae; g__unclassified_f__Lachnospiraceae; s__unclassified_f__Lachnospiraceae; OTU982	-0.0305748542177644	-0.000857820401937603	-0.0377189894922162	-0.011729409724632	-0.00992453280735805	-0.0344206597827448	0.0318464473816167
d__Bacteria; k__norank_d__Bacteria; p__Firmicutes; c__Clostridia; o__Lachnospirales; f__Lachnospiraceae; g__unclassified_f__Lachnospiraceae; s__unclassified_f__Lachnospiraceae; OTU980	-0.0588155611384859	-0.0193811447819393	0.014325751053181	-0.00609554496458955	0.00622181374212512	0.0044528370859482	-0.00944432048854738
d__Bacteria; k__norank_d__Bacteria; p__Actinobacteriota; c__Coriobacteriia; o__Coriobacteriales; f__Eggerthellaceae; g__Enterorhabdus; s__uncultured_bacterium_g__Enterorhabdus; OTU412	-0.0436266103678599	-0.0242143433776752	0.0364308310791	0.00210618149919629	-0.0322665286674685	-0.00918733622501819	-0.0558705092152392
d__Bacteria; k__norank_d__Bacteria; p__Firmicutes; c__unclassified_p__Firmicutes; o__unclassified_p__Firmicutes; f__unclassified_p__Firmicutes; g__unclassified_p__Firmicutes; s__unclassified_p__Firmicutes; OTU290	-0.00794044453803945	0.0263964524641159	-0.097644849481762	-0.0364512035429942	-0.00380835843293686	0.00298782148516314	0.0242896028450863
d__Bacteria; k__norank_d__Bacteria; p__Firmicutes; c__Clostridia; o__Lachnospirales; f__Lachnospiraceae; g__unclassified_f__Lachnospiraceae; s__unclassified_f__Lachnospiraceae; OTU516	0.0335746843335196	0.0435393296351212	0.0360753144167214	-0.00406290426464911	-0.00288687878834648	0.00253686121027283	-0.0350972354850688
d__Bacteria; k__norank_d__Bacteria; p__Bacteroidota; c__Bacteroidia; o__Bacteroidales; f__Muribaculaceae; g__norank_f__Muribaculaceae; s__uncultured_bacterium_g__norank_f__Muribaculaceae; OTU94	0.049994952291093	-0.0373315466206963	0.00935691243643511	-0.022227191790106	-0.000779433982247287	0.00102948636529501	-0.0224521443440443
d__Bacteria; k__norank_d__Bacteria; p__Firmicutes; c__Clostridia; o__Clostridia_UCG-014; f__norank_o__Clostridia_UCG-014; g__norank_f__norank_o__Clostridia_UCG-014; s__gut_metagenome_g__norank_f__norank_o__Clostridia_UCG-014; OTU525	0.026075857099047	0.0424570479280702	0.0287151794692921	-0.0119670599568497	-0.00192518417531791	0.00298924270183846	0.0146589899619317
d__Bacteria; k__norank_d__Bacteria; p__Firmicutes; c__Clostridia; o__Oscillospirales; f__Ruminococcaceae; g__unclassified_f__Ruminococcaceae; s__unclassified_f__Ruminococcaceae; OTU698	0.0415867560292011	0.0533982316821353	0.0247662542980261	0.00204695178944558	-0.002397242867291	0.00447682730347347	-0.0100439955719344
d__Bacteria; k__norank_d__Bacteria; p__Firmicutes; c__Bacilli; o__Erysipelotrichales; f__Erysipelotrichaceae; g__Faecalibaculum; s__Faecalibaculum_rodentium; OTU118	0.0208852858935523	0.0146227713095124	0.00969459503997237	0.076867464630171	-0.00182263984416286	0.000736039146001025	-0.0270305358187991
d__Bacteria; k__norank_d__Bacteria; p__Firmicutes; c__Clostridia; o__Lachnospirales; f__Lachnospiraceae; g__unclassified_f__Lachnospiraceae; s__unclassified_f__Lachnospiraceae; OTU382	0.019501640857247	0.0270325567220603	-0.00319717407528567	0.0314209281325826	0.0963730561365376	-0.0178305703046432	-0.0556708044211351
d__Bacteria; k__norank_d__Bacteria; p__Firmicutes; c__Clostridia; o__Oscillospirales; f__Ruminococcaceae; g__unclassified_f__Ruminococcaceae; s__unclassified_f__Ruminococcaceae; OTU695	0.0238546279563898	0.0312663900814095	0.0307401318899482	-0.0573809353607094	0.000106833855586413	0.00380739907233649	-0.0157078525214772
d__Bacteria; k__norank_d__Bacteria; p__Firmicutes; c__Clostridia; o__Oscillospirales; f__Ruminococcaceae; g__Eubacterium_siraeum_group; s__uncultured_bacterium_g__Eubacterium_siraeum_group; OTU454	0.0458395456531184	-0.0365426135936976	0.00877693051617508	-0.0324496714518871	-0.00117864713984043	0.00102226392580046	0.00778568521890253
d__Bacteria; k__norank_d__Bacteria; p__Firmicutes; c__Bacilli; o__Erysipelotrichales; f__Erysipelotrichaceae; g__Holdemanella; s__uncultured_bacterium_g__Holdemanella; OTU354	0.0108994676051859	-0.034389373188018	-0.0197002501840175	-0.0116521047286759	-0.0279579774041825	-0.0385716959656157	0.015361826527992
d__Bacteria; k__norank_d__Bacteria; p__Firmicutes; c__Clostridia; o__Lachnospirales; f__Lachnospiraceae; g__unclassified_f__Lachnospiraceae; s__unclassified_f__Lachnospiraceae; OTU652	0.0196914346141436	0.0326278797429723	0.018462662127849	0.0211339101096364	-0.0003639823880228	0.00234329108267509	-0.0505381038011046
d__Bacteria; k__norank_d__Bacteria; p__Firmicutes; c__Clostridia; o__Lachnospirales; f__Lachnospiraceae; g__unclassified_f__Lachnospiraceae; s__unclassified_f__Lachnospiraceae; OTU650	0.0324560996730384	0.00620771565404636	0.014352672813856	0.0615347823027256	-0.00493360680261611	0.00156439363607357	-0.0270406609022882
d__Bacteria; k__norank_d__Bacteria; p__Firmicutes; c__Clostridia; o__Oscillospirales; f__Butyricicoccaceae; g__UCG-008; s__uncultured_bacterium_g__UCG-008; OTU95	0.0495347285551647	0.0252610052098988	0.0456263013897905	-0.0614283511532485	-0.0131318044088226	-0.0109247787173625	-0.00989553222567246
d__Bacteria; k__norank_d__Bacteria; p__Firmicutes; c__Clostridia; o__unclassified_c__Clostridia; f__unclassified_c__Clostridia; g__unclassified_c__Clostridia; s__unclassified_c__Clostridia; OTU636	0.0238287837782414	0.0380243285709776	0.0289364525831898	-0.00372705111118469	-0.00198130007956974	0.00248496751801175	0.0116136464488155
d__Bacteria; k__norank_d__Bacteria; p__Desulfobacterota; c__Desulfovibrionia; o__Desulfovibrionales; f__Desulfovibrionaceae; g__Desulfovibrio; s__unclassified_g__Desulfovibrio; OTU245	0.000590217931350401	0.0230617290156734	-0.0923925039782453	-0.0232188079926288	-0.00109964729482445	-0.00186912389880676	-0.00449892505932938
d__Bacteria; k__norank_d__Bacteria; p__Firmicutes; c__Clostridia; o__Lachnospirales; f__Lachnospiraceae; g__Roseburia; s__uncultured_bacterium_g__Roseburia; OTU696	0.0349877278430996	-0.0401557087265225	-0.00237476842151018	0.0444408292352831	0.0288265373232208	-0.00650633871490507	-0.0155031691756924
d__Bacteria; k__norank_d__Bacteria; p__Firmicutes; c__Clostridia; o__Oscillospirales; f__Ruminococcaceae; g__unclassified_f__Ruminococcaceae; s__unclassified_f__Ruminococcaceae; OTU363	-0.0133714891161673	0.0171355260810216	-0.024809588944964	-0.0474629219969239	-0.00869744507253618	-0.0434326976853623	-0.00756696913052549
d__Bacteria; k__norank_d__Bacteria; p__Firmicutes; c__Clostridia; o__Oscillospirales; f__Ruminococcaceae; g__Ruminococcus; s__unclassified_g__Ruminococcus; OTU641	0.0425838346257411	-0.0428884963056637	-0.0135899260332764	-0.00951989388058525	0.00057518474488557	-0.000687753233348685	-0.00545446893976482
d__Bacteria; k__norank_d__Bacteria; p__Firmicutes; c__Clostridia; o__Lachnospirales; f__Lachnospiraceae; g__unclassified_f__Lachnospiraceae; s__unclassified_f__Lachnospiraceae; OTU104	0.0317203787169831	-0.0351537627667879	-0.000569179694836702	0.000843855650641589	-0.00111756301711083	-0.000239561740094445	-0.00293625495645674
d__Bacteria; k__norank_d__Bacteria; p__Bacteroidota; c__Bacteroidia; o__Bacteroidales; f__Muribaculaceae; g__norank_f__Muribaculaceae; s__uncultured_bacterium_g__norank_f__Muribaculaceae; OTU491	0.0168063470953633	0.0351087422501483	-0.000777952250399914	0.00967472636549941	-0.00237551474286136	0.00251862734928753	0.107181342567448
d__Bacteria; k__norank_d__Bacteria; p__Firmicutes; c__Clostridia; o__Monoglobales; f__Monoglobaceae; g__Monoglobus; s__uncultured_bacterium_g__Monoglobus; OTU651	0.00538637269022401	0.0421798229153064	0.0697796092851643	-0.0945414283023022	0.00370344446879536	-0.0101223577585616	0.0265873656892698
d__Bacteria; k__norank_d__Bacteria; p__Firmicutes; c__Clostridia; o__Lachnospirales; f__Lachnospiraceae; g__Lachnospiraceae_ND3007_group; s__uncultured_bacterium_g__Lachnospiraceae_ND3007_group; OTU789	0.0039995629811744	0.0282878281470317	-0.0284456452176488	0.0159347578272761	0.0069599294402641	-0.000333322193472371	0.0273519751125728
d__Bacteria; k__norank_d__Bacteria; p__Actinobacteriota; c__Coriobacteriia; o__Coriobacteriales; f__Eggerthellaceae; g__unclassified_f__Eggerthellaceae; s__unclassified_f__Eggerthellaceae; OTU892	-0.0285703739515703	0.0028649949052957	0.0691548768075429	0.00226396262186282	0.00997755349789406	0.0119636584416907	-0.0215081347448814
d__Bacteria; k__norank_d__Bacteria; p__Firmicutes; c__Clostridia; o__Lachnospirales; f__Lachnospiraceae; g__unclassified_f__Lachnospiraceae; s__unclassified_f__Lachnospiraceae; OTU457	0.0523573809410969	-0.0120749338977287	0.0199066606153845	-0.000965916972412356	-0.0021780587331983	0.00189151013505791	-0.00522085855643867
d__Bacteria; k__norank_d__Bacteria; p__Bacteroidota; c__Bacteroidia; o__Bacteroidales; f__Muribaculaceae; g__norank_f__Muribaculaceae; s__uncultured_bacterium_g__norank_f__Muribaculaceae; OTU713	-0.0256017756771044	-0.00673640823519322	0.00407067249961589	0.0142381366705306	-0.068089680192744	-0.0557926896527184	0.0144842917636894
d__Bacteria; k__norank_d__Bacteria; p__Actinobacteriota; c__Coriobacteriia; o__Coriobacteriales; f__Eggerthellaceae; g__DNF00809; s__uncultured_bacterium_g__DNF00809; OTU468	0.0524614876074733	0.020796636683127	0.00908208698048152	0.0470946797597345	-0.00464809453514352	0.00210361231380639	0.0352237622513485
d__Bacteria; k__norank_d__Bacteria; p__Firmicutes; c__Clostridia; o__Lachnospirales; f__Lachnospiraceae; g__Lachnospiraceae_NK4A136_group; s__unclassified_g__Lachnospiraceae_NK4A136_group; OTU166	0.027565699628013	-0.00327823089350943	0.0016437918524678	-0.0177171365589875	-0.0302465980811732	0.00886936598134493	-0.054111718160208
d__Bacteria; k__norank_d__Bacteria; p__Firmicutes; c__Clostridia; o__Christensenellales; f__Christensenellaceae; g__Christensenellaceae_R-7_group; s__uncultured_rumen_bacterium_g__Christensenellaceae_R-7_group; OTU769	0.0379899642744258	0.0576364369159603	0.0265911137748864	-0.000565467571228148	-0.00322407793520214	0.00467422665459581	0.0412242835077061
d__Bacteria; k__norank_d__Bacteria; p__Firmicutes; c__Clostridia; o__Lachnospirales; f__Lachnospiraceae; g__Lachnospiraceae_NC2004_group; s__uncultured_bacterium_g__Lachnospiraceae_NC2004_group; OTU402	-0.0351260641202807	0.00730105639811786	-0.0448575080700278	-0.0323702847952758	-0.00773320043962025	-0.0713327084565576	0.0416480458260326
d__Bacteria; k__norank_d__Bacteria; p__Spirochaetota; c__Spirochaetia; o__Spirochaetales; f__Spirochaetaceae; g__Treponema; s__Treponema_succinifaciens_DSM_2489; OTU244	-0.019945628392085	0.00723449570964861	-0.0460284351511083	0.000216136187702686	-0.0616846888534842	-0.0845144648933748	-0.0120964795675372
d__Bacteria; k__norank_d__Bacteria; p__Firmicutes; c__Clostridia; o__Oscillospirales; f__Oscillospiraceae; g__Flavonifractor; s__uncultured_bacterium_g__Flavonifractor; OTU932	-0.024997728030826	-0.00604521682741545	-0.0123754704727255	-0.00977298719179436	0.08470313787262	-0.00808938028464526	0.0293164210787595
d__Bacteria; k__norank_d__Bacteria; p__Bacteroidota; c__Bacteroidia; o__Bacteroidales; f__Muribaculaceae; g__norank_f__Muribaculaceae; s__uncultured_bacterium_g__norank_f__Muribaculaceae; OTU583	0.0448931191759431	0.0300225299715638	0.0198022903604665	-0.0104012275094404	-0.00146697126876494	0.00438100985513083	-0.0116547407419827
d__Bacteria; k__norank_d__Bacteria; p__Actinobacteriota; c__Actinobacteria; o__Bifidobacteriales; f__Bifidobacteriaceae; g__Bifidobacterium; s__Bifidobacterium_pseudocatenulatum_DSM_20438__JCM_1200__LMG_10505; OTU97	0.0138519502513558	-0.0379218716044628	-0.0552769275786572	-0.0209316853013873	-0.0127219650406657	0.0361835272215796	-0.0288382289901258
d__Bacteria; k__norank_d__Bacteria; p__Bacteroidota; c__Bacteroidia; o__Bacteroidales; f__unclassified_o__Bacteroidales; g__unclassified_o__Bacteroidales; s__unclassified_o__Bacteroidales; OTU333	0.0156581529528811	-0.0264215586010993	-0.0266964504377373	-0.0103068409458409	0.0077921306391493	-0.0252733694073957	-0.00558959021484961
d__Bacteria; k__norank_d__Bacteria; p__Firmicutes; c__Clostridia; o__Oscillospirales; f__Ruminococcaceae; g__unclassified_f__Ruminococcaceae; s__unclassified_f__Ruminococcaceae; OTU956	0.0258431301557114	0.0349065727520358	0.0290297352762979	-0.0530655229498626	-0.00560182411415284	0.0191339467658312	-0.0374851809338787
d__Bacteria; k__norank_d__Bacteria; p__Firmicutes; c__Bacilli; o__Erysipelotrichales; f__Erysipelotrichaceae; g__Dubosiella; s__uncultured_bacterium_g__Dubosiella; OTU967	-0.027120031366161	-0.0129602911455206	0.022638808270448	-0.00248964434041921	0.072490688276593	-0.0401055903329968	-0.0327351449792185
d__Bacteria; k__norank_d__Bacteria; p__Bacteroidota; c__Bacteroidia; o__Bacteroidales; f__Marinifilaceae; g__Butyricimonas; s__uncultured_bacterium_g__Butyricimonas; OTU659	0.0603247886905232	-0.00891346096602277	-0.023894537096092	-0.000726927856842723	-0.00392288752498581	0.000478753086067332	0.0377200219425207
d__Bacteria; k__norank_d__Bacteria; p__Firmicutes; c__Clostridia; o__Lachnospirales; f__Lachnospiraceae; g__unclassified_f__Lachnospiraceae; s__unclassified_f__Lachnospiraceae; OTU137	0.0414185188224405	-0.0689294804992763	-0.0100406796366153	-0.0106343026171458	-0.000404175876887641	-0.00104316102725463	-0.0109332405250452
d__Bacteria; k__norank_d__Bacteria; p__Firmicutes; c__Clostridia; o__Oscillospirales; f__Butyricicoccaceae; g__UCG-009; s__uncultured_bacterium_g__UCG-009; OTU682	0.030893091116202	0.0625768873031435	0.0277859189921587	-0.0195177010483349	-0.0146648245011526	0.0090640586852774	-0.0139815191414768
d__Bacteria; k__norank_d__Bacteria; p__Firmicutes; c__Clostridia; o__Peptococcales; f__Peptococcaceae; g__norank_f__Peptococcaceae; s__uncultured_bacterium_g__norank_f__Peptococcaceae; OTU476	0.0269260228797321	-0.00497639422795003	0.00917152514202206	0.0488577321576762	-0.00292362754297369	0.0165846927302338	-0.00605587805791706
d__Bacteria; k__norank_d__Bacteria; p__Firmicutes; c__Clostridia; o__unclassified_c__Clostridia; f__unclassified_c__Clostridia; g__unclassified_c__Clostridia; s__unclassified_c__Clostridia; OTU699	0.0126173182466379	0.0437669439910242	-0.0429641914297877	0.00151444855562341	-0.00156646915069747	0.000702148743272169	-0.033964789605893
d__Bacteria; k__norank_d__Bacteria; p__Bacteroidota; c__Bacteroidia; o__Bacteroidales; f__Muribaculaceae; g__norank_f__Muribaculaceae; s__uncultured_bacterium_g__norank_f__Muribaculaceae; OTU158	0.0482531337927727	-0.0654902853175144	-0.00395297488831581	-0.0247471712087159	-0.000584978045271932	-0.000810245554247363	-0.0127581142306489
d__Bacteria; k__norank_d__Bacteria; p__Firmicutes; c__Clostridia; o__Lachnospirales; f__Lachnospiraceae; g__norank_f__Lachnospiraceae; s__unclassified_g__norank_f__Lachnospiraceae; OTU566	0.025604761734778	0.0197532394781774	0.00858056847085798	-0.0583109028694651	-0.000616642529375484	0.00305967862468605	0.00438627767324162
d__Bacteria; k__norank_d__Bacteria; p__Firmicutes; c__Clostridia; o__Oscillospirales; f__Ruminococcaceae; g__norank_f__Ruminococcaceae; s__unclassified_g__norank_f__Ruminococcaceae; OTU364	-0.0253386588134476	0.00926988333821166	-0.058528776853136	-0.0217331808099737	-0.06687029148969	-0.0480590905250511	-0.0609881807063007
d__Bacteria; k__norank_d__Bacteria; p__Firmicutes; c__Clostridia; o__Oscillospirales; f__Oscillospiraceae; g__unclassified_f__Oscillospiraceae; s__unclassified_f__Oscillospiraceae; OTU985	0.0209309793016993	-0.0298182206766828	0.0479106031843615	0.00584240155756399	0.0104229249840649	-0.0357392749553232	-0.048820751487293
d__Bacteria; k__norank_d__Bacteria; p__Firmicutes; c__Clostridia; o__Lachnospirales; f__Lachnospiraceae; g__Ruminococcus_torques_group; s__uncultured_Clostridium_sp._g__Ruminococcus_torques_group; OTU449	-0.0483192625773084	-0.0113011756577281	-0.0111939164634849	-0.0114513082144322	0.0876825556353192	-0.0428422448767959	-0.0468866611489789
d__Bacteria; k__norank_d__Bacteria; p__Bacteroidota; c__Bacteroidia; o__Bacteroidales; f__Muribaculaceae; g__norank_f__Muribaculaceae; s__uncultured_bacterium_g__norank_f__Muribaculaceae; OTU150	0.0399182059873539	-0.0665013002619695	-0.0100230944402748	-0.00698865256799481	-0.000506928035366455	-0.00130859128018987	-0.0199919168147229
d__Bacteria; k__norank_d__Bacteria; p__Bacteroidota; c__Bacteroidia; o__Bacteroidales; f__Rikenellaceae; g__Rikenellaceae_RC9_gut_group; s__uncultured_bacterium_g__Rikenellaceae_RC9_gut_group; OTU965	0.0174662052681898	0.0186796772346778	0.0201906368889946	-0.0427051804824773	0.0687127817930316	-0.00963715036766077	0.016303836755581
d__Bacteria; k__norank_d__Bacteria; p__Bacteroidota; c__Bacteroidia; o__Bacteroidales; f__Muribaculaceae; g__norank_f__Muribaculaceae; s__uncultured_bacterium_g__norank_f__Muribaculaceae; OTU156	0.0595279036636961	-0.0458109178135582	0.00208706786540424	-0.00974793582343586	-0.00171393159747657	0.000769284070749643	-0.00549313651143093
d__Bacteria; k__norank_d__Bacteria; p__Bacteroidota; c__Bacteroidia; o__Bacteroidales; f__Muribaculaceae; g__norank_f__Muribaculaceae; s__uncultured_bacterium_g__norank_f__Muribaculaceae; OTU154	0.0390940065338069	-0.06633304051131	-0.0101151504882268	-0.0095056919370211	-0.000690970183819078	-0.00130943022487313	0.0101273507117398
d__Bacteria; k__norank_d__Bacteria; p__Bacteroidota; c__Bacteroidia; o__Bacteroidales; f__Muribaculaceae; g__norank_f__Muribaculaceae; s__uncultured_bacterium_g__norank_f__Muribaculaceae; OTU155	0.0651270269507204	-0.0140616303995693	0.0169612277905528	-0.0550115081635159	-0.0019870785990739	0.00331988347694958	0.0192228896258271
d__Bacteria; k__norank_d__Bacteria; p__Firmicutes; c__Bacilli; o__RF39; f__norank_o__RF39; g__norank_f__norank_o__RF39; s__unclassified_g__norank_f__norank_o__RF39; OTU83	0.0434937690300806	-0.00677136383939336	0.014221900316025	0.0410663724854653	-0.00351255770925293	-0.000137777212528234	-0.00554775852332804
d__Bacteria; k__norank_d__Bacteria; p__Firmicutes; c__Clostridia; o__Lachnospirales; f__Lachnospiraceae; g__Coprococcus; s__uncultured_bacterium_g__Coprococcus; OTU239	-0.00642476909413078	0.014072705819637	-0.065927987247689	-0.0126391683901604	-0.000592929424450773	-0.00178480287340853	0.00297137609409899
d__Bacteria; k__norank_d__Bacteria; p__Firmicutes; c__Clostridia; o__Lachnospirales; f__Lachnospiraceae; g__Lachnospiraceae_NK4A136_group; s__uncultured_bacterium_g__Lachnospiraceae_NK4A136_group; OTU621	0.0431094339022164	-0.0437899171834421	0.00335123573610708	-0.0246943154824757	-0.000408424618423238	0.000596276373041189	-0.00831834030273403
d__Bacteria; k__norank_d__Bacteria; p__Firmicutes; c__Clostridia; o__Lachnospirales; f__Lachnospiraceae; g__Ruminococcus_gauvreauii_group; s__unclassified_g__Ruminococcus_gauvreauii_group; OTU445	-0.0432458805726497	-0.0227073177377713	0.0335155990840515	-0.00682074997112711	-0.0634733322233345	0.0178941419114541	-0.0452291418370872
d__Bacteria; k__norank_d__Bacteria; p__Firmicutes; c__Clostridia; o__Oscillospirales; f__Ruminococcaceae; g__norank_f__Ruminococcaceae; s__gut_metagenome_g__norank_f__Ruminococcaceae; OTU708	-0.0194065752592946	-0.00487115661086575	0.0245863568853408	0.031146213839938	-0.0953937063138862	-0.129009886569773	-0.0219528622626176
d__Bacteria; k__norank_d__Bacteria; p__Firmicutes; c__Clostridia; o__Lachnospirales; f__Lachnospiraceae; g__norank_f__Lachnospiraceae; s__uncultured_bacterium_g__norank_f__Lachnospiraceae; OTU537	0.0381439729003846	0.000206468476050358	0.0239773596587985	-0.0473803230710428	0.00477956430200418	0.00152864883314872	-0.0521318338310616
d__Bacteria; k__norank_d__Bacteria; p__Firmicutes; c__Clostridia; o__Oscillospirales; f__Ruminococcaceae; g__norank_f__Ruminococcaceae; s__uncultured_bacterium_g__norank_f__Ruminococcaceae; OTU332	-0.0414738184075605	0.00222148721016724	0.0238304894260509	-0.0430257253629199	0.0282681107771451	-0.0486542462285564	-0.01920804175752
d__Bacteria; k__norank_d__Bacteria; p__Actinobacteriota; c__Actinobacteria; o__Corynebacteriales; f__Corynebacteriaceae; g__Corynebacterium; s__Corynebacterium_stationis; OTU198	0.0265330434613126	-0.0442106529171161	-0.00668572416023528	-0.00481270411416523	-0.000503952663528143	-0.00116182052141918	-0.0141970011077264
d__Bacteria; k__norank_d__Bacteria; p__Firmicutes; c__Clostridia; o__Oscillospirales; f__Oscillospiraceae; g__norank_f__Oscillospiraceae; s__uncultured_bacterium_g__norank_f__Oscillospiraceae; OTU110	0.0395402962105629	0.0407612529594776	-0.0213739033448055	-0.00479208939854522	0.0104154755481379	-0.00108810735375624	-0.0544135163849979
d__Bacteria; k__norank_d__Bacteria; p__Firmicutes; c__Clostridia; o__Monoglobales; f__Monoglobaceae; g__Monoglobus; s__uncultured_bacterium_g__Monoglobus; OTU832	0.00887443856284057	0.0302767546068352	0.0428791549484974	-0.0107820394616156	-0.0595922908489714	-0.0759106049451859	0.00869123232827424
d__Bacteria; k__norank_d__Bacteria; p__Firmicutes; c__Clostridia; o__Lachnospirales; f__Lachnospiraceae; g__Dorea; s__uncultured_bacterium_g__Dorea; OTU452	-0.032765757436917	-0.0181147505303798	0.0280351409804851	-0.00219157494180749	0.087191585700468	-0.0149426485750091	-0.0184464030166606
d__Bacteria; k__norank_d__Bacteria; p__Firmicutes; c__Clostridia; o__Clostridia_UCG-014; f__norank_o__Clostridia_UCG-014; g__norank_f__norank_o__Clostridia_UCG-014; s__uncultured_rumen_bacterium_g__norank_f__norank_o__Clostridia_UCG-014; OTU804	0.0321795286212454	0.0408708001662211	0.0454557134907726	-0.0713983185568428	-0.0120479724936556	-0.0112629633737996	0.0124145340735802
d__Bacteria; k__norank_d__Bacteria; p__Bacteroidota; c__Bacteroidia; o__Bacteroidales; f__Muribaculaceae; g__norank_f__Muribaculaceae; s__uncultured_bacterium_g__norank_f__Muribaculaceae; OTU121	0.0492682112884523	0.00692828358501754	0.0218262596937826	-0.0335615075440434	-0.00174040650523629	0.00369405733808826	0.0213415252553228
d__Bacteria; k__norank_d__Bacteria; p__Proteobacteria; c__Alphaproteobacteria; o__Rhodospirillales; f__norank_o__Rhodospirillales; g__norank_f__norank_o__Rhodospirillales; s__gut_metagenome_g__norank; OTU211	-0.00399227996834084	0.0241218788374084	-0.0778427758930956	-0.0167192344581355	-0.000682173367909974	-0.00172252378645454	-0.0168746651221139
d__Bacteria; k__norank_d__Bacteria; p__Firmicutes; c__Clostridia; o__Oscillospirales; f__Ruminococcaceae; g__norank_f__Ruminococcaceae; s__unclassified_g__norank_f__Ruminococcaceae; OTU39	0.0225543657071471	-0.0157679632022464	0.0141174987508079	0.00295033333226908	-0.046514790919307	-0.0469755907103064	-0.0371802684124716
d__Bacteria; k__norank_d__Bacteria; p__Firmicutes; c__Clostridia; o__Lachnospirales; f__Lachnospiraceae; g__GCA-900066575; s__uncultured_bacterium_g__GCA-900066575; OTU544	0.0373055355883048	-0.0341836700408908	0.00250851766341707	-0.0116797773533724	-0.00120859783196646	-0.000372356629530276	-0.0202912117066298
d__Bacteria; k__norank_d__Bacteria; p__Firmicutes; c__Bacilli; o__Lactobacillales; f__Lactobacillaceae; g__Lactobacillus; s__Lactobacillus_delbrueckii_subsp._bulgaricus; OTU246	-0.0407634102265224	0.0130100189904647	-0.0164673807843086	-0.0437843436668532	-0.0235794517637159	-0.0917115673587574	0.0286803894170982
d__Bacteria; k__norank_d__Bacteria; p__Firmicutes; c__Clostridia; o__Monoglobales; f__Monoglobaceae; g__Monoglobus; s__unclassified_g__Monoglobus; OTU548	0.0235680533704023	0.0376592473045501	0.0282448192537369	2.17818518780472e-05	-0.00278625409976237	0.00159386061084535	-0.0151975919774767
d__Bacteria; k__norank_d__Bacteria; p__Bacteroidota; c__Bacteroidia; o__Bacteroidales; f__Muribaculaceae; g__norank_f__Muribaculaceae; s__unclassified_g__norank_f__Muribaculaceae; OTU184	0.0396784672796542	-0.04949384376279	-0.0056085384455851	-0.0255070177920249	-0.000619080087416154	7.64069110893936e-05	0.0280873770923076
d__Bacteria; k__norank_d__Bacteria; p__Firmicutes; c__Clostridia; o__Oscillospirales; f__Ruminococcaceae; g__unclassified_f__Ruminococcaceae; s__unclassified_f__Ruminococcaceae; OTU538	0.0145130240436699	0.0416187850232965	-0.0227451438376352	-0.0507707415985346	-0.000675813519979433	0.00129255559673032	-0.046996412546729
d__Bacteria; k__norank_d__Bacteria; p__Firmicutes; c__Clostridia; o__Lachnospirales; f__Lachnospiraceae; g__norank_f__Lachnospiraceae; s__uncultured_bacterium_g__norank_f__Lachnospiraceae; OTU622	0.0300890655681722	0.0366168001630492	0.0208818762879665	-0.0360820799416718	-0.012277180912782	-0.0158588434016772	-0.063587636364482
d__Bacteria; k__norank_d__Bacteria; p__Firmicutes; c__Bacilli; o__RF39; f__norank_o__RF39; g__norank_f__norank_o__RF39; s__unclassified_g__norank_f__norank_o__RF39; OTU773	0.0491034713244809	-0.0265176058622084	0.00968648430703627	0.0230417640362672	-0.00274338586621383	-8.28562408403639e-05	-0.0112147184133259
d__Bacteria; k__norank_d__Bacteria; p__Firmicutes; c__Clostridia; o__Monoglobales; f__Monoglobaceae; g__Monoglobus; s__unclassified_g__Monoglobus; OTU546	0.0463544417625407	-0.0281506387228113	0.0117095966427162	-0.022475751264974	-0.00100016980094535	0.000838380464230043	-0.0377545646979047
d__Bacteria; k__norank_d__Bacteria; p__Firmicutes; c__Clostridia; o__Lachnospirales; f__Lachnospiraceae; g__norank_f__Lachnospiraceae; s__uncultured_bacterium_g__norank_f__Lachnospiraceae; OTU624	0.0306787262168144	0.0146457372544026	0.0158096604759737	0.0577522725258395	-0.00615327221633369	-0.003754492348505	-0.0384344674476698
d__Bacteria; k__norank_d__Bacteria; p__Firmicutes; c__Clostridia; o__Oscillospirales; f__Ruminococcaceae; g__Ruminococcus; s__unclassified_g__Ruminococcus; OTU979	0.024597590704711	0.00677493258008073	0.0210058581827883	-0.0417793023351846	0.0872168264072596	-0.0125976410488081	0.00127042580391878
d__Bacteria; k__norank_d__Bacteria; p__Actinobacteriota; c__Coriobacteriia; o__Coriobacteriales; f__Eggerthellaceae; g__Enterorhabdus; s__uncultured_bacterium_g__Enterorhabdus; OTU569	0.0443603348792082	-0.00374518677058234	0.0325049113146903	0.00552157757353822	0.0674863463167049	-0.029745250187429	0.0245946976200865
d__Bacteria; k__norank_d__Bacteria; p__Firmicutes; c__Clostridia; o__Oscillospirales; f__norank_o__Oscillospirales; g__norank_f__norank_o__Oscillospirales; s__metagenome_g__norank_f__norank_o__Oscillospirales; OTU894	-0.0243305252457822	0.00999454010920283	-0.0128345770724523	-0.022107399597209	-0.0306538888025942	0.0923710983783024	0.0202298291509412
d__Bacteria; k__norank_d__Bacteria; p__Firmicutes; c__Clostridia; o__Oscillospirales; f__Oscillospiraceae; g__norank_f__Oscillospiraceae; s__unclassified_g__norank_f__Oscillospiraceae; OTU261	0.0217123513468491	0.0154096989672241	-0.0742086070779905	-0.0246412680466744	0.00380448769101602	-0.0214779132209891	-0.0591134909405783
d__Bacteria; k__norank_d__Bacteria; p__Firmicutes; c__Clostridia; o__Oscillospirales; f__Oscillospiraceae; g__UCG-007; s__uncultured_rumen_bacterium_g__UCG-007; OTU670	0.013491177633387	-0.0150855541956347	0.0155669135092762	-0.0595733455168179	-0.0486798336718598	-0.0225540407647483	-0.0282975226449172
d__Bacteria; k__norank_d__Bacteria; p__Desulfobacterota; c__Desulfovibrionia; o__Desulfovibrionales; f__Desulfovibrionaceae; g__Desulfovibrio; s__unclassified_g__Desulfovibrio; OTU515	0.00454334817025108	0.0286639575985676	-0.04218618174825	-0.0485283657914619	-0.000342393092040564	3.84154059135883e-05	-0.0421797062474615
d__Bacteria; k__norank_d__Bacteria; p__Firmicutes; c__Bacilli; o__Staphylococcales; f__Staphylococcaceae; g__Jeotgalicoccus; s__uncultured_bacterium_g__Jeotgalicoccus; OTU877	0.0305947520070696	-0.0175696922676566	0.0014320240938971	0.0600370195042826	-0.00246751803299316	-0.000821003823041065	0.00355355061368687
d__Bacteria; k__norank_d__Bacteria; p__Bacteroidota; c__Bacteroidia; o__Bacteroidales; f__Muribaculaceae; g__norank_f__Muribaculaceae; s__uncultured_bacterium_g__norank_f__Muribaculaceae; OTU505	0.0422965544311956	-0.0118024844275474	0.0075807504822194	-0.0115644861112587	-0.00161339463088827	0.00169416824601911	0.00730324262792799
d__Bacteria; k__norank_d__Bacteria; p__Firmicutes; c__Clostridia; o__Oscillospirales; f__UCG-010; g__norank_f__UCG-010; s__uncultured_bacterium_g__norank_f__UCG-010; OTU857	0.0433341166521334	-0.0472617635260323	-0.00490426204063056	0.0505401753934886	-0.00274260609087113	-0.00171861954660392	0.011517917986394
d__Bacteria; k__norank_d__Bacteria; p__Bacteroidota; c__Bacteroidia; o__Bacteroidales; f__Muribaculaceae; g__norank_f__Muribaculaceae; s__uncultured_bacterium_g__norank_f__Muribaculaceae; OTU582	0.0389461722556278	0.0471518975042593	0.0287563659552681	0.0475644507454033	0.0108700965184684	-0.00247237126798016	-0.00086077244563799
d__Bacteria; k__norank_d__Bacteria; p__Firmicutes; c__Clostridia; o__Oscillospirales; f__Butyricicoccaceae; g__UCG-008; s__uncultured_bacterium_g__UCG-008; OTU490	-0.0209555693975447	-0.00686565930090346	0.021579591192599	0.00346306220176319	0.0921039844756154	-0.0501694304293288	0.0218321133049014
d__Bacteria; k__norank_d__Bacteria; p__Firmicutes; c__Clostridia; o__Peptostreptococcales-Tissierellales; f__Peptostreptococcaceae; g__unclassified_f__Peptostreptococcaceae; s__unclassified_f__Peptostreptococcaceae; OTU86	0.0252777801637716	0.0491706875034182	0.0228734947359879	-0.0210910556910257	0.0370716831413917	-0.00810974796154096	0.0144805367259038
d__Bacteria; k__norank_d__Bacteria; p__Firmicutes; c__Clostridia; o__Lachnospirales; f__Lachnospiraceae; g__unclassified_f__Lachnospiraceae; s__unclassified_f__Lachnospiraceae; OTU915	-0.0486202965105796	-0.0207946335651932	0.0197786281689462	-0.006284561514898	0.0272910340265562	0.0977560121472935	-0.00149970416047284
d__Bacteria; k__norank_d__Bacteria; p__Bacteroidota; c__Bacteroidia; o__Bacteroidales; f__Muribaculaceae; g__norank_f__Muribaculaceae; s__uncultured_Bacteroidales_bacterium_g__norank_f__Muribaculaceae; OTU171	0.0376452516621738	-0.0640548209404296	-0.0328070080346646	-0.0153660749245263	-0.000714650201236082	-0.0017811383120867	-0.00443804588874402
d__Bacteria; k__norank_d__Bacteria; p__Firmicutes; c__Clostridia; o__Oscillospirales; f__Eubacterium_coprostanoligenes_group; g__norank_f__Eubacterium_coprostanoligenes_group; s__uncultured_bacterium_g__norank_f__Eubacterium_coprostanoligenes_group; OTU109	0.0351411944015262	0.0278616729314307	0.0272873541929393	0.0249456835474386	-0.00283625572108949	0.00315902782547328	0.0129353843637074
d__Bacteria; k__norank_d__Bacteria; p__Firmicutes; c__Clostridia; o__Lachnospirales; f__Defluviitaleaceae; g__Defluviitaleaceae_UCG-011; s__uncultured_bacterium_g__Defluviitaleaceae_UCG-011; OTU684	-0.0526229540360838	-0.0160207793888787	0.019468819829159	-0.00866711233261912	-0.0166384465259406	-0.0596471070763971	-0.0147121712771614
d__Bacteria; k__norank_d__Bacteria; p__Firmicutes; c__Clostridia; o__Lachnospirales; f__Lachnospiraceae; g__Coprococcus; s__metagenome_g__Coprococcus; OTU414	-0.03609379389687	-0.0193111718366349	0.0311610028163189	-0.00695671045117598	-0.116775951068956	-0.0641830534455942	-0.0322638919173039
d__Bacteria; k__norank_d__Bacteria; p__Bacteroidota; c__Bacteroidia; o__Bacteroidales; f__Muribaculaceae; g__norank_f__Muribaculaceae; s__uncultured_bacterium_g__norank_f__Muribaculaceae; OTU553	0.0287636465948323	-0.0431045483065097	-0.00637403373051501	-0.00658527059493969	-0.000631616892053398	-0.000479949000925722	0.0195289446063382
d__Bacteria; k__norank_d__Bacteria; p__Bacteroidota; c__Bacteroidia; o__Bacteroidales; f__Prevotellaceae; g__Prevotella; s__uncultured_bacterium_g__Prevotella; OTU113	0.0244517086204829	-0.0391234179149986	-0.0099796949712732	-0.00164667067367588	-0.000135369807808423	-0.000653853774397451	-0.0260108311903195
d__Bacteria; k__norank_d__Bacteria; p__Firmicutes; c__Clostridia; o__Lachnospirales; f__Lachnospiraceae; g__Frisingicoccus; s__unclassified_g__Frisingicoccus; OTU899	-0.0503900501565822	-0.0271638367757246	0.0425559487006283	-0.00541432956069923	0.0628887661958794	0.039834392682732	-0.0279617459887837
d__Bacteria; k__norank_d__Bacteria; p__Bacteroidota; c__Bacteroidia; o__Bacteroidales; f__Tannerellaceae; g__Parabacteroides; s__Parabacteroides_sp.; OTU913	-0.0444972403502208	-0.0212655976774191	0.041591555229634	-0.0100986640593525	0.00984213969505222	-0.0967764567257833	-0.0288467709508754
d__Bacteria; k__norank_d__Bacteria; p__Firmicutes; c__Clostridia; o__Oscillospirales; f__Ruminococcaceae; g__unclassified_f__Ruminococcaceae; s__unclassified_f__Ruminococcaceae; OTU667	0.0556115785921074	0.0521348163163948	0.0434663577223969	-0.0074418208312262	-0.0040204834398751	0.00472737148462251	0.0150476929382924
d__Bacteria; k__norank_d__Bacteria; p__Firmicutes; c__Bacilli; o__Lactobacillales; f__Lactobacillaceae; g__Lactobacillus; s__unclassified_g__Lactobacillus; OTU879	0.0450394123539488	-0.0668857198481667	-0.00932370984150442	0.0114829554301435	-0.000847823225443647	-0.000732152693042114	0.0168925515858449
d__Bacteria; k__norank_d__Bacteria; p__Desulfobacterota; c__Desulfovibrionia; o__Desulfovibrionales; f__Desulfovibrionaceae; g__norank_f__Desulfovibrionaceae; s__uncultured_Desulfovibrionales_bacterium_g__norank_f__Desulfovibrionaceae; OTU885	0.0132005955598764	0.0290284323812698	-0.093760416564799	0.00140935705208431	-0.00234982627152209	-0.00233342057253508	-0.0401480181950153
d__Bacteria; k__norank_d__Bacteria; p__Firmicutes; c__unclassified_p__Firmicutes; o__unclassified_p__Firmicutes; f__unclassified_p__Firmicutes; g__unclassified_p__Firmicutes; s__unclassified_p__Firmicutes; OTU717	0.0254118737500842	0.0405318343397095	0.030984751992035	-0.00548108043974221	-0.00112272954068894	0.00421057750566088	0.00675273720480423
d__Bacteria; k__norank_d__Bacteria; p__Firmicutes; c__Bacilli; o__Erysipelotrichales; f__Erysipelotrichaceae; g__Clostridium_innocuum_group; s__uncultured_bacterium_g__Clostridium_innocuum_group; OTU996	-0.022354862281494	-0.0112368310023088	0.0169173575945236	-0.00309332890517369	0.10173852524986	-0.0403775940090646	0.00547831581711876
d__Bacteria; k__norank_d__Bacteria; p__Firmicutes; c__Clostridia; o__Lachnospirales; f__Lachnospiraceae; g__norank_f__Lachnospiraceae; s__uncultured_bacterium_g__norank_f__Lachnospiraceae; OTU312	0.0379660937675351	-0.0537633461568266	-0.0273603418214414	-0.00311127597375131	0.0089003750091035	0.0150627974512117	0.00219734013141733
d__Bacteria; k__norank_d__Bacteria; p__Firmicutes; c__Clostridia; o__Clostridiales; f__Clostridiaceae; g__Clostridium_sensu_stricto_1; s__unclassified_g__Clostridium_sensu_stricto_1; OTU535	-0.0142786624646665	0.0125356517522268	0.0210065128055948	-0.0167934466290327	-0.0138772114204402	0.043711497999555	0.032723185344402
d__Bacteria; k__norank_d__Bacteria; p__Firmicutes; c__Bacilli; o__Erysipelotrichales; f__Erysipelotrichaceae; g__norank_f__Erysipelotrichaceae; s__Clostridiales_bacterium_60-7e; OTU399	-0.0414472597109215	-0.0221728589367034	0.0357421069960438	-0.00680256932159292	-0.0377881427222276	-0.0554795322090082	-0.0166319542648635
d__Bacteria; k__norank_d__Bacteria; p__Firmicutes; c__Clostridia; o__Oscillospirales; f__Ruminococcaceae; g__Harryflintia; s__uncultured_bacterium_g__Harryflintia; OTU288	0.0114007584369582	0.0148112791201293	-0.0780392030091273	-0.035162122063507	-0.000800408570554851	-0.00162870307938577	-0.0378947268848374
d__Bacteria; k__norank_d__Bacteria; p__Firmicutes; c__Bacilli; o__Acholeplasmatales; f__Acholeplasmataceae; g__Anaeroplasma; s__uncultured_bacterium_g__Anaeroplasma; OTU203	0.0311840934236968	0.0379625424927591	0.0380354304996366	-0.0659965983148569	-0.000558643110244357	0.0039450203580492	-0.031798996296248
d__Bacteria; k__norank_d__Bacteria; p__Cyanobacteria; c__Vampirivibrionia; o__Gastranaerophilales; f__norank_o__Gastranaerophilales; g__norank_f__norank_o__Gastranaerophilales; s__gut_metagenome_g__norank_f__norank_o__Gastranaerophilales; OTU873	0.00582553912777506	0.0288696217056798	-0.0418057951244545	0.00746442007041043	-0.00166843803362706	0.000683091034993122	0.0596798346842844
d__Bacteria; k__norank_d__Bacteria; p__Firmicutes; c__Clostridia; o__Peptostreptococcales-Tissierellales; f__Anaerovoracaceae; g__Anaerovorax; s__uncultured_bacterium_g__Anaerovorax; OTU528	0.0508451765808087	0.0449094240320209	0.0335257281743504	0.0693125087558962	-0.00507799022591036	0.00259636715518233	-0.00466585634427269
d__Bacteria; k__norank_d__Bacteria; p__Firmicutes; c__Clostridia; o__Peptostreptococcales-Tissierellales; f__Anaerovoracaceae; g__Family_XIII_AD3011_group; s__uncultured_bacterium_g__Family_XIII_AD3011_group; OTU392	-0.0513475594574196	-0.0184102498499441	0.000729432732779062	-0.0170776204674038	0.00380729427895311	0.0572715864578849	-0.0167976091261007
d__Bacteria; k__norank_d__Bacteria; p__Firmicutes; c__Clostridia; o__Clostridia_UCG-014; f__norank_o__Clostridia_UCG-014; g__norank_f__norank_o__Clostridia_UCG-014; s__uncultured_organism_g__norank_f__norank_o__Clostridia_UCG-014; OTU970	-0.0300140503683162	0.0046063690020661	-0.0193461541471452	-0.0215607598105728	0.115770978231812	-0.0457790165532056	0.0218226076447658
d__Bacteria; k__norank_d__Bacteria; p__Firmicutes; c__Clostridia; o__Lachnospirales; f__Lachnospiraceae; g__Roseburia; s__uncultured_bacterium_g__Roseburia; OTU161	0.0464578798302985	-0.0789182123940811	-0.0119273357062828	-0.0111411682358688	-7.19643063689023e-06	-0.00164262721850583	-0.00915442480906168
d__Bacteria; k__norank_d__Bacteria; p__Firmicutes; c__Clostridia; o__Oscillospirales; f__Oscillospiraceae; g__Oscillibacter; s__uncultured_bacterium_g__Oscillibacter; OTU524	0.0418108915637197	-0.0423744226477381	0.00122007697798373	-0.0167119898698896	-0.0124397313737183	-0.0159001623880548	-0.0474899361078793
d__Bacteria; k__norank_d__Bacteria; p__Firmicutes; c__Clostridia; o__Oscillospirales; f__Oscillospiraceae; g__norank_f__Oscillospiraceae; s__uncultured_Clostridiales_bacterium_g__norank_f__Oscillospiraceae; OTU924	0.0111862227456991	0.019048554256091	0.00437680668239524	0.0630262256345533	-0.0226262131482679	-0.0115892506856115	-0.0170036452990478
d__Bacteria; k__norank_d__Bacteria; p__Firmicutes; c__Clostridia; o__Oscillospirales; f__Oscillospiraceae; g__norank_f__Oscillospiraceae; s__uncultured_organism_g__norank_f__Oscillospiraceae; OTU419	-0.029238317657733	-0.0156401967562146	0.0253426898427944	-0.00569615977329567	-0.0978277559090727	-0.0605116435762496	0.0063741154981233
d__Bacteria; k__norank_d__Bacteria; p__Firmicutes; c__Clostridia; o__Lachnospirales; f__Lachnospiraceae; g__unclassified_f__Lachnospiraceae; s__unclassified_f__Lachnospiraceae; OTU826	0.0282796309153077	0.0122406312029593	0.0193675336492006	0.0121164040750096	0.00354142639583171	-0.000426415511394174	-0.0270257395899894
d__Bacteria; k__norank_d__Bacteria; p__Firmicutes; c__Clostridia; o__Lachnospirales; f__Defluviitaleaceae; g__Defluviitaleaceae_UCG-011; s__uncultured_bacterium_g__Defluviitaleaceae_UCG-011; OTU819	0.035111785780446	0.037798678738429	0.0129920226526152	0.0623913948314752	-0.00439278947339102	0.000792165354516663	-0.00144895533328399
d__Bacteria; k__norank_d__Bacteria; p__Actinobacteriota; c__Coriobacteriia; o__Coriobacteriales; f__Eggerthellaceae; g__Enterorhabdus; s__uncultured_bacterium_g__Enterorhabdus; OTU144	0.03622653015274	-0.0548393593265147	-0.00776116673940696	0.0068406865398901	-0.000916451809894705	-0.00102264688280073	0.0131003571974789
d__Bacteria; k__norank_d__Bacteria; p__Firmicutes; c__Clostridia; o__Lachnospirales; f__Lachnospiraceae; g__unclassified_f__Lachnospiraceae; s__unclassified_f__Lachnospiraceae; OTU948	-0.0135019142141396	0.00183972347081742	-0.0342463138015645	-0.0342720353925236	0.00558863563440122	-0.0110637608621318	-0.0859727210787865
d__Bacteria; k__norank_d__Bacteria; p__Firmicutes; c__Clostridia; o__Lachnospirales; f__Lachnospiraceae; g__unclassified_f__Lachnospiraceae; s__unclassified_f__Lachnospiraceae; OTU822	0.014041473646835	0.0108794670340748	0.00656634808774919	0.0557655219219132	-0.000692976144986455	0.000733584002600051	-0.0259040227795989
d__Bacteria; k__norank_d__Bacteria; p__Firmicutes; c__Clostridia; o__Peptostreptococcales-Tissierellales; f__Peptostreptococcaceae; g__Intestinibacter; s__uncultured_bacterium_g__Intestinibacter; OTU297	-0.0351547920642973	-0.00198697797945635	0.00117245067452406	-0.0173901454345431	0.00836544050352849	-0.0517972073105654	0.0326122253877054
d__Bacteria; k__norank_d__Bacteria; p__Spirochaetota; c__Spirochaetia; o__Spirochaetales; f__Spirochaetaceae; g__Treponema; s__unclassified_g__Treponema; OTU820	0.0100674210147985	0.026920089553211	0.0179484890409085	0.0792306986136498	-0.00852330483275958	0.024021474447911	-0.0115251316719596
d__Bacteria; k__norank_d__Bacteria; p__Firmicutes; c__Clostridia; o__Oscillospirales; f__Ruminococcaceae; g__unclassified_f__Ruminococcaceae; s__unclassified_f__Ruminococcaceae; OTU381	-0.00607410579819547	0.0252377498742359	-0.0417894006242689	-0.00668913892743538	-0.0275805221098115	0.0475178565467014	-0.0199140521068477
d__Bacteria; k__norank_d__Bacteria; p__Firmicutes; c__Clostridia; o__Oscillospirales; f__Ruminococcaceae; g__unclassified_f__Ruminococcaceae; s__unclassified_f__Ruminococcaceae; OTU710	0.0317982811158559	0.0163525517295839	0.000447020229339412	0.00596006971965541	-0.0088152031815649	-0.00657757066080788	0.0296623232373254
d__Bacteria; k__norank_d__Bacteria; p__Firmicutes; c__Clostridia; o__Oscillospirales; f__Oscillospiraceae; g__Oscillibacter; s__uncultured_bacterium_g__Oscillibacter; OTU241	0.0415920407319138	-0.0249575006957415	-0.0435414970343121	-0.022204631580987	0.00551925582923221	0.004574904360686	-0.0576658453226417
d__Bacteria; k__norank_d__Bacteria; p__Firmicutes; c__Clostridia; o__unclassified_c__Clostridia; f__unclassified_c__Clostridia; g__unclassified_c__Clostridia; s__unclassified_c__Clostridia; OTU324	-0.0414144503646919	-0.00470379846067452	-0.0280485310597145	-0.0220298236175009	0.0845962607722354	-0.0641148766716993	0.033496771425523
d__Bacteria; k__norank_d__Bacteria; p__Bacteroidota; c__Bacteroidia; o__Bacteroidales; f__Muribaculaceae; g__norank_f__Muribaculaceae; s__uncultured_bacterium_g__norank_f__Muribaculaceae; OTU750	0.0507439595596471	-0.061150654599157	-0.015543378779407	0.043434979630835	-0.00190162795527591	-0.00144630519215402	-0.0148322654072761
d__Bacteria; k__norank_d__Bacteria; p__Firmicutes; c__Clostridia; o__Peptococcales; f__Peptococcaceae; g__norank_f__Peptococcaceae; s__unclassified_g__norank_f__Peptococcaceae; OTU575	0.025555608264357	0.0377822259579979	0.0384333088051341	0.0554990521290977	-0.0168885857840912	0.000529970806807159	-0.0215989395065595
d__Bacteria; k__norank_d__Bacteria; p__Firmicutes; c__Clostridia; o__Lachnospirales; f__Lachnospiraceae; g__unclassified_f__Lachnospiraceae; s__unclassified_f__Lachnospiraceae; OTU347	0.00830800341420144	0.0343265776698531	-0.042840054995889	0.0219510340866321	-0.00408063540967444	0.00673186765612874	0.0570649517626748
d__Bacteria; k__norank_d__Bacteria; p__Firmicutes; c__Clostridia; o__Christensenellales; f__Christensenellaceae; g__norank_f__Christensenellaceae; s__unclassified_g__norank_f__Christensenellaceae; OTU240	-0.00116778393992325	0.0212643629013095	-0.0793457443614783	-0.0231056723047813	-0.000548582177052759	-0.00162956914126485	-0.0331655099195246
d__Bacteria; k__norank_d__Bacteria; p__Firmicutes; c__Clostridia; o__Lachnospirales; f__Lachnospiraceae; g__unclassified_f__Lachnospiraceae; s__unclassified_f__Lachnospiraceae; OTU342	0.0234074644735757	0.0388714358492828	-0.00870849188018925	-0.00394757443688897	-0.00302879611970093	0.000962002069960677	-0.0186156951501018
d__Bacteria; k__norank_d__Bacteria; p__Bacteroidota; c__Bacteroidia; o__Bacteroidales; f__Muribaculaceae; g__norank_f__Muribaculaceae; s__uncultured_Porphyromonadaceae_bacterium_g__norank_f__Muribaculaceae; OTU415	0.0134895857736716	-0.0121233997226441	-0.00244106888938684	0.00279752737418485	0.0648025418409691	-0.0234421481144308	-0.0450811990001342
d__Bacteria; k__norank_d__Bacteria; p__Firmicutes; c__Clostridia; o__Clostridia_UCG-014; f__norank_o__Clostridia_UCG-014; g__norank_f__norank_o__Clostridia_UCG-014; s__uncultured_bacterium_g__norank_f__norank_o__Clostridia_UCG-014; OTU127	0.0320828812894117	0.0297068671702358	0.0331053637416436	-0.046795686825125	-0.00130205804574921	0.00479140999085701	0.0414923040130842
d__Bacteria; k__norank_d__Bacteria; p__Bacteroidota; c__Bacteroidia; o__Bacteroidales; f__Muribaculaceae; g__norank_f__Muribaculaceae; s__uncultured_bacterium_g__norank_f__Muribaculaceae; OTU188	0.0385782388099102	-0.0656252795484794	-0.0272517975043317	-0.0139311706987838	-0.000775248370129256	-0.00155750085416983	0.0242863024694794
d__Bacteria; k__norank_d__Bacteria; p__Firmicutes; c__Bacilli; o__Lactobacillales; f__Streptococcaceae; g__Lactococcus; s__unclassified_g__Lactococcus; OTU88	0.0386888072477908	-0.0276291399875751	-0.00474232782739253	-0.00501685009022799	-0.000904817428790659	0.000515028265611057	-0.0217440817304241
d__Bacteria; k__norank_d__Bacteria; p__Firmicutes; c__Clostridia; o__Peptococcales; f__Peptococcaceae; g__norank_f__Peptococcaceae; s__unclassified_g__norank_f__Peptococcaceae; OTU375	0.0625090337826777	0.0209914358208422	-0.0216448414328519	-0.0581406801741414	-0.00312720582013978	0.00311128694147078	0.0316153712757124
d__Bacteria; k__norank_d__Bacteria; p__Firmicutes; c__Clostridia; o__Lachnospirales; f__Lachnospiraceae; g__unclassified_f__Lachnospiraceae; s__unclassified_f__Lachnospiraceae; OTU183	0.0123985200396633	-0.0224497186960468	-0.0449371038614445	-0.0149727184679182	0.00248311841415416	-0.00234017401182754	-0.00719841285948608
d__Bacteria; k__norank_d__Bacteria; p__Firmicutes; c__Clostridia; o__Lachnospirales; f__Lachnospiraceae; g__unclassified_f__Lachnospiraceae; s__unclassified_f__Lachnospiraceae; OTU180	0.0318351692659107	-0.0488845237309156	-0.00632209512751585	0.00688432891886318	0.0028083889142953	-0.00227495906273068	-0.0167069855598295
d__Bacteria; k__norank_d__Bacteria; p__Bacteroidota; c__Bacteroidia; o__Bacteroidales; f__unclassified_o__Bacteroidales; g__unclassified_o__Bacteroidales; s__unclassified_o__Bacteroidales; OTU78	0.0348150271029027	-0.0590570917785854	-0.00897503912957795	-0.00827020950846477	-0.000297595676403063	-0.000843735877677037	0.00282052032406796
d__Bacteria; k__norank_d__Bacteria; p__Firmicutes; c__Clostridia; o__Oscillospirales; f__Ruminococcaceae; g__unclassified_f__Ruminococcaceae; s__unclassified_f__Ruminococcaceae; OTU325	-0.00181734586212115	-0.00257131011706102	-0.0913993646566174	-0.00856874826184638	0.0286442724766556	-0.0148214569924181	-0.0520425224640493
d__Bacteria; k__norank_d__Bacteria; p__Firmicutes; c__Clostridia; o__Oscillospirales; f__Oscillospiraceae; g__norank_f__Oscillospiraceae; s__uncultured_bacterium_g__norank_f__Oscillospiraceae; OTU479	0.0460093029874357	0.0439258181280475	-0.00296321243001023	-0.0282497220286936	0.0165201455579013	-0.000601021717944732	-0.0583278758664439
d__Bacteria; k__norank_d__Bacteria; p__Firmicutes; c__Clostridia; o__Oscillospirales; f__UCG-010; g__norank_f__UCG-010; s__unclassified_g__norank_f__UCG-010; OTU817	0.0169752371691425	0.0431318610812607	0.0214531287581794	0.0101838748154787	0.0558348695993865	-0.0074793875022661	-0.0075663201281575
d__Bacteria; k__norank_d__Bacteria; p__Firmicutes; c__Clostridia; o__Oscillospirales; f__Ruminococcaceae; g__Ruminococcus; s__Ruminococcus_sp._HUN007; OTU593	0.0134880109436092	0.0249568637640471	0.0271662447173924	-0.0495381678083008	0.0200944108731721	-0.000211681235696153	0.0234018465228978
d__Bacteria; k__norank_d__Bacteria; p__Bacteroidota; c__Bacteroidia; o__Bacteroidales; f__Prevotellaceae; g__Prevotellaceae_Ga6A1_group; s__uncultured_bacterium_34R1; OTU539	0.0178138285224757	0.0285075179307658	0.0286461372213828	-0.0587281516050363	-0.0156564590213567	-0.0170205827128916	-0.0332715491955027
d__Bacteria; k__norank_d__Bacteria; p__Firmicutes; c__Bacilli; o__Erysipelotrichales; f__Erysipelotrichaceae; g__Turicibacter; s__Turicibacter_sp._H121; OTU925	-0.0321382880212207	-0.0191638283118491	0.0275719693694565	-0.00363323625253676	0.0650908577950431	0.087616040041749	-0.0404395195210906
d__Bacteria; k__norank_d__Bacteria; p__Firmicutes; c__Clostridia; o__Lachnospirales; f__Lachnospiraceae; g__Lachnospiraceae_XPB1014_group; s__uncultured_bacterium_g__Lachnospiraceae_XPB1014_group; OTU889	0.0160735534966942	0.0407227617267107	0.0122832202141352	-0.0304370517071192	-0.00403424620027606	0.0320173863943976	0.0392770515787058
d__Bacteria; k__norank_d__Bacteria; p__Proteobacteria; c__Gammaproteobacteria; o__Enterobacterales; f__Enterobacteriaceae; g__Escherichia-Shigella; s__Escherichia_coli_g__Escherichia-Shigella; OTU851	0.0489357622100821	-0.0697211548686069	-0.027063151117529	-0.0186028236851363	-0.00108926609911706	0.00064596112229991	0.0134218860936294
d__Bacteria; k__norank_d__Bacteria; p__Firmicutes; c__Clostridia; o__Oscillospirales; f__Oscillospiraceae; g__Colidextribacter; s__uncultured_bacterium_g__Colidextribacter; OTU125	0.00215640236686062	0.00748242430952326	-0.0650503299579394	0.00672041033436861	-0.0529897251490277	-0.0132061980652678	-0.0363305742873425
d__Bacteria; k__norank_d__Bacteria; p__Firmicutes; c__Clostridia; o__Lachnospirales; f__Lachnospiraceae; g__Blautia; s__unclassified_g__Blautia; OTU951	-0.0212196998994938	-0.0026467856876438	0.020672094874332	-0.00748525731338856	0.0531506835602733	0.0490622318841331	-0.0517316792429462
d__Bacteria; k__norank_d__Bacteria; p__Firmicutes; c__Clostridia; o__Eubacteriales; f__Anaerofustaceae; g__Anaerofustis; s__Anaerofustis_stercorihominis_DSM_17244; OTU286	-0.0398283368454295	-0.0073757239964713	-0.020766513111715	-0.0297047067681256	-0.0632530313409455	0.00517169677606833	0.0219213604248574
d__Bacteria; k__norank_d__Bacteria; p__Firmicutes; c__Clostridia; o__Lachnospirales; f__Lachnospiraceae; g__ASF356; s__uncultured_bacterium_g__ASF356; OTU387	-0.00518808003245972	0.0209400280086778	-0.0747372546344801	-0.0311380858687581	0.000248021913378587	-0.00169520449065508	-0.0565818575081194
d__Bacteria; k__norank_d__Bacteria; p__Firmicutes; c__Clostridia; o__Lachnospirales; f__Lachnospiraceae; g__Roseburia; s__unclassified_g__Roseburia; OTU227	0.0419728612172786	-0.0377252242806137	-0.0729754257898092	-0.0220782827861813	-0.00161810037307079	-0.00165374810423704	-0.0265142536928461
d__Bacteria; k__norank_d__Bacteria; p__Firmicutes; c__Clostridia; o__Lachnospirales; f__Lachnospiraceae; g__unclassified_f__Lachnospiraceae; s__unclassified_f__Lachnospiraceae; OTU662	-0.0300605004358222	-0.0211372421378868	0.0365238430897046	-0.0110106013760671	-0.0358962843453811	0.00550584144509146	-0.0370060698499868
d__Bacteria; k__norank_d__Bacteria; p__Firmicutes; c__Bacilli; o__Lactobacillales; f__Lactobacillaceae; g__Lactobacillus; s__uncultured_bacterium_g__Lactobacillus; OTU91	0.0388138390364911	-0.0442110841379746	-0.00480039519807809	0.0411683425809489	-0.00120098129773945	-8.62805649420363e-05	0.0241065872927891
d__Bacteria; k__norank_d__Bacteria; p__Firmicutes; c__Clostridia; o__Lachnospirales; f__Lachnospiraceae; g__GCA-900066575; s__uncultured_organism_g__GCA-900066575; OTU310	-0.032205388271034	0.00559592267358374	-0.0754853389464694	-0.025242378032206	-0.060408562524561	0.0384911512392952	-0.0217582064650318
d__Bacteria; k__norank_d__Bacteria; p__Firmicutes; c__Clostridia; o__Christensenellales; f__Christensenellaceae; g__Christensenellaceae_R-7_group; s__unclassified_g__Christensenellaceae_R-7_group; OTU160	0.0244054853533729	-0.0443907642942011	-0.00975499123300824	-0.00771051143642516	0.00814633299598786	-0.00291265223742589	-0.0124522772568988
d__Bacteria; k__norank_d__Bacteria; p__Firmicutes; c__Clostridia; o__Clostridia_vadinBB60_group; f__norank_o__Clostridia_vadinBB60_group; g__norank_f__norank_o__Clostridia_vadinBB60_group; s__unclassified_g__norank_f__norank_o__Clostridia_vadinBB60_group; OTU532	0.0388986823000721	-0.0211438965193481	0.0118182991228424	-0.0469370373867863	-0.000256687762034936	0.00132934865266508	-0.0258661876450811
d__Bacteria; k__norank_d__Bacteria; p__Firmicutes; c__Clostridia; o__Lachnospirales; f__Lachnospiraceae; g__unclassified_f__Lachnospiraceae; s__unclassified_f__Lachnospiraceae; OTU466	0.0131250757382473	0.0272103246751648	0.040060964229385	-0.0408955435215747	-0.0630846419784285	0.0118825912503589	-0.0163818084680242
d__Bacteria; k__norank_d__Bacteria; p__Firmicutes; c__Clostridia; o__Oscillospirales; f__Oscillospiraceae; g__unclassified_f__Oscillospiraceae; s__unclassified_f__Oscillospiraceae; OTU558	0.0150765695146379	0.0378298334315667	-0.0562574494669619	-0.0537680263582954	-0.000913001367299784	0.000244300784955204	-0.0398842079752793
d__Bacteria; k__norank_d__Bacteria; p__Firmicutes; c__Clostridia; o__Oscillospirales; f__Ruminococcaceae; g__Anaerofilum; s__uncultured_bacterium_g__Anaerofilum; OTU192	0.0255171559875731	0.0165899938428776	-0.0414263677609265	-0.0521582720648565	-0.00931268055532059	-0.0107284364436233	-0.0344294496946415
d__Bacteria; k__norank_d__Bacteria; p__Firmicutes; c__Clostridia; o__Oscillospirales; f__Oscillospiraceae; g__unclassified_f__Oscillospiraceae; s__unclassified_f__Oscillospiraceae; OTU296	0.0305380142873733	0.0422060331603059	-0.0126518032550257	0.01807878754622	0.0272112428376274	-0.00493035053588425	-0.0524276134039461
d__Bacteria; k__norank_d__Bacteria; p__Firmicutes; c__Bacilli; o__Erysipelotrichales; f__Erysipelatoclostridiaceae; g__Erysipelatoclostridium; s__Erysipelatoclostridium_ramosum; OTU890	-0.029793374120015	-0.0167974215365988	0.0233038763415232	-0.00312293410699724	-0.058192628482578	0.183157095945501	-0.0154108406488442
d__Bacteria; k__norank_d__Bacteria; p__Firmicutes; c__Clostridia; o__Oscillospirales; f__Ruminococcaceae; g__norank_f__Ruminococcaceae; s__uncultured_bacterium_g__norank_f__Ruminococcaceae; OTU122	0.0275803160567677	0.0398799506454918	0.0349060502035373	-0.0404767858566389	-0.000827806805988794	0.00428949071033178	0.000552200360087475
d__Bacteria; k__norank_d__Bacteria; p__Firmicutes; c__Clostridia; o__Oscillospirales; f__Oscillospiraceae; g__NK4A214_group; s__unclassified_g__NK4A214_group; OTU196	0.0281095088875755	-0.019433793877906	0.0255416381760198	0.0281797496463449	-0.0400459986466231	-0.0327544971095767	-0.0151473094643446
d__Bacteria; k__norank_d__Bacteria; p__Firmicutes; c__Clostridia; o__Peptostreptococcales-Tissierellales; f__Anaerovoracaceae; g__Family_XIII_UCG-001; s__uncultured_bacterium_g__Family_XIII_UCG-001; OTU478	0.047047346954275	0.00124003071300656	-0.0524272287560999	0.0297124644577929	-0.00405685230093414	-0.00118578968458723	-0.00275940688756644
d__Bacteria; k__norank_d__Bacteria; p__Firmicutes; c__Clostridia; o__Lachnospirales; f__Lachnospiraceae; g__norank_f__Lachnospiraceae; s__uncultured_bacterium_g__norank_f__Lachnospiraceae; OTU629	0.0143463486035286	0.0343870285763662	-0.0407995524366978	-0.0310658029055868	-0.00377307582530624	-0.00369431652155547	-0.0707556726672646
d__Bacteria; k__norank_d__Bacteria; p__Firmicutes; c__Clostridia; o__Oscillospirales; f__Oscillospiraceae; g__NK4A214_group; s__unclassified_g__NK4A214_group; OTU751	0.0445502587306194	-0.00725099301056084	0.00549980855662338	-0.00919334432235503	-0.00177215668733053	0.00140843325167017	-0.0280948578555158
d__Bacteria; k__norank_d__Bacteria; p__Bacteroidota; c__Bacteroidia; o__Bacteroidales; f__Rikenellaceae; g__Alistipes; s__Alistipes_finegoldii; OTU529	0.0163691847202372	0.0360103434214943	0.0399283612598102	-0.0158707544837502	-0.00598896260829328	0.0170782011116673	-0.0355965097828727
d__Bacteria; k__norank_d__Bacteria; p__Firmicutes; c__Bacilli; o__Bacillales; f__Bacillaceae; g__Geobacillus; s__Parageobacillus_toebii; OTU394	-0.0144322189876939	-0.00221676971851219	0.0200280713000595	0.0343192064609341	0.0230599725651454	-0.0641016422069526	-0.00856376178542218
d__Bacteria; k__norank_d__Bacteria; p__Firmicutes; c__Clostridia; o__Oscillospirales; f__Ruminococcaceae; g__norank_f__Ruminococcaceae; s__Acutalibacter_muris; OTU237	0.0371876568275587	-0.0286284058851157	-0.0630394859258046	-0.0203874808607388	0.00366536111325385	-0.0023405618081125	-0.0321110400232557
d__Bacteria; k__norank_d__Bacteria; p__Bacteroidota; c__Bacteroidia; o__Bacteroidales; f__Muribaculaceae; g__norank_f__Muribaculaceae; s__uncultured_bacterium_g__norank_f__Muribaculaceae; OTU40	0.0607524719564434	-0.0425024981803916	-0.0033754092033074	-0.00922103727212381	-0.00170289393567359	0.000705887361215228	-1.97246914904102e-05
d__Bacteria; k__norank_d__Bacteria; p__Firmicutes; c__Clostridia; o__Oscillospirales; f__Oscillospiraceae; g__NK4A214_group; s__uncultured_rumen_bacterium_g__NK4A214_group; OTU794	0.0266007792227133	0.0560464071333095	-0.0281728144071677	0.0687557250631842	-0.037552985308085	-0.0277623928545272	0.00496717286637855
d__Bacteria; k__norank_d__Bacteria; p__Bacteroidota; c__Bacteroidia; o__Bacteroidales; f__Bacteroidaceae; g__Bacteroides; s__Bacteroides_sp._Marseille-P3108; OTU291	0.00902148989103608	0.00707557097392634	-0.0447527339431727	-0.0337465193528968	-0.00967754543119686	-0.0168356750508611	0.0466263200651712
d__Bacteria; k__norank_d__Bacteria; p__Proteobacteria; c__Gammaproteobacteria; o__Pasteurellales; f__Pasteurellaceae; g__Rodentibacter; s__Pasteurellaceae_bacterium_g__Rodentibacter; OTU141	0.0277280867035461	-0.0268912471256793	-0.00232764067321251	0.0398704734548371	-0.00120365272207308	-0.000735966404968991	-0.0283564899606369
d__Bacteria; k__norank_d__Bacteria; p__Firmicutes; c__Clostridia; o__Oscillospirales; f__Ruminococcaceae; g__norank_f__Ruminococcaceae; s__uncultured_organism_g__norank_f__Ruminococcaceae; OTU947	-0.0576825706354411	-0.0311839226286075	0.0488829904760938	-0.00800230878106957	-0.011748261546998	0.0110426665793573	-0.0208631120733709
d__Bacteria; k__norank_d__Bacteria; p__Firmicutes; c__Clostridia; o__Lachnospirales; f__Lachnospiraceae; g__Marvinbryantia; s__unclassified_g__Marvinbryantia; OTU378	-0.0126211295295307	0.0147814450981093	-0.0634994132457938	-0.00365462971560425	-0.0159877721856868	-0.0127820861359851	0.0326341383796841
d__Bacteria; k__norank_d__Bacteria; p__Firmicutes; c__Bacilli; o__Erysipelotrichales; f__Erysipelatoclostridiaceae; g__Candidatus_Stoquefichus; s__unclassified_g__Candidatus_Stoquefichus; OTU253	0.00745252262229422	0.0135598277989519	0.00275505031862397	0.0627957455830728	-0.00443991660786051	-0.00372027656308885	0.0220753497657374
d__Bacteria; k__norank_d__Bacteria; p__Firmicutes; c__Clostridia; o__Oscillospirales; f__Eubacterium_coprostanoligenes_group; g__norank_f__Eubacterium_coprostanoligenes_group; s__uncultured_Clostridium_sp._g__norank_f__Eubacterium_coprostanoligenes_group; OTU881	0.0420701798379708	0.0335460745718467	0.00349544242156006	0.0392164479674635	-0.00272601390816686	0.00173743920877776	-0.0530155429858837
d__Bacteria; k__norank_d__Bacteria; p__Actinobacteriota; c__Coriobacteriia; o__Coriobacteriales; f__Eggerthellaceae; g__Enterorhabdus; s__uncultured_bacterium_g__Enterorhabdus; OTU973	-0.0385338191944484	-0.0194225855482492	0.0303362214433071	-0.00528500541867459	0.0878756995512783	-0.0232732544828846	-0.00769513906884497
d__Bacteria; k__norank_d__Bacteria; p__Actinobacteriota; c__Coriobacteriia; o__Coriobacteriales; f__Eggerthellaceae; g__Enterorhabdus; s__uncultured_bacterium_g__Enterorhabdus; OTU322	0.0440977172786867	0.0336218125668672	0.0380968766465728	-0.0423611946078617	-0.00160017993739344	0.00444471538351393	-0.0103147751667375
d__Bacteria; k__norank_d__Bacteria; p__Firmicutes; c__Bacilli; o__RF39; f__norank_o__RF39; g__norank_f__norank_o__RF39; s__unclassified_g__norank_f__norank_o__RF39; OTU883	0.0345479489751046	0.0397892228125447	0.0321498811070834	0.0268049383743551	-0.00212715448106201	0.00322231797697315	-0.0148894062796659
d__Bacteria; k__norank_d__Bacteria; p__Firmicutes; c__Clostridia; o__Lachnospirales; f__Lachnospiraceae; g__Lachnospiraceae_NK4A136_group; s__unclassified_g__Lachnospiraceae_NK4A136_group; OTU944	0.0352364774369668	-0.0480596829234988	-0.00468817215643097	-0.00249317143514857	0.000588742974171177	-0.00140714239566701	-0.0113998327369263
d__Bacteria; k__norank_d__Bacteria; p__Firmicutes; c__Clostridia; o__Lachnospirales; f__Lachnospiraceae; g__Acetitomaculum; s__Firmicutes_bacterium_CAG_194_44_15; OTU169	0.035537086732574	0.0130366907630087	0.0234473840794726	-0.0052841252038046	-0.00187187271988357	0.0016478761764818	-0.03774681687052
d__Bacteria; k__norank_d__Bacteria; p__Firmicutes; c__Clostridia; o__Christensenellales; f__Christensenellaceae; g__Christensenellaceae_R-7_group; s__unclassified_g__Christensenellaceae_R-7_group; OTU738	0.0388389643260576	0.0558675613747144	0.0416165752442708	0.0254774494738429	-0.00332626088034455	0.00454760379880776	0.0334770935644197
d__Bacteria; k__norank_d__Bacteria; p__Bacteroidota; c__Bacteroidia; o__Bacteroidales; f__Muribaculaceae; g__norank_f__Muribaculaceae; s__uncultured_bacterium_g__norank_f__Muribaculaceae; OTU460	0.0540007229536168	0.0346207170563086	0.0189598564092876	-0.0491943826149673	-0.00247806829799099	0.00498860956345373	0.0474648370147792
d__Bacteria; k__norank_d__Bacteria; p__Firmicutes; c__Bacilli; o__Erysipelotrichales; f__Erysipelotrichaceae; g__Holdemania; s__uncultured_bacterium_g__Holdemania; OTU256	-0.00231082021284456	0.033148076971874	-0.0930155208442486	-0.00123980460727095	-0.00217550613227644	-0.00180366750567124	0.0508207475739341
d__Bacteria; k__norank_d__Bacteria; p__Firmicutes; c__Clostridia; o__Oscillospirales; f__unclassified_o__Oscillospirales; g__unclassified_o__Oscillospirales; s__unclassified_o__Oscillospirales; OTU38	0.0337062104242229	0.00638809176459586	-0.0385825100006715	-0.0534077370818409	-0.0109291736307768	-0.00609032014860149	-0.0120654456877998
d__Bacteria; k__norank_d__Bacteria; p__Cyanobacteria; c__Vampirivibrionia; o__Gastranaerophilales; f__norank_o__Gastranaerophilales; g__norank_f__norank_o__Gastranaerophilales; s__unclassified_g__norank_f__norank_o__Gastranaerophilales; OTU759	0.0197146895523726	0.0525023757964418	-0.0444267861541788	-0.0136552951055255	-0.00410277719511897	0.00566347235201301	-0.0372451167821034
d__Bacteria; k__norank_d__Bacteria; p__Firmicutes; c__Bacilli; o__RF39; f__norank_o__RF39; g__norank_f__norank_o__RF39; s__unclassified_g__norank_f__norank_o__RF39; OTU496	0.0218151554664266	0.0247562990786048	0.0262257908093519	-0.0506960062125635	-0.000228784096133364	0.00303283285000717	0.00104981574376496
d__Bacteria; k__norank_d__Bacteria; p__Bacteroidota; c__Bacteroidia; o__Bacteroidales; f__Prevotellaceae; g__Prevotellaceae_UCG-001; s__uncultured_bacterium_g__Prevotellaceae_UCG-001; OTU934	-0.0362462065516077	-0.0199203879916176	0.0296655561113634	-0.00383934985731762	-0.0511615804543503	0.11347719800514	-0.0112230266014954
d__Bacteria; k__norank_d__Bacteria; p__Firmicutes; c__Bacilli; o__Erysipelotrichales; f__Erysipelotrichaceae; g__Allobaculum; s__unclassified_g__Allobaculum; OTU655	-0.00959454417565311	0.0195329030133726	-0.0943030811782335	-0.0229333071059244	-0.00176609942469472	-0.00321778084864598	0.0264456386095091
d__Bacteria; k__norank_d__Bacteria; p__Firmicutes; c__Clostridia; o__Oscillospirales; f__Oscillospiraceae; g__norank_f__Oscillospiraceae; s__unclassified_g__norank_f__Oscillospiraceae; OTU837	0.0217537277350766	-0.00639220078712562	-0.00472327779618579	-0.0115768153590846	-0.0256425192947985	-0.0563008217582215	-0.00880785483220529
d__Bacteria; k__norank_d__Bacteria; p__Firmicutes; c__norank_p__Firmicutes; o__norank_c__norank_p__Firmicutes; f__norank_o__norank_c__norank_p__Firmicutes; g__norank_f__norank_o__norank_c__norank_p__Firmicutes; s__unclassified_g__norank_f__norank_o__norank; OTU630	0.0477566298558252	0.00401852434955955	0.0322329616462915	-0.0819869392324651	-0.000442793365910852	0.00402425469579042	0.00569752008691137
d__Bacteria; k__norank_d__Bacteria; p__Firmicutes; c__Clostridia; o__Lachnospirales; f__Lachnospiraceae; g__unclassified_f__Lachnospiraceae; s__unclassified_f__Lachnospiraceae; OTU49	0.0260439143660221	0.018671291486557	0.0023461038246517	0.0675264893280856	-0.00435607093675054	-0.00102251891664134	-0.015367309424238
d__Bacteria; k__norank_d__Bacteria; p__Firmicutes; c__Clostridia; o__Lachnospirales; f__Lachnospiraceae; g__Blautia; s__Lachnospiraceae_bacterium_DW59; OTU148	0.0278351888505769	-0.0471767657741817	-0.00716684833082386	-0.00670837380694241	-0.000117563523189567	-0.000684342305518963	-0.0202773094603135
d__Bacteria; k__norank_d__Bacteria; p__Bacteroidota; c__Bacteroidia; o__Bacteroidales; f__Muribaculaceae; g__norank_f__Muribaculaceae; s__unclassified_g__norank_f__Muribaculaceae; OTU257	0.0120997115445856	0.0409078913790472	-0.0394472204318665	0.0107458747123631	-0.00253477660672251	0.000783580169674978	0.0617921951728699
d__Bacteria; k__norank_d__Bacteria; p__Firmicutes; c__Bacilli; o__RF39; f__norank_o__RF39; g__norank_f__norank_o__RF39; s__unclassified_g__norank_f__norank_o__RF39; OTU73	0.031230134115154	-0.0459996887714464	-0.00639123636086648	0.00879972364113044	-0.000911279622563975	-0.000932657719100148	0.0175272130597425
d__Bacteria; k__norank_d__Bacteria; p__Bacteroidota; c__Bacteroidia; o__Bacteroidales; f__Tannerellaceae; g__Parabacteroides; s__Porphyromonadaceae_bacterium_DJF_B175; OTU338	-0.0052777126781435	0.0242936501192511	-0.032957795076204	0.027686902859652	0.0233620408094091	0.0312238910936858	-0.0399739944160484
d__Bacteria; k__norank_d__Bacteria; p__Firmicutes; c__Clostridia; o__Oscillospirales; f__Butyricicoccaceae; g__unclassified_f__Butyricicoccaceae; s__unclassified_f__Butyricicoccaceae; OTU214	-0.047762270055141	-0.019171526596644	0.0148006699129189	-0.006176355667917	-0.0274197480826674	0.0334401680192109	-0.0266947286623914
d__Bacteria; k__norank_d__Bacteria; p__Firmicutes; c__Clostridia; o__Christensenellales; f__Christensenellaceae; g__Christensenellaceae_R-7_group; s__unclassified_g__Christensenellaceae_R-7_group; OTU182	0.0277662139032633	0.0384975469008378	0.01229541476631	-0.0294279193187243	-0.00151811837893276	0.00422506338984384	0.0310584498714856
d__Bacteria; k__norank_d__Bacteria; p__Firmicutes; c__Clostridia; o__Oscillospirales; f__Oscillospiraceae; g__norank_f__Oscillospiraceae; s__uncultured_Firmicutes_bacterium_g__norank_f__Oscillospiraceae; OTU187	0.0349941935147441	-0.0102076418371027	0.011950349786927	0.00418747142464334	-0.00206487969220625	0.00128389140671178	0.0255148189077845
d__Bacteria; k__norank_d__Bacteria; p__Firmicutes; c__Clostridia; o__Lachnospirales; f__Lachnospiraceae; g__Ruminococcus_gauvreauii_group; s__uncultured_bacterium_g__Ruminococcus_gauvreauii_group; OTU269	-0.00636483696355479	0.0101552128835241	-0.0558143311740161	-0.0143955179563709	-0.000619890455224012	-0.00167688250318383	0.0100329946110496
d__Bacteria; k__norank_d__Bacteria; p__Firmicutes; c__Clostridia; o__Oscillospirales; f__unclassified_o__Oscillospirales; g__unclassified_o__Oscillospirales; s__unclassified_o__Oscillospirales; OTU300	0.00919805211329542	0.0292424145399578	-0.021865905995488	-0.0273660944221585	-0.000645750733828123	4.89223506888665e-05	-0.0393124572495942
d__Bacteria; k__norank_d__Bacteria; p__Firmicutes; c__Clostridia; o__Clostridiales; f__Clostridiaceae; g__Clostridium_sensu_stricto_1; s__uncultured_bacterium_g__Clostridium_sensu_stricto_1; OTU818	0.0256393522403647	0.0528662281423507	-0.00628376784222654	0.0302563277173832	-0.00276143710983781	0.00335038483980844	0.00643916452594291
d__Bacteria; k__norank_d__Bacteria; p__Bacteroidota; c__Bacteroidia; o__Bacteroidales; f__unclassified_o__Bacteroidales; g__unclassified_o__Bacteroidales; s__unclassified_o__Bacteroidales; OTU405	-0.0288688898188083	-0.0320052736154644	0.0300156223664294	-0.0086979513902572	-0.07928684898519	-0.110403877664698	-0.0350436537479582
d__Bacteria; k__norank_d__Bacteria; p__Firmicutes; c__Clostridia; o__Christensenellales; f__Christensenellaceae; g__Christensenellaceae_R-7_group; s__unclassified_g__Christensenellaceae_R-7_group; OTU349	0.0460826715919843	0.0460724855595543	0.0106987887742864	-0.0212947957098813	-0.00325420102055683	0.00403163422395062	0.0404357005263023
d__Bacteria; k__norank_d__Bacteria; p__Bacteroidota; c__Bacteroidia; o__Bacteroidales; f__Muribaculaceae; g__norank_f__Muribaculaceae; s__uncultured_bacterium_g__norank_f__Muribaculaceae; OTU570	0.0640582925400978	-0.00359297445930215	-0.00704439237632403	-0.0222076920364141	-0.00263935146883372	0.00241202736663467	0.0204386347295999
d__Bacteria; k__norank_d__Bacteria; p__Firmicutes; c__Clostridia; o__Oscillospirales; f__Ruminococcaceae; g__Ruminococcus; s__unclassified_g__Ruminococcus; OTU763	0.0215080205813432	0.0346402903779763	0.0225737562752811	0.0436225941550205	-0.00536813286987456	-0.00107685975424266	0.00498308048188283
d__Bacteria; k__norank_d__Bacteria; p__Firmicutes; c__Bacilli; o__RF39; f__norank_o__RF39; g__norank_f__norank_o__RF39; s__unclassified_g__norank_f__norank_o__RF39; OTU776	0.0225302402029821	-0.00903573053402294	0.00115651146872128	0.0620186239299274	-0.00340386209773654	-0.00190257751758309	-0.0177414188005878
d__Bacteria; k__norank_d__Bacteria; p__Firmicutes; c__Bacilli; o__RF39; f__norank_o__RF39; g__norank_f__norank_o__RF39; s__unclassified_g__norank_f__norank_o__RF39; OTU771	0.0264800395892591	0.0422844896369231	0.0320772522155301	-0.0035042523607568	-0.00314527835021625	0.0026349763778217	0.02495157181999
d__Bacteria; k__norank_d__Bacteria; p__Firmicutes; c__Bacilli; o__Erysipelotrichales; f__Erysipelotrichaceae; g__Solobacterium; s__uncultured_bacterium_g__Solobacterium; OTU992	-0.0231806327390137	-0.00713414589532631	-0.00225926170752384	-0.00908824802641413	-0.0113899571839782	-0.083877539105686	-0.00889944582578469
d__Bacteria; k__norank_d__Bacteria; p__Firmicutes; c__Clostridia; o__Lachnospirales; f__Lachnospiraceae; g__unclassified_f__Lachnospiraceae; s__unclassified_f__Lachnospiraceae; OTU903	-0.0117419859748581	0.0184365762640921	0.0279088772096751	-0.0107103200462102	0.000520365167403205	0.020574178580533	-0.058591670242642
d__Bacteria; k__norank_d__Bacteria; p__Bacteroidota; c__Bacteroidia; o__Bacteroidales; f__Muribaculaceae; g__norank_f__Muribaculaceae; s__uncultured_bacterium_g__norank_f__Muribaculaceae; OTU579	0.0522370223145699	-0.0270557161344423	-0.0206756529793178	-0.0363717401341645	-0.00170856864581615	0.00047078579159609	0.00643050891736556
d__Bacteria; k__norank_d__Bacteria; p__Firmicutes; c__Bacilli; o__Lactobacillales; f__Streptococcaceae; g__Streptococcus; s__unclassified_g__Streptococcus; OTU87	-0.0167949474942175	-0.00146072477434225	0.00309833802185812	-0.0463444873607391	-0.0619638487455964	0.104067500127767	-0.022204493104208
d__Bacteria; k__norank_d__Bacteria; p__Firmicutes; c__Clostridia; o__Lachnospirales; f__Lachnospiraceae; g__Eubacterium_ventriosum_group; s__uncultured_rumen_bacterium_g__Eubacterium_ventriosum_group; OTU51	0.0416711608061951	-0.00279130777865417	0.0437343146809667	0.00293666576330103	-0.02534953500792	-0.0419359002162647	-0.0238041805595658
d__Bacteria; k__norank_d__Bacteria; p__Firmicutes; c__Clostridia; o__Lachnospirales; f__Lachnospiraceae; g__unclassified_f__Lachnospiraceae; s__unclassified_f__Lachnospiraceae; OTU901	-0.0411440283397179	-0.0221909024732766	0.0353617335022207	-0.00812597941562455	0.0434654810026837	-0.0709303097890042	-0.00650886533870805
d__Bacteria; k__norank_d__Bacteria; p__Firmicutes; c__Clostridia; o__Oscillospirales; f__Eubacterium_coprostanoligenes_group; g__norank_f__Eubacterium_coprostanoligenes_group; s__unclassified_g__norank_f__Eubacterium_coprostanoligenes_group; OTU383	-0.0369458714760735	0.00799774240955665	-0.0261672663272068	-0.0489137175877133	-0.000232387279192446	-0.0244806716455338	0.00205136707444947
d__Bacteria; k__norank_d__Bacteria; p__Firmicutes; c__Clostridia; o__Lachnospirales; f__Lachnospiraceae; g__norank_f__Lachnospiraceae; s__Clostridium_sp._Culture-54; OTU521	0.0515918892841757	-0.0197830969360939	-0.00409915485453118	-0.00400679657870903	0.0164694296895812	-0.0105438411224924	-0.0483079364369964
d__Bacteria; k__norank_d__Bacteria; p__Bacteroidota; c__Bacteroidia; o__Bacteroidales; f__Muribaculaceae; g__norank_f__Muribaculaceae; s__uncultured_bacterium_g__norank_f__Muribaculaceae; OTU462	0.0430132792939219	0.0423517407301996	0.0366742347243061	-0.000304599188362611	-0.00172630580627047	0.00468585118487077	-0.00314407670597846
d__Bacteria; k__norank_d__Bacteria; p__Firmicutes; c__Clostridia; o__Lachnospirales; f__Lachnospiraceae; g__Lachnospiraceae_NK4A136_group; s__unclassified_g__Lachnospiraceae_NK4A136_group; OTU727	0.0172873560443206	0.0181206258885857	0.00860117245136355	0.0731381927180073	-0.00220702183179701	0.000339068074132318	-0.0238655227650441
d__Bacteria; k__norank_d__Bacteria; p__Firmicutes; c__Clostridia; o__Lachnospirales; f__Lachnospiraceae; g__Lachnospiraceae_NK4A136_group; s__Lachnospiraceae_bacterium_COE1; OTU191	0.0370659499348516	-0.054907020619444	-0.00649544022866418	-0.00382333195843901	-0.000833743784629329	-0.00112650040076816	-0.00565260178125588
d__Bacteria; k__norank_d__Bacteria; p__Actinobacteriota; c__Coriobacteriia; o__Coriobacteriales; f__Coriobacteriales_Incertae_Sedis; g__norank_f__Coriobacteriales_Incertae_Sedis; s__unclassified_g__norank_f__Coriobacteriales_Incertae_Sedis; OTU336	-0.0456935391054666	-0.00529288772756922	0.0202966778524468	-0.036580035863378	-0.0187453430776999	0.0354805630461259	-0.0267957073884046
d__Bacteria; k__norank_d__Bacteria; p__Firmicutes; c__Clostridia; o__Peptostreptococcales-Tissierellales; f__Anaerovoracaceae; g__Anaerovorax; s__uncultured_bacterium_g__Anaerovorax; OTU567	0.0335923665337773	0.0554910038584678	0.0487537595836525	-0.0091451101390817	0.00262129835041541	0.00952044618725402	-0.0296790525606885
d__Bacteria; k__norank_d__Bacteria; p__Firmicutes; c__Clostridia; o__Monoglobales; f__Monoglobaceae; g__Monoglobus; s__unclassified_g__Monoglobus; OTU483	0.0372685537946794	0.00263992744238743	0.0350964798713093	-0.0671451415722543	-0.0156594342734571	-0.0268041676929604	0.0974030448032546
d__Bacteria; k__norank_d__Bacteria; p__Firmicutes; c__Clostridia; o__Oscillospirales; f__UCG-010; g__norank_f__UCG-010; s__unclassified_g__norank_f__UCG-010; OTU644	0.0268215119440422	0.0420375103580951	0.0443814431950914	-0.047821694386388	0.0183829704853691	-0.00631029974937476	0.0463545385102484
d__Bacteria; k__norank_d__Bacteria; p__Firmicutes; c__Clostridia; o__Clostridia_vadinBB60_group; f__norank_o__Clostridia_vadinBB60_group; g__norank_f__norank_o__Clostridia_vadinBB60_group; s__uncultured_bacterium_g__norank_f__norank_o__Clostridia_vadinBB60_group; OTU839	0.0181361448624532	0.0289040434981862	0.019012906671694	0.0299235981022673	-0.0019693676886036	0.000635327322967212	-0.035702561058979
d__Bacteria; k__norank_d__Bacteria; p__Firmicutes; c__Clostridia; o__Oscillospirales; f__UCG-010; g__norank_f__UCG-010; s__uncultured_rumen_bacterium_g__norank_f__UCG-010; OTU834	0.0387987782603423	0.0293049882425166	0.0353861718226974	-0.0536778339029672	-0.00135060243292975	0.00416083466897667	0.00630927086665462
d__Bacteria; k__norank_d__Bacteria; p__Firmicutes; c__Bacilli; o__Lactobacillales; f__Lactobacillaceae; g__Lactobacillus; s__Lactobacillus_uvarum; OTU998	-0.0233340510598822	-0.00287975877861442	-0.0226021005840829	-0.0115333459411961	0.12242836896694	-0.0247049657409948	0.00182952308804796
d__Bacteria; k__norank_d__Bacteria; p__Firmicutes; c__Clostridia; o__Oscillospirales; f__Oscillospiraceae; g__norank_f__Oscillospiraceae; s__unclassified_g__norank_f__Oscillospiraceae; OTU374	0.0252734186019949	0.0301638352103094	0.0230533507216408	0.0598838898263806	-0.0219196354632856	-0.041726146456176	-0.005122981285021
d__Bacteria; k__norank_d__Bacteria; p__Bacteroidota; c__Bacteroidia; o__Bacteroidales; f__Muribaculaceae; g__norank_f__Muribaculaceae; s__uncultured_bacterium_g__norank_f__Muribaculaceae; OTU10	-0.0378950863206071	-0.0271493737004084	0.0565832850480303	0.0127407352983319	0.0428934344398835	-0.0226941316994751	-0.0361973502338747
d__Bacteria; k__norank_d__Bacteria; p__Firmicutes; c__Clostridia; o__Oscillospirales; f__Oscillospiraceae; g__Oscillospira; s__uncultured_bacterium_g__Oscillospira; OTU905	-0.0348242515866259	-0.0157185804095929	0.0158006731684822	-0.00892137064439799	-0.091309134422067	-0.0198547971827771	-0.0320639462030791
d__Bacteria; k__norank_d__Bacteria; p__Firmicutes; c__Clostridia; o__Oscillospirales; f__Oscillospiraceae; g__unclassified_f__Oscillospiraceae; s__unclassified_f__Oscillospiraceae; OTU128	0.0471230987628567	-0.0209089815417673	-0.0253593325101347	0.0215274372353368	-0.00761186080409463	-0.00679913797461437	-0.0460965483117702
d__Bacteria; k__norank_d__Bacteria; p__Firmicutes; c__Clostridia; o__Oscillospirales; f__Ruminococcaceae; g__Candidatus_Soleaferrea; s__uncultured_bacterium_g__Candidatus_Soleaferrea; OTU663	0.0238786705299333	0.015022405840146	0.0339571450369937	-0.0658728250048576	-0.0133642789248662	0.044210455063799	0.0188458994299974
d__Bacteria; k__norank_d__Bacteria; p__Cyanobacteria; c__Vampirivibrionia; o__Gastranaerophilales; f__norank_o__Gastranaerophilales; g__norank_f__norank_o__Gastranaerophilales; s__uncultured_bacterium_g__norank_f__norank_o__Gastranaerophilales; OTU611	0.0441954498595876	-0.00820735966565324	0.000362338416665285	-0.0308290362063394	-0.0010930780107286	0.00191960429401916	-0.0244607329412437
d__Bacteria; k__norank_d__Bacteria; p__Bacteroidota; c__Bacteroidia; o__Bacteroidales; f__Muribaculaceae; g__norank_f__Muribaculaceae; s__uncultured_bacterium_g__norank_f__Muribaculaceae; OTU386	0.0357731399013072	-0.0526617685809456	-0.0072965070741766	0.0100399533789156	-0.000726228308374974	-0.000773790883364857	-0.0131172691528464
d__Bacteria; k__norank_d__Bacteria; p__Bacteroidota; c__Bacteroidia; o__Bacteroidales; f__Muribaculaceae; g__norank_f__Muribaculaceae; s__uncultured_bacterium_g__norank_f__Muribaculaceae; OTU385	0.0572210309384819	-0.0412942782167338	-0.0433883014314082	-0.00134815470453658	-0.00310080414940463	-0.000958859350047414	0.0258248561604026
d__Bacteria; k__norank_d__Bacteria; p__Firmicutes; c__Clostridia; o__Oscillospirales; f__UCG-010; g__norank_f__UCG-010; s__metagenome_g__norank_f__UCG-010; OTU561	0.0415153002958688	0.0450701364656971	0.0363391140286137	-0.0243312089808758	-0.00131808810863258	0.00481179979767977	-0.035024011988578
d__Bacteria; k__norank_d__Bacteria; p__Firmicutes; c__Clostridia; o__Monoglobales; f__Monoglobaceae; g__Monoglobus; s__unclassified_g__Monoglobus; OTU69	0.0397427156458941	0.0297576296808639	0.030511722411081	-0.00481715233724027	0.00837475441496847	-0.0186356267280893	0.0487144126996742
d__Bacteria; k__norank_d__Bacteria; p__Bacteroidota; c__Bacteroidia; o__Bacteroidales; f__Rikenellaceae; g__Alistipes; s__uncultured_bacterium_g__Alistipes; OTU459	0.0254581671027021	0.0407663261368773	0.036303054883453	-0.0628953221623844	-0.000495810921043847	0.00468721740050661	0.0138777016673074
d__Bacteria; k__norank_d__Bacteria; p__Firmicutes; c__Clostridia; o__Clostridia_vadinBB60_group; f__norank_o__Clostridia_vadinBB60_group; g__norank_f__norank_o__Clostridia_vadinBB60_group; s__uncultured_bacterium_g__norank_f__norank_o__Clostridia_vadinBB60_group; OTU82	0.0282738737698791	0.0105657812945409	-0.0498536585978344	-0.0469977584192272	-0.00129152775363008	8.48754105914592e-05	-0.0230595385160253
d__Bacteria; k__norank_d__Bacteria; p__Firmicutes; c__Bacilli; o__RF39; f__norank_o__RF39; g__norank_f__norank_o__RF39; s__uncultured_bacterium_g__norank_f__norank_o__RF39; OTU843	0.0387463596817257	0.0187548074173069	0.0227123386405198	0.0485243827113823	-0.00409433911884564	0.000419940312995854	-0.0108368082726663
d__Bacteria; k__norank_d__Bacteria; p__Firmicutes; c__Clostridia; o__Oscillospirales; f__Ruminococcaceae; g__unclassified_f__Ruminococcaceae; s__unclassified_f__Ruminococcaceae; OTU599	0.033923938372339	0.00982172716638374	0.0379732638581633	-0.0753300283579456	0.0328313646602673	-0.00761616477090503	0.0503319547286513
d__Bacteria; k__norank_d__Bacteria; p__Firmicutes; c__Clostridia; o__Clostridia_UCG-014; f__norank_o__Clostridia_UCG-014; g__norank_f__norank_o__Clostridia_UCG-014; s__uncultured_Clostridiales_bacterium_g__norank_f__norank_o__Clostridia_UCG-014; OTU517	0.0479071325772315	0.0423281387453512	0.0414687610655588	-0.0027402619718949	-0.00307943803735414	0.00400261649458269	0.0212054603245564
d__Bacteria; k__norank_d__Bacteria; p__Firmicutes; c__Clostridia; o__Lachnospirales; f__Lachnospiraceae; g__unclassified_f__Lachnospiraceae; s__unclassified_f__Lachnospiraceae; OTU788	0.0308789919966006	0.0388838086787171	0.0229902916955293	0.0434097073051878	-0.00389272728996741	0.00478754751652612	-0.0354749590474594
d__Bacteria; k__norank_d__Bacteria; p__Firmicutes; c__Clostridia; o__Christensenellales; f__Christensenellaceae; g__Christensenellaceae_R-7_group; s__uncultured_Clostridium_sp._g__Christensenellaceae_R-7_group; OTU482	0.0223718927056027	0.042492283392074	0.0144079001591391	-0.0441982109285005	-0.000965815148002637	0.00444343836634408	0.0380442872130043
d__Bacteria; k__norank_d__Bacteria; p__Firmicutes; c__Clostridia; o__Oscillospirales; f__Ruminococcaceae; g__Ruminococcus; s__unclassified_g__Ruminococcus; OTU623	0.0193008870371031	0.0390961627040327	0.0325290831499702	-0.0710445252323938	-0.0138392471949661	-0.00464253719048913	-0.0197362039281841
d__Bacteria; k__norank_d__Bacteria; p__Firmicutes; c__Clostridia; o__Oscillospirales; f__Ruminococcaceae; g__Ruminococcus; s__unclassified_g__Ruminococcus; OTU653	0.0234305925439437	0.0622879830017408	0.0326973119189089	-0.0156909278175922	-0.0478659889569211	-0.0169400322899286	-0.00221165959835204
d__Bacteria; k__norank_d__Bacteria; p__Firmicutes; c__Clostridia; o__Clostridia_vadinBB60_group; f__norank_o__Clostridia_vadinBB60_group; g__norank_f__norank_o__Clostridia_vadinBB60_group; s__uncultured_bacterium_g__norank_f__norank_o__Clostridia_vadinBB60_group; OTU100	0.0197070272297111	0.0119563013011654	-0.0334764953966756	0.0236187963396443	-0.00208253291925417	-0.000221683272310968	-0.00199763670919528
d__Bacteria; k__norank_d__Bacteria; p__Actinobacteriota; c__Coriobacteriia; o__Coriobacteriales; f__Eggerthellaceae; g__norank_f__Eggerthellaceae; s__uncultured_Coriobacteriales_bacterium_g__norank; OTU317	0.0392952154398239	-0.0170087406167406	-0.0445356566524575	-0.0483577660401323	-0.00226462476990207	-0.000322845981278453	0.0299642115891958
d__Bacteria; k__norank_d__Bacteria; p__Firmicutes; c__Bacilli; o__Lactobacillales; f__Streptococcaceae; g__Streptococcus; s__Streptococcus_hyointestinalis; OTU139	0.0162331211138156	-0.0109996386276923	-0.0306007329980214	0.0268493984467746	-0.00184036578572696	-0.00174595664071548	-0.0108682486232077
d__Bacteria; k__norank_d__Bacteria; p__Firmicutes; c__Clostridia; o__Oscillospirales; f__Ruminococcaceae; g__Ruminococcus; s__uncultured_rumen_bacterium_g__Ruminococcus; OTU950	-0.0228151550465618	-0.00965743857592899	0.0233572574236174	0.0121888261146194	0.0168498839773163	-0.0877573476498323	-0.0280480567118445
d__Bacteria; k__norank_d__Bacteria; p__Firmicutes; c__Clostridia; o__Lachnospirales; f__Lachnospiraceae; g__Roseburia; s__unclassified_g__Roseburia; OTU285	0.0169326114737381	-0.0331888067286511	-0.0392219776273845	-0.0150961245260887	0.0125372428929022	-0.00383667479288806	-0.0483154705034232
d__Bacteria; k__norank_d__Bacteria; p__Firmicutes; c__Clostridia; o__Lachnospirales; f__Lachnospiraceae; g__Anaerostipes; s__unclassified_g__Anaerostipes; OTU938	-0.0319869954967121	-0.0174105007466671	0.0264057671039596	-0.00315435236330668	0.0657387255646025	0.0636018472927868	0.0107399488116198
d__Bacteria; k__norank_d__Bacteria; p__Proteobacteria; c__Alphaproteobacteria; o__Rhodospirillales; f__norank_o__Rhodospirillales; g__norank_f__norank_o__Rhodospirillales; s__Azospirillum_sp._47_25; OTU220	0.00659243565555258	0.0238907728949998	1.93678790040085e-07	0.0486035381261262	-0.0249666287371538	-0.0321939908705021	-0.0619696454945505
d__Bacteria; k__norank_d__Bacteria; p__Firmicutes; c__Clostridia; o__Peptostreptococcales-Tissierellales; f__Anaerovoracaceae; g__unclassified_f__Anaerovoracaceae; s__unclassified_f__Anaerovoracaceae; OTU723	-0.0245713926175344	-0.00261589981964571	0.0209317275964644	0.0186792423051309	-0.0659402964445615	-0.0227783260382981	-0.0423738465932033
d__Bacteria; k__norank_d__Bacteria; p__Bacteroidota; c__Bacteroidia; o__Bacteroidales; f__Muribaculaceae; g__norank_f__Muribaculaceae; s__uncultured_bacterium_g__norank_f__Muribaculaceae; OTU140	0.0492365455387792	-0.0530174397843041	-0.00297486837791347	-0.0161015787807887	-0.00106642648125073	0.000137898583982916	-0.00145412407383063
d__Bacteria; k__norank_d__Bacteria; p__Firmicutes; c__Clostridia; o__Lachnospirales; f__Lachnospiraceae; g__norank_f__Lachnospiraceae; s__uncultured_bacterium_g__norank_f__Lachnospiraceae; OTU133	0.0323826470848703	-0.0355973528402004	-0.00371853353535205	0.0368701831262743	-0.00131337296085043	-0.000823133735876467	-0.0324991002778888
d__Bacteria; k__norank_d__Bacteria; p__Firmicutes; c__Clostridia; o__Oscillospirales; f__Ruminococcaceae; g__Ruminococcus; s__unclassified_g__Ruminococcus; OTU626	0.0358210064857953	-0.0384498295474672	0.00210009547838736	-0.0232494309386458	-0.000129600532694391	0.000355050743522847	-0.0231023133245745
d__Bacteria; k__norank_d__Bacteria; p__Firmicutes; c__Clostridia; o__Clostridia_UCG-014; f__norank_o__Clostridia_UCG-014; g__norank_f__norank_o__Clostridia_UCG-014; s__uncultured_bacterium_g__norank_f__norank_o__Clostridia_UCG-014; OTU612	0.0244810589034306	0.0376764036457063	0.0317138265914627	-0.036715360712243	-0.000431163103636019	0.00372699145810972	-0.0133494172105584
d__Bacteria; k__norank_d__Bacteria; p__Cyanobacteria; c__Vampirivibrionia; o__Gastranaerophilales; f__norank_o__Gastranaerophilales; g__norank_f__norank_o__Gastranaerophilales; s__uncultured_bacterium_g__norank_f__norank_o__Gastranaerophilales; OTU868	0.0164954687822061	0.0147857858284401	0.00184355887567253	0.0776234503439775	-0.00218561045851544	0.000381483989453654	0.0102498229644125
d__Bacteria; k__norank_d__Bacteria; p__Firmicutes; c__Clostridia; o__Lachnospirales; f__Lachnospiraceae; g__Lachnospira; s__uncultured_bacterium_g__Lachnospira; OTU315	-0.00369147899366207	0.0246148685787154	-0.0785344918585446	-0.00672872111521611	-0.000120223890134699	-0.00179952457459526	-0.0611470434454035
d__Bacteria; k__norank_d__Bacteria; p__Bacteroidota; c__Bacteroidia; o__Bacteroidales; f__Bacteroidaceae; g__Bacteroides; s__Mogibacterium_sp._Marseille-P2645; OTU438	-0.0192743038935362	-0.010082490730355	0.0172718659860359	-0.00434995686816586	-0.063015602351021	-0.0947246989352473	-0.0202312606836923
d__Bacteria; k__norank_d__Bacteria; p__Firmicutes; c__Bacilli; o__RF39; f__norank_o__RF39; g__norank_f__norank_o__RF39; s__unclassified_g__norank_f__norank_o__RF39; OTU835	0.0124194801939161	0.0196282503689953	0.00658903014809685	0.0905242307364758	-0.00429250071802452	-0.00201987924582473	-0.0110287407598768
d__Bacteria; k__norank_d__Bacteria; p__Firmicutes; c__Clostridia; o__Lachnospirales; f__Lachnospiraceae; g__Lachnospiraceae_UCG-010; s__uncultured_bacterium_g__Lachnospiraceae_UCG-010; OTU718	0.0342321283781091	0.0319024646260078	0.0135943076236596	-0.0223261039542751	-0.00180285732777258	0.00266620557246755	-0.041141607093203
d__Bacteria; k__norank_d__Bacteria; p__Firmicutes; c__Clostridia; o__Oscillospirales; f__UCG-010; g__norank_f__UCG-010; s__uncultured_bacterium_g__norank_f__UCG-010; OTU671	0.0291205831837048	0.0165689248993744	0.0232401351313079	-0.0417835097716734	5.88574034559091e-05	0.0030850060796454	-0.0299213637566483
d__Bacteria; k__norank_d__Bacteria; p__Firmicutes; c__Clostridia; o__Oscillospirales; f__Ruminococcaceae; g__unclassified_f__Ruminococcaceae; s__unclassified_f__Ruminococcaceae; OTU370	-0.0270559443478112	-0.0126936102234864	0.0171521131843168	-0.0025105361613856	-0.0366733543000929	0.145202609084797	-0.0114140564635486
d__Bacteria; k__norank_d__Bacteria; p__Firmicutes; c__Clostridia; o__norank_c__Clostridia; f__norank_o__norank_c__Clostridia; g__norank_f__norank_o__norank_c__Clostridia; s__uncultured_organism_g__norank_f__norank_o__norank_c__Clostridia; OTU942	-0.0127013684620767	0.00301233614572718	0.0354013677286179	-0.0413262433975323	0.0647964468088665	-0.0563234617560538	-0.00212866539338765
d__Bacteria; k__norank_d__Bacteria; p__Firmicutes; c__Clostridia; o__Peptococcales; f__Peptococcaceae; g__norank_f__Peptococcaceae; s__unclassified_g__norank_f__Peptococcaceae; OTU222	0.0362663620591387	0.0149623434192277	-0.0499261816356273	-0.0427133892763032	0.00929920855046041	-0.003133688347203	-0.0414926668406094
d__Bacteria; k__norank_d__Bacteria; p__Firmicutes; c__Clostridia; o__Oscillospirales; f__Oscillospiraceae; g__NK4A214_group; s__unclassified_g__NK4A214_group; OTU447	0.0428087789914304	0.0489499152203431	0.0121220695818313	0.0783433532982842	-0.0104269619406562	-0.0104128801834945	-0.024771732316385
d__Bacteria; k__norank_d__Bacteria; p__Firmicutes; c__Clostridia; o__Christensenellales; f__Christensenellaceae; g__Christensenellaceae_R-7_group; s__unclassified_g__Christensenellaceae_R-7_group; OTU284	-0.0105206849578835	0.00594739963347414	0.000653621157711292	-0.0259953314642801	-0.055146599325856	-0.0744011854250133	-0.00742594580273685
d__Bacteria; k__norank_d__Bacteria; p__Firmicutes; c__Clostridia; o__Oscillospirales; f__unclassified_o__Oscillospirales; g__unclassified_o__Oscillospirales; s__unclassified_o__Oscillospirales; OTU808	0.0139816127903964	0.0360021096313026	-0.0683826326077955	0.0174401552197153	-0.00242002524071485	-0.000604295405028661	0.00688184060078719
d__Bacteria; k__norank_d__Bacteria; p__Firmicutes; c__Clostridia; o__norank_c__Clostridia; f__norank_o__norank_c__Clostridia; g__norank_f__norank_o__norank_c__Clostridia; s__uncultured_bacterium_g__norank_f__norank_o__norank_c__Clostridia; OTU592	0.0220644494063999	0.0352222321069769	0.0275976770084422	-0.0126171946760914	-0.000907917037183741	0.00310595123635562	-0.00619108264553896
d__Bacteria; k__norank_d__Bacteria; p__Firmicutes; c__Clostridia; o__Oscillospirales; f__Ruminococcaceae; g__norank_f__Ruminococcaceae; s__uncultured_bacterium_g__norank_f__Ruminococcaceae; OTU577	0.0286448987455147	0.00596524596128091	0.0212283649912264	-0.0518890871671537	-0.000452503930109504	0.00338414986554523	0.0293757330797315
d__Bacteria; k__norank_d__Bacteria; p__Firmicutes; c__Clostridia; o__Oscillospirales; f__Oscillospiraceae; g__norank_f__Oscillospiraceae; s__uncultured_bacterium_g__norank_f__Oscillospiraceae; OTU541	0.036763798811853	0.0421919083183587	0.00778381900929831	-0.0280695071222176	-0.0019581112625946	0.00227830250402494	-0.0619649459302507
d__Bacteria; k__norank_d__Bacteria; p__Firmicutes; c__Clostridia; o__Lachnospirales; f__Lachnospiraceae; g__A2; s__uncultured_bacterium_g__A2; OTU15	0.0305029481255947	-0.0491753426382507	-0.00725044626906235	-0.00149482867146166	-0.000345272811202734	-0.000774011312726352	-0.0202540618825859
d__Bacteria; k__norank_d__Bacteria; p__Firmicutes; c__Clostridia; o__unclassified_c__Clostridia; f__unclassified_c__Clostridia; g__unclassified_c__Clostridia; s__unclassified_c__Clostridia; OTU306	0.055271116068627	-0.0108313716944597	0.00633073663662116	0.00438105279905561	-0.00231190677926332	0.00242034364324394	0.0157051392171263
d__Bacteria; k__norank_d__Bacteria; p__Firmicutes; c__Clostridia; o__Oscillospirales; f__Ruminococcaceae; g__norank_f__Ruminococcaceae; s__Clostridium_leptum_g__norank; OTU669	0.0479302718965166	-0.0380259914705732	0.00907963845556233	-0.0338968518277231	-0.000390341385032369	0.000877640235616099	-0.0347060939920469
d__Bacteria; k__norank_d__Bacteria; p__Firmicutes; c__Clostridia; o__Oscillospirales; f__Ruminococcaceae; g__Fournierella; s__unclassified_g__Fournierella; OTU811	-0.00769127181652208	0.0137465859942683	-0.0481746334946244	-0.0123778580132743	0.0309501849326118	-0.015402100609403	-0.0673067903610553
d__Bacteria; k__norank_d__Bacteria; p__Bacteroidota; c__Bacteroidia; o__Bacteroidales; f__Tannerellaceae; g__Parabacteroides; s__uncultured_bacterium_g__Parabacteroides; OTU33	0.0472523975646411	-0.053154470883889	-0.0102239325193948	0.0254550311958968	-0.00139202432047059	-0.000581473577831427	0.0143760518843463
d__Bacteria; k__norank_d__Bacteria; p__Firmicutes; c__Bacilli; o__RF39; f__norank_o__RF39; g__norank_f__norank_o__RF39; s__uncultured_bacterium_g__norank_f__norank_o__RF39; OTU533	0.0212294779255396	0.0338344432305167	0.022772518834856	0.0294229178428995	-0.00264303701135974	0.000806137370637088	-0.0231555606647188
d__Bacteria; k__norank_d__Bacteria; p__Firmicutes; c__Clostridia; o__Peptococcales; f__Peptococcaceae; g__norank_f__Peptococcaceae; s__metagenome_g__norank_f__Peptococcaceae; OTU672	0.0302936151939443	0.0579530017565182	0.0161054741919779	-0.0348911734390247	-0.00136927664711368	0.00451461683972754	0.00931734433325978
d__Bacteria; k__norank_d__Bacteria; p__Firmicutes; c__Bacilli; o__Erysipelotrichales; f__Erysipelotrichaceae; g__norank_f__Erysipelotrichaceae; s__unclassified_g__norank_f__Erysipelotrichaceae; OTU487	0.0280338163162634	0.0417351547706494	0.0294926964519064	0.00844433009942669	-0.00109979199308344	0.00412447939454316	0.0188411030472328
d__Bacteria; k__norank_d__Bacteria; p__Firmicutes; c__Clostridia; o__Oscillospirales; f__Oscillospiraceae; g__unclassified_f__Oscillospiraceae; s__unclassified_f__Oscillospiraceae; OTU411	0.00189260503876617	-0.0159272991018365	0.00774113920930029	0.0123840070947748	-0.0731100711940939	-0.0979775404347411	-0.0165719381123922
d__Bacteria; k__norank_d__Bacteria; p__Firmicutes; c__Clostridia; o__Lachnospirales; f__Lachnospiraceae; g__Tyzzerella; s__unclassified_g__Tyzzerella; OTU131	0.0377197533322868	-0.0640075742375831	-0.00975488318508275	-0.00911393808483082	-0.000594337604159884	-0.00128400655873089	0.00979620281450769
d__Bacteria; k__norank_d__Bacteria; p__Firmicutes; c__Bacilli; o__RF39; f__norank_o__RF39; g__norank_f__norank_o__RF39; s__unclassified_g__norank_f__norank_o__RF39; OTU852	0.0167141414417009	0.0266051809768723	0.0164117440550653	0.0395650953034861	-0.0035933442022686	0.000177934418345952	0.00606801129657643
d__Bacteria; k__norank_d__Bacteria; p__Bacteroidota; c__Bacteroidia; o__Bacteroidales; f__Prevotellaceae; g__Alloprevotella; s__uncultured_bacterium_g__Alloprevotella; OTU522	0.052213449678817	-0.0119541933748976	0.011540150075299	-0.000715660507211993	-0.00280021215975058	0.00182087762448378	0.0283750986472034
d__Bacteria; k__norank_d__Bacteria; p__Firmicutes; c__Clostridia; o__Oscillospirales; f__Ruminococcaceae; g__norank_f__Ruminococcaceae; s__unclassified_g__norank_f__Ruminococcaceae; OTU72	0.0299259754237037	-0.0264121173814381	-0.0216438367102324	-0.0353338804451541	0.000324378842076122	0.000402626443705762	-0.0342810323992213
d__Bacteria; k__norank_d__Bacteria; p__Bacteroidota; c__Bacteroidia; o__Bacteroidales; f__Rikenellaceae; g__Alistipes; s__unclassified_g__Alistipes; OTU298	-0.00533920223144738	0.0218865252194152	-0.0817822174122676	0.00939236818307474	-0.00227238267418097	-0.00299497188961049	0.0138362104959828
d__Bacteria; k__norank_d__Bacteria; p__Bacteroidota; c__Bacteroidia; o__Bacteroidales; f__Rikenellaceae; g__Rikenellaceae_RC9_gut_group; s__uncultured_beta_proteobacterium_g__Rikenellaceae_RC9_gut_group; OTU279	0.0116811505620738	0.0216979334945019	-0.00248124234405469	0.090727006611529	-0.00255530584758315	-0.000776319561842714	-0.0263191854850737
d__Bacteria; k__norank_d__Bacteria; p__Firmicutes; c__Bacilli; o__Erysipelotrichales; f__Erysipelotrichaceae; g__norank_f__Erysipelotrichaceae; s__uncultured_bacterium_g__norank_f__Erysipelotrichaceae; OTU836	0.0428433034369974	0.0702649699658538	-0.00114991307334566	-0.0488542825552764	-0.00448614913855747	0.00318436880981816	0.037763786429729
d__Bacteria; k__norank_d__Bacteria; p__Firmicutes; c__Clostridia; o__Oscillospirales; f__Ruminococcaceae; g__Anaerotruncus; s__uncultured_bacterium_g__Anaerotruncus; OTU47	0.042956659462053	-0.0487662687638963	0.00158563233735319	-0.0301593272264988	-0.000682731234890456	0.000970961461746386	0.0465669022717573
d__Bacteria; k__norank_d__Bacteria; p__Firmicutes; c__Clostridia; o__norank_c__Clostridia; f__norank_o__norank_c__Clostridia; g__norank_f__norank_o__norank_c__Clostridia; s__uncultured_bacterium_g__norank_f__norank_o__norank_c__Clostridia; OTU860	0.0238228084990625	-0.0102473543635386	-0.0418267478736378	0.0440567561587954	0.00819095147976426	0.00280503403417894	0.0118790870011585
d__Bacteria; k__norank_d__Bacteria; p__Actinobacteriota; c__Coriobacteriia; o__Coriobacteriales; f__norank_o__Coriobacteriales; g__norank_f__norank_o__Coriobacteriales; s__uncultured_bacterium_g__norank_f__norank_o__Coriobacteriales; OTU319	0.031906070435446	0.0465713357778073	-0.049855093295962	-0.0177236200311578	-0.00343592691960901	0.00180195515029669	0.0563298459761778
d__Bacteria; k__norank_d__Bacteria; p__Firmicutes; c__Clostridia; o__Lachnospirales; f__Lachnospiraceae; g__norank_f__Lachnospiraceae; s__uncultured_bacterium_g__norank_f__Lachnospiraceae; OTU716	0.0253252100895852	0.00890344650892763	0.0111310622646211	0.055887143033589	-0.00311412055407875	-0.000156484281311124	-0.0281186224922503
d__Bacteria; k__norank_d__Bacteria; p__Firmicutes; c__Clostridia; o__Christensenellales; f__Christensenellaceae; g__Christensenellaceae_R-7_group; s__human_gut_metagenome_g__Christensenellaceae_R-7_group; OTU679	0.0358426653503601	0.0586025713421081	0.0418309923893483	-0.0387199717318575	-0.00138757809356853	0.00504268416197855	-0.0201471135225129
d__Bacteria; k__norank_d__Bacteria; p__Firmicutes; c__Clostridia; o__Oscillospirales; f__Ruminococcaceae; g__Faecalibacterium; s__Faecalibacterium_prausnitzii; OTU916	-0.0119351094131288	-0.0214744260507355	0.0105352410162436	-0.00446420120051723	-0.0405893594901426	0.0963473398186178	-0.0263448946989166
d__Bacteria; k__norank_d__Bacteria; p__Cyanobacteria; c__Vampirivibrionia; o__Gastranaerophilales; f__norank_o__Gastranaerophilales; g__norank_f__norank_o__Gastranaerophilales; s__uncultured_bacterium_g__norank_f__norank_o__Gastranaerophilales; OTU500	0.035522108820452	0.0339844139937618	0.0169519305297442	0.00531321501102826	-0.00273939681339855	0.00316933483073339	0.0129164871319368
d__Bacteria; k__norank_d__Bacteria; p__Firmicutes; c__Clostridia; o__Oscillospirales; f__Ruminococcaceae; g__Candidatus_Soleaferrea; s__uncultured_bacterium_g__Candidatus_Soleaferrea; OTU274	0.00638693744982347	0.0430481918870921	-0.0592486245871538	-0.0218442580642192	0.0137015783227466	-0.00321700501388802	-0.019642134669776
d__Bacteria; k__norank_d__Bacteria; p__Firmicutes; c__Clostridia; o__Lachnospirales; f__Lachnospiraceae; g__Lachnospiraceae_NK4A136_group; s__unclassified_g__Lachnospiraceae_NK4A136_group; OTU545	0.00615967577375002	0.00323818844689292	0.00774193560115501	-0.019165696972831	0.0367494789489502	0.0609013784504552	-0.0777293802486009
d__Bacteria; k__norank_d__Bacteria; p__Firmicutes; c__Bacilli; o__RF39; f__norank_o__RF39; g__norank_f__norank_o__RF39; s__unclassified_g__norank_f__norank_o__RF39; OTU16	0.0317477817123217	-0.0517540204324473	-0.00769748155859763	-0.00268425084518167	-0.000578120986420971	-0.000791232319204017	0.0192545203093031
d__Bacteria; k__norank_d__Bacteria; p__Bacteroidota; c__Bacteroidia; o__Bacteroidales; f__Muribaculaceae; g__norank_f__Muribaculaceae; s__unclassified_g__norank_f__Muribaculaceae; OTU584	0.0668086007721595	-0.0150072485252598	0.00418356152426085	-0.0269407358388401	-0.00233754342020266	0.00209443351049311	-0.0180460036731515
d__Bacteria; k__norank_d__Bacteria; p__Firmicutes; c__Clostridia; o__Oscillospirales; f__Ruminococcaceae; g__norank_f__Ruminococcaceae; s__unclassified_g__norank_f__Ruminococcaceae; OTU431	-0.0417039446413298	-0.0222943270049183	0.0360619632487305	-0.00667922060455542	-0.0365455819330828	-0.065071294445053	-0.0360341244930741
d__Bacteria; k__norank_d__Bacteria; p__Firmicutes; c__Clostridia; o__Peptococcales; f__Peptococcaceae; g__norank_f__Peptococcaceae; s__unclassified_g__norank_f__Peptococcaceae; OTU151	0.0473552124429821	0.02439263792582	0.0380899077757298	-0.0476182461903533	-0.00137227547644309	0.00407904702195309	-0.0271781652237079
d__Bacteria; k__norank_d__Bacteria; p__Actinobacteriota; c__Coriobacteriia; o__Coriobacteriales; f__Eggerthellaceae; g__Gordonibacter; s__Gordonibacter_pamelaeae; OTU268	-0.0251433792313274	-0.0132115893280478	0.0220436580094642	-0.000710397516403046	0.153162357732655	-0.0200605256799701	0.0120634128431737
d__Bacteria; k__norank_d__Bacteria; p__Firmicutes; c__Clostridia; o__Oscillospirales; f__UCG-010; g__norank_f__UCG-010; s__unclassified_g__norank_f__UCG-010; OTU57	0.0282648990019397	0.0487044600096311	0.0412498469245079	0.0384636218970196	-0.00970830000223362	-0.0110360202008931	0.0027048012594674
d__Bacteria; k__norank_d__Bacteria; p__Firmicutes; c__Clostridia; o__Lachnospirales; f__Lachnospiraceae; g__unclassified_f__Lachnospiraceae; s__unclassified_f__Lachnospiraceae; OTU765	0.0474876419518751	0.00476291949127227	0.0222102964630326	0.0310584116070969	-0.00320305925575985	0.00126267561748209	-0.0232721575623343
d__Bacteria; k__norank_d__Bacteria; p__Firmicutes; c__Bacilli; o__Lactobacillales; f__Lactobacillaceae; g__Lactobacillus; s__unclassified_g__Lactobacillus; OTU117	0.0410546737138205	-0.0676197177750002	-0.0101035276357002	-0.00519279447598255	-0.000419624923295336	-0.000980806801608632	-0.00719184619698628
d__Bacteria; k__norank_d__Bacteria; p__Firmicutes; c__Clostridia; o__Christensenellales; f__Christensenellaceae; g__Christensenellaceae_R-7_group; s__uncultured_bacterium_g__Christensenellaceae_R-7_group; OTU6	0.050675837864248	-0.0480875388980747	0.00679431296800527	-0.043572576723284	-0.000856469650187854	0.00160095440493039	0.0393773179529092
d__Bacteria; k__norank_d__Bacteria; p__Firmicutes; c__Clostridia; o__Clostridia_UCG-014; f__norank_o__Clostridia_UCG-014; g__norank_f__norank_o__Clostridia_UCG-014; s__unclassified_g__norank_f__norank_o__Clostridia_UCG-014; OTU494	0.0272784388600872	0.0270079098254562	0.0306728497753845	-0.0589855887018928	0.000118068329060213	0.00354218820428267	-0.0143529459029522
d__Bacteria; k__norank_d__Bacteria; p__Firmicutes; c__Clostridia; o__Oscillospirales; f__Oscillospiraceae; g__UCG-005; s__uncultured_Clostridiales_bacterium_g__UCG-005; OTU77	0.0618516774775796	-0.00721335257057052	0.0297585696031713	-0.0453567626896046	-0.00212718734091975	0.00293617308816844	-0.0116583705008834
d__Bacteria; k__norank_d__Bacteria; p__Firmicutes; c__Clostridia; o__Oscillospirales; f__Ruminococcaceae; g__Ruminococcus; s__unclassified_g__Ruminococcus; OTU953	-0.0144378657268759	0.00344466084690182	0.0357247421767066	-0.0205391359025071	0.106072512985083	-0.0428243355841363	-0.0340469919040003
d__Bacteria; k__norank_d__Bacteria; p__Firmicutes; c__Clostridia; o__Lachnospirales; f__Lachnospiraceae; g__Eubacterium_oxidoreducens_group; s__uncultured_bacterium_g__Eubacterium_oxidoreducens_group; OTU210	-0.00727381835535664	0.0196658680061166	-0.0849937362474491	-0.0038745496261154	-0.000925566709907221	-0.00229369333298256	0.0128554738438553
d__Bacteria; k__norank_d__Bacteria; p__Firmicutes; c__Clostridia; o__Oscillospirales; f__Ruminococcaceae; g__Ruminococcus; s__unclassified_g__Ruminococcus; OTU225	0.0213427589861428	0.0491512430396752	0.0245132726575847	-0.0368873314891151	0.0412222587565093	-0.00718117323794884	0.0175544458520857
d__Bacteria; k__norank_d__Bacteria; p__Firmicutes; c__Bacilli; o__Erysipelotrichales; f__Erysipelotrichaceae; g__Turicibacter; s__Turicibacter_sp._LA61; OTU359	0.0147218905243821	0.052581245650708	-0.0543186106721143	0.0413844898623166	-0.00286512478820288	0.00296930754081284	0.0144801323310632
d__Bacteria; k__norank_d__Bacteria; p__Firmicutes; c__Bacilli; o__Lactobacillales; f__Lactobacillaceae; g__Lactobacillus; s__Lactobacillus_reuteri; OTU875	0.0432559452513053	-0.037556651974198	-0.00126203526464522	0.058678917480214	-0.00147600728772793	-7.87757975098696e-05	0.0109654167585477
d__Bacteria; k__norank_d__Bacteria; p__Firmicutes; c__Bacilli; o__Erysipelotrichales; f__Erysipelatoclostridiaceae; g__Erysipelotrichaceae_UCG-003; s__uncultured_bacterium_g__Erysipelotrichaceae_UCG-003; OTU486	0.0229069928778728	0.0231834076245155	0.0200505181944304	0.0166202412472337	-0.00156487060257997	0.00365742078327825	0.105737858255358
d__Bacteria; k__norank_d__Bacteria; p__Firmicutes; c__Clostridia; o__Oscillospirales; f__Oscillospiraceae; g__Oscillibacter; s__uncultured_bacterium_g__Oscillibacter; OTU848	0.0320549837788103	0.0512015794350411	0.0386644607944423	-0.00260433445710064	-0.00287671087687283	0.00278904081233934	-0.029870151436838
d__Bacteria; k__norank_d__Bacteria; p__Desulfobacterota; c__Desulfovibrionia; o__Desulfovibrionales; f__Desulfovibrionaceae; g__Bilophila; s__uncultured_bacterium_g__Bilophila; OTU422	-0.0536872295304924	-0.0196742721534537	0.0208060218001055	-0.00347768284153066	0.0209461694144581	-0.146527939271284	0.000703946429514555
d__Bacteria; k__norank_d__Bacteria; p__Firmicutes; c__Clostridia; o__Oscillospirales; f__Oscillospiraceae; g__UCG-002; s__uncultured_rumen_bacterium_g__UCG-002; OTU884	0.015062091043227	0.0152699034049972	-0.0172502243751837	0.0587858672926648	-0.025251827016097	-0.0315918844633954	-0.0349276598594114
d__Bacteria; k__norank_d__Bacteria; p__Firmicutes; c__Clostridia; o__unclassified_c__Clostridia; f__unclassified_c__Clostridia; g__unclassified_c__Clostridia; s__unclassified_c__Clostridia; OTU119	0.0349041464487582	-0.0592437107865282	-0.00901533178160903	-0.00828236673862944	-0.00048837781148359	-0.000951169427319952	0.0214334367243818
d__Bacteria; k__norank_d__Bacteria; p__Firmicutes; c__Clostridia; o__Oscillospirales; f__Butyricicoccaceae; g__UCG-009; s__uncultured_bacterium_g__UCG-009; OTU704	0.0332073480443364	0.0591035130418487	-0.0285189775381905	0.0264543152308384	-0.00426448349994096	0.00119067709167409	-0.00444068382723644
d__Bacteria; k__norank_d__Bacteria; p__Firmicutes; c__Clostridia; o__Oscillospirales; f__UCG-010; g__norank_f__UCG-010; s__uncultured_bacterium_g__norank_f__UCG-010; OTU132	0.0516281354488142	-0.048737499507017	-0.00400012546405948	-0.0155199014492511	-0.00376215622645879	-0.0131481898362692	-0.00459741940984695
d__Bacteria; k__norank_d__Bacteria; p__Firmicutes; c__Clostridia; o__Oscillospirales; f__unclassified_o__Oscillospirales; g__unclassified_o__Oscillospirales; s__unclassified_o__Oscillospirales; OTU346	0.0220644494063999	0.0352080621075636	0.0276316495891763	-0.0121078502546086	-0.00171202626138881	0.00368777175282792	0.0309166009491074
d__Bacteria; k__norank_d__Bacteria; p__Firmicutes; c__Clostridia; o__Oscillospirales; f__Ruminococcaceae; g__norank_f__Ruminococcaceae; s__unclassified_g__norank_f__Ruminococcaceae; OTU28	0.0274405294271263	0.0262406607784647	-0.0256864523320306	-0.00680169101212473	0.00118186389876572	0.00205595850075272	-0.0402672767883949
d__Bacteria; k__norank_d__Bacteria; p__Actinobacteriota; c__Coriobacteriia; o__Coriobacteriales; f__Eggerthellaceae; g__Adlercreutzia; s__uncultured_bacterium_g__Adlercreutzia; OTU928	-0.0494443120823014	-0.0280630456953957	0.0445341871783988	-0.00835516238420408	0.0598175716021486	-0.0319826251431003	-0.0232822502373281
d__Bacteria; k__norank_d__Bacteria; p__Firmicutes; c__Bacilli; o__Erysipelotrichales; f__Erysipelotrichaceae; g__Faecalitalea; s__uncultured_bacterium_g__Faecalitalea; OTU793	-0.00627661184915052	0.0214859440646445	-0.0851444396591889	0.00398401312704138	-0.00147358871510822	-0.00260649424205357	-0.00163986212476181
d__Bacteria; k__norank_d__Bacteria; p__Firmicutes; c__Clostridia; o__Oscillospirales; f__UCG-010; g__norank_f__UCG-010; s__uncultured_bacterium_g__norank_f__UCG-010; OTU968	-0.00345140604937176	0.0156155984708471	0.0343697894051493	0.0290252249802618	0.0223420989842268	-0.0630615371707986	-0.00166039655990423
d__Bacteria; k__norank_d__Bacteria; p__Firmicutes; c__Bacilli; o__Lactobacillales; f__Lactobacillaceae; g__Lactobacillus; s__Lactobacillus_murinus; OTU864	0.0396365485230579	-0.0502880268388976	-0.00623605353783743	0.0281744684343851	-0.00115319560096565	-0.000293651578997502	0.0346585449057858
d__Bacteria; k__norank_d__Bacteria; p__Firmicutes; c__Clostridia; o__Oscillospirales; f__Ruminococcaceae; g__UBA1819; s__uncultured_bacterium_g__UBA1819; OTU321	0.0479434657929512	0.00279397232695024	0.00592363244678083	0.0138763016174874	0.00206447705301798	0.001333333962824	0.0106978048796113
d__Bacteria; k__norank_d__Bacteria; p__Firmicutes; c__unclassified_p__Firmicutes; o__unclassified_p__Firmicutes; f__unclassified_p__Firmicutes; g__unclassified_p__Firmicutes; s__unclassified_p__Firmicutes; OTU18	0.0380737138063886	-0.0625041813838808	-0.00932315476005085	-0.00407847689182443	-0.00063268144140701	-0.000893759439935261	0.0289313199160194
d__Bacteria; k__norank_d__Bacteria; p__Firmicutes; c__Clostridia; o__Oscillospirales; f__Oscillospiraceae; g__Colidextribacter; s__uncultured_bacterium_g__Colidextribacter; OTU475	0.0479168619140531	0.00953621928994528	-0.0144174577055534	0.000248826773947963	-0.00146630473001254	0.00157250654944808	0.0200059566729898
d__Bacteria; k__norank_d__Bacteria; p__Firmicutes; c__Clostridia; o__Oscillospirales; f__Oscillospiraceae; g__UCG-005; s__metagenome_g__UCG-005; OTU666	0.0298286361913424	0.0370107032413101	0.0388631844133185	-0.0584907510731569	-0.011745434342318	-0.00237794906555735	0.00967674580746439
d__Bacteria; k__norank_d__Bacteria; p__Firmicutes; c__Clostridia; o__Lachnospirales; f__Lachnospiraceae; g__unclassified_f__Lachnospiraceae; s__unclassified_f__Lachnospiraceae; OTU120	0.0454019291100144	-0.0769927112252904	-0.0117203436843483	-0.0110081400652905	-0.000498886918365675	-0.00137547667915706	-0.0126101589676292
d__Bacteria; k__norank_d__Bacteria; p__Firmicutes; c__Clostridia; o__Eubacteriales; f__Eubacteriaceae; g__Eubacterium; s__Eubacterium_limosum; OTU937	-0.0476522037260375	-0.024806719663609	0.0354549398716084	-0.00731871063233238	0.0016992748325151	0.0288189990628873	-0.00819297613327536
d__Bacteria; k__norank_d__Bacteria; p__Firmicutes; c__Clostridia; o__Oscillospirales; f__Ruminococcaceae; g__Paludicola; s__uncultured_bacterium_g__Paludicola; OTU372	-0.0342584420655051	0.00292832208757651	-0.0317362536374709	-0.0290223832607205	0.00770952789456163	-0.0724183077958373	-0.0140341776193381
d__Bacteria; k__norank_d__Bacteria; p__Firmicutes; c__Clostridia; o__Oscillospirales; f__UCG-010; g__norank_f__UCG-010; s__uncultured_organism_g__norank_f__UCG-010; OTU101	0.0348150271029027	-0.0590423219799396	-0.00897742378233068	-0.00834438604748738	-0.000340713407798625	-0.000819671977197112	-0.00186912603108172
d__Bacteria; k__norank_d__Bacteria; p__Firmicutes; c__Clostridia; o__Christensenellales; f__Christensenellaceae; g__Christensenellaceae_R-7_group; s__unclassified_g__Christensenellaceae_R-7_group; OTU772	0.0207906456027833	0.0120434216860993	0.00797928250867116	0.0417776616515315	-0.0033441328161055	-0.000600675149587252	-0.00529326410600822
d__Bacteria; k__norank_d__Bacteria; p__Firmicutes; c__Clostridia; o__Oscillospirales; f__Oscillospiraceae; g__UCG-002; s__uncultured_bacterium_g__UCG-002; OTU911	-0.0220951218864491	-0.000239758065930302	-0.00484940322796651	0.00568306577888452	-0.0694946497277649	0.0118502253214362	-0.0488846644863982
d__Bacteria; k__norank_d__Bacteria; p__Firmicutes; c__Clostridia; o__Lachnospirales; f__Lachnospiraceae; g__norank_f__Lachnospiraceae; s__uncultured_bacterium_g__norank_f__Lachnospiraceae; OTU96	0.0313547116587556	-0.0531553138062195	-0.00807494306693766	-0.00751431477639498	-0.000177122783001454	-0.000720565778047389	-0.0136451378810244
d__Bacteria; k__norank_d__Bacteria; p__Firmicutes; c__Clostridia; o__Lachnospirales; f__Lachnospiraceae; g__Lachnospiraceae_NK4A136_group; s__uncultured_bacterium_g__Lachnospiraceae_NK4A136_group; OTU564	0.0236856857363097	0.0227994025853441	0.0185004883176227	0.0450326344576325	0.0401549556789069	-0.0161696124338442	-0.0382666841998478
d__Bacteria; k__norank_d__Bacteria; p__Firmicutes; c__Clostridia; o__Lachnospirales; f__Lachnospiraceae; g__unclassified_f__Lachnospiraceae; s__unclassified_f__Lachnospiraceae; OTU159	0.0487145889942678	-0.0362631196193079	-0.0529031611816096	-0.0345134978235894	0.00309283262978162	0.00194248203129961	-0.0237842754039653
d__Bacteria; k__norank_d__Bacteria; p__Firmicutes; c__Clostridia; o__Lachnospirales; f__Lachnospiraceae; g__Eubacterium_xylanophilum_group; s__uncultured_bacterium_g__Eubacterium_xylanophilum_group; OTU186	0.0453124336582343	-0.0759643440204327	-0.0116852898117343	-0.0097101623161378	0.00205580515016824	-0.00202923631410584	0.00499356968128905
d__Bacteria; k__norank_d__Bacteria; p__Firmicutes; c__Clostridia; o__Oscillospirales; f__Ruminococcaceae; g__Ruminococcus; s__unclassified_g__Ruminococcus; OTU259	-0.00516097582452357	0.00979867399375789	-0.0491712162998592	-0.0124497148871678	-0.000322442148924934	-0.0011949069464258	0.00511175963230765
d__Bacteria; k__norank_d__Bacteria; p__Firmicutes; c__Clostridia; o__Christensenellales; f__Christensenellaceae; g__Christensenella; s__Christensenella_minuta; OTU215	0.00416216939641643	0.0119958336530731	-0.0519380278817156	0.000413371625713647	-0.00198537416893737	-0.0020751801783921	-0.0194320694798371
d__Bacteria; k__norank_d__Bacteria; p__Firmicutes; c__Clostridia; o__Oscillospirales; f__Ruminococcaceae; g__Negativibacillus; s__uncultured_bacterium_g__Negativibacillus; OTU255	-0.00196420255447689	0.00271544797659214	-0.0629394709954754	-0.017092783771057	-0.000574889461482117	-0.00179380156128345	0.0163236839216218
d__Bacteria; k__norank_d__Bacteria; p__Firmicutes; c__Clostridia; o__Oscillospirales; f__Oscillospiraceae; g__UCG-005; s__uncultured_Clostridiales_bacterium_g__UCG-005; OTU865	0.0236869480379552	0.0573094881136431	0.00736220054219001	-0.0330596964165897	0.00452678948525656	-0.0133283701830455	-0.0557609530593473
d__Bacteria; k__norank_d__Bacteria; p__Firmicutes; c__Clostridia; o__Oscillospirales; f__Ruminococcaceae; g__Harryflintia; s__uncultured_bacterium_g__Harryflintia; OTU177	0.0462521562461358	0.0102097919024883	-0.0197058471995822	0.0174804610605306	-0.00255973617572772	0.000601770883753691	-0.059289529696853
d__Bacteria; k__norank_d__Bacteria; p__Firmicutes; c__Clostridia; o__Oscillospirales; f__Ruminococcaceae; g__norank_f__Ruminococcaceae; s__unclassified_g__norank_f__Ruminococcaceae; OTU54	0.0321693558022805	-0.0530268868528965	-0.00786774869256278	-0.00877295136136665	-0.000576997488999395	-0.00124371412754344	-0.004877056708436
d__Bacteria; k__norank_d__Bacteria; p__Firmicutes; c__Clostridia; o__Oscillospirales; f__UCG-010; g__norank_f__UCG-010; s__uncultured_rumen_bacterium_g__norank_f__UCG-010; OTU373	0.0380483550630838	0.0380606931922661	0.00957091888280203	-0.0191697065455254	-0.000440670134770003	0.0135479653373458	0.0171646529214817
d__Bacteria; k__norank_d__Bacteria; p__Firmicutes; c__Clostridia; o__Oscillospirales; f__Ruminococcaceae; g__Ruminococcus; s__unclassified_g__Ruminococcus; OTU960	-2.04635845912707e-05	0.0269690128158249	0.0565676724364119	-0.0568650623416418	0.0586495944396757	-0.064828079485421	0.00748670206845697
d__Bacteria; k__norank_d__Bacteria; p__Firmicutes; c__Bacilli; o__RF39; f__norank_o__RF39; g__norank_f__norank_o__RF39; s__uncultured_bacterium_g__norank_f__norank_o__RF39; OTU14	0.0373426515973414	-0.0355107746428546	0.00501624068723945	-0.0318593225319651	-0.00108111285358042	0.00158469347699977	0.103299931712409
d__Bacteria; k__norank_d__Bacteria; p__Firmicutes; c__Clostridia; o__Clostridia_vadinBB60_group; f__norank_o__Clostridia_vadinBB60_group; g__norank_f__norank_o__Clostridia_vadinBB60_group; s__uncultured_bacterium_g__norank_f__norank_o__Clostridia_vadinBB60_group; OTU825	0.0404460035200523	-0.0284910438064073	0.00434311432675005	0.0262496501085463	-0.00238899845372722	-0.000765480287481935	0.00421784940702775
d__Bacteria; k__norank_d__Bacteria; p__Firmicutes; c__Bacilli; o__RF39; f__norank_o__RF39; g__norank_f__norank_o__RF39; s__unclassified_g__norank_f__norank_o__RF39; OTU741	0.02754564171998	-0.0230705157131928	-0.00143749693904528	0.0484634306938047	-0.00199505929293773	-0.000835858887703889	-0.003712258373697
d__Bacteria; k__norank_d__Bacteria; p__Bacteroidota; c__Bacteroidia; o__Bacteroidales; f__Bacteroidaceae; g__Bacteroides; s__unclassified_g__Bacteroides; OTU384	-0.00157343071515944	0.0264546812109835	-0.0701807787053508	-0.0273650019016199	-0.000154526535691384	-0.000813605638087997	-0.0251878640442582
d__Bacteria; k__norank_d__Bacteria; p__Firmicutes; c__Clostridia; o__Oscillospirales; f__Ruminococcaceae; g__Eubacterium_siraeum_group; s__uncultured_bacterium_g__Eubacterium_siraeum_group; OTU917	0.0321708274858347	-0.0501413993731835	-0.00804588365198353	-0.00253903356947483	-0.000757056530817304	-0.000465760802916719	0.0138953169671608
d__Bacteria; k__norank_d__Bacteria; p__Firmicutes; c__Clostridia; o__Peptococcales; f__Peptococcaceae; g__Peptococcus; s__uncultured_bacterium_g__Peptococcus; OTU249	0.0219741535376662	0.0421891599033881	-0.0588633301409457	-0.027270068652588	-0.0017531836513187	0.000137316342688279	-0.0595307550468577
d__Bacteria; k__norank_d__Bacteria; p__Firmicutes; c__Clostridia; o__Oscillospirales; f__Oscillospiraceae; g__Colidextribacter; s__uncultured_bacterium_g__Colidextribacter; OTU435	0.017164350173869	0.0174955484648123	0.0279233867844486	0.00818089746509105	-0.00711783698890424	-0.0872181884049695	-0.0545940040405209
d__Bacteria; k__norank_d__Bacteria; p__Bacteroidota; c__Bacteroidia; o__Bacteroidales; f__Rikenellaceae; g__Rikenellaceae_RC9_gut_group; s__uncultured_bacterium_g__Rikenellaceae_RC9_gut_group; OTU4	0.018668366340695	-0.013092455039666	0.00919378284947524	0.108761355097025	0.040998052567692	-0.039412009788402	-0.00365841015753979
d__Bacteria; k__norank_d__Bacteria; p__Cyanobacteria; c__Vampirivibrionia; o__Gastranaerophilales; f__norank_o__Gastranaerophilales; g__norank_f__norank_o__Gastranaerophilales; s__uncultured_rumen_bacterium_g__norank_f__norank_o__Gastranaerophilales; OTU625	0.0406485817438256	-0.026183905657003	0.0119408237565033	-0.0450825407498535	-0.000606843879961074	0.00195790417081218	0.0313179379328904
d__Bacteria; k__norank_d__Bacteria; p__Firmicutes; c__Bacilli; o__RF39; f__norank_o__RF39; g__norank_f__norank_o__RF39; s__uncultured_bacterium_g__norank_f__norank_o__RF39; OTU779	0.0201397825364723	0.0321767123400915	0.0232274851503648	0.00989731765903722	-0.00248659981942026	0.000884605819595639	-0.0235984627768006
d__Bacteria; k__norank_d__Bacteria; p__Firmicutes; c__Bacilli; o__RF39; f__norank_o__RF39; g__norank_f__norank_o__RF39; s__unclassified_g__norank_f__norank_o__RF39; OTU660	0.0374787919206635	0.0451003616111026	0.0419037949040992	-0.0385544884845933	-0.00250836778878055	0.00548664305083529	0.0905884341673952
d__Bacteria; k__norank_d__Bacteria; p__Elusimicrobiota; c__Elusimicrobia; o__Elusimicrobiales; f__Elusimicrobiaceae; g__Elusimicrobium; s__uncultured_bacterium_g__Elusimicrobium; OTU389	0.0193987092132131	0.0401762596509743	-0.0280672627320518	-0.0825838324520424	-0.000835464499240753	0.00230644950966346	0.000428137933154704
d__Bacteria; k__norank_d__Bacteria; p__Firmicutes; c__Clostridia; o__Lachnospirales; f__Lachnospiraceae; g__Lachnospiraceae_FCS020_group; s__uncultured_bacterium_g__Lachnospiraceae_FCS020_group; OTU969	-0.0212767861348744	0.0309076302865668	-0.0409773684684569	-0.0167857440113178	0.0250311406324543	-0.00980656667105282	-0.0833385405825894
d__Bacteria; k__norank_d__Bacteria; p__Bacteroidota; c__Bacteroidia; o__Bacteroidales; f__Prevotellaceae; g__Prevotellaceae_NK3B31_group; s__uncultured_bacterium_g__Prevotellaceae_NK3B31_group; OTU480	0.0029286351757832	0.0211558019783946	0.0170585352774684	-0.0348484472153209	-0.0283072044868139	0.0489274563335535	0.0978014647801169
d__Bacteria; k__norank_d__Bacteria; p__Firmicutes; c__Bacilli; o__Erysipelotrichales; f__Erysipelotrichaceae; g__Turicibacter; s__uncultured_bacterium_g__Turicibacter; OTU474	0.0156308980262858	0.0526408551435717	-0.0623926379225631	0.0561549235688379	-0.00470343249114157	0.000258513267562026	0.00677304553568328
d__Bacteria; k__norank_d__Bacteria; p__Firmicutes; c__Clostridia; o__Oscillospirales; f__Ruminococcaceae; g__unclassified_f__Ruminococcaceae; s__unclassified_f__Ruminococcaceae; OTU656	0.0233405564264661	0.0374419857109691	0.0343368886518497	-0.0694157228473821	0.000418268418620201	0.00423560883853728	-0.0362042799405689
d__Bacteria; k__norank_d__Bacteria; p__Firmicutes; c__Clostridia; o__Peptococcales; f__Peptococcaceae; g__norank_f__Peptococcaceae; s__uncultured_bacterium_g__norank_f__Peptococcaceae; OTU574	0.038607195527055	0.050375879445364	0.0420690234139284	-0.0362639368306045	-0.00231093572925149	0.00480704790002798	0.0114470377870422
d__Bacteria; k__norank_d__Bacteria; p__Firmicutes; c__Clostridia; o__Oscillospirales; f__Ruminococcaceae; g__unclassified_f__Ruminococcaceae; s__unclassified_f__Ruminococcaceae; OTU552	0.0294115908151351	0.0137846666337892	0.0254654646526108	-0.055980698617542	-0.000923516866074716	0.00368983235059886	0.0327866125294554
d__Bacteria; k__norank_d__Bacteria; p__Firmicutes; c__Bacilli; o__RF39; f__norank_o__RF39; g__norank_f__norank_o__RF39; s__uncultured_bacterium_g__norank_f__norank_o__RF39; OTU81	0.0410071449192481	-0.0404427820559854	0.00464384250757725	-0.034058514902411	-0.000172422659537136	0.00023874139217935	-0.0425365845158937
d__Bacteria; k__norank_d__Bacteria; p__Firmicutes; c__Clostridia; o__Lachnospirales; f__Lachnospiraceae; g__norank_f__Lachnospiraceae; s__uncultured_bacterium_g__norank_f__Lachnospiraceae; OTU31	0.0479839711095153	-0.0653545885764224	-0.00856121108484961	0.0254923876369814	-0.00241696651109306	-0.00216625239084323	-0.00539038078778194
d__Bacteria; k__norank_d__Bacteria; p__Firmicutes; c__Clostridia; o__Oscillospirales; f__Ruminococcaceae; g__unclassified_f__Ruminococcaceae; s__unclassified_f__Ruminococcaceae; OTU556	0.0122552982915602	0.0220888973992812	-0.0147707911154677	0.00492614926314906	0.0170727333380447	0.0258802447405782	0.0182692117631476
d__Bacteria; k__norank_d__Bacteria; p__Firmicutes; c__Clostridia; o__Lachnospirales; f__Lachnospiraceae; g__Roseburia; s__uncultured_bacterium_g__Roseburia; OTU712	0.0199196388627409	0.00899203574821738	-0.0813897681630834	0.0184345674482969	-0.00203414696615842	-0.00160026234051064	-0.0083866694976813
d__Bacteria; k__norank_d__Bacteria; p__Firmicutes; c__Clostridia; o__Oscillospirales; f__UCG-010; g__norank_f__UCG-010; s__uncultured_bacterium_g__norank_f__UCG-010; OTU803	0.0130941202771255	0.0387024688030075	-0.0608117381902652	0.00649267903775582	-0.00178932646784594	6.74076150809025e-05	-0.000836872481111396
d__Bacteria; k__norank_d__Bacteria; p__Firmicutes; c__Clostridia; o__Lachnospirales; f__Lachnospiraceae; g__Lachnospiraceae_UCG-001; s__unclassified_g__Lachnospiraceae_UCG-001; OTU762	0.0179972362552528	0.0158313939304597	0.00823350022094961	0.0585079548108116	-0.00363638082072475	-0.00115040832120195	-0.0207564344354056
d__Bacteria; k__norank_d__Bacteria; p__Firmicutes; c__Clostridia; o__Oscillospirales; f__Butyricicoccaceae; g__UCG-009; s__unclassified_g__UCG-009; OTU216	0.0472573559554984	-0.0311744156675346	-0.00935266126466901	-0.032474375713605	-0.000572938475120128	0.000306208933966141	-0.0533151950816301
d__Bacteria; k__norank_d__Bacteria; p__Firmicutes; c__Clostridia; o__Lachnospirales; f__Lachnospiraceae; g__Lachnospiraceae_NK4A136_group; s__uncultured_bacterium_g__Lachnospiraceae_NK4A136_group; OTU922	0.0330687348779051	-0.0586993067789758	0.00702039943687831	0.0145668497028271	-0.0105596109471372	0.0359737302120772	-0.0237129952504443
d__Bacteria; k__norank_d__Bacteria; p__Firmicutes; c__Clostridia; o__Lachnospirales; f__Lachnospiraceae; g__Lachnospiraceae_NK4A136_group; s__uncultured_bacterium_g__Lachnospiraceae_NK4A136_group; OTU923	-0.0179036122443381	-0.0153914640809661	0.0313106269649496	-0.0172435497020753	0.0296845971463738	0.0568861744659428	-0.0264732767797809
d__Bacteria; k__norank_d__Bacteria; p__Bacteroidota; c__Bacteroidia; o__Bacteroidales; f__Bacteroidaceae; g__Bacteroides; s__Bacteroides_nordii; OTU498	-0.0540240105380765	-0.0206289748534757	0.0423165806526234	-0.0294269447969371	-0.00300840628355399	-0.0232484810604481	-0.0210160960976625
d__Bacteria; k__norank_d__Bacteria; p__Firmicutes; c__Clostridia; o__Oscillospirales; f__Ruminococcaceae; g__Ruminococcus; s__uncultured_Ruminococcus_sp._g__Ruminococcus; OTU814	-0.00782293067811534	0.0281858793891244	-0.0350193536930101	-0.0352012763872522	-0.0122369154441217	-0.00985565249535488	0.0192006599110373
d__Bacteria; k__norank_d__Bacteria; p__Firmicutes; c__Clostridia; o__Lachnospirales; f__Lachnospiraceae; g__unclassified_f__Lachnospiraceae; s__unclassified_f__Lachnospiraceae; OTU833	0.01185561000902	0.0277762642840364	-0.0127017562043606	0.035864329496205	-0.0259361951347244	0.0125259737859014	0.0687460561327223
d__Bacteria; k__norank_d__Bacteria; p__Firmicutes; c__Bacilli; o__RF39; f__norank_o__RF39; g__norank_f__norank_o__RF39; s__uncultured_bacterium_g__norank_f__norank_o__RF39; OTU871	0.0248363673838149	0.0394166468968416	0.0224049059528183	0.0809875137655948	-0.00331692746395584	0.00121117086212648	-0.0125083344598223
d__Bacteria; k__norank_d__Bacteria; p__Firmicutes; c__Clostridia; o__Christensenellales; f__Christensenellaceae; g__unclassified_f__Christensenellaceae; s__unclassified_f__Christensenellaceae; OTU604	0.038334855045712	0.0674938838267735	0.0277444354671625	0.0263826916424135	-0.00355320280668677	0.0047433104654323	0.0458757164407085
d__Bacteria; k__norank_d__Bacteria; p__Firmicutes; c__Clostridia; o__Oscillospirales; f__Eubacterium_coprostanoligenes_group; g__norank_f__Eubacterium_coprostanoligenes_group; s__unclassified_g__norank_f__Eubacterium_coprostanoligenes_group; OTU800	0.0133992086438289	0.0284592974513902	0.0317420203648393	-0.025911099582507	-0.013866502986531	0.0448456978039058	-0.0548241766829466
d__Bacteria; k__norank_d__Bacteria; p__Firmicutes; c__Clostridia; o__Oscillospirales; f__Ruminococcaceae; g__unclassified_f__Ruminococcaceae; s__unclassified_f__Ruminococcaceae; OTU724	0.0123443000510072	0.0360747694162056	-0.0623233129222546	-0.028795980180452	-0.0010637946623907	-0.000807087155108406	-0.077153533660152
d__Bacteria; k__norank_d__Bacteria; p__Bacteroidota; c__Bacteroidia; o__Bacteroidales; f__Bacteroidaceae; g__Bacteroides; s__uncultured_bacterium_g__Bacteroides; OTU720	0.0123958242417423	0.0195785462616349	0.00652326397300282	0.0909983301948998	-0.00330082961646453	-0.000994412947774445	-0.0237572821483016
d__Bacteria; k__norank_d__Bacteria; p__Firmicutes; c__Clostridia; o__Lachnospirales; f__Lachnospiraceae; g__norank_f__Lachnospiraceae; s__uncultured_bacterium_g__norank_f__Lachnospiraceae; OTU643	0.0426130944167292	0.0308730798020331	0.026661354870276	0.0462270805545289	-0.00353516787274495	0.00204591780876654	-0.0105488895112517
d__Bacteria; k__norank_d__Bacteria; p__Firmicutes; c__Clostridia; o__Lachnospirales; f__Lachnospiraceae; g__norank_f__Lachnospiraceae; s__uncultured_bacterium_g__norank_f__Lachnospiraceae; OTU507	-0.000601881331354401	0.00983057488333268	-0.0641423369172179	-0.0161280058120068	0.000306432709248431	-0.00163878365201557	-0.0698367003097117
d__Bacteria; k__norank_d__Bacteria; p__Firmicutes; c__Clostridia; o__Oscillospirales; f__Ruminococcaceae; g__Ruminococcus; s__unclassified_g__Ruminococcus; OTU589	0.028972615173798	0.0411161163409579	0.0402531005157123	-0.0695421657576684	0.00561429851510939	0.00459646021171837	0.00914111024475648
d__Bacteria; k__norank_d__Bacteria; p__Firmicutes; c__Clostridia; o__Lachnospirales; f__Lachnospiraceae; g__norank_f__Lachnospiraceae; s__uncultured_bacterium_g__norank_f__Lachnospiraceae; OTU777	0.0312881716011745	0.0140438648717087	0.0198009980853767	0.0165111042742598	-0.0167201964844648	0.0421183449986496	-0.0362307669036751
d__Bacteria; k__norank_d__Bacteria; p__Firmicutes; c__Clostridia; o__Oscillospirales; f__Ruminococcaceae; g__norank_f__Ruminococcaceae; s__Clostridium_leptum_g__norank; OTU707	0.0582735753324018	-0.0230147267026258	0.0163669415056148	0.0232707485719499	-0.000544800286913428	0.000125266458118167	0.00158216072634822
d__Bacteria; k__norank_d__Bacteria; p__Firmicutes; c__Clostridia; o__Oscillospirales; f__Ruminococcaceae; g__norank_f__Ruminococcaceae; s__Clostridium_leptum_g__norank; OTU609	-0.00546149083132736	0.0230262603912568	-0.0215342291390413	-0.0314446657527403	-0.0503734640479415	-0.0671901010490864	-0.024020021224886
d__Bacteria; k__norank_d__Bacteria; p__Bacteroidota; c__Bacteroidia; o__Bacteroidales; f__Rikenellaceae; g__Alistipes; s__Alistipes_sp._cv1; OTU509	0.0326659906039904	0.041351392512879	0.00937351503095665	-0.00737413135041944	-0.00163932644915518	0.00296434349451379	-0.0209276712256565
d__Bacteria; k__norank_d__Bacteria; p__Firmicutes; c__Clostridia; o__Oscillospirales; f__Oscillospiraceae; g__unclassified_f__Oscillospiraceae; s__unclassified_f__Oscillospiraceae; OTU902	-0.0357271954385185	0.00447602031344914	0.00986540967202191	-0.0359562570484668	-0.0953141363423134	-0.0625752476795752	-0.0371765196251037
d__Bacteria; k__norank_d__Bacteria; p__Bacteroidota; c__Bacteroidia; o__Bacteroidales; f__Muribaculaceae; g__norank_f__Muribaculaceae; s__uncultured_bacterium_g__norank_f__Muribaculaceae; OTU962	-0.0462809251424596	-0.022519896480919	0.0310003138331147	0.00282326095877797	0.0262342516306788	-0.0723699589703676	-0.0143596960224516
d__Bacteria; k__norank_d__Bacteria; p__Actinobacteriota; c__Coriobacteriia; o__Coriobacteriales; f__unclassified_o__Coriobacteriales; g__unclassified_o__Coriobacteriales; s__unclassified_o__Coriobacteriales; OTU912	-0.0315067991539589	-0.00108856300043498	0.0107669930846218	0.0271954570248402	-0.0186310981118125	0.0586892714394714	-0.0412076042720313
d__Bacteria; k__norank_d__Bacteria; p__Firmicutes; c__Clostridia; o__Oscillospirales; f__Ruminococcaceae; g__norank_f__Ruminococcaceae; s__uncultured_bacterium_g__norank_f__Ruminococcaceae; OTU711	0.0284584743442435	0.0191950751004338	0.0332404028673273	-0.00264500990960098	0.0414292743530669	-0.00489518818537737	0.00287762142834099
d__Bacteria; k__norank_d__Bacteria; p__Proteobacteria; c__Gammaproteobacteria; o__Enterobacterales; f__Enterobacteriaceae; g__Klebsiella; s__Klebsiella_pneumoniae_g__Klebsiella; OTU859	0.0176028230417196	0.00940171909059793	-0.0353625891016887	0.0449880796801274	-0.00190069609096254	-0.000568163958936953	0.00864877631201655
d__Bacteria; k__norank_d__Bacteria; p__Firmicutes; c__Clostridia; o__Oscillospirales; f__Butyricicoccaceae; g__Butyricicoccus; s__uncultured_bacterium_g__Butyricicoccus; OTU978	-0.0382634868930825	-0.00142193867147607	-0.0163328501329931	-0.000429974302344162	0.0292988791561359	0.0168069096784395	-0.00406704060169444
d__Bacteria; k__norank_d__Bacteria; p__Firmicutes; c__Clostridia; o__Lachnospirales; f__Lachnospiraceae; g__Dorea; s__unclassified_g__Dorea; OTU453	-0.00847194661889427	0.038173460511583	-0.0241625972325951	0.0308184294073942	-0.0291988776332496	-0.00362241775101861	-0.0347416273007324
d__Bacteria; k__norank_d__Bacteria; p__Firmicutes; c__Clostridia; o__Lachnospirales; f__Lachnospiraceae; g__unclassified_f__Lachnospiraceae; s__unclassified_f__Lachnospiraceae; OTU289	0.00560367377851049	-0.000145923151501369	-0.0119032688400912	0.0387849374852562	0.0189215078199269	0.0715698597930588	-0.0497780897898758
d__Bacteria; k__norank_d__Bacteria; p__Firmicutes; c__Bacilli; o__Erysipelotrichales; f__Erysipelatoclostridiaceae; g__Candidatus_Stoquefichus; s__unclassified_g__Candidatus_Stoquefichus; OTU796	0.0186092836551315	0.0295518193705724	0.0189746310520848	0.0358849379800079	-0.000690515292579536	0.00242258230525149	-0.0203658051900849
d__Bacteria; k__norank_d__Bacteria; p__Firmicutes; c__Bacilli; o__Bacillales; f__Bacillaceae; g__unclassified_f__Bacillaceae; s__unclassified_f__Bacillaceae; OTU423	-0.0319459109134307	-0.0169254471276311	0.0279064430318232	-0.00325200479591639	0.151653118777438	-0.0521517266318074	-0.00775077499835168
d__Bacteria; k__norank_d__Bacteria; p__Desulfobacterota; c__Desulfovibrionia; o__Desulfovibrionales; f__Desulfovibrionaceae; g__Desulfovibrio; s__unclassified_g__Desulfovibrio; OTU344	0.0340928886115701	-0.0390688905255404	-0.0780247774032713	0.005015441254019	-0.00294008597963472	-0.00394743292226111	0.00884183541817295
d__Bacteria; k__norank_d__Bacteria; p__Bacteroidota; c__Bacteroidia; o__Bacteroidales; f__Muribaculaceae; g__norank_f__Muribaculaceae; s__uncultured_bacterium_g__norank_f__Muribaculaceae; OTU563	0.0208714147736103	0.0340469450657664	-0.0153400001389852	0.0486602961257798	-0.00227697886753634	0.00140499721191406	0.0321655702311398
d__Bacteria; k__norank_d__Bacteria; p__Firmicutes; c__Clostridia; o__Lachnospirales; f__Lachnospiraceae; g__norank_f__Lachnospiraceae; s__unclassified_g__norank_f__Lachnospiraceae; OTU248	-0.0274413333744445	0.0252510346178026	-0.0786967972562485	0.0112326084599747	0.0310945810604905	0.0519730538051272	-0.0161864921665275
d__Bacteria; k__norank_d__Bacteria; p__Firmicutes; c__Clostridia; o__Oscillospirales; f__Ruminococcaceae; g__unclassified_f__Ruminococcaceae; s__unclassified_f__Ruminococcaceae; OTU675	0.0192481834362697	0.0308537890375242	0.0283048623367844	-0.0570389716866915	0.000102802367810126	0.00372018907567987	-0.000644143877793826
d__Bacteria; k__norank_d__Bacteria; p__Firmicutes; c__Clostridia; o__Oscillospirales; f__Eubacterium_coprostanoligenes_group; g__norank_f__Eubacterium_coprostanoligenes_group; s__unclassified_g__norank_f__Eubacterium_coprostanoligenes_group; OTU933	0.0238845392305403	0.0489183871879535	0.0305432179270502	-0.0525088720550188	-0.00810274321914541	0.00633768325137264	0.111778477923653
d__Bacteria; k__norank_d__Bacteria; p__Firmicutes; c__Bacilli; o__Lactobacillales; f__Lactobacillaceae; g__Lactobacillus; s__Lactobacillus_intestinalis; OTU80	0.0333398122613722	-0.0571279155345198	-0.0101858814094927	-0.00822337252229647	-5.83845468550155e-05	-0.000581299973690159	0.027204180182126
d__Bacteria; k__norank_d__Bacteria; p__Firmicutes; c__Clostridia; o__Lachnospirales; f__Lachnospiraceae; g__Blautia; s__unclassified_g__Blautia; OTU906	-0.0372389374935146	-0.00765267424226751	-0.0243595575739359	-0.0149964856673685	-0.0468969388975426	0.0646719706642123	0.0184159175699846
d__Bacteria; k__norank_d__Bacteria; p__Firmicutes; c__Clostridia; o__Lachnospirales; f__Lachnospiraceae; g__Blautia; s__unclassified_g__Blautia; OTU907	-0.0340536971643354	-0.00687030808568697	-0.0221557530045044	-0.0131724980758473	-0.0365074940811914	0.0789068647700214	0.0174678459672509
d__Bacteria; k__norank_d__Bacteria; p__Firmicutes; c__Clostridia; o__Lachnospirales; f__Lachnospiraceae; g__unclassified_f__Lachnospiraceae; s__unclassified_f__Lachnospiraceae; OTU782	-0.016167413371202	-0.00704009445545983	0.0255055459546854	0.0152141372182176	0.154634151889177	-0.0282093159149657	0.00650691917672375
d__Bacteria; k__norank_d__Bacteria; p__Firmicutes; c__Clostridia; o__Lachnospirales; f__Lachnospiraceae; g__unclassified_f__Lachnospiraceae; s__unclassified_f__Lachnospiraceae; OTU439	0.0373815099241617	-0.0312515393373776	0.00859530868007708	0.00848806893561591	-0.00822886831838031	-0.0129056902800958	-0.0328175730053072
d__Bacteria; k__norank_d__Bacteria; p__Bacteroidota; c__Bacteroidia; o__Bacteroidales; f__Muribaculaceae; g__norank_f__Muribaculaceae; s__uncultured_bacterium_g__norank_f__Muribaculaceae; OTU365	-0.0245509729942711	-0.00913963609581096	0.00391043078299591	0.0150187577209926	-0.058490573183051	-0.04913123978326	0.0165207205716633
d__Bacteria; k__norank_d__Bacteria; p__Firmicutes; c__Clostridia; o__Lachnospirales; f__Lachnospiraceae; g__Lachnospiraceae_NK4A136_group; s__unclassified_g__Lachnospiraceae_NK4A136_group; OTU617	0.0456492562329153	-0.0312128787499606	0.0115931356661946	-0.0399476084060468	-0.000325292123971721	0.0013507413425335	-0.0221564589208313
d__Bacteria; k__norank_d__Bacteria; p__Bacteroidota; c__Bacteroidia; o__Bacteroidales; f__Muribaculaceae; g__norank_f__Muribaculaceae; s__uncultured_bacterium_g__norank_f__Muribaculaceae; OTU367	0.004857442005516	-0.0082001294594977	-0.069609267505106	-0.0185884385034084	-0.00066109089867701	-0.00239925617071603	-0.0131738184040628
d__Bacteria; k__norank_d__Bacteria; p__Firmicutes; c__Clostridia; o__unclassified_c__Clostridia; f__unclassified_c__Clostridia; g__unclassified_c__Clostridia; s__unclassified_c__Clostridia; OTU281	-0.00262667196119705	0.0312482885748448	-0.0878258641180695	-0.000696610172688512	-0.00465455423309872	-0.00957757158463561	0.0195478394004299
d__Bacteria; k__norank_d__Bacteria; p__Bacteroidota; c__Bacteroidia; o__Bacteroidales; f__Tannerellaceae; g__Parabacteroides; s__Parabacteroides_goldsteinii; OTU501	0.030277736211835	0.0581283258651276	0.00490115327180796	0.0751843960169341	-0.00482919438508848	0.0011716107433102	0.0033400682738167
d__Bacteria; k__norank_d__Bacteria; p__Firmicutes; c__Clostridia; o__Clostridia_vadinBB60_group; f__norank_o__Clostridia_vadinBB60_group; g__norank_f__norank_o__Clostridia_vadinBB60_group; s__uncultured_organism_g__norank_f__norank_o__Clostridia_vadinBB60_group; OTU842	0.0239500389178928	0.045332097576728	0.0136203621323543	-0.024060702348096	-0.00217901702865215	0.00314483287411745	0.0378359424701324
d__Bacteria; k__norank_d__Bacteria; p__Firmicutes; c__Clostridia; o__Clostridia_vadinBB60_group; f__norank_o__Clostridia_vadinBB60_group; g__norank_f__norank_o__Clostridia_vadinBB60_group; s__unclassified_g__norank_f__norank_o__Clostridia_vadinBB60_group; OTU774	0.0461227266619953	-0.0393547691501734	-0.0137700233619324	0.0310823967951093	-0.00259453445740451	-0.0014589996196943	-0.0226831211137432
d__Bacteria; k__norank_d__Bacteria; p__Firmicutes; c__Clostridia; o__Lachnospirales; f__Lachnospiraceae; g__unclassified_f__Lachnospiraceae; s__unclassified_f__Lachnospiraceae; OTU542	0.0264586456291337	0.00917565906723785	0.00969620138091862	0.0817655540097162	-0.00316394324051479	-0.00291579452370996	-0.0176371156641637
d__Bacteria; k__norank_d__Bacteria; p__Firmicutes; c__Clostridia; o__Lachnospirales; f__Lachnospiraceae; g__unclassified_f__Lachnospiraceae; s__unclassified_f__Lachnospiraceae; OTU945	-0.0280715907782216	-0.0161966357414643	0.0242983647693056	-0.00261271076271285	0.0268287125017371	0.0505810333520712	-0.0349989589664089
d__Bacteria; k__norank_d__Bacteria; p__Actinobacteriota; c__Coriobacteriia; o__Coriobacteriales; f__Eggerthellaceae; g__unclassified_f__Eggerthellaceae; s__unclassified_f__Eggerthellaceae; OTU201	0.0460238024139402	-0.0026082722697725	0.0243578838674068	-0.0373646156800594	-0.00120794393049495	0.00244206878281813	-0.0202673290449569
d__Bacteria; k__norank_d__Bacteria; p__Actinobacteriota; c__Coriobacteriia; o__Coriobacteriales; f__Eggerthellaceae; g__unclassified_f__Eggerthellaceae; s__unclassified_f__Eggerthellaceae; OTU543	-0.00873912490657852	0.00552348204567213	0.0409239919319101	-0.0360609408197877	0.0506375994557997	-0.0347380244685885	-0.0439800503692386
d__Bacteria; k__norank_d__Bacteria; p__Firmicutes; c__Clostridia; o__Monoglobales; f__Monoglobaceae; g__Monoglobus; s__uncultured_bacterium_g__Monoglobus; OTU19	0.0372860641486174	-0.0630917488013258	-0.00953199892941856	-0.00903357489233945	-0.00059422774831242	-0.000963513696773519	0.0269923577046984
d__Bacteria; k__norank_d__Bacteria; p__Firmicutes; c__Bacilli; o__RF39; f__norank_o__RF39; g__norank_f__norank_o__RF39; s__uncultured_Lachnospiraceae_bacterium_g__norank_f__norank; OTU849	0.0386950463193075	0.0386193802741023	0.0382754339792293	-0.0250612919782929	-0.00237441527128981	0.00328565841768434	-0.0173208567508604
d__Bacteria; k__norank_d__Bacteria; p__Firmicutes; c__Clostridia; o__Oscillospirales; f__Eubacterium_coprostanoligenes_group; g__norank_f__Eubacterium_coprostanoligenes_group; s__uncultured_organism_g__norank_f__Eubacterium_coprostanoligenes_group; OTU904	-0.0453887797476853	-0.0237789903256432	0.0362005864203763	-0.00594776632770504	0.0218915506971235	0.0453625314663187	0.00378984092116908
d__Bacteria; k__norank_d__Bacteria; p__Firmicutes; c__Clostridia; o__Clostridia_UCG-014; f__norank_o__Clostridia_UCG-014; g__norank_f__norank_o__Clostridia_UCG-014; s__uncultured_bacterium_g__norank_f__norank_o__Clostridia_UCG-014; OTU689	0.0252163531230781	0.0322668906877349	0.0267297794252281	-0.0398003341133636	0.0602694508199936	0.00269357398788237	0.0150909127547268
d__Bacteria; k__norank_d__Bacteria; p__Cyanobacteria; c__Vampirivibrionia; o__Gastranaerophilales; f__norank_o__Gastranaerophilales; g__norank_f__norank_o__Gastranaerophilales; s__uncultured_bacterium_g__norank_f__norank_o__Gastranaerophilales; OTU492	0.00176339489062346	0.0242924891547317	-0.0466605257614115	-0.0402003850573894	-0.00122065619448865	0.000628178774291061	0.0976386425337078
d__Bacteria; k__norank_d__Bacteria; p__Firmicutes; c__Clostridia; o__Lachnospirales; f__Lachnospiraceae; g__unclassified_f__Lachnospiraceae; s__unclassified_f__Lachnospiraceae; OTU943	0.000792478415651113	0.0101554453732448	0.0229580979866379	0.0441465148514518	0.00648121112129967	-0.0237390212298251	-0.0230444753033047
d__Bacteria; k__norank_d__Bacteria; p__Firmicutes; c__Bacilli; o__Lactobacillales; f__Lactobacillaceae; g__Lactobacillus; s__Lactobacillus_kefiri; OTU401	-0.016194131026066	0.00410240282845139	0.0155737754988545	0.0146221333320708	-0.0911025050892744	-0.121388474231471	0.04225407878578
d__Bacteria; k__norank_d__Bacteria; p__Firmicutes; c__Clostridia; o__Lachnospirales; f__Lachnospiraceae; g__Lachnospiraceae_UCG-006; s__uncultured_bacterium_g__Lachnospiraceae_UCG-006; OTU314	0.0494871769966596	-0.0083949397732756	0.00939314868660802	0.0383806867340609	-0.00232459306526669	0.000948360578733672	-0.0183418432998887
d__Bacteria; k__norank_d__Bacteria; p__Firmicutes; c__Clostridia; o__Christensenellales; f__Christensenellaceae; g__norank_f__Christensenellaceae; s__uncultured_bacterium_g__norank_f__Christensenellaceae; OTU212	0.0213693062963311	0.0263198009081669	-0.0312001619728737	0.0852392425629429	-0.00293400652683065	-0.00070024921277081	-0.0276634312402466
d__Bacteria; k__norank_d__Bacteria; p__Firmicutes; c__Clostridia; o__Oscillospirales; f__Oscillospiraceae; g__norank_f__Oscillospiraceae; s__uncultured_bacterium_g__norank_f__Oscillospiraceae; OTU242	0.0415069116984171	0.0367270504756515	0.0141983058936824	-0.023921455494781	-0.00430268586186695	-0.000214773924945229	-0.0319364896118388
d__Bacteria; k__norank_d__Bacteria; p__Firmicutes; c__Bacilli; o__Lactobacillales; f__Lactobacillaceae; g__Lactobacillus; s__uncultured_bacterium_g__Lactobacillus; OTU858	0.0434911549085858	-0.0696009111329364	-0.0102133193837542	-0.000544235865682924	-0.000686430153346357	-0.000905844311332936	0.0225670272295963
d__Bacteria; k__norank_d__Bacteria; p__Firmicutes; c__Bacilli; o__Lactobacillales; f__Streptococcaceae; g__Lactococcus; s__unclassified_g__Lactococcus; OTU846	-0.0523608699828842	0.0148699386067835	0.0103537656028272	-0.0121772044949003	0.0358877921461094	-0.0704913187807406	0.0259717230722834
d__Bacteria; k__norank_d__Bacteria; p__Firmicutes; c__Bacilli; o__Lactobacillales; f__Lactobacillaceae; g__Lactobacillus; s__unclassified_g__Lactobacillus; OTU307	-0.010359940407819	-0.0128609264739212	-0.0199268769360515	0.00688880237904786	-0.0700449459039593	-0.0959029859130552	-0.0142166195204504
d__Bacteria; k__norank_d__Bacteria; p__Firmicutes; c__Clostridia; o__Lachnospirales; f__Lachnospiraceae; g__Acetatifactor; s__uncultured_bacterium_g__Acetatifactor; OTU614	0.0396171163758036	0.0524229906856244	0.0296478581865987	-0.00245491807743544	0.005479170199905	0.0144609905669488	-0.0430019134728833
d__Bacteria; k__norank_d__Bacteria; p__Firmicutes; c__Clostridia; o__unclassified_c__Clostridia; f__unclassified_c__Clostridia; g__unclassified_c__Clostridia; s__unclassified_c__Clostridia; OTU236	0.00182175603233801	0.0261702999019758	0.0175685903416381	-0.0350284468124245	0.0972471734778549	-0.00622689004249724	-0.0218196014943107
d__Bacteria; k__norank_d__Bacteria; p__Actinobacteriota; c__Coriobacteriia; o__Coriobacteriales; f__Eggerthellaceae; g__Enterorhabdus; s__uncultured_bacterium_g__Enterorhabdus; OTU520	0.048361073539693	0.0258347948341181	0.0285798498243834	-0.027224679095776	-0.00330592470156264	0.00398068155426325	0.0597065584731102
d__Bacteria; k__norank_d__Bacteria; p__Firmicutes; c__Clostridia; o__Oscillospirales; f__Oscillospiraceae; g__Papillibacter; s__uncultured_bacterium_g__Papillibacter; OTU615	-0.0187252701504912	-0.0032545513707779	0.032437462223227	-0.00113691205840781	0.0778531906541581	-0.0338457366348851	-0.0401942808673294
d__Bacteria; k__norank_d__Bacteria; p__Firmicutes; c__Clostridia; o__Monoglobales; f__Monoglobaceae; g__Monoglobus; s__uncultured_Clostridiales_bacterium_g__Monoglobus; OTU335	-0.00436616402759111	0.0188958275809782	-0.0739680539660847	-0.00472614885310238	0.00987940155694619	-0.0335619937302822	0.00205324920807794
d__Bacteria; k__norank_d__Bacteria; p__Firmicutes; c__Clostridia; o__Lachnospirales; f__Lachnospiraceae; g__Lachnospiraceae_NK4A136_group; s__uncultured_bacterium_g__Lachnospiraceae_NK4A136_group; OTU601	0.0254976162052764	0.0381554418205093	0.0486193701496633	-0.0333968138342099	-0.0202421644881447	-0.0256772886734477	-0.0414421664993149
d__Bacteria; k__norank_d__Bacteria; p__Firmicutes; c__Clostridia; o__Christensenellales; f__Christensenellaceae; g__Christensenellaceae_R-7_group; s__unclassified_g__Christensenellaceae_R-7_group; OTU840	0.0311958996481821	0.0110448435593633	0.000621888512603638	0.0566697943899097	-0.00409189759261061	-0.000892970696890638	-0.0101966114945488
d__Bacteria; k__norank_d__Bacteria; p__Firmicutes; c__Clostridia; o__Oscillospirales; f__Ruminococcaceae; g__Phocea; s__uncultured_bacterium_g__Phocea; OTU311	-0.0278549216223511	0.00774411649171868	-0.0776033329821183	-0.0262936649481881	0.0377426276857555	-0.0412820173541219	-0.0114150278171753
d__Bacteria; k__norank_d__Bacteria; p__Bacteroidota; c__Bacteroidia; o__Bacteroidales; f__Muribaculaceae; g__norank_f__Muribaculaceae; s__unclassified_g__norank_f__Muribaculaceae; OTU341	0.0614119004247509	-0.03400194874982	0.00370600245938693	-0.000586274769479612	-0.00258050476242222	0.00132597426953118	0.0349875267772626
d__Bacteria; k__norank_d__Bacteria; p__Actinobacteriota; c__Actinobacteria; o__Corynebacteriales; f__Corynebacteriaceae; g__Corynebacterium; s__Corynebacterium_mastitidis; OTU470	0.0207253350068766	0.0366970746330636	0.00956439993207987	0.0651045628604528	-0.00273991107386426	0.00165142798569702	-0.00240418068394429
d__Bacteria; k__norank_d__Bacteria; p__Firmicutes; c__Clostridia; o__Clostridiales; f__Clostridiaceae; g__Clostridium_sensu_stricto_1; s__Clostridium_butyricum; OTU223	0.00773088017275006	0.0063524488349162	-0.0427644407234292	-0.00888182882517418	0.0181085889445303	-0.00392528393333754	-0.0397943447595944
d__Bacteria; k__norank_d__Bacteria; p__Desulfobacterota; c__Desulfovibrionia; o__Desulfovibrionales; f__Desulfovibrionaceae; g__Bilophila; s__uncultured_bacterium_g__Bilophila; OTU744	0.0211724196661331	0.0152936235141178	-0.0910486125302924	-0.00287505121342683	-0.00240439132315576	-0.00242856068786765	-0.0419558422608109
d__Bacteria; k__norank_d__Bacteria; p__Firmicutes; c__Clostridia; o__Peptostreptococcales-Tissierellales; f__Anaerovoracaceae; g__Family_XIII_AD3011_group; s__uncultured_organism_g__Family_XIII_AD3011_group; OTU404	-0.0421195747393606	0.00548704093216168	0.0151755201185534	-0.025015948113866	0.0878735452963473	-0.0274139784800704	0.0174271008750872
d__Bacteria; k__norank_d__Bacteria; p__Firmicutes; c__Clostridia; o__Monoglobales; f__Monoglobaceae; g__Monoglobus; s__unclassified_g__Monoglobus; OTU25	0.0425380208904997	-0.0721526496893861	-0.0110019369803207	-0.0104135181286734	-0.000650506665751911	-0.00153783761454808	-0.00683555776699772
d__Bacteria; k__norank_d__Bacteria; p__Firmicutes; c__Bacilli; o__Erysipelotrichales; f__Erysipelatoclostridiaceae; g__Erysipelatoclostridium; s__uncultured_bacterium_g__Erysipelatoclostridium; OTU247	-0.00517503346039829	0.0146958901859393	-0.0623376944871502	-0.00157640772180298	-0.000895703614234564	-0.00166562999852195	0.0105017260618765
d__Bacteria; k__norank_d__Bacteria; p__Firmicutes; c__Clostridia; o__Oscillospirales; f__Butyricicoccaceae; g__Butyricicoccus; s__uncultured_bacterium_g__Butyricicoccus; OTU676	0.00305890903574964	0.0199647679448209	-0.0848040552294418	-0.0180513661953354	0.0131591110296277	-0.00480181253638857	-0.0254299271262716
d__Bacteria; k__norank_d__Bacteria; p__Firmicutes; c__Clostridia; o__Christensenellales; f__Christensenellaceae; g__Christensenellaceae_R-7_group; s__gut_metagenome_g__Christensenellaceae_R-7_group; OTU736	0.0290764648232144	0.00627693224477803	0.00274677351274469	-0.00652952266936513	-0.00242908006199266	0.00169628194821757	0.0683515415540967
d__Bacteria; k__norank_d__Bacteria; p__Spirochaetota; c__Spirochaetia; o__Spirochaetales; f__Spirochaetaceae; g__Treponema; s__Treponema_berlinense; OTU304	-0.0178702094538073	-0.00308919360488575	0.0106549032862667	-0.0168553942315196	-0.0700613416905454	-0.0583547267385836	0.000919232050127414
d__Bacteria; k__norank_d__Bacteria; p__Bacteroidota; c__Bacteroidia; o__Bacteroidales; f__Marinifilaceae; g__Odoribacter; s__uncultured_bacterium_g__Odoribacter; OTU813	0.0611400055928257	0.000664458461968056	-0.015466419987074	-0.014826263129807	-0.00314338047835368	0.0021168270251647	0.035110933288636
d__Bacteria; k__norank_d__Bacteria; p__Firmicutes; c__Clostridia; o__Lachnospirales; f__Lachnospiraceae; g__norank_f__Lachnospiraceae; s__unclassified_g__norank_f__Lachnospiraceae; OTU130	0.0340859953894455	-0.045944784461185	-0.00595342143918492	0.0192439824328907	-0.00159472521202611	-0.00142128774277987	-0.0128201294165306
d__Bacteria; k__norank_d__Bacteria; p__Firmicutes; c__Clostridia; o__Peptostreptococcales-Tissierellales; f__Peptostreptococcaceae; g__Romboutsia; s__Romboutsia_ilealis; OTU66	0.000522013135989303	0.0554371901764281	-0.00437126769891016	0.00681537717971541	-0.0431000716278295	-0.0377295075522375	0.0351534562395361
d__Bacteria; k__norank_d__Bacteria; p__Firmicutes; c__Clostridia; o__Lachnospirales; f__Lachnospiraceae; g__unclassified_f__Lachnospiraceae; s__unclassified_f__Lachnospiraceae; OTU702	0.0176689224330623	0.0375805737142156	0.00215049799764066	-0.0401877565663591	-0.000476179000214122	0.00214946150162903	-0.0333044698383327
d__Bacteria; k__norank_d__Bacteria; p__Bacteroidota; c__Bacteroidia; o__Bacteroidales; f__Muribaculaceae; g__norank_f__Muribaculaceae; s__unclassified_g__norank_f__Muribaculaceae; OTU786	0.0493608624794395	-0.0237625891326994	-0.0345508681842814	0.00929879874556779	-0.0019463276357912	0.000193308825612949	0.0122639100038668
d__Bacteria; k__norank_d__Bacteria; p__Firmicutes; c__Clostridia; o__Christensenellales; f__Christensenellaceae; g__Christensenellaceae_R-7_group; s__bacterium_YE57; OTU388	0.0238681004402475	0.0513509412402305	-0.0389479832328579	0.0138383941692973	-0.00199640343165866	0.00126264619056662	-0.0273767599097337
d__Bacteria; k__norank_d__Bacteria; p__Bacteroidota; c__Bacteroidia; o__Bacteroidales; f__Rikenellaceae; g__Alistipes; s__uncultured_bacterium_g__Alistipes; OTU163	0.0418089163690137	-0.0120275904959792	0.00561960442336338	0.0460974990899666	-0.00352647732091969	-0.00113057290874204	-0.0360370101323054
d__Bacteria; k__norank_d__Bacteria; p__Firmicutes; c__Clostridia; o__Lachnospirales; f__Lachnospiraceae; g__Blautia; s__Lachnospiraceae_bacterium_DW59; OTU29	0.0271734706723377	-0.0465909743437697	-0.00691189977688378	-0.00646336532476912	-0.000798211080682607	0.000549955590656482	0.0226888142328798
d__Bacteria; k__norank_d__Bacteria; p__Firmicutes; c__Bacilli; o__Erysipelotrichales; f__Erysipelotrichaceae; g__norank_f__Erysipelotrichaceae; s__uncultured_bacterium_g__norank_f__Erysipelotrichaceae; OTU519	-0.00827688127524051	0.0137379331543549	0.0552768774639069	-0.00804090910856141	-0.101401617268939	-0.0931033258160428	-0.0222037738795289
d__Bacteria; k__norank_d__Bacteria; p__Firmicutes; c__Clostridia; o__Peptococcales; f__Peptococcaceae; g__norank_f__Peptococcaceae; s__unclassified_g__norank_f__Peptococcaceae; OTU863	-0.00964723101728573	0.0190068202537501	0.000291416010663754	0.0296709995411042	0.13814695975128	-0.0247737896797477	0.0175969151849529
d__Bacteria; k__norank_d__Bacteria; p__Firmicutes; c__Clostridia; o__Oscillospirales; f__Oscillospiraceae; g__Oscillibacter; s__unclassified_g__Oscillibacter; OTU407	-0.0437095906357973	-0.0202157154925519	0.0216268177319686	-0.0104372272750102	-0.0890363168407948	-0.00584289702855064	-0.0229914236342578
d__Bacteria; k__norank_d__Bacteria; p__Firmicutes; c__Clostridia; o__Christensenellales; f__Christensenellaceae; g__Christensenellaceae_R-7_group; s__unclassified_g__Christensenellaceae_R-7_group; OTU683	0.0393597467195243	0.0663266730835682	-0.0120581777509371	0.0542196363840026	-0.00220536458860048	0.00272742133121395	0.0372729192745155
d__Bacteria; k__norank_d__Bacteria; p__Firmicutes; c__Clostridia; o__Oscillospirales; f__Eubacterium_coprostanoligenes_group; g__norank_f__Eubacterium_coprostanoligenes_group; s__unclassified_g__norank_f__Eubacterium_coprostanoligenes_group; OTU677	0.0165973975701898	0.0206434110702586	0.0207501121670105	-0.0385396608210773	0.000268214895182707	0.0023492830030532	-0.0268786778103716
d__Bacteria; k__norank_d__Bacteria; p__Firmicutes; c__Clostridia; o__Oscillospirales; f__Butyricicoccaceae; g__UCG-009; s__uncultured_bacterium_g__UCG-009; OTU149	-0.0198893578384154	-0.0111269666054336	0.023190293696121	0.0295997364640186	-0.0101573114138796	0.105515464252466	-0.0824852192794401
d__Bacteria; k__norank_d__Bacteria; p__Firmicutes; c__Bacilli; o__RF39; f__norank_o__RF39; g__norank_f__norank_o__RF39; s__uncultured_bacterium_g__norank_f__norank_o__RF39; OTU735	0.0164091231208504	0.00841802635363348	0.00593751513400006	0.0642199317327833	-0.00205507929075846	-6.69792337303068e-06	-0.00972850125844297
d__Bacteria; k__norank_d__Bacteria; p__Firmicutes; c__Clostridia; o__Monoglobales; f__Monoglobaceae; g__Monoglobus; s__Monoglobus_pectinilyticus; OTU936	-0.0260849518313447	-0.0216864456998496	0.0298091764220794	-0.00753354375012858	0.0336235213084645	0.0713559058096732	0.0145879520981709
d__Bacteria; k__norank_d__Bacteria; p__Firmicutes; c__Clostridia; o__Oscillospirales; f__Ruminococcaceae; g__Ruminococcus; s__unclassified_g__Ruminococcus; OTU369	-0.00159569484181619	0.0175130825527682	-0.0271677300079894	0.00373539535701293	0.056665174162811	-0.0228087543932696	-0.0250590419111004
d__Bacteria; k__norank_d__Bacteria; p__Firmicutes; c__Clostridia; o__Lachnospirales; f__Lachnospiraceae; g__unclassified_f__Lachnospiraceae; s__unclassified_f__Lachnospiraceae; OTU642	0.0481528399947842	-0.0574504824571851	-0.000704482589956915	0.0152071421899817	-0.00875611275473695	-0.00903232894647629	-0.0134194896192294
d__Bacteria; k__norank_d__Bacteria; p__Firmicutes; c__Clostridia; o__Lachnospirales; f__Lachnospiraceae; g__unclassified_f__Lachnospiraceae; s__unclassified_f__Lachnospiraceae; OTU758	0.0385207622301134	-0.0167268351114467	0.00653898549680795	0.0731066940957137	0.00473397743441287	-0.00329712631984014	-0.0295800592354658
d__Bacteria; k__norank_d__Bacteria; p__Firmicutes; c__Clostridia; o__Christensenellales; f__Christensenellaceae; g__Christensenellaceae_R-7_group; s__Clostridiales_bacterium_Marseille-P2846; OTU350	-0.00624918359863818	0.0100597570574634	-0.0551827759487239	-0.0143339193156237	-0.000275829555748814	-0.00141489059339461	0.00196061529703801
d__Bacteria; k__norank_d__Bacteria; p__Actinobacteriota; c__Actinobacteria; o__Bifidobacteriales; f__Bifidobacteriaceae; g__Bifidobacterium; s__Bifidobacterium_mongoliense; OTU395	-0.0237050462224829	0.00995839114235234	0.0288841509800647	-0.0378056850686749	-0.0802129702389949	-0.0314427904223173	0.0267358496637628
d__Bacteria; k__norank_d__Bacteria; p__Firmicutes; c__Clostridia; o__Oscillospirales; f__Ruminococcaceae; g__unclassified_f__Ruminococcaceae; s__unclassified_f__Ruminococcaceae; OTU167	0.0383889633970157	-0.0413875200000126	0.0022872813435222	-0.0147439970305872	0.00442955257051191	0.000420684110171133	-0.0093762167507499
d__Bacteria; k__norank_d__Bacteria; p__Firmicutes; c__Bacilli; o__RF39; f__norank_o__RF39; g__norank_f__norank_o__RF39; s__unclassified_g__norank_f__norank_o__RF39; OTU58	0.0194594003940422	-0.0391492932048659	-0.00558956930670481	0.00555871257332419	-0.0219670799989002	-0.0296050728640917	0.0210033007918068
d__Bacteria; k__norank_d__Bacteria; p__Firmicutes; c__Clostridia; o__Clostridia_UCG-014; f__norank_o__Clostridia_UCG-014; g__norank_f__norank_o__Clostridia_UCG-014; s__unclassified_g__norank_f__norank_o__Clostridia_UCG-014; OTU680	0.0284984528287273	0.0333366867695899	0.0341517279445701	-0.0596961248035463	-0.000479328837603633	0.00444367892761811	0.0262466750675213
d__Bacteria; k__norank_d__Bacteria; p__Firmicutes; c__Clostridia; o__Oscillospirales; f__Oscillospiraceae; g__Oscillibacter; s__uncultured_bacterium_g__Oscillibacter; OTU219	0.0245885995320594	0.0397711357244071	-0.0710173571916744	-0.0437029513562266	0.00438152423872041	0.0194225871606572	-0.0590060380254288
d__Bacteria; k__norank_d__Bacteria; p__Firmicutes; c__Clostridia; o__Clostridia_UCG-014; f__norank_o__Clostridia_UCG-014; g__norank_f__norank_o__Clostridia_UCG-014; s__unclassified_g__norank_f__norank_o__Clostridia_UCG-014; OTU687	0.0241260816795455	0.0368820226067496	0.0240007996168775	0.048013516547871	-0.00281952835378424	0.00211522515679503	-0.00872412371164203
d__Bacteria; k__norank_d__Bacteria; p__Firmicutes; c__Clostridia; o__Lachnospirales; f__Lachnospiraceae; g__Lachnospiraceae_NK4A136_group; s__uncultured_bacterium_g__Lachnospiraceae_NK4A136_group; OTU70	0.0418026944843884	-0.0528170435712293	-0.00348936485881765	-0.00281493847644428	-0.0011407711201676	-0.00091888232816674	-0.0132740691032701
d__Bacteria; k__norank_d__Bacteria; p__Firmicutes; c__Clostridia; o__Lachnospirales; f__Lachnospiraceae; g__norank_f__Lachnospiraceae; s__uncultured_bacterium_g__norank_f__Lachnospiraceae; OTU337	0.0146290865417797	0.0334300584366543	-0.0111387696142614	0.0406163997832605	-0.00218744789851044	0.000166315378196965	-0.0405075054781776
d__Bacteria; k__norank_d__Bacteria; p__Firmicutes; c__Clostridia; o__Oscillospirales; f__Ruminococcaceae; g__norank_f__Ruminococcaceae; s__uncultured_Clostridium_sp._g__norank_f__Ruminococcaceae; OTU627	0.00680623798298278	0.0345566674724144	-0.0100391676220959	-0.0683138744016252	0.0461675060184135	-0.00594480636205615	-0.023584594832827
d__Bacteria; k__norank_d__Bacteria; p__Proteobacteria; c__Gammaproteobacteria; o__Burkholderiales; f__Sutterellaceae; g__Parasutterella; s__Parasutterella_secunda; OTU266	-0.000583275935525247	0.0294347526496073	-0.0988595060934799	-0.0308118946680204	-0.00135243688956512	-0.00213360302010358	-0.00701197835652987
d__Bacteria; k__norank_d__Bacteria; p__Firmicutes; c__Clostridia; o__Oscillospirales; f__Eubacterium_coprostanoligenes_group; g__norank_f__Eubacterium_coprostanoligenes_group; s__unclassified_g__norank_f__Eubacterium_coprostanoligenes_group; OTU518	0.0139838421610019	0.0283463300613192	0.0334347747748379	-0.058345756968424	0.0359972662995754	-0.00293748452528883	-0.033582734235201
d__Bacteria; k__norank_d__Bacteria; p__Firmicutes; c__Clostridia; o__unclassified_c__Clostridia; f__unclassified_c__Clostridia; g__unclassified_c__Clostridia; s__unclassified_c__Clostridia; OTU427	-0.000364589052886112	0.0235426394972884	-0.0229966007560902	0.0254688833352647	-0.0406401301409719	-0.091213398214568	-0.0221513868963341
d__Bacteria; k__norank_d__Bacteria; p__Bacteroidota; c__Bacteroidia; o__Bacteroidales; f__p-2534-18B5_gut_group; g__norank_f__p-2534-18B5_gut_group; s__uncultured_bacterium_g__norank_f__p-2534-18B5_gut_group; OTU560	0.0207055310104893	0.0352260615836625	0.0228004887456502	0.0162451726061209	-0.0064247297384721	-0.00363092523186018	0.00423926075769229
d__Bacteria; k__norank_d__Bacteria; p__Firmicutes; c__Bacilli; o__RF39; f__norank_o__RF39; g__norank_f__norank_o__RF39; s__unclassified_g__norank_f__norank_o__RF39; OTU714	0.0137648038352028	0.0218129784796811	0.0116819219324568	0.0529608373641853	-0.00136154529011178	0.00129614337860265	-0.0122777794755918
d__Bacteria; k__norank_d__Bacteria; p__Cyanobacteria; c__Vampirivibrionia; o__Gastranaerophilales; f__norank_o__Gastranaerophilales; g__norank_f__norank_o__Gastranaerophilales; s__uncultured_bacterium_g__norank_f__norank_o__Gastranaerophilales; OTU981	-0.00982581968749379	0.0133269711221793	-0.0135260096602851	0.0242721187383932	0.0557256307280679	-0.0356295062305443	0.0238100064816007
d__Bacteria; k__norank_d__Bacteria; p__Firmicutes; c__Clostridia; o__Lachnospirales; f__Lachnospiraceae; g__Lachnospiraceae_NK4B4_group; s__uncultured_bacterium_g__Lachnospiraceae_NK4B4_group; OTU645	-0.00695461697581264	0.015563970115897	0.0631368774542797	-0.0651206819387085	-0.0681691325928496	0.00512507500314847	-0.0421339814837497
d__Bacteria; k__norank_d__Bacteria; p__Firmicutes; c__Clostridia; o__Clostridia_UCG-014; f__norank_o__Clostridia_UCG-014; g__norank_f__norank_o__Clostridia_UCG-014; s__uncultured_bacterium_g__norank_f__norank_o__Clostridia_UCG-014; OTU67	0.0280095604407271	0.00561520997527766	0.0120385962764061	0.0450093538037888	-0.00272788204911393	0.00086732599596986	0.0326819687515659
d__Bacteria; k__norank_d__Bacteria; p__Firmicutes; c__Clostridia; o__Lachnospirales; f__Lachnospiraceae; g__unclassified_f__Lachnospiraceae; s__unclassified_f__Lachnospiraceae; OTU278	-0.0144224912611639	0.0277567393861769	-0.0665513869945816	0.0253051739565169	-0.00893891998200926	0.0416122339782994	-0.0437207744798457
d__Bacteria; k__norank_d__Bacteria; p__Firmicutes; c__Clostridia; o__Lachnospirales; f__Lachnospiraceae; g__Eubacterium_hallii_group; s__uncultured_bacterium_g__Eubacterium_hallii_group; OTU27	-0.00901673169539699	-0.0249406515336973	-0.0114642433404698	-0.000554419129687118	0.00466733274659806	0.0821268536183469	-0.0254010747711822
d__Bacteria; k__norank_d__Bacteria; p__Bacteroidota; c__Bacteroidia; o__Bacteroidales; f__Muribaculaceae; g__norank_f__Muribaculaceae; s__uncultured_bacterium_g__norank_f__Muribaculaceae; OTU554	0.0449281640350293	0.0421049670363837	0.0333181232544124	-0.0152138810323519	-0.00308638050793598	0.00420709630784654	0.0246343811825594
d__Bacteria; k__norank_d__Bacteria; p__Firmicutes; c__Bacilli; o__RF39; f__norank_o__RF39; g__norank_f__norank_o__RF39; s__uncultured_Paenibacillaceae_bacterium_g__norank; OTU766	0.0348637225508903	0.0393427511452247	0.0336335781584871	0.0096989415740023	-0.00305943848150128	0.00323016680660341	0.0321263082587741
d__Bacteria; k__norank_d__Bacteria; p__Firmicutes; c__Clostridia; o__Lachnospirales; f__Lachnospiraceae; g__norank_f__Lachnospiraceae; s__unclassified_g__norank_f__Lachnospiraceae; OTU226	0.0214471499768477	0.0458771288205107	-0.0113579875193901	-0.0111743476266105	0.00425095548455638	0.00110721394414145	-0.00596042152744536
d__Bacteria; k__norank_d__Bacteria; p__Cyanobacteria; c__Vampirivibrionia; o__Gastranaerophilales; f__norank_o__Gastranaerophilales; g__norank_f__norank_o__Gastranaerophilales; s__uncultured_bacterium_g__norank_f__norank_o__Gastranaerophilales; OTU238	0.00733569420020026	-0.00489570866964334	-0.0473602548006287	-0.0133465506659803	0.000684792765296003	-0.00127222715067944	-0.0663644804417369
d__Bacteria; k__norank_d__Bacteria; p__Bacteroidota; c__Bacteroidia; o__Bacteroidales; f__Muribaculaceae; g__norank_f__Muribaculaceae; s__uncultured_bacterium_g__norank_f__Muribaculaceae; OTU551	0.0534725658035564	-0.00647387555465791	0.0162654892103808	0.00815220895507016	-0.00307957173349197	0.00244901801237852	0.0608048912752411
d__Bacteria; k__norank_d__Bacteria; p__Firmicutes; c__unclassified_p__Firmicutes; o__unclassified_p__Firmicutes; f__unclassified_p__Firmicutes; g__unclassified_p__Firmicutes; s__unclassified_p__Firmicutes; OTU994	-0.0278788634917725	-0.0114795125342462	0.0100875548212556	-0.00744087483189084	0.0314198325818855	-0.0871083542415449	0.0213609691008693
d__Bacteria; k__norank_d__Bacteria; p__Firmicutes; c__Clostridia; o__Lachnospirales; f__Lachnospiraceae; g__GCA-900066575; s__uncultured_bacterium_g__GCA-900066575; OTU703	0.0409848385128842	-0.0133358531819732	0.012799834547039	-0.00353160761041851	0.0535531744793117	-0.00855311684080992	-0.0454044478918204
d__Bacteria; k__norank_d__Bacteria; p__Firmicutes; c__Clostridia; o__Clostridia_UCG-014; f__norank_o__Clostridia_UCG-014; g__norank_f__norank_o__Clostridia_UCG-014; s__uncultured_bacterium_g__norank_f__norank_o__Clostridia_UCG-014; OTU807	0.0205530885886182	0.0256222857668822	0.0204269479407339	0.0115329456269711	-0.00148008496631489	0.00335885915401394	0.0839122048588828
d__Bacteria; k__norank_d__Bacteria; p__Firmicutes; c__Clostridia; o__Oscillospirales; f__UCG-010; g__norank_f__UCG-010; s__unclassified_g__norank_f__UCG-010; OTU802	0.0303866405353399	0.0538292468732268	0.0201309525594888	0.00513876027196525	0.0247717607528065	-0.00431964785960473	-0.0496579019643929
d__Bacteria; k__norank_d__Bacteria; p__Actinobacteriota; c__Coriobacteriia; o__Coriobacteriales; f__unclassified_o__Coriobacteriales; g__unclassified_o__Coriobacteriales; s__unclassified_o__Coriobacteriales; OTU760	-0.0245966175029178	0.0252210022992167	0.0453657557146855	0.0175917472988692	0.0203529735713281	0.00650937055954293	-0.00926198701420493
d__Bacteria; k__norank_d__Bacteria; p__Firmicutes; c__Clostridia; o__Lachnospirales; f__Lachnospiraceae; g__unclassified_f__Lachnospiraceae; s__unclassified_f__Lachnospiraceae; OTU267	0.0153270318238838	0.0301137812935082	0.00782091179925325	-0.0339455666235013	-0.000494039008750811	0.00271745150598359	0.00966172151138763
d__Bacteria; k__norank_d__Bacteria; p__Firmicutes; c__Clostridia; o__Lachnospirales; f__Lachnospiraceae; g__Lachnospiraceae_NK4A136_group; s__uncultured_bacterium_g__Lachnospiraceae_NK4A136_group; OTU733	0.0328933447186719	0.0432444155675142	0.0342315989263733	0.0118213146126962	-0.00243756632878662	0.00268288305644198	-0.0300955664517892
d__Bacteria; k__norank_d__Bacteria; p__Firmicutes; c__Bacilli; o__RF39; f__norank_o__RF39; g__norank_f__norank_o__RF39; s__uncultured_bacterium_g__norank_f__norank_o__RF39; OTU591	0.0357139297504772	0.0276727013792066	0.0361654489697729	-0.0720793476702208	-0.000712880994082119	0.00435360980606039	0.00268519493866905
d__Bacteria; k__norank_d__Bacteria; p__Firmicutes; c__Clostridia; o__Clostridia_vadinBB60_group; f__norank_o__Clostridia_vadinBB60_group; g__norank_f__norank_o__Clostridia_vadinBB60_group; s__unclassified_g__norank_f__norank_o__Clostridia_vadinBB60_group; OTU690	0.025232104712989	0.0287257493120245	0.0301573166567411	-0.0403076416604651	0.0051963429641809	0.00154274402159135	-0.0345415767993632
d__Bacteria; k__norank_d__Bacteria; p__Firmicutes; c__Clostridia; o__Lachnospirales; f__Lachnospiraceae; g__Eubacterium_hallii_group; s__uncultured_bacterium_g__Eubacterium_hallii_group; OTU280	-0.00993073139695175	0.0159039921002892	-0.0877775421429853	-0.0220965732942489	-0.00141264240646613	-0.00277905786466523	0.0430703349304067
d__Bacteria; k__norank_d__Bacteria; p__Firmicutes; c__Bacilli; o__RF39; f__norank_o__RF39; g__norank_f__norank_o__RF39; s__uncultured_rumen_bacterium_g__norank_f__norank_o__RF39; OTU640	0.0391893438160141	-0.00639656297351511	0.0204280400652079	-0.048912421492034	-0.000118677965821746	0.0021226412460847	-0.0362983869103233
d__Bacteria; k__norank_d__Bacteria; p__Firmicutes; c__Clostridia; o__Oscillospirales; f__Ruminococcaceae; g__norank_f__Ruminococcaceae; s__uncultured_bacterium_g__norank_f__Ruminococcaceae; OTU616	0.0401921676288345	0.0488457047352054	0.00849478071200522	-0.0419183732189839	0.0154798308928083	0.00445396727418619	-0.0438644350647912
d__Bacteria; k__norank_d__Bacteria; p__Firmicutes; c__Clostridia; o__Oscillospirales; f__Butyricicoccaceae; g__UCG-008; s__uncultured_bacterium_g__UCG-008; OTU918	-0.0420275116736323	-0.00860362499410242	-0.00557606411264102	0.0130804903863501	-0.018220611175217	0.061381308945265	-0.0118897022929455
d__Bacteria; k__norank_d__Bacteria; p__Firmicutes; c__Clostridia; o__Clostridia_vadinBB60_group; f__norank_o__Clostridia_vadinBB60_group; g__norank_f__norank_o__Clostridia_vadinBB60_group; s__metagenome_g__norank_f__norank_o__Clostridia_vadinBB60_group; OTU594	0.0220888493512535	0.0235155261504321	0.0197741490309746	0.0695185496571544	-0.00955269236323846	0.0206449656904151	-0.0113804416890518
d__Bacteria; k__norank_d__Bacteria; p__Firmicutes; c__Clostridia; o__Lachnospirales; f__Lachnospiraceae; g__unclassified_f__Lachnospiraceae; s__unclassified_f__Lachnospiraceae; OTU573	0.0290165613675873	0.0292121026905628	-0.00719975020344868	0.037634591818084	0.0319130440697814	0.0239217773419639	-0.000714542114204147
d__Bacteria; k__norank_d__Bacteria; p__Firmicutes; c__Clostridia; o__Oscillospirales; f__Butyricicoccaceae; g__UCG-008; s__uncultured_bacterium_g__UCG-008; OTU366	-0.0534936129878133	-0.0155333105004816	-0.00381095909243466	-0.00284352700490923	-0.00369208972077634	0.0642071409711215	0.00971818783422791
d__Bacteria; k__norank_d__Bacteria; p__Firmicutes; c__Clostridia; o__Clostridia_vadinBB60_group; f__norank_o__Clostridia_vadinBB60_group; g__norank_f__norank_o__Clostridia_vadinBB60_group; s__unclassified_g__norank_f__norank_o__Clostridia_vadinBB60_group; OTU7	0.0340912937872949	-0.0176980480974282	0.0175632230741717	-0.0225637409335022	0.0200109788648438	-0.00771560282870552	-0.0434203522840101
d__Bacteria; k__norank_d__Bacteria; p__Firmicutes; c__Clostridia; o__Clostridia_vadinBB60_group; f__norank_o__Clostridia_vadinBB60_group; g__norank_f__norank_o__Clostridia_vadinBB60_group; s__unclassified_g__norank_f__norank_o__Clostridia_vadinBB60_group; OTU3	0.053606521909255	-0.0757434439748264	-0.00751379913374992	-0.00753923335427285	-0.00120516636881338	-0.00127539143395015	-0.00455530363135813
d__Bacteria; k__norank_d__Bacteria; p__Firmicutes; c__unclassified_p__Firmicutes; o__unclassified_p__Firmicutes; f__unclassified_p__Firmicutes; g__unclassified_p__Firmicutes; s__unclassified_p__Firmicutes; OTU380	0.0104776665239066	0.0512509074674013	-0.0794099501443013	0.0743964581919304	-0.00400332605118294	-0.00190923447784275	-0.0140799811506399
d__Bacteria; k__norank_d__Bacteria; p__Firmicutes; c__Clostridia; o__Oscillospirales; f__Ruminococcaceae; g__unclassified_f__Ruminococcaceae; s__unclassified_f__Ruminococcaceae; OTU428	-0.0346362467366853	-0.00396485228264008	-0.0368907643529016	-0.019378201030985	-0.030828362720944	-0.00307158096947612	-0.000158461740056144
d__Bacteria; k__norank_d__Bacteria; p__Firmicutes; c__Clostridia; o__Oscillospirales; f__Ruminococcaceae; g__unclassified_f__Ruminococcaceae; s__unclassified_f__Ruminococcaceae; OTU343	0.0209249743488578	0.0115279588627918	-0.0796317963099216	0.00364049683973104	-0.00165960279441535	-0.00144092481694886	-0.0409439362049174
d__Bacteria; k__norank_d__Bacteria; p__Firmicutes; c__Clostridia; o__Oscillospirales; f__Oscillospiraceae; g__Intestinimonas; s__uncultured_bacterium_g__Intestinimonas; OTU433	0.050266356655043	-0.0186556767293387	-0.00209080276876806	-0.00778519362703929	-0.000979048126942428	-0.0286646841804747	-0.0258295847166504
d__Bacteria; k__norank_d__Bacteria; p__Firmicutes; c__Clostridia; o__Lachnospirales; f__Lachnospiraceae; g__Lachnospiraceae_UCG-001; s__uncultured_bacterium_g__Lachnospiraceae_UCG-001; OTU701	0.039922578042207	-0.0133174340154035	0.0174643754930274	-0.0464357660348145	-0.000145748128251192	0.00225457496372365	-0.0245946538985081
d__Bacteria; k__norank_d__Bacteria; p__Firmicutes; c__Clostridia; o__unclassified_c__Clostridia; f__unclassified_c__Clostridia; g__unclassified_c__Clostridia; s__unclassified_c__Clostridia; OTU471	0.0178563018556413	0.00750319377138317	-0.0745168458242483	-0.0332315331146418	0.00484069366050094	-0.00266389847271653	0.00104102171532115
d__Bacteria; k__norank_d__Bacteria; p__Firmicutes; c__Clostridia; o__Oscillospirales; f__UCG-010; g__norank_f__UCG-010; s__uncultured_bacterium_g__norank_f__UCG-010; OTU654	0.0268731964701962	0.0429412484333045	0.035280731868803	-0.0328185191490638	-0.00130679604506237	0.00449535748171886	0.0133203291088263
d__Bacteria; k__norank_d__Bacteria; p__Bacteroidota; c__Bacteroidia; o__Bacteroidales; f__Muribaculaceae; g__norank_f__Muribaculaceae; s__uncultured_bacterium_g__norank_f__Muribaculaceae; OTU734	0.0119463767487224	0.00428129112614236	-0.0149158111419248	0.0234309840307082	-0.0220229657225482	0.00234102427311326	0.0680262939415445
d__Bacteria; k__norank_d__Bacteria; p__Firmicutes; c__Bacilli; o__RF39; f__norank_o__RF39; g__norank_f__norank_o__RF39; s__unclassified_g__norank_f__norank_o__RF39; OTU847	0.0183553231750017	0.0293196094523514	0.022620445074987	-0.00669756609837483	-0.00104274551959822	0.00165490016566895	-0.0272454998677418
d__Bacteria; k__norank_d__Bacteria; p__Firmicutes; c__Clostridia; o__Christensenellales; f__Christensenellaceae; g__Christensenellaceae_R-7_group; s__unclassified_g__Christensenellaceae_R-7_group; OTU692	0.0458760775639703	0.0750608575920284	0.041523306193068	0.0114792849202533	-0.00355882966069458	0.00583406960560693	0.0340323515860047
d__Bacteria; k__norank_d__Bacteria; p__Bacteroidota; c__Bacteroidia; o__Bacteroidales; f__Muribaculaceae; g__norank_f__Muribaculaceae; s__uncultured_bacterium_g__norank_f__Muribaculaceae; OTU23	0.0426872532410766	-0.0658384613260921	-0.00756967571285226	-0.0156639234868971	-0.00043131447204418	-0.00060764529370243	0.000675828271963359
d__Bacteria; k__norank_d__Bacteria; p__Bacteroidota; c__Bacteroidia; o__Bacteroidales; f__Bacteroidaceae; g__Bacteroides; s__Bacteroides_coprocola_DSM_17136; OTU173	0.025061505545898	-0.0497869826041604	-0.0043924571570959	-0.00784111496825165	-0.0132220746185284	-0.0185919851119783	-0.0141107707694216
d__Bacteria; k__norank_d__Bacteria; p__Firmicutes; c__Clostridia; o__Oscillospirales; f__Oscillospiraceae; g__NK4A214_group; s__uncultured_bacterium_g__NK4A214_group; OTU678	0.0629041183403029	-0.0300869306464287	0.0162147069865086	0.0107020131380428	0.00149116025625932	-0.00504035960428618	-0.028191346396419
d__Bacteria; k__norank_d__Bacteria; p__Firmicutes; c__Bacilli; o__Lactobacillales; f__Enterococcaceae; g__Enterococcus; s__Enterococcus_faecium_g__Enterococcus; OTU909	-0.0474246706768324	-0.0210841350394167	0.0508763677861573	-0.00669444223093739	-0.0938390880212728	-0.00612940035156148	-0.0406825191435718
d__Bacteria; k__norank_d__Bacteria; p__Bacteroidota; c__Bacteroidia; o__Bacteroidales; f__Marinifilaceae; g__Butyricimonas; s__uncultured_bacterium_g__Butyricimonas; OTU838	0.0604705449203772	-0.032565688623818	-0.017644525201536	0.031088181329504	-0.00389067408649599	-0.000586591399585369	0.0382089179580842
d__Bacteria; k__norank_d__Bacteria; p__Firmicutes; c__Bacilli; o__RF39; f__norank_o__RF39; g__norank_f__norank_o__RF39; s__unclassified_g__norank_f__norank_o__RF39; OTU485	0.021919343795447	0.00883293311190232	0.0185483323682076	-0.0432379519585234	-0.00115095239691281	0.00354254782897862	0.131352697923968
d__Bacteria; k__norank_d__Bacteria; p__Firmicutes; c__Clostridia; o__Clostridia_UCG-014; f__norank_o__Clostridia_UCG-014; g__norank_f__norank_o__Clostridia_UCG-014; s__uncultured_rumen_bacterium_g__norank_f__norank_o__Clostridia_UCG-014; OTU764	0.0339231675057152	0.0187773606785998	0.0259910476303363	-0.0123637495319099	-0.00201225167755465	0.0011174001094974	-0.051067134039899
d__Bacteria; k__norank_d__Bacteria; p__Firmicutes; c__Bacilli; o__RF39; f__norank_o__RF39; g__norank_f__norank_o__RF39; s__unclassified_g__norank_f__norank_o__RF39; OTU527	0.021919343795447	0.00898357061825321	0.0184993914621554	-0.0435795111893179	0.0001388546580502	0.00160537440113703	-0.0499269779321472
d__Bacteria; k__norank_d__Bacteria; p__Firmicutes; c__unclassified_p__Firmicutes; o__unclassified_p__Firmicutes; f__unclassified_p__Firmicutes; g__unclassified_p__Firmicutes; s__unclassified_p__Firmicutes; OTU798	0.0152911961978126	0.0500689471906197	-0.0523713191107965	0.0465862559003835	-0.00393576558205702	-0.00115345857645781	0.0150956060400504
d__Bacteria; k__norank_d__Bacteria; p__Firmicutes; c__Clostridia; o__Lachnospirales; f__Lachnospiraceae; g__Lachnoclostridium; s__unclassified_g__Lachnoclostridium; OTU455	0.0576055072395269	-0.0208318262193614	0.0152152131733321	-0.00331902945533839	-0.00175604627905765	0.00100128331446518	0.00537483769980919
d__Bacteria; k__norank_d__Bacteria; p__Firmicutes; c__Clostridia; o__Oscillospirales; f__Ruminococcaceae; g__Ruminococcus; s__unclassified_g__Ruminococcus; OTU61	0.0380800766362568	-0.0427466768894091	0.00166826075385495	-0.0271372748152522	-0.000863351598414376	0.00106522070092445	0.0680492233797166
d__Bacteria; k__norank_d__Bacteria; p__Firmicutes; c__Clostridia; o__Lachnospirales; f__Lachnospiraceae; g__unclassified_f__Lachnospiraceae; s__unclassified_f__Lachnospiraceae; OTU403	-0.028182274236369	-0.0153320149960932	0.0223662344662064	-0.00370346099213284	-0.0428520754330729	0.0967940469829007	-0.0184815122864501
d__Bacteria; k__norank_d__Bacteria; p__Firmicutes; c__Clostridia; o__Oscillospirales; f__Ruminococcaceae; g__UBA1819; s__uncultured_bacterium_g__UBA1819; OTU126	0.0189818891581762	-0.00429138764524155	-0.0564680660687198	-0.019080358508216	0.0364329004093454	-0.00799997290742739	-0.0487682741205709
d__Bacteria; k__norank_d__Bacteria; p__Desulfobacterota; c__Desulfovibrionia; o__Desulfovibrionales; f__Desulfovibrionaceae; g__Desulfovibrio; s__unclassified_g__Desulfovibrio; OTU861	0.0388149686586247	-0.0503821975850632	-0.0042101258316519	-0.00383096632372145	-0.000977708552548112	-0.00081575162472926	0.000985609776091763
d__Bacteria; k__norank_d__Bacteria; p__Firmicutes; c__Clostridia; o__Oscillospirales; f__UCG-010; g__norank_f__UCG-010; s__unclassified_g__norank_f__UCG-010; OTU320	0.00968172683202678	0.0406972692195224	-0.00257350237351518	0.0120311845525055	0.039937302702823	-0.0199462938356393	0.0799152955291745
d__Bacteria; k__norank_d__Bacteria; p__Firmicutes; c__Clostridia; o__Lachnospirales; f__Lachnospiraceae; g__unclassified_f__Lachnospiraceae; s__unclassified_f__Lachnospiraceae; OTU610	0.0267665607488411	0.0137637047605034	0.0217666337578447	0.0270212424048786	0.0195131559404386	-0.00131775641866415	0.0186603446088738
d__Bacteria; k__norank_d__Bacteria; p__Bacteroidota; c__Bacteroidia; o__Bacteroidales; f__Tannerellaceae; g__Parabacteroides; s__unclassified_g__Parabacteroides; OTU416	-0.0578756484475363	-0.0305770599884367	0.0431169564367084	-0.0113819494229092	-0.0425243671993167	-0.0147832421181363	-0.0191578605934386
d__Bacteria; k__norank_d__Bacteria; p__Firmicutes; c__Clostridia; o__Lachnospirales; f__Lachnospiraceae; g__unclassified_f__Lachnospiraceae; s__unclassified_f__Lachnospiraceae; OTU799	0.0261169925831959	0.0112894382892388	0.0192917705202037	-0.018464767772056	-0.000493796480905567	0.00147086048933925	-0.0491229432240876
d__Bacteria; k__norank_d__Bacteria; p__Firmicutes; c__Clostridia; o__Lachnospirales; f__Lachnospiraceae; g__unclassified_f__Lachnospiraceae; s__unclassified_f__Lachnospiraceae; OTU929	-0.0171256214388706	-0.0151141424564139	0.019692928715826	-0.00176494949780858	-0.0431159020084061	0.0857580425572035	-0.0187386181832278
d__Bacteria; k__norank_d__Bacteria; p__Firmicutes; c__Clostridia; o__Lachnospirales; f__Lachnospiraceae; g__A2; s__uncultured_bacterium_g__A2; OTU138	0.0308468924463867	-0.0397468737280292	-0.00494905323372088	0.0218720204637208	-0.00154516334749215	-0.00115098088797825	0.0113954679696263
d__Bacteria; k__norank_d__Bacteria; p__Firmicutes; c__Clostridia; o__Christensenellales; f__Christensenellaceae; g__norank_f__Christensenellaceae; s__Christensenella_sp._Marseille-P2437; OTU376	0.0318335976616827	0.0158890492011227	-0.0255223286544759	0.0519233406509824	-0.00409870542303342	-0.00135026988400554	-0.0209762481952249
d__Bacteria; k__norank_d__Bacteria; p__Bacteroidota; c__Bacteroidia; o__Bacteroidales; f__Tannerellaceae; g__Parabacteroides; s__unclassified_g__Parabacteroides; OTU418	-0.0223513075383134	-0.00767257620798166	0.0244250960062156	0.0294164501047865	-0.071961268195004	0.065474793186856	-0.00318094726671231
d__Bacteria; k__norank_d__Bacteria; p__Firmicutes; c__Clostridia; o__Oscillospirales; f__Ruminococcaceae; g__Candidatus_Soleaferrea; s__unclassified_g__Candidatus_Soleaferrea; OTU613	0.0431752939071459	0.00491508751076836	0.0114064789344113	-0.013333266732853	-0.0018296749153221	0.00113961803572785	-0.0527154187516289
d__Bacteria; k__norank_d__Bacteria; p__Firmicutes; c__Clostridia; o__Lachnospirales; f__Lachnospiraceae; g__Roseburia; s__uncultured_bacterium_g__Roseburia; OTU326	0.0310037267127806	0.0137589509828443	-0.0605058400921189	-0.0413768089322398	-0.00123119327811602	1.02739516665773e-05	-0.0343360223625617
d__Bacteria; k__norank_d__Bacteria; p__Firmicutes; c__Clostridia; o__Lachnospirales; f__Lachnospiraceae; g__unclassified_f__Lachnospiraceae; s__unclassified_f__Lachnospiraceae; OTU792	0.00890181232475411	0.039508188387961	-0.0761336269983106	0.00165031013513668	-0.00533274021326102	0.00603635489611496	0.0454485230673603
d__Bacteria; k__norank_d__Bacteria; p__Bacteroidota; c__Bacteroidia; o__Bacteroidales; f__Muribaculaceae; g__norank_f__Muribaculaceae; s__unclassified_g__norank_f__Muribaculaceae; OTU571	0.0535314628679933	-0.0332986408649806	-0.000855917168844912	-0.00169234144292591	-0.00205748892053742	0.000298755368623715	-0.00354408508476079
d__Bacteria; k__norank_d__Bacteria; p__Bacteroidota; c__Bacteroidia; o__Bacteroidales; f__Bacteroidaceae; g__Bacteroides; s__Bacteroides_sp._Marseille-P3166; OTU993	-0.0231660138307967	-0.0103629401925576	0.0164616549170062	0.00450016262681108	-0.0585314580277026	0.0939158291767819	0.00779016872639342
d__Bacteria; k__norank_d__Bacteria; p__Bacteroidota; c__Bacteroidia; o__Bacteroidales; f__Prevotellaceae; g__Prevotellaceae_UCG-001; s__uncultured_bacterium_g__Prevotellaceae_UCG-001; OTU821	0.0407310474746061	0.0278514120989865	-0.00533219927363121	0.0202871659482213	0.00872942645397366	-0.00199290289316358	0.0322821253670571
d__Bacteria; k__norank_d__Bacteria; p__Firmicutes; c__Clostridia; o__Lachnospirales; f__Lachnospiraceae; g__Roseburia; s__unclassified_g__Roseburia; OTU426	-0.0135069510056973	0.00847225512701385	-0.0548054028885379	-0.0197820790695292	0.0360589614714804	-0.0193921327556007	0.0166565342755774
d__Bacteria; k__norank_d__Bacteria; p__Firmicutes; c__Clostridia; o__Lachnospirales; f__Lachnospiraceae; g__Lachnospiraceae_NK4A136_group; s__uncultured_bacterium_g__Lachnospiraceae_NK4A136_group; OTU919	-0.0167395818646321	0.017465983782789	0.00729603002195057	-0.0212892599355302	0.069715741212826	0.0633374061346997	-0.056104468936663
d__Bacteria; k__norank_d__Bacteria; p__Firmicutes; c__Clostridia; o__Lachnospirales; f__Lachnospiraceae; g__Blautia; s__unclassified_g__Blautia; OTU891	-0.0544490072472809	-0.0175378854113477	0.00979693748146807	-0.0115720265925177	0.0164065359743678	0.0574212469739371	0.0126884874062184
d__Bacteria; k__norank_d__Bacteria; p__Firmicutes; c__Clostridia; o__Oscillospirales; f__UCG-010; g__norank_f__UCG-010; s__uncultured_rumen_bacterium_g__norank_f__UCG-010; OTU572	0.0415520940796002	-0.00965201266634863	-0.00392268511045793	-0.00860404799290892	-0.00212365812497398	0.000615483025261635	-0.00879933738055361
d__Bacteria; k__norank_d__Bacteria; p__Firmicutes; c__Clostridia; o__Oscillospirales; f__UCG-010; g__norank_f__UCG-010; s__unclassified_g__norank_f__UCG-010; OTU754	0.0247166038592665	0.0220359396480632	0.0235546910077789	-0.0200061750528199	-0.00128445897980637	0.0012152964410063	-0.0548567371681261
d__Bacteria; k__norank_d__Bacteria; p__Firmicutes; c__Clostridia; o__Oscillospirales; f__UCG-010; g__norank_f__UCG-010; s__uncultured_bacterium_g__norank_f__UCG-010; OTU562	0.0493557219926341	0.012843575847462	0.0280686247525526	-0.053642455784007	-0.00178819858900263	0.00360788810615007	0.0149149119990729
d__Bacteria; k__norank_d__Bacteria; p__Firmicutes; c__Clostridia; o__Oscillospirales; f__Oscillospiraceae; g__NK4A214_group; s__uncultured_bacterium_g__NK4A214_group; OTU646	0.0522432422300287	-0.0414436889380812	0.00774696799606411	-0.00713807837644483	-0.000384500755977623	-0.00283491223413725	-0.0262071415090965
d__Bacteria; k__norank_d__Bacteria; p__unclassified_k__norank_d__Bacteria; c__unclassified_k__norank_d__Bacteria; o__unclassified_k__norank_d__Bacteria; f__unclassified_k__norank_d__Bacteria; g__unclassified_k__norank_d__Bacteria; s__unclassified_k__norank_d__Bacteria; OTU737	0.041966024093865	0.0177865549932146	0.00876617095463432	-0.0176454824250872	-0.00209291798230534	0.00318162390939607	0.00961907428789447
d__Bacteria; k__norank_d__Bacteria; p__Firmicutes; c__Clostridia; o__Lachnospirales; f__Lachnospiraceae; g__Lachnospiraceae_NK4A136_group; s__unclassified_g__Lachnospiraceae_NK4A136_group; OTU568	0.0213726178976355	0.0280020451610639	0.0178796522384587	0.0552158737924814	-0.0037977348251802	0.000282658606437715	-0.00971075824935458
d__Bacteria; k__norank_d__Bacteria; p__Firmicutes; c__Clostridia; o__Christensenellales; f__Christensenellaceae; g__Christensenellaceae_R-7_group; s__unclassified_g__Christensenellaceae_R-7_group; OTU99	0.0336320946272957	-0.0291561488583406	-0.0160789212832665	-0.00345386210956499	-0.000971896357885438	-6.28957078335197e-05	-0.00285350153816405
d__Bacteria; k__norank_d__Bacteria; p__Firmicutes; c__Clostridia; o__Lachnospirales; f__Lachnospiraceae; g__norank_f__Lachnospiraceae; s__uncultured_bacterium_g__norank_f__Lachnospiraceae; OTU12	0.0400644596804172	-0.00595829641980319	0.0216603190335719	-0.0558646310059584	-0.00018480348367247	0.00236496008202249	-0.0314300790107866
d__Bacteria; k__norank_d__Bacteria; p__Firmicutes; c__Clostridia; o__Lachnospirales; f__Lachnospiraceae; g__Lachnospiraceae_NK4A136_group; s__uncultured_bacterium_g__Lachnospiraceae_NK4A136_group; OTU46	0.0339476311624434	-0.0437180232165064	-0.00311085612009293	-0.011642149242943	0.000133931517299899	-0.000986429894099111	-0.0234104643108688
d__Bacteria; k__norank_d__Bacteria; p__Patescibacteria; c__Saccharimonadia; o__Saccharimonadales; f__Saccharimonadaceae; g__Candidatus_Saccharimonas; s__uncultured_bacterium_g__Candidatus_Saccharimonas; OTU555	0.0284094137558468	-0.039232144453732	0.0181911402759088	-0.0149422793408283	-0.0501766679311386	-0.0664989675535846	-0.0225663942449626
d__Bacteria; k__norank_d__Bacteria; p__Proteobacteria; c__Gammaproteobacteria; o__Burkholderiales; f__Burkholderiaceae; g__Burkholderia-Caballeronia-Paraburkholderia; s__unclassified_g__Burkholderia-Caballeronia-Paraburkholderia; OTU963	-0.0233731951613126	-0.0290316015019177	0.0594028780213346	-0.0506744865934787	-0.00880293795518037	-0.0154750960890897	-0.0163675061213319
d__Bacteria; k__norank_d__Bacteria; p__Firmicutes; c__Clostridia; o__Lachnospirales; f__Lachnospiraceae; g__Blautia; s__unclassified_g__Blautia; OTU809	-0.0255673328411239	0.0164101735086087	-0.0912061051938969	-0.0237476996728256	-0.00627809256903543	-0.00103040451452061	0.0295293971171339
d__Bacteria; k__norank_d__Bacteria; p__Firmicutes; c__Clostridia; o__Oscillospirales; f__Ruminococcaceae; g__Ruminococcus; s__uncultured_Ruminococcus_sp._g__Ruminococcus; OTU397	-0.0060361182289181	0.0311632807132762	-0.0535256717908548	-0.0191043272741815	-0.0230810105773106	-0.0179875449028623	0.0567512879308246
d__Bacteria; k__norank_d__Bacteria; p__Firmicutes; c__Clostridia; o__Lachnospirales; f__Lachnospiraceae; g__norank_f__Lachnospiraceae; s__uncultured_bacterium_g__norank_f__Lachnospiraceae; OTU647	0.0374877388067775	0.0511218285256868	0.0289243586720202	0.0307534584440354	-0.00369731695921754	0.00234139970587209	-0.0289751178516357
d__Bacteria; k__norank_d__Bacteria; p__Firmicutes; c__Clostridia; o__Lachnospirales; f__Lachnospiraceae; g__Eubacterium_fissicatena_group; s__unclassified_g__Eubacterium_fissicatena_group; OTU398	-0.0305909563062968	-0.0119674544157112	0.0125950874326229	-0.0100109274973455	-0.0642176025277703	-0.0546686729804963	0.0242846115175331
d__Bacteria; k__norank_d__Bacteria; p__Firmicutes; c__Clostridia; o__Lachnospirales; f__Lachnospiraceae; g__unclassified_f__Lachnospiraceae; s__unclassified_f__Lachnospiraceae; OTU68	0.0374369753254359	-0.0602832406712369	0.00818048685866282	-0.0109461068247238	-0.000739694676206333	0.0116540037304414	-0.0338772431845551
d__Bacteria; k__norank_d__Bacteria; p__Firmicutes; c__Bacilli; o__RF39; f__norank_o__RF39; g__norank_f__norank_o__RF39; s__unclassified_g__norank_f__norank_o__RF39; OTU93	0.0282853950939827	-0.0480027185844066	-0.00731006688679072	-0.00676699388381797	-0.000472450728888366	-0.00072525314264734	0.0180639287200768
d__Bacteria; k__norank_d__Bacteria; p__Firmicutes; c__Bacilli; o__RF39; f__norank_o__RF39; g__norank_f__norank_o__RF39; s__unclassified_g__norank_f__norank_o__RF39; OTU90	0.0331234627103874	-0.0223385745341394	0.00418819963716227	0.0191627482665654	-0.00196491417134965	-0.000569968457908073	-0.0283611414569557
d__Bacteria; k__norank_d__Bacteria; p__Firmicutes; c__Clostridia; o__Lachnospirales; f__Lachnospiraceae; g__unclassified_f__Lachnospiraceae; s__unclassified_f__Lachnospiraceae; OTU251	-0.00830699893028519	0.0126236174678033	-0.0684266637125362	-0.0173084458063841	-0.00266223770673096	0.00118189404254862	0.0343407329558986
d__Bacteria; k__norank_d__Bacteria; p__Bacteroidota; c__Bacteroidia; o__Bacteroidales; f__Muribaculaceae; g__norank_f__Muribaculaceae; s__unclassified_g__norank_f__Muribaculaceae; OTU273	-0.0125602450949027	0.00857782071271025	-0.0108706339092083	-0.0304924462076514	-0.0217173905071946	-0.0639927146504101	0.0654147121245859
d__Bacteria; k__norank_d__Bacteria; p__Firmicutes; c__Clostridia; o__Lachnospirales; f__Lachnospiraceae; g__Blautia; s__unclassified_g__Blautia; OTU940	-0.0622440215511363	-0.0199812126568221	0.00563330766108278	-0.0113036904360942	0.0453679680020552	0.00447781843734587	0.00787331406044465
d__Bacteria; k__norank_d__Bacteria; p__Firmicutes; c__Bacilli; o__Lactobacillales; f__Lactobacillaceae; g__Lactobacillus; s__uncultured_bacterium_g__Lactobacillus; OTU143	0.0429174977578759	-0.0687654416655311	-0.0100982915951146	-0.000721903506402086	-0.000674737837517953	-0.000901433330730366	0.0227624433666994
d__Bacteria; k__norank_d__Bacteria; p__Actinobacteriota; c__Coriobacteriia; o__Coriobacteriales; f__Atopobiaceae; g__norank_f__Atopobiaceae; s__uncultured_bacterium_g__norank_f__Atopobiaceae; OTU484	0.0270033299834797	-0.0312564554785089	-0.0302033023570704	0.0203823140550096	-0.000943949243355202	-0.000994931819659131	-0.0031538916149564
d__Bacteria; k__norank_d__Bacteria; p__Firmicutes; c__Clostridia; o__Lachnospirales; f__Lachnospiraceae; g__unclassified_f__Lachnospiraceae; s__unclassified_f__Lachnospiraceae; OTU63	0.0438875509514766	-0.0682696285234517	0.00319856167466505	0.0217469877614917	0.00129638082937388	0.00491266328284428	-0.0319138608153932
d__Bacteria; k__norank_d__Bacteria; p__Firmicutes; c__Clostridia; o__Lachnospirales; f__Lachnospiraceae; g__unclassified_f__Lachnospiraceae; s__unclassified_f__Lachnospiraceae; OTU64	0.0345134204410498	-0.0463871688438311	-0.0137221719480827	-0.00691943080248681	-0.00204672492421119	-0.00243433003846718	0.000194322287842324
d__Bacteria; k__norank_d__Bacteria; p__Actinobacteriota; c__Actinobacteria; o__Bifidobacteriales; f__Bifidobacteriaceae; g__Bifidobacterium; s__Bifidobacterium_pseudolongum; OTU752	0.0154928718184923	0.0374317271061989	0.0134685482063772	0.0771757068324739	-0.0186887056035404	0.0472285008244564	-0.0303707849639854
d__Bacteria; k__norank_d__Bacteria; p__Firmicutes; c__Clostridia; o__unclassified_c__Clostridia; f__unclassified_c__Clostridia; g__unclassified_c__Clostridia; s__unclassified_c__Clostridia; OTU472	0.0242960710608818	0.0420724551830269	0.0167347676800227	0.0423203037159193	-0.00302080287711475	0.00265936174939725	0.0481725009442458
d__Bacteria; k__norank_d__Bacteria; p__Firmicutes; c__Clostridia; o__Christensenellales; f__Christensenellaceae; g__Christensenellaceae_R-7_group; s__unclassified_g__Christensenellaceae_R-7_group; OTU368	0.028295035931286	0.069455805981706	-0.0326915521357064	0.0388264663781594	-0.00543878846430114	0.000541874368301769	0.019467828443895
d__Bacteria; k__norank_d__Bacteria; p__Firmicutes; c__Clostridia; o__Oscillospirales; f__Ruminococcaceae; g__Candidatus_Soleaferrea; s__Ruminococcaceae_bacterium_GD6; OTU700	0.0185760288307623	0.0286605413103241	0.0152768131263023	0.00977680465019106	-0.00432930214351275	0.0463451849972783	-0.0346009636047692
d__Bacteria; k__norank_d__Bacteria; p__Firmicutes; c__Bacilli; o__RF39; f__norank_o__RF39; g__norank_f__norank_o__RF39; s__uncultured_rumen_bacterium_g__norank_f__norank_o__RF39; OTU853	0.0109418952879396	0.016114218504774	0.00577126824005432	0.0746465020752384	-0.00327493653816577	-0.00136058752900353	0.00083061586493
d__Bacteria; k__norank_d__Bacteria; p__Firmicutes; c__Clostridia; o__Oscillospirales; f__Oscillospiraceae; g__Intestinimonas; s__uncultured_bacterium_g__Intestinimonas; OTU706	0.034045853880569	-0.00899428412172291	-0.0316460906507775	-0.00676886923149463	0.0617395426793679	-0.0254907906765381	-0.0661754033132141
d__Bacteria; k__norank_d__Bacteria; p__Firmicutes; c__Bacilli; o__RF39; f__norank_o__RF39; g__norank_f__norank_o__RF39; s__uncultured_rumen_bacterium_g__norank_f__norank_o__RF39; OTU850	0.0134660920859492	0.0177945938420332	0.00623836644181821	0.0908798970353135	-0.00430473255347978	-0.00206362601058075	-0.0106681989569287
d__Bacteria; k__norank_d__Bacteria; p__Firmicutes; c__Clostridia; o__Oscillospirales; f__Eubacterium_coprostanoligenes_group; g__norank_f__Eubacterium_coprostanoligenes_group; s__gut_metagenome_g__norank_f__Eubacterium_coprostanoligenes_group; OTU473	-0.0248013690677176	0.0301082547519973	0.0455140664473369	0.0222514502086526	-0.00916544105540022	-0.04225435705569	0.0613984899665777
d__Bacteria; k__norank_d__Bacteria; p__Bacteroidota; c__Bacteroidia; o__Bacteroidales; f__Muribaculaceae; g__norank_f__Muribaculaceae; s__uncultured_bacterium_g__norank_f__Muribaculaceae; OTU910	-0.00780228175843098	0.00782472626036787	0.0041480737050207	0.0498324264871729	0.118191490972524	-0.0048211879926862	-0.0461570014866784
d__Bacteria; k__norank_d__Bacteria; p__Actinobacteriota; c__Coriobacteriia; o__Coriobacteriales; f__Eggerthellaceae; g__unclassified_f__Eggerthellaceae; s__unclassified_f__Eggerthellaceae; OTU749	0.0477057574698469	0.0180006766551026	0.027953056495166	0.00690620730226149	-0.00282262300698137	0.00319294068358076	0.00922673716834842
d__Bacteria; k__norank_d__Bacteria; p__Firmicutes; c__Clostridia; o__Oscillospirales; f__unclassified_o__Oscillospirales; g__unclassified_o__Oscillospirales; s__unclassified_o__Oscillospirales; OTU605	0.044958655608607	-0.00839462921378554	0.0207276194754828	-0.0313540963301039	-0.00167803393258009	0.00227997412795351	0.00711019989482991
d__Bacteria; k__norank_d__Bacteria; p__Firmicutes; c__Clostridia; o__Oscillospirales; f__Ruminococcaceae; g__Negativibacillus; s__uncultured_bacterium_g__Negativibacillus; OTU329	0.0331497852409353	0.0109291145471099	0.0136307503517177	-0.0160095931284247	0.0759715722823049	0.00780546870935231	-0.00963277734183085
d__Bacteria; k__norank_d__Bacteria; p__Firmicutes; c__Clostridia; o__Oscillospirales; f__UCG-010; g__norank_f__UCG-010; s__unclassified_g__norank_f__UCG-010; OTU665	0.0474981991540503	0.0337963589729558	0.0385358022788866	-0.00487835150994131	-0.00230572231443035	0.00418075775376394	0.00250717217076075
d__Bacteria; k__norank_d__Bacteria; p__Firmicutes; c__Bacilli; o__RF39; f__norank_o__RF39; g__norank_f__norank_o__RF39; s__unclassified_g__norank_f__norank_o__RF39; OTU755	0.0209084624466947	0.0335003601665812	0.0289445005480693	-0.0423731366428617	-0.000697263372540462	0.00308167437366433	-0.0128554904064498
d__Bacteria; k__norank_d__Bacteria; p__Actinobacteriota; c__Coriobacteriia; o__Coriobacteriales; f__Eggerthellaceae; g__unclassified_f__Eggerthellaceae; s__unclassified_f__Eggerthellaceae; OTU747	0.0308774824928255	0.0411142378234039	-0.0365763313391677	-0.00787508367826606	-0.00350609837625862	0.00239344079786884	0.107733070845533
d__Bacteria; k__norank_d__Bacteria; p__Firmicutes; c__Clostridia; o__Lachnospirales; f__Lachnospiraceae; g__unclassified_f__Lachnospiraceae; s__unclassified_f__Lachnospiraceae; OTU977	-0.0227175263463589	-0.0115126165329242	0.0179742633576615	-0.00138524786552156	0.140345735641263	-0.0246199306942112	0.00607257277089648
d__Bacteria; k__norank_d__Bacteria; p__Firmicutes; c__Clostridia; o__Lachnospirales; f__Lachnospiraceae; g__Butyrivibrio; s__uncultured_organism_g__Butyrivibrio; OTU30	0.0267376222291953	-0.0453088087212867	-0.00679532435444302	-0.00572791814150404	-0.000729479056516747	-0.00113888210086692	0.0244162217089116
d__Bacteria; k__norank_d__Bacteria; p__Firmicutes; c__Clostridia; o__Oscillospirales; f__Oscillospiraceae; g__unclassified_f__Oscillospiraceae; s__unclassified_f__Oscillospiraceae; OTU628	-0.0153509632513511	-0.000125204528966163	-0.036321007354616	-0.00693801867665179	0.1034599166956	-0.02040764422853	-0.010984449996993
d__Bacteria; k__norank_d__Bacteria; p__Actinobacteriota; c__Coriobacteriia; o__Coriobacteriales; f__Eggerthellaceae; g__Enterorhabdus; s__uncultured_bacterium_g__Enterorhabdus; OTU271	-0.0313677173617853	-0.016911239542755	0.0295722131796308	-0.0190255164289412	0.0122823969836103	0.092924257827701	-0.0160774906446029
d__Bacteria; k__norank_d__Bacteria; p__Firmicutes; c__Clostridia; o__Lachnospirales; f__Defluviitaleaceae; g__Defluviitaleaceae_UCG-011; s__unclassified_g__Defluviitaleaceae_UCG-011; OTU685	0.0215243719071339	0.0456864261535207	0.00397749518647646	0.0297105726632316	0.00175337349674623	-0.017602794941362	-0.0260501247006027
d__Bacteria; k__norank_d__Bacteria; p__Firmicutes; c__Bacilli; o__RF39; f__norank_o__RF39; g__norank_f__norank_o__RF39; s__uncultured_bacterium_g__norank_f__norank_o__RF39; OTU740	0.0374005764275375	-0.024072628376798	0.00677444347185312	0.00517629971626835	-0.00269080447786528	0.000102566341119979	0.0466098626912558
d__Bacteria; k__norank_d__Bacteria; p__Firmicutes; c__Clostridia; o__Christensenellales; f__Christensenellaceae; g__Christensenellaceae_R-7_group; s__uncultured_prokaryote_g__Christensenellaceae_R-7_group; OTU862	0.0251857786700836	0.0175930568406221	-0.0899791658240874	-0.00626459560227799	-0.00381234619032342	-0.00227664056173206	0.0245837315031644
d__Bacteria; k__norank_d__Bacteria; p__Firmicutes; c__Clostridia; o__Clostridia_vadinBB60_group; f__norank_o__Clostridia_vadinBB60_group; g__norank_f__norank_o__Clostridia_vadinBB60_group; s__unclassified_g__norank_f__norank_o__Clostridia_vadinBB60_group; OTU98	0.0293824693657728	-0.044516742446373	0.000522713095688505	-0.0133122297195466	0.0208418237550622	-0.00418042062615132	-0.0278615199270817
d__Bacteria; k__norank_d__Bacteria; p__Firmicutes; c__Clostridia; o__Lachnospirales; f__Lachnospiraceae; g__Lachnospiraceae_NK4A136_group; s__uncultured_bacterium_g__Lachnospiraceae_NK4A136_group; OTU778	0.028915090035273	0.0215781251485122	0.0189041993686143	0.051722412955754	-0.00393496165673235	-0.000157645766191418	-0.027095479501947
d__Bacteria; k__norank_d__Bacteria; p__Bacteroidota; c__Bacteroidia; o__Bacteroidales; f__Bacteroidaceae; g__Bacteroides; s__Bacteroides_caecimuris; OTU874	0.0428455572007046	-0.00433498219755328	-0.0408689584557572	-0.0184969057376449	-0.00242200566640454	0.000496814067357387	0.0525600732683047
d__Bacteria; k__norank_d__Bacteria; p__Firmicutes; c__Clostridia; o__Lachnospirales; f__Lachnospiraceae; g__unclassified_f__Lachnospiraceae; s__unclassified_f__Lachnospiraceae; OTU339	-0.00807421364901033	0.0130444657603047	-0.0713248694076347	-0.0188239086638995	-2.8525463346958e-05	-0.00215365962829113	-0.0500109322259816
d__Bacteria; k__norank_d__Bacteria; p__Firmicutes; c__Clostridia; o__Oscillospirales; f__Eubacterium_coprostanoligenes_group; g__norank_f__Eubacterium_coprostanoligenes_group; s__unclassified_g__norank_f__Eubacterium_coprostanoligenes_group; OTU429	-0.0509170523657264	-0.00905617902917316	-0.0262753288210293	-0.0285532421111989	0.0199911150773707	-0.012591735950158	-0.00594799231766726
d__Bacteria; k__norank_d__Bacteria; p__Firmicutes; c__Clostridia; o__Lachnospirales; f__Lachnospiraceae; g__Lachnospiraceae_NK4A136_group; s__unclassified_g__Lachnospiraceae_NK4A136_group; OTU587	0.0270843395815862	-0.0127032661396008	0.021109196931632	0.0476613356656491	0.0240511445891723	0.0107206633022888	-0.0243623115871959
d__Bacteria; k__norank_d__Bacteria; p__Firmicutes; c__Clostridia; o__Lachnospirales; f__Lachnospiraceae; g__GCA-900066575; s__uncultured_bacterium_g__GCA-900066575; OTU179	-0.0152445503711712	-0.00581999943518868	-0.0171569582018785	-0.0204803558444545	0.0126434909799728	0.0510819386672388	-0.0814634639654166
d__Bacteria; k__norank_d__Bacteria; p__Firmicutes; c__Clostridia; o__Oscillospirales; f__unclassified_o__Oscillospirales; g__unclassified_o__Oscillospirales; s__unclassified_o__Oscillospirales; OTU441	-0.0202578762567782	-0.00279758406637207	0.0262018893844553	0.00199409042241189	-0.112878432336234	-0.0466514293040382	-0.0454764560610128
d__Bacteria; k__norank_d__Bacteria; p__Bacteroidota; c__Bacteroidia; o__Bacteroidales; f__Prevotellaceae; g__Prevotellaceae_NK3B31_group; s__uncultured_bacterium_g__Prevotellaceae_NK3B31_group; OTU330	-0.0220353454078819	0.00124167344020538	-0.0443296349890796	-0.036977397932217	0.062302839111385	-0.0308384986320107	0.0337940136477087
d__Bacteria; k__norank_d__Bacteria; p__Firmicutes; c__Clostridia; o__Oscillospirales; f__Eubacterium_coprostanoligenes_group; g__norank_f__Eubacterium_coprostanoligenes_group; s__unclassified_g__norank_f__Eubacterium_coprostanoligenes_group; OTU748	0.018744547276233	0.0297514368032799	0.017848896308938	0.0503100040514899	-0.00131316845176362	0.00157700813836922	-0.0373096794923508
d__Bacteria; k__norank_d__Bacteria; p__Firmicutes; c__Clostridia; o__Oscillospirales; f__Ruminococcaceae; g__Ruminococcus; s__uncultured_Ruminococcus_sp._g__Ruminococcus; OTU65	0.0330918546715667	-0.0313868700317602	-0.00260097940015105	0.0497108986931508	-0.00204477575727353	-0.000842021720670013	-0.000582322178602012
d__Bacteria; k__norank_d__Bacteria; p__Proteobacteria; c__Alphaproteobacteria; o__Rhodospirillales; f__norank_o__Rhodospirillales; g__norank_f__norank_o__Rhodospirillales; s__uncultured_bacterium_g__norank_f__norank_o__Rhodospirillales; OTU263	-0.00124016611847183	0.0191886280328917	-0.0523722606562383	-0.0100689982222415	-0.00071291914988563	-0.00074597051700551	0.000349561820094327
d__Bacteria; k__norank_d__Bacteria; p__Firmicutes; c__Clostridia; o__Oscillospirales; f__unclassified_o__Oscillospirales; g__unclassified_o__Oscillospirales; s__unclassified_o__Oscillospirales; OTU638	0.0206450787322452	0.0143369368662587	-0.031764087665073	0.000105948899114197	0.0257530926764616	-0.00447536782865745	-0.00556868801696936
d__Bacteria; k__norank_d__Bacteria; p__Firmicutes; c__Clostridia; o__Lachnospirales; f__Lachnospiraceae; g__unclassified_f__Lachnospiraceae; s__unclassified_f__Lachnospiraceae; OTU966	0.0292164984233989	0.0149491656569797	-0.0196100536423513	0.0309515972590906	-0.00664094927223203	0.032234253707252	-0.0315687367764558
d__Bacteria; k__norank_d__Bacteria; p__Actinobacteriota; c__Coriobacteriia; o__Coriobacteriales; f__Eggerthellaceae; g__Slackia; s__unclassified_g__Slackia; OTU444	-0.0545080968498935	-0.0295201585994913	0.045999399189106	-0.00732744887179228	0.00253571568734879	0.0302356108301879	-0.0343172886573405
d__Bacteria; k__norank_d__Bacteria; p__Firmicutes; c__Clostridia; o__Lachnospirales; f__Lachnospiraceae; g__unclassified_f__Lachnospiraceae; s__unclassified_f__Lachnospiraceae; OTU961	0.046153578858001	-0.0606674389918171	0.00374935240386336	0.014371582583332	0.0162538576206023	-0.0406994227784919	0.00460569768000129
d__Bacteria; k__norank_d__Bacteria; p__Firmicutes; c__Bacilli; o__Lactobacillales; f__Lactobacillaceae; g__Lactobacillus; s__uncultured_bacterium_g__Lactobacillus; OTU21	0.037254760245339	-0.0410056063174234	-0.0042629103239815	0.0428620557886626	-0.00121299124487725	-1.65844202831979e-05	0.0263364717360368
d__Bacteria; k__norank_d__Bacteria; p__Bacteroidota; c__Bacteroidia; o__Bacteroidales; f__Muribaculaceae; g__norank_f__Muribaculaceae; s__uncultured_bacterium_g__norank_f__Muribaculaceae; OTU287	0.0413950575457741	-0.0485848670885182	-0.0232961287353922	-0.0269878223296541	-0.000922087232256977	-0.000834988271968165	0.00666108335757085
d__Bacteria; k__norank_d__Bacteria; p__Firmicutes; c__Clostridia; o__Oscillospirales; f__norank_o__Oscillospirales; g__Hydrogenoanaerobacterium; s__uncultured_bacterium_g__Hydrogenoanaerobacterium; OTU230	0.00900134902230465	0.033417012109333	-0.0301575247526609	-0.0580921032034354	-6.2299496263731e-05	0.00131632520432122	-0.0226687277261411
d__Bacteria; k__norank_d__Bacteria; p__Bacteroidota; c__Bacteroidia; o__Bacteroidales; f__Muribaculaceae; g__norank_f__Muribaculaceae; s__uncultured_bacterium_g__norank_f__Muribaculaceae; OTU79	0.0312166370419298	-0.0484492220137717	-0.0105967341201215	-0.0126615503511615	-0.000180885526767854	-0.000440083593197532	-0.00790875768665934
d__Bacteria; k__norank_d__Bacteria; p__Firmicutes; c__Clostridia; o__Oscillospirales; f__Oscillospiraceae; g__UCG-005; s__uncultured_bacterium_g__UCG-005; OTU430	0.0209458219934514	0.0227813914811459	0.0297319078758406	0.0321117406849522	0.0212649340616066	-0.019894122781203	-0.068265231710267
d__Bacteria; k__norank_d__Bacteria; p__Firmicutes; c__Clostridia; o__unclassified_c__Clostridia; f__unclassified_c__Clostridia; g__unclassified_c__Clostridia; s__unclassified_c__Clostridia; OTU596	0.0264070592569001	0.0456549658518954	0.0206973999848862	0.0229709431836989	-0.00234558357758052	0.00300478732378357	0.00351809186532828
d__Bacteria; k__norank_d__Bacteria; p__Firmicutes; c__Clostridia; o__Lachnospirales; f__Lachnospiraceae; g__Lachnospiraceae_NK4A136_group; s__unclassified_g__Lachnospiraceae_NK4A136_group; OTU328	0.0518125765899315	-0.0240444208894131	0.0124096999468586	-0.0137315094357089	-0.00294649933361214	0.00120544308038277	0.00784575253604279
d__Bacteria; k__norank_d__Bacteria; p__Bacteroidota; c__Bacteroidia; o__Bacteroidales; f__Muribaculaceae; g__norank_f__Muribaculaceae; s__uncultured_bacterium_g__norank_f__Muribaculaceae; OTU76	0.0559813512706693	-0.028582707304269	-0.00810506542764602	-0.00875585619295658	0.00329622465589066	0.000429763840980653	0.100760549551913
d__Bacteria; k__norank_d__Bacteria; p__Firmicutes; c__Clostridia; o__Lachnospirales; f__Lachnospiraceae; g__Lachnospiraceae_NK4A136_group; s__uncultured_bacterium_g__Lachnospiraceae_NK4A136_group; OTU112	0.0359109893907341	-0.0608793578524473	-0.00925917519430097	-0.00869404419793008	-0.000287900053353149	-0.000980989286957537	-0.0182448442336731
d__Bacteria; k__norank_d__Bacteria; p__Firmicutes; c__Clostridia; o__Oscillospirales; f__Ruminococcaceae; g__norank_f__Ruminococcaceae; s__unclassified_g__norank_f__Ruminococcaceae; OTU949	-0.0468327493567557	-0.0241305044657932	0.0330793318455855	-0.00721979885834563	-0.00398424083138096	0.0664345475279396	-0.019522692769577
d__Bacteria; k__norank_d__Bacteria; p__Firmicutes; c__Clostridia; o__Oscillospirales; f__UCG-010; g__norank_f__UCG-010; s__uncultured_bacterium_g__norank_f__UCG-010; OTU586	0.0169812196224103	0.0424882005538848	-0.0136168300950772	-0.0379692843264318	-0.000697477484715257	0.00192233732513494	-0.0294036934546652
d__Bacteria; k__norank_d__Bacteria; p__Firmicutes; c__Bacilli; o__RF39; f__norank_o__RF39; g__norank_f__norank_o__RF39; s__unclassified_g__norank_f__norank_o__RF39; OTU124	0.0313592656906743	0.0366905575171292	0.0332166195660637	-0.0171475620108722	-0.00197955918183901	0.00416947346079181	0.0262070367401545
d__Bacteria; k__norank_d__Bacteria; p__Firmicutes; c__Clostridia; o__Clostridia_UCG-014; f__norank_o__Clostridia_UCG-014; g__norank_f__norank_o__Clostridia_UCG-014; s__unclassified_g__norank_f__norank_o__Clostridia_UCG-014; OTU526	0.0636759345623245	-0.0303409291439159	0.0191979992946741	-0.0464988648621595	-0.00171053049505776	0.00159321265926003	-0.0168866291020442
d__Bacteria; k__norank_d__Bacteria; p__Firmicutes; c__Clostridia; o__Oscillospirales; f__norank_o__Oscillospirales; g__norank_f__norank_o__Oscillospirales; s__uncultured_bacterium_g__norank_f__norank_o__Oscillospirales; OTU477	0.0253843515365667	0.0406232755957727	0.0373937928069057	-0.0751299553334456	-0.00125434479740275	0.00591579821076452	0.122366280115638
d__Bacteria; k__norank_d__Bacteria; p__Firmicutes; c__Clostridia; o__unclassified_c__Clostridia; f__unclassified_c__Clostridia; g__unclassified_c__Clostridia; s__unclassified_c__Clostridia; OTU410	-0.0136770331619458	-0.00349257986698449	0.0200802911848941	-0.000554422074925239	-0.0713458415678721	-0.0928105833789396	-0.0209370402788696
d__Bacteria; k__norank_d__Bacteria; p__Firmicutes; c__Clostridia; o__Clostridia_UCG-014; f__norank_o__Clostridia_UCG-014; g__norank_f__norank_o__Clostridia_UCG-014; s__unclassified_g__norank_f__norank_o__Clostridia_UCG-014; OTU705	0.0425466258133204	0.00665497460736729	0.030362751292368	-0.0752800090943581	-0.000841833463837663	0.00441839408008678	0.0376089143008307
d__Bacteria; k__norank_d__Bacteria; p__Firmicutes; c__Clostridia; o__Monoglobales; f__Monoglobaceae; g__Monoglobus; s__uncultured_bacterium_g__Monoglobus; OTU674	0.0324913869429333	0.0492572614666221	0.037483014783087	-0.0200286779152528	-0.00139032510931137	0.00536643525518924	0.0234237980053865
d__Bacteria; k__norank_d__Bacteria; p__Firmicutes; c__Clostridia; o__Oscillospirales; f__Oscillospiraceae; g__UCG-003; s__uncultured_bacterium_g__UCG-003; OTU334	0.0131632207449832	0.0285815142124698	-0.0013805113075947	-0.01396276549349	-0.00144174177204358	0.00149255237323605	-0.00468266986191462
d__Bacteria; k__norank_d__Bacteria; p__Firmicutes; c__Clostridia; o__Oscillospirales; f__UCG-011; g__norank_f__UCG-011; s__uncultured_bacterium_g__norank_f__UCG-011; OTU668	0.0150584187248261	0.0454229113154776	-0.0142779305842591	-0.00881137140332562	0.0252097495584251	-0.0029451734608687	-0.00720331179038553
d__Bacteria; k__norank_d__Bacteria; p__Proteobacteria; c__Gammaproteobacteria; o__Burkholderiales; f__Sutterellaceae; g__Parasutterella; s__uncultured_bacterium_g__Parasutterella; OTU880	-0.0509041053957006	-0.0237216025142567	0.0486056990423159	-0.00926054395766611	0.0704613403905767	0.017474473558332	-0.0277812067961924
d__Bacteria; k__norank_d__Bacteria; p__Bacteroidota; c__Bacteroidia; o__Bacteroidales; f__Muribaculaceae; g__norank_f__Muribaculaceae; s__uncultured_bacterium_g__norank_f__Muribaculaceae; OTU2	0.0415571229526058	-0.0635628932283366	-0.0090745645058045	0.0061971158261918	-0.00112096850117037	-0.00135319624613988	0.0115120217568294
d__Bacteria; k__norank_d__Bacteria; p__Firmicutes; c__Clostridia; o__Oscillospirales; f__Eubacterium_coprostanoligenes_group; g__norank_f__Eubacterium_coprostanoligenes_group; s__unclassified_g__norank_f__Eubacterium_coprostanoligenes_group; OTU340	0.0186118866085308	0.0463699778754152	0.0138923808653154	-0.0592670799824858	0.0029989100345577	0.0267837825647494	-0.0125177957640148
d__Bacteria; k__norank_d__Bacteria; p__Bacteroidota; c__Bacteroidia; o__Bacteroidales; f__Prevotellaceae; g__Prevotellaceae_NK3B31_group; s__uncultured_bacterium_g__Prevotellaceae_NK3B31_group; OTU461	0.0118340928531844	0.0242665543876341	0.0218823240216687	0.0325867487341435	0.00325873023827277	-0.0157930749803225	0.0354396361386696
d__Bacteria; k__norank_d__Bacteria; p__Firmicutes; c__Clostridia; o__norank_c__Clostridia; f__Hungateiclostridiaceae; g__Ruminiclostridium; s__uncultured_organism_g__Ruminiclostridium; OTU451	-0.0190093723760836	0.010122597171096	0.0403151293277547	0.0321663792786774	0.101161664657405	0.00094461545369367	-0.0251819073525433
d__Bacteria; k__norank_d__Bacteria; p__Firmicutes; c__Clostridia; o__Caldicoprobacterales; f__Caldicoprobacteraceae; g__Caldicoprobacter; s__uncultured_bacterium_g__Caldicoprobacter; OTU17	0.0355586168216621	-0.0525580252341861	-0.00731190556347731	0.00945627378501633	-0.00098648876990494	-0.00107677242352867	-0.00675104515256455
d__Bacteria; k__norank_d__Bacteria; p__Firmicutes; c__Bacilli; o__Erysipelotrichales; f__Erysipelatoclostridiaceae; g__Erysipelatoclostridium; s__unclassified_g__Erysipelatoclostridium; OTU681	0.00598311015140145	0.00778743530284302	0.0308180589129332	0.00991443955261635	-0.0632906720012887	-0.0835479917578426	-0.0475661006253167
d__Bacteria; k__norank_d__Bacteria; p__Firmicutes; c__Bacilli; o__Lactobacillales; f__Streptococcaceae; g__Streptococcus; s__Streptococcus_sp._GDLAMI-SD2; OTU142	0.0632748870100357	-0.0135316634178939	-0.00685987917817367	0.0372221584324355	-0.00375925225240421	0.00133386243132878	0.0329319036784714
d__Bacteria; k__norank_d__Bacteria; p__Firmicutes; c__Clostridia; o__Christensenellales; f__Christensenellaceae; g__norank_f__Christensenellaceae; s__unclassified_g__norank_f__Christensenellaceae; OTU805	0.0280863630172811	0.0418595061758142	-0.00134260683927482	0.0304932116003838	-0.00141316171957772	0.00256146549367146	-0.0479094767472237
d__Bacteria; k__norank_d__Bacteria; p__Firmicutes; c__Clostridia; o__Oscillospirales; f__unclassified_o__Oscillospirales; g__unclassified_o__Oscillospirales; s__unclassified_o__Oscillospirales; OTU785	0.0223831558398041	0.0598734507501271	0.0356618955487797	-0.0330758666399737	0.00415550906957804	-0.00864796819045299	0.0112442089758814
d__Bacteria; k__norank_d__Bacteria; p__Firmicutes; c__Clostridia; o__Lachnospirales; f__Lachnospiraceae; g__Lachnospiraceae_NK4A136_group; s__uncultured_bacterium_g__Lachnospiraceae_NK4A136_group; OTU697	0.0234396186280862	0.0299174703694724	0.00964788299678811	-0.0436027005755441	0.0136267269653012	-0.000409929449905644	-0.0500786991563239
d__Bacteria; k__norank_d__Bacteria; p__Firmicutes; c__Clostridia; o__Lachnospirales; f__Lachnospiraceae; g__Lachnospiraceae_NK4A136_group; s__uncultured_bacterium_g__Lachnospiraceae_NK4A136_group; OTU694	0.0535011452918418	-0.0206438083385966	0.0221504051065477	-0.00629985830107112	-0.00663566748812363	-0.00750086664964351	-0.0294387992657857
d__Bacteria; k__norank_d__Bacteria; p__Firmicutes; c__Clostridia; o__Lachnospirales; f__Lachnospiraceae; g__norank_f__Lachnospiraceae; s__uncultured_bacterium_g__norank_f__Lachnospiraceae; OTU469	0.0414106369200338	0.0360868686337771	0.028357738896964	0.00842334803581715	-0.00226380072544811	0.00322753064753256	-0.0374169508888677
d__Bacteria; k__norank_d__Bacteria; p__Firmicutes; c__Clostridia; o__Lachnospirales; f__Lachnospiraceae; g__Lachnospiraceae_NK4A136_group; s__uncultured_bacterium_g__Lachnospiraceae_NK4A136_group; OTU693	0.0228165179771242	0.0359285392344383	0.02153054286825	0.0495805326401122	-0.00334656549772393	0.000121968183942758	-0.0326653648599888
d__Bacteria; k__norank_d__Bacteria; p__Firmicutes; c__Clostridia; o__Peptostreptococcales-Tissierellales; f__Anaerovoracaceae; g__Eubacterium_nodatum_group; s__uncultured_bacterium_g__Eubacterium_nodatum_group; OTU991	-0.0441944631055666	-0.0153992027758925	0.0279534460956203	-0.0100790311887235	-0.0482046754502266	0.127010791790348	-0.0270074438158874
d__Bacteria; k__norank_d__Bacteria; p__Firmicutes; c__Bacilli; o__Lactobacillales; f__Lactobacillaceae; g__Lactobacillus; s__Lactobacillus_johnsonii; OTU9	0.0427384515415018	-0.0683099229152472	-0.0100036850705066	-0.000585664227160133	-0.000572219420662874	-0.000879806636575665	0.00129729683372235
d__Bacteria; k__norank_d__Bacteria; p__Firmicutes; c__Clostridia; o__Peptostreptococcales-Tissierellales; f__Anaerovoracaceae; g__Eubacterium_brachy_group; s__uncultured_bacterium_g__Eubacterium_brachy_group; OTU1	0.0550336904481589	0.00571303167008174	0.00636185988232484	-0.0296927813936183	-0.0030301543842045	0.00256814192617034	0.0205428670228035
d__Bacteria; k__norank_d__Bacteria; p__Firmicutes; c__Clostridia; o__Lachnospirales; f__Lachnospiraceae; g__unclassified_f__Lachnospiraceae; s__unclassified_f__Lachnospiraceae; OTU686	0.0390498792754922	-0.0290994623939637	0.00255033336325526	0.00276441971118452	0.00198461652287411	-0.00131018786241411	-0.0295682259772274
d__Bacteria; k__norank_d__Bacteria; p__Bacteroidota; c__Bacteroidia; o__Bacteroidales; f__Muribaculaceae; g__norank_f__Muribaculaceae; s__uncultured_organism_g__norank_f__Muribaculaceae; OTU71	0.0289309752984546	-0.04904191508626	-0.00744802524573716	-0.00693123706518009	-0.000128488702085668	-0.000660934668269725	-0.0155749248267638
d__Bacteria; k__norank_d__Bacteria; p__Firmicutes; c__Clostridia; o__Clostridia_vadinBB60_group; f__norank_o__Clostridia_vadinBB60_group; g__norank_f__norank_o__Clostridia_vadinBB60_group; s__unclassified_g__norank_f__norank_o__Clostridia_vadinBB60_group; OTU964	-0.0053002359818925	0.00367584573262263	0.0132944286291979	0.0449122000362187	0.0733254648138207	-0.0141619598735681	-0.0221110885992163
d__Bacteria; k__norank_d__Bacteria; p__Firmicutes; c__Clostridia; o__Oscillospirales; f__Ruminococcaceae; g__UBA1819; s__Ruthenibacterium_lactatiformans; OTU955	-0.0477416014072835	-0.0172345083364038	0.00420591416986229	-0.0147247402402925	0.0583488447777007	-0.0664836105136871	0.0109089237992575
d__Bacteria; k__norank_d__Bacteria; p__Spirochaetota; c__Spirochaetia; o__Spirochaetales; f__Spirochaetaceae; g__Treponema; s__uncultured_bacterium_g__Treponema; OTU882	0.00325034444106475	0.0192478528286598	-0.0329434020468	0.0235792028533834	-0.00135840451554989	-0.000110476464299184	0.0450059310612965
d__Bacteria; k__norank_d__Bacteria; p__Actinobacteriota; c__Coriobacteriia; o__Coriobacteriales; f__Eggerthellaceae; g__unclassified_f__Eggerthellaceae; s__unclassified_f__Eggerthellaceae; OTU442	-0.0492168164545086	-0.0347153668546278	0.0444654448357528	-0.0115770927883214	0.012921286191361	0.0263944722492838	-0.0350635589973942
d__Bacteria; k__norank_d__Bacteria; p__Firmicutes; c__Bacilli; o__Erysipelotrichales; f__Erysipelatoclostridiaceae; g__Erysipelatoclostridium; s__uncultured_bacterium_g__Erysipelatoclostridium; OTU497	0.0149844411210821	0.0238104928764375	0.0119963937281901	0.0649125666139887	-0.0038091638757873	-0.00130102467197971	-0.0269707324040856
d__Bacteria; k__norank_d__Bacteria; p__Firmicutes; c__Clostridia; o__Oscillospirales; f__Ruminococcaceae; g__unclassified_f__Ruminococcaceae; s__unclassified_f__Ruminococcaceae; OTU413	-0.0168058656869237	0.00321546890208318	-0.0240078457932467	-0.00200990759481207	-0.0633904095316847	-0.0918490454986413	0.00436452593841572
d__Bacteria; k__norank_d__Bacteria; p__Firmicutes; c__Clostridia; o__Oscillospirales; f__Oscillospiraceae; g__unclassified_f__Oscillospiraceae; s__unclassified_f__Oscillospiraceae; OTU436	-0.00661980875420599	0.0022083577617979	-0.0573182394263256	0.0102493293904214	-0.0423197520848698	-0.0549921810772075	0.00185983917974589
d__Bacteria; k__norank_d__Bacteria; p__Firmicutes; c__Clostridia; o__Lachnospirales; f__Lachnospiraceae; g__Eubacterium_xylanophilum_group; s__uncultured_bacterium_g__Eubacterium_xylanophilum_group; OTU56	0.0269458829474298	-0.0383201050812826	-0.00328148057136363	-0.0081713964455279	8.41424129707869e-05	-0.000275292876306423	0.0378761677486297
d__Bacteria; k__norank_d__Bacteria; p__Actinobacteriota; c__Coriobacteriia; o__Coriobacteriales; f__Eggerthellaceae; g__unclassified_f__Eggerthellaceae; s__unclassified_f__Eggerthellaceae; OTU36	0.0415461914063793	0.0073925342900165	0.000603529140065724	0.0121861729492849	-0.00412424982777379	0.000378463466983323	0.0267245790613305
d__Bacteria; k__norank_d__Bacteria; p__Firmicutes; c__Clostridia; o__Oscillospirales; f__norank_o__Oscillospirales; g__norank_f__norank_o__Oscillospirales; s__uncultured_rumen_bacterium_g__norank_f__norank_o__Oscillospirales; OTU831	0.0279734727813886	0.0335274197062629	0.0167658962328872	0.0269574746742605	-0.00331009155209981	0.00117109639249247	-0.00619411811976642
d__Bacteria; k__norank_d__Bacteria; p__Bacteroidota; c__Bacteroidia; o__Bacteroidales; f__Prevotellaceae; g__Prevotella; s__metagenome_g__Prevotella; OTU396	-0.0141246873453299	0.00766004442250558	-0.0560357971096727	-0.0172944713290863	-0.0283232055724047	-0.0388007691938845	0.0422105967428102
d__Bacteria; k__norank_d__Bacteria; p__Firmicutes; c__Clostridia; o__Monoglobales; f__Monoglobaceae; g__Monoglobus; s__uncultured_bacterium_g__Monoglobus; OTU318	0.00864165945781204	0.0180677771708642	-0.0070757713830075	0.0709729899989893	-0.00223850458509398	-0.000386937852103821	-0.00435870946883875
d__Bacteria; k__norank_d__Bacteria; p__Firmicutes; c__Clostridia; o__Lachnospirales; f__Lachnospiraceae; g__Ruminococcus_torques_group; s__unclassified_g__Ruminococcus_torques_group; OTU935	-0.0689034261330982	-0.0230007643692181	0.00747169345537443	-0.0131303671778146	0.010652120947293	-0.0169472364996603	-0.0239125522163887
d__Bacteria; k__norank_d__Bacteria; p__Firmicutes; c__Clostridia; o__Clostridia_UCG-014; f__norank_o__Clostridia_UCG-014; g__norank_f__norank_o__Clostridia_UCG-014; s__uncultured_rumen_bacterium_g__norank_f__norank_o__Clostridia_UCG-014; OTU102	0.0368613362669817	-0.00733779467207228	0.0176575217899714	-0.0353890101338596	-0.000187103004724785	0.00193128827329137	-0.033081701803631
d__Bacteria; k__norank_d__Bacteria; p__Firmicutes; c__Clostridia; o__Oscillospirales; f__Ruminococcaceae; g__unclassified_f__Ruminococcaceae; s__unclassified_f__Ruminococcaceae; OTU761	0.0216413141532156	0.0331517267256798	-0.0739384978430401	-0.0365800907508741	0.0088900273437756	-0.0149989691581195	-0.0106106724327651
d__Bacteria; k__norank_d__Bacteria; p__Firmicutes; c__Clostridia; o__Oscillospirales; f__Oscillospiraceae; g__norank_f__Oscillospiraceae; s__unclassified_g__norank_f__Oscillospiraceae; OTU721	0.0488981075842353	-0.0366641864072437	-0.0304492844860828	-0.00329350978003157	0.0251666491124762	-0.00599373919717841	-0.0310490507902132
d__Bacteria; k__norank_d__Bacteria; p__Firmicutes; c__Clostridia; o__Lachnospirales; f__Lachnospiraceae; g__Blautia; s__unclassified_g__Blautia; OTU361	-0.0111828391655412	0.0159767406157659	-0.0687812796679299	-0.0151419226781233	-0.00612502780690351	0.020166802870356	0.0344150232238257
d__Bacteria; k__norank_d__Bacteria; p__Bacteroidota; c__Bacteroidia; o__Bacteroidales; f__Bacteroidaceae; g__Bacteroides; s__Bacteroides_barnesiae; OTU827	0.0258524973224462	0.039486333507335	-0.0152489170733937	-0.00496892078815645	-0.00166282929874339	0.00187722581355743	0.00022314364848483
d__Bacteria; k__norank_d__Bacteria; p__Firmicutes; c__Clostridia; o__Christensenellales; f__Christensenellaceae; g__Christensenellaceae_R-7_group; s__unclassified_g__Christensenellaceae_R-7_group; OTU217	0.0367058322877755	0.0650862361620757	0.0120926608141142	0.00669580472296024	-0.00246451054579325	0.00417325405257534	-0.00797417387806497
d__Bacteria; k__norank_d__Bacteria; p__Firmicutes; c__Clostridia; o__Christensenellales; f__Christensenellaceae; g__Christensenellaceae_R-7_group; s__unclassified_g__Christensenellaceae_R-7_group; OTU353	0.0348178024349062	0.0534695262550493	-0.0159136589648647	0.0384702575329715	-0.00415548590220467	0.000944590716432349	-0.0283162142181306
d__Bacteria; k__norank_d__Bacteria; p__Bacteroidota; c__Bacteroidia; o__Bacteroidales; f__Rikenellaceae; g__Alistipes; s__unclassified_g__Alistipes; OTU204	0.0477489311378582	-0.0801614913172834	-0.0118998636443382	-0.0122540720352839	-0.000585789070961898	-0.00145953257841391	-0.00620172715876895
d__Bacteria; k__norank_d__Bacteria; p__Firmicutes; c__Clostridia; o__Monoglobales; f__Monoglobaceae; g__Monoglobus; s__uncultured_bacterium_g__Monoglobus; OTU790	0.00175279849858402	0.0219564805854916	0.0453144151175501	0.0656223888160462	-0.0168919633120426	0.0156603334031507	-0.0204979465165635
d__Bacteria; k__norank_d__Bacteria; p__Proteobacteria; c__Alphaproteobacteria; o__Rhizobiales; f__Rhizobiaceae; g__Allorhizobium-Neorhizobium-Pararhizobium-Rhizobium; s__Agrobacterium_larrymoorei; OTU783	0.00766706379769379	0.0215769776892874	0.0236723970564274	0.0424164382207973	-0.0359735131232651	-0.0452279097213815	-0.00291811523136971
d__Bacteria; k__norank_d__Bacteria; p__Firmicutes; c__Clostridia; o__Lachnospirales; f__Lachnospiraceae; g__unclassified_f__Lachnospiraceae; s__unclassified_f__Lachnospiraceae; OTU147	0.0246660424134264	-5.81469567665407e-05	0.00406691046653508	0.0864528799784116	-0.00361935155458237	-0.00130531342226226	-0.0141623679239424
d__Bacteria; k__norank_d__Bacteria; p__Firmicutes; c__Clostridia; o__Lachnospirales; f__Lachnospiraceae; g__unclassified_f__Lachnospiraceae; s__unclassified_f__Lachnospiraceae; OTU145	0.0167742306365922	-0.0389198597050128	-0.00628486655157044	-0.00745951213975025	0.0171449675492231	-0.0239960034483311	-0.0226595627022766
d__Bacteria; k__norank_d__Bacteria; p__Desulfobacterota; c__Desulfovibrionia; o__Desulfovibrionales; f__Desulfovibrionaceae; g__Desulfovibrio; s__uncultured_bacterium_g__Desulfovibrio; OTU715	0.0144280222600679	0.0212779989585461	0.00667671392955655	0.0660402604726543	-0.00180089120368818	0.000724474616463756	-0.0173483696948442
d__Bacteria; k__norank_d__Bacteria; p__Firmicutes; c__Bacilli; o__Erysipelotrichales; f__Erysipelatoclostridiaceae; g__Candidatus_Stoquefichus; s__uncultured_bacterium_g__Candidatus_Stoquefichus; OTU295	-0.0402242292404166	-0.016270689884666	0.00807317331783076	-0.01097728679535	-0.0322545933240291	0.0503538376228946	0.0193814775625535
d__Bacteria; k__norank_d__Bacteria; p__Bacteroidota; c__Bacteroidia; o__Bacteroidales; f__Bacteroidaceae; g__Bacteroides; s__Bacteroides_sartorii; OTU362	0.0233682839876922	0.0488247092475314	-0.00061989120782188	-0.082757712608919	-0.000416478183180351	0.00382354127245771	-0.00440595655990829
d__Bacteria; k__norank_d__Bacteria; p__Firmicutes; c__Clostridia; o__Lachnospirales; f__Lachnospiraceae; g__Blautia; s__unclassified_g__Blautia; OTU920	-0.0407990602524394	0.00226685499253547	-0.0422107671462519	-0.00925411764977814	-0.0473654806130998	0.0544199082484834	0.0222480300335897
d__Bacteria; k__norank_d__Bacteria; p__Firmicutes; c__Clostridia; o__Peptococcales; f__Peptococcaceae; g__norank_f__Peptococcaceae; s__unclassified_g__norank_f__Peptococcaceae; OTU600	0.0407519691046382	0.0658124093502253	0.00685695809723334	-0.0206345596105142	-0.00253593995382608	0.00418304635880019	-0.0136842189343878
d__Bacteria; k__norank_d__Bacteria; p__Firmicutes; c__Clostridia; o__Oscillospirales; f__Butyricicoccaceae; g__Butyricicoccus; s__uncultured_bacterium_g__Butyricicoccus; OTU815	0.0375541548802337	0.0417218186420465	0.00633669253035529	-0.0470898231150312	-0.00118636274247648	0.00318129100841474	-0.0648886917534865
d__Bacteria; k__norank_d__Bacteria; p__Firmicutes; c__Clostridia; o__Clostridia_UCG-014; f__norank_o__Clostridia_UCG-014; g__norank_f__norank_o__Clostridia_UCG-014; s__unclassified_g__norank_f__norank_o__Clostridia_UCG-014; OTU830	0.0501901860177762	-0.0694631602520982	-0.00868648026670116	0.0186732669150274	-0.00185097314331083	-0.00174386162534013	0.00728988564291719
d__Bacteria; k__norank_d__Bacteria; p__Firmicutes; c__Clostridia; o__Oscillospirales; f__Ruminococcaceae; g__norank_f__Ruminococcaceae; s__unclassified_g__norank_f__Ruminococcaceae; OTU165	0.0481883115138797	-0.0817394286730525	-0.0124434892394221	-0.0116216527821551	-0.000611895243751774	-0.00137925809700153	0.00168648924427855
d__Bacteria; k__norank_d__Bacteria; p__Bacteroidota; c__Bacteroidia; o__Bacteroidales; f__Marinifilaceae; g__Odoribacter; s__uncultured_bacterium_g__Odoribacter; OTU193	0.0443556515301032	-0.0752400302773207	-0.0114476328278927	-0.0106447727787046	-0.000487523062575993	-0.00124942992187431	0.000720441408796125
d__Bacteria; k__norank_d__Bacteria; p__Firmicutes; c__Clostridia; o__Lachnospirales; f__Defluviitaleaceae; g__Defluviitaleaceae_UCG-011; s__uncultured_organism_g__Defluviitaleaceae_UCG-011; OTU136	0.0318973461188257	-0.0541192904869556	-0.00823600437101096	-0.00762662803214893	-0.000447896389720149	-0.000777204492065681	0.0130534454336107
d__Bacteria; k__norank_d__Bacteria; p__Firmicutes; c__Clostridia; o__Oscillospirales; f__Oscillospiraceae; g__UCG-003; s__uncultured_bacterium_g__UCG-003; OTU185	0.046023392475804	0.00357842713825802	-0.0291990089320633	-0.042816579453073	0.000153089264872636	-0.00797615424960435	-0.0613774831233401
d__Bacteria; k__norank_d__Bacteria; p__Firmicutes; c__Clostridia; o__Oscillospirales; f__UCG-010; g__norank_f__UCG-010; s__unclassified_g__norank_f__UCG-010; OTU908	0.0310076416342835	-1.52563808963675e-05	0.0255876695787922	-0.0598359906216918	-0.0328665919437699	0.0990491511729302	-0.0429156262002243
d__Bacteria; k__norank_d__Bacteria; p__Firmicutes; c__Clostridia; o__Oscillospirales; f__Ruminococcaceae; g__Candidatus_Soleaferrea; s__uncultured_bacterium_g__Candidatus_Soleaferrea; OTU303	0.0220100721179349	0.0554042031885445	-0.0261759107225572	0.027944189316874	-0.00285807039936343	0.00230777164092493	0.0468228224122656
d__Bacteria; k__norank_d__Bacteria; p__Firmicutes; c__Clostridia; o__Oscillospirales; f__Eubacterium_coprostanoligenes_group; g__norank_f__Eubacterium_coprostanoligenes_group; s__uncultured_bacterium_g__norank_f__Eubacterium_coprostanoligenes_group; OTU743	0.013724723326046	0.0280067205353196	0.000449903562844319	0.0106868991670067	-0.00236384583283592	0.00145129459854213	0.0367641235392923
d__Bacteria; k__norank_d__Bacteria; p__Firmicutes; c__Clostridia; o__Oscillospirales; f__Ruminococcaceae; g__norank_f__Ruminococcaceae; s__Ruminococcaceae_bacterium_Marseille-P3738; OTU598	0.025038045033656	0.0157399843735271	-0.0676553095240633	-0.0488070117888608	-0.0013020344466741	-0.000244364212980891	-0.0142687707468079
d__Bacteria; k__norank_d__Bacteria; p__Bacteroidota; c__Bacteroidia; o__Bacteroidales; f__Tannerellaceae; g__Parabacteroides; s__uncultured_bacterium_g__Parabacteroides; OTU44	0.0485349876871611	-0.0670963928426061	-0.0152183510335952	-0.00339790109301805	-0.00107420735091869	-0.00116448527590956	0.00491551131431604
d__Bacteria; k__norank_d__Bacteria; p__Firmicutes; c__Clostridia; o__Lachnospirales; f__Lachnospiraceae; g__Lachnospiraceae_NK4A136_group; s__unclassified_g__Lachnospiraceae_NK4A136_group; OTU639	0.0282630621999421	0.0395692887485079	0.0503341888614366	-0.00974832391190007	0.0131426271638214	-0.010199240080619	-0.0296137895161903
d__Bacteria; k__norank_d__Bacteria; p__Firmicutes; c__Clostridia; o__Peptococcales; f__Peptococcaceae; g__norank_f__Peptococcaceae; s__uncultured_bacterium_g__norank_f__Peptococcaceae; OTU732	0.0309647775701391	0.063760957235143	-0.00110666264110835	0.043806185425199	-0.00243260297439878	0.00250744443783044	0.0328344937865985
d__Bacteria; k__norank_d__Bacteria; p__Firmicutes; c__Clostridia; o__Oscillospirales; f__Oscillospiraceae; g__UCG-005; s__uncultured_bacterium_g__UCG-005; OTU262	-0.00428765375032472	0.013633399715302	0.0194404469662264	0.0117570462627438	-0.0529037627638576	-0.0820063438481026	-0.0251784753337809
d__Bacteria; k__norank_d__Bacteria; p__Firmicutes; c__Clostridia; o__Lachnospirales; f__Lachnospiraceae; g__unclassified_f__Lachnospiraceae; s__unclassified_f__Lachnospiraceae; OTU24	0.0298524275063961	-0.0234740679503581	0.00474084172622671	-0.00976047762141972	-0.00079951154124578	3.85333328340686e-05	0.00147633751666784
d__Bacteria; k__norank_d__Bacteria; p__Firmicutes; c__Clostridia; o__Oscillospirales; f__Ruminococcaceae; g__Pygmaiobacter; s__uncultured_bacterium_g__Pygmaiobacter; OTU664	0.034848317533499	0.0418755096872156	0.0383770145972374	-0.0463190604133975	-0.00189329543218569	0.00420982263884656	0.0198746427852009
d__Bacteria; k__norank_d__Bacteria; p__Firmicutes; c__Clostridia; o__unclassified_c__Clostridia; f__unclassified_c__Clostridia; g__unclassified_c__Clostridia; s__unclassified_c__Clostridia; OTU511	-0.012818684162704	0.00495576818952958	0.0332430351784191	0.00570403078229328	-0.0139649504141302	-0.094063843654554	-0.0371424554131503
d__Bacteria; k__norank_d__Bacteria; p__Firmicutes; c__Clostridia; o__Oscillospirales; f__UCG-010; g__norank_f__UCG-010; s__uncultured_bacterium_g__norank_f__UCG-010; OTU632	0.0191061312664557	0.0390406833150604	0.000592964374902501	0.0143478749715436	-0.00347887499483456	0.000531309311660673	0.0229172629044051
d__Bacteria; k__norank_d__Bacteria; p__Firmicutes; c__Clostridia; o__Oscillospirales; f__Eubacterium_coprostanoligenes_group; g__norank_f__Eubacterium_coprostanoligenes_group; s__unclassified_g__norank_f__Eubacterium_coprostanoligenes_group; OTU283	0.0127533500041214	0.0507613019343823	-0.0610254691068709	0.0185818224430828	-0.00482452988325074	-0.000690980861061919	0.0764668209044096
d__Bacteria; k__norank_d__Bacteria; p__Firmicutes; c__Clostridia; o__Oscillospirales; f__Eubacterium_coprostanoligenes_group; g__norank_f__Eubacterium_coprostanoligenes_group; s__uncultured_bacterium_g__norank_f__Eubacterium_coprostanoligenes_group; OTU607	0.0355982429114969	-0.0184236982034242	0.0127829476536458	-0.0433322043915166	-0.000444146033859414	0.00161833634032459	0.00360006586069265
d__Bacteria; k__norank_d__Bacteria; p__Firmicutes; c__Clostridia; o__Monoglobales; f__Monoglobaceae; g__Monoglobus; s__uncultured_bacterium_g__Monoglobus; OTU946	-0.0258173911195193	-0.0090267027015892	0.021553732100294	-0.00476290967099948	-0.0899340118171198	-0.0929737592283153	-0.0231848359259909
d__Bacteria; k__norank_d__Bacteria; p__Firmicutes; c__Bacilli; o__Erysipelotrichales; f__Erysipelotrichaceae; g__norank_f__Erysipelotrichaceae; s__unclassified_g__norank_f__Erysipelotrichaceae; OTU523	0.0315871737449465	-0.0150268584817032	0.0120272297135696	-0.0395399473308344	-5.87496554682896e-05	0.00109376824299992	-0.032934298260492
d__Bacteria; k__norank_d__Bacteria; p__Firmicutes; c__Clostridia; o__Oscillospirales; f__Oscillospiraceae; g__UCG-005; s__uncultured_rumen_bacterium_g__UCG-005; OTU213	0.00349333423187457	0.0272088603564253	-0.0421669350445543	-0.0394079944808357	0.0194570361509089	-0.00396586132411618	-0.0678627354325972
d__Bacteria; k__norank_d__Bacteria; p__Firmicutes; c__Clostridia; o__Monoglobales; f__Monoglobaceae; g__Monoglobus; s__uncultured_organism_g__Monoglobus; OTU408	-0.00274702862505468	0.010273087693644	0.0279967194384799	-0.0219139681098561	-0.0854346999769461	-0.119980964408783	0.0244929171840592
d__Bacteria; k__norank_d__Bacteria; p__Firmicutes; c__Clostridia; o__Monoglobales; f__Monoglobaceae; g__Monoglobus; s__uncultured_bacterium_g__Monoglobus; OTU867	0.00940403710869486	0.0288972429174371	0.0171925568302959	0.0601597875959066	0.00402540869627986	0.0410955666783902	0.0624650750964403
d__Bacteria; k__norank_d__Bacteria; p__Bacteroidota; c__Bacteroidia; o__Bacteroidales; f__Rikenellaceae; g__Alistipes; s__unclassified_g__Alistipes; OTU510	0.0279022159596429	-0.00426337673360221	0.0134138146063955	-0.0349887401329252	-7.62903525166887e-05	0.00122371964598216	-0.0488784163225492
d__Bacteria; k__norank_d__Bacteria; p__Firmicutes; c__Clostridia; o__Clostridia_UCG-014; f__norank_o__Clostridia_UCG-014; g__norank_f__norank_o__Clostridia_UCG-014; s__unclassified_g__norank_f__norank_o__Clostridia_UCG-014; OTU845	0.0388919332692231	-0.0552006454965272	-0.00745486183249368	0.0156655622621032	-0.00140951675208874	-0.00127599933844329	-0.000250773819648139
d__Bacteria; k__norank_d__Bacteria; p__Firmicutes; c__Clostridia; o__Lachnospirales; f__Lachnospiraceae; g__unclassified_f__Lachnospiraceae; s__unclassified_f__Lachnospiraceae; OTU234	-0.00685132795218095	0.0256786692062875	0.0171614295053811	-0.045934073496787	-0.0300693501550931	-0.0372700758702936	-0.0586500835712255
d__Bacteria; k__norank_d__Bacteria; p__Bacteroidota; c__Bacteroidia; o__Bacteroidales; f__Muribaculaceae; g__norank_f__Muribaculaceae; s__uncultured_bacterium_g__norank_f__Muribaculaceae; OTU939	-0.0411906920234194	-0.0225636579862286	0.0341024587791657	-0.00588561974952624	-0.0792691977521285	0.0740556711866584	-0.0191427724321819
d__Bacteria; k__norank_d__Bacteria; p__Firmicutes; c__Clostridia; o__Lachnospirales; f__Lachnospiraceae; g__Tuzzerella; s__uncultured_bacterium_g__Tuzzerella; OTU756	0.0463922332081686	-0.0399971963231812	0.0194899439867437	-0.01617289493255	0.0543231970921166	-0.00957875916750121	-0.0269340347526323
d__Bacteria; k__norank_d__Bacteria; p__Firmicutes; c__Clostridia; o__Lachnospirales; f__Lachnospiraceae; g__Marvinbryantia; s__unclassified_g__Marvinbryantia; OTU331	-0.0553064869598783	-0.00361227821054322	0.0149061733186609	-0.00347770247800429	-0.0618098134864652	-0.0272582409797809	-0.00486004068637718
d__Bacteria; k__norank_d__Bacteria; p__Firmicutes; c__Clostridia; o__Oscillospirales; f__Ruminococcaceae; g__Ruminococcus; s__unclassified_g__Ruminococcus; OTU202	0.0306579286949982	0.00634130613051906	0.0214811830963284	-0.0426330455659531	-0.000186112071653333	0.00246435634956792	-0.017421930853853
d__Bacteria; k__norank_d__Bacteria; p__Firmicutes; c__Clostridia; o__Oscillospirales; f__Ruminococcaceae; g__norank_f__Ruminococcaceae; s__unclassified_g__norank_f__Ruminococcaceae; OTU175	0.0359905303027306	0.0413756976255834	0.00177354177575988	-0.033430163107568	0.00354356692628616	0.010023677427954	-0.0390238325137186
d__Bacteria; k__norank_d__Bacteria; p__Firmicutes; c__Clostridia; o__Oscillospirales; f__Butyricicoccaceae; g__UCG-009; s__uncultured_bacterium_g__UCG-009; OTU603	0.0458795182573138	0.0473366281528247	0.0370112470695546	-0.030142242389094	-0.00273985181037323	0.00413270259413452	-0.0474067572829022
d__Bacteria; k__norank_d__Bacteria; p__Firmicutes; c__Clostridia; o__Oscillospirales; f__Oscillospiraceae; g__UCG-005; s__unclassified_g__UCG-005; OTU421	-0.021514764054144	0.0189287131081567	0.0293484951823168	0.0141234720940747	-0.0442760946485551	-0.00632300383529363	-0.0537246167210433
d__Bacteria; k__norank_d__Bacteria; p__Firmicutes; c__Clostridia; o__Oscillospirales; f__Oscillospiraceae; g__UCG-005; s__unclassified_g__UCG-005; OTU424	0.0271249779711143	0.0407241268700223	0.0260158524822587	-0.0163127368310379	-0.0307580077750396	-0.0544654754119238	0.00353367940695037
d__Bacteria; k__norank_d__Bacteria; p__Bacteroidota; c__Bacteroidia; o__Bacteroidales; f__Muribaculaceae; g__norank_f__Muribaculaceae; s__uncultured_bacterium_g__norank_f__Muribaculaceae; OTU729	0.0454299573033122	-0.0084524577876745	0.0144486928788579	0.066298744750976	-0.00963115948716033	-0.00697965665503326	0.052042678720612
d__Bacteria; k__norank_d__Bacteria; p__Bacteroidota; c__Bacteroidia; o__Bacteroidales; f__Muribaculaceae; g__norank_f__Muribaculaceae; s__uncultured_bacterium_g__norank_f__Muribaculaceae; OTU728	0.0394777861577533	0.00574216583348559	-0.0039661534577738	0.0376575968580946	-0.00751634096145951	0.0141850521791749	0.0493755620938808
d__Bacteria; k__norank_d__Bacteria; p__Bacteroidota; c__Bacteroidia; o__Bacteroidales; f__Muribaculaceae; g__norank_f__Muribaculaceae; s__unclassified_g__norank_f__Muribaculaceae; OTU190	0.0434717742747158	-0.0737004689974206	-0.0128608828862816	-0.0106417132024706	-0.000530336389429899	-0.00112584469778029	0.0133261054785438
d__Bacteria; k__norank_d__Bacteria; p__Firmicutes; c__Clostridia; o__Lachnospirales; f__Lachnospiraceae; g__Marvinbryantia; s__uncultured_bacterium_g__Marvinbryantia; OTU282	-0.0385702833622959	-0.00928845197471854	-0.00583760051054902	0.00175076244058284	0.0327004796604888	0.0770986589036148	-0.032184035010157
d__Bacteria; k__norank_d__Bacteria; p__Firmicutes; c__Clostridia; o__Lachnospirales; f__Lachnospiraceae; g__Roseburia; s__uncultured_bacterium_g__Roseburia; OTU42	0.0463456341412329	-0.0602858217088994	-0.00478138008896696	0.000324818717635809	-0.00148096882409809	-0.0011878765754673	0.00438211984129333
d__Bacteria; k__norank_d__Bacteria; p__Bacteroidota; c__Bacteroidia; o__Bacteroidales; f__Muribaculaceae; g__norank_f__Muribaculaceae; s__uncultured_bacterium_g__norank_f__Muribaculaceae; OTU722	-0.0217944860955141	-0.0295944979399408	0.0388998657794957	0.0194266949085859	0.0127016656450401	0.0298692801023637	-0.0215514270472148
d__Bacteria; k__norank_d__Bacteria; p__Bacteroidota; c__Bacteroidia; o__Bacteroidales; f__Muribaculaceae; g__norank_f__Muribaculaceae; s__uncultured_bacterium_g__norank_f__Muribaculaceae; OTU725	0.0484844272609281	0.0166818445277022	-0.0166132019406842	0.00734060423324509	-0.00391833830711374	0.00125845539226939	0.0423696754977576
d__Bacteria; k__norank_d__Bacteria; p__Firmicutes; c__Clostridia; o__Lachnospirales; f__Lachnospiraceae; g__unclassified_f__Lachnospiraceae; s__unclassified_f__Lachnospiraceae; OTU235	0.0118144607301549	0.0360853393770895	-0.0115649918454203	0.0597311296567947	0.0254319329211315	-0.027790264684258	-0.0342290204847556
d__Bacteria; k__norank_d__Bacteria; p__Firmicutes; c__Clostridia; o__Oscillospirales; f__Ruminococcaceae; g__Negativibacillus; s__uncultured_bacterium_g__Negativibacillus; OTU434	-0.0154615014787501	-0.00394204497473728	0.00225837672383225	-0.0290789278483575	-0.0636400484496031	0.0508419332404012	0.0472367714631523
d__Bacteria; k__norank_d__Bacteria; p__Firmicutes; c__Clostridia; o__Lachnospirales; f__Lachnospiraceae; g__Lachnoclostridium; s__Clostridium_asparagiforme_DSM_15981; OTU356	-0.0474269743946617	-0.0152697412047237	-0.0060291552058624	-0.0162849269509379	-0.0183884072212861	0.0921037088885933	0.00957220846345736
d__Bacteria; k__norank_d__Bacteria; p__Bacteroidota; c__Bacteroidia; o__Bacteroidales; f__Muribaculaceae; g__norank_f__Muribaculaceae; s__uncultured_bacterium_g__norank_f__Muribaculaceae; OTU35	0.0453980529978457	-0.0544263581732601	-0.0129371427027969	0.00784278923027591	-0.00179099907993915	-0.00112787313285931	0.0138972414524821
d__Bacteria; k__norank_d__Bacteria; p__Firmicutes; c__Clostridia; o__Oscillospirales; f__Oscillospiraceae; g__norank_f__Oscillospiraceae; s__uncultured_bacterium_g__norank_f__Oscillospiraceae; OTU351	0.00121946269378705	0.0215700377228868	-0.00576685691618333	0.00248422800998363	-0.0599376858639198	-0.0785074268725483	-0.0154129682440324
d__Bacteria; k__norank_d__Bacteria; p__Firmicutes; c__Clostridia; o__Lachnospirales; f__Lachnospiraceae; g__Lachnospira; s__unclassified_g__Lachnospira; OTU221	-0.000826204959077931	0.0353790228311422	-0.0896268740450647	-0.0180727082611614	-0.000586067688980033	-0.00134017058493809	-0.035396600285598
d__Bacteria; k__norank_d__Bacteria; p__Spirochaetota; c__Spirochaetia; o__Spirochaetales; f__Spirochaetaceae; g__Sphaerochaeta; s__uncultured_prokaryote_g__Sphaerochaeta; OTU986	-0.0053002359818925	0.00361452395797868	0.0133097264655254	0.0448469947440218	0.0741685450713527	-0.0130334571524311	0.026411836151353
d__Bacteria; k__norank_d__Bacteria; p__Actinobacteriota; c__Actinobacteria; o__Corynebacteriales; f__Corynebacteriaceae; g__Corynebacterium; s__Corynebacterium_amycolatum; OTU406	-0.0427425285486464	-0.016392578121049	0.0473818330465158	-0.0165728964982007	-0.133815558191848	-0.103098327017961	-0.0192438102461726
d__Bacteria; k__norank_d__Bacteria; p__Firmicutes; c__Clostridia; o__Christensenellales; f__Christensenellaceae; g__norank_f__Christensenellaceae; s__uncultured_bacterium_g__norank_f__Christensenellaceae; OTU719	0.0135703206750709	0.0285995735261064	-0.0059366447965121	0.0534516839354824	-0.00286659142952663	4.90559846815903e-05	-0.00175757481677831
d__Bacteria; k__norank_d__Bacteria; p__Bacteroidota; c__Bacteroidia; o__Bacteroidales; f__Muribaculaceae; g__norank_f__Muribaculaceae; s__uncultured_bacterium_g__norank_f__Muribaculaceae; OTU595	0.0427414605153796	0.0229125730911357	0.0237343019566038	0.0057591990416592	-0.00302841931953461	0.000766325701021427	0.0799809486726281
d__Bacteria; k__norank_d__Bacteria; p__Firmicutes; c__Clostridia; o__Oscillospirales; f__Ruminococcaceae; g__unclassified_f__Ruminococcaceae; s__unclassified_f__Ruminococcaceae; OTU197	0.053240558903981	-0.0232035875428833	-0.0214004925142734	0.0413328615226211	-0.00334877189831905	-0.00119935701402828	-0.0484303577899227
d__Bacteria; k__norank_d__Bacteria; p__Firmicutes; c__Clostridia; o__Christensenellales; f__Christensenellaceae; g__norank_f__Christensenellaceae; s__uncultured_bacterium_g__norank_f__Christensenellaceae; OTU305	0.0233127838432257	0.0265408897487533	-0.0436865236257554	0.0310128151349358	-0.0031144070281545	-0.000423757864339968	-0.0047624112749475
d__Bacteria; k__norank_d__Bacteria; p__Firmicutes; c__Clostridia; o__Clostridia_vadinBB60_group; f__norank_o__Clostridia_vadinBB60_group; g__norank_f__norank_o__Clostridia_vadinBB60_group; s__unclassified_g__norank_f__norank_o__Clostridia_vadinBB60_group; OTU856	0.0258057340563277	-0.0177528430257743	-0.000434691625478773	0.0541952672134478	-0.00263986637224676	-0.00165883376370431	-0.00390547794804753
d__Bacteria; k__norank_d__Bacteria; p__Firmicutes; c__Clostridia; o__Lachnospirales; f__Lachnospiraceae; g__Roseburia; s__uncultured_bacterium_g__Roseburia; OTU941	-0.0119717794867917	-0.00533517969740945	0.0176059593471692	-0.0055078952276723	0.103612205398604	-0.0192182410545949	-0.0328744090119114
d__Bacteria; k__norank_d__Bacteria; p__Firmicutes; c__Clostridia; o__Lachnospirales; f__Lachnospiraceae; g__unclassified_f__Lachnospiraceae; s__unclassified_f__Lachnospiraceae; OTU658	0.0204276229292202	0.020148580540357	0.0324000163833767	0.00329325298790016	0.0561160184713348	-0.00792457987241602	-0.0546523140363738
d__Bacteria; k__norank_d__Bacteria; p__Firmicutes; c__Clostridia; o__Peptococcales; f__Peptococcaceae; g__norank_f__Peptococcaceae; s__metagenome_g__norank_f__Peptococcaceae; OTU930	-0.0278526762779169	-0.00926066360437308	0.0223539639130994	-0.0039354100918983	-0.037340898047339	0.0871961049862767	-0.0263208337573826
d__Bacteria; k__norank_d__Bacteria; p__Bacteroidota; c__Bacteroidia; o__Bacteroidales; f__Muribaculaceae; g__norank_f__Muribaculaceae; s__uncultured_bacterium_g__norank_f__Muribaculaceae; OTU869	0.0174047701495682	0.0345431413484185	0.000568367742043423	0.0214259328581928	-0.00220213533437971	0.00289738261297142	0.106408693197432
d__Bacteria; k__norank_d__Bacteria; p__Bacteroidota; c__Bacteroidia; o__Bacteroidales; f__Rikenellaceae; g__Alistipes; s__unclassified_g__Alistipes; OTU417	-0.0578371300878299	-0.0309522622708338	0.0498577028083542	-0.00794531798389112	0.0343854074872769	-0.0391162582259588	-0.0331760473004017
d__Bacteria; k__norank_d__Bacteria; p__Bacteroidota; c__Bacteroidia; o__Bacteroidales; f__Muribaculaceae; g__norank_f__Muribaculaceae; s__uncultured_bacterium_g__norank_f__Muribaculaceae; OTU437	-0.00272608211948664	-0.00565477116536919	0.0216372770656103	0.00137163503655379	-0.0562534263225484	-0.0784790988271583	-0.0344270280929984
d__Bacteria; k__norank_d__Bacteria; p__Firmicutes; c__Clostridia; o__Oscillospirales; f__Ruminococcaceae; g__unclassified_f__Ruminococcaceae; s__unclassified_f__Ruminococcaceae; OTU633	0.0052144770213123	0.0341531778371628	-0.0545602531999508	-0.025974614166941	-0.00078207719968889	7.83309731726724e-05	-0.00747688142487276
d__Bacteria; k__norank_d__Bacteria; p__Firmicutes; c__Clostridia; o__Oscillospirales; f__Ruminococcaceae; g__unclassified_f__Ruminococcaceae; s__unclassified_f__Ruminococcaceae; OTU634	0.0150459388489894	0.0470069745861367	-0.0132326487424576	-0.037412263298515	0.0285935363587882	-0.00331065557013072	-0.0338858970556022
d__Bacteria; k__norank_d__Bacteria; p__Firmicutes; c__Clostridia; o__Oscillospirales; f__Ruminococcaceae; g__Eubacterium_siraeum_group; s__uncultured_bacterium_g__Eubacterium_siraeum_group; OTU62	0.0225849055800057	0.0211560461109051	0.0118381294265288	0.0944282768909658	-0.0046775997958502	-0.00118910273590365	-0.00976982321581643
d__Bacteria; k__norank_d__Bacteria; p__Actinobacteriota; c__Actinobacteria; o__Kineosporiales; f__Kineosporiaceae; g__Quadrisphaera; s__Quadrisphaera_granulorum; OTU781	0.016397821329743	0.0261630601506315	0.0182614860888852	0.0151402657203142	-0.00234182000803638	0.00109623908715946	-0.0131128425515399
d__Bacteria; k__norank_d__Bacteria; p__Firmicutes; c__Clostridia; o__Lachnospirales; f__Lachnospiraceae; g__Eubacterium_ruminantium_group; s__uncultured_bacterium_g__Eubacterium_ruminantium_group; OTU60	0.0341499482932396	-0.0611578455866655	-0.00847195723269358	-0.00804890956547558	-0.00679328517101622	-0.00968848153094323	0.00527733269589445
d__Bacteria; k__norank_d__Bacteria; p__Firmicutes; c__Clostridia; o__Peptostreptococcales-Tissierellales; f__Anaerovoracaceae; g__Eubacterium_brachy_group; s__uncultured_bacterium_g__Eubacterium_brachy_group; OTU512	0.0680714138227841	0.0158127224028945	-0.0296450106393753	0.0018769879999975	-0.00496054794722981	0.00117741880938675	0.00172621237676705
d__Bacteria; k__norank_d__Bacteria; p__Firmicutes; c__Clostridia; o__Lachnospirales; f__Lachnospiraceae; g__unclassified_f__Lachnospiraceae; s__unclassified_f__Lachnospiraceae; OTU360	-0.050804785159444	-0.0183492825729988	-0.00509404100015617	-0.0350715245005992	-0.0465979787726729	0.10270932304175	-0.000750388183297035
d__Bacteria; k__norank_d__Bacteria; p__Firmicutes; c__Clostridia; o__Peptostreptococcales-Tissierellales; f__Anaerovoracaceae; g__Family_XIII_AD3011_group; s__uncultured_bacterium_g__Family_XIII_AD3011_group; OTU301	0.0580491203850903	0.0473253877598097	0.0254338218801705	-0.0048776735259986	-0.00349404027628908	0.0043405361501358	-0.00985037644276167
d__Bacteria; k__norank_d__Bacteria; p__Firmicutes; c__Clostridia; o__Oscillospirales; f__Ruminococcaceae; g__norank_f__Ruminococcaceae; s__uncultured_bacterium_g__norank_f__Ruminococcaceae; OTU352	0.0370679606473944	-0.026070190189673	0.0190696739717119	-0.0571170541717994	0.100261144003014	-0.0165225475447831	-0.0223336092293683
d__Bacteria; k__norank_d__Bacteria; p__Firmicutes; c__Clostridia; o__Lachnospirales; f__Lachnospiraceae; g__unclassified_f__Lachnospiraceae; s__unclassified_f__Lachnospiraceae; OTU801	-0.00547633514977691	0.0325720772811157	-0.0779636024532584	0.00311282965439893	0.0181521487028324	0.011117780194742	-0.0157382175137904
d__Bacteria; k__norank_d__Bacteria; p__Firmicutes; c__Clostridia; o__Clostridia_UCG-014; f__norank_o__Clostridia_UCG-014; g__norank_f__norank_o__Clostridia_UCG-014; s__unclassified_g__norank_f__norank_o__Clostridia_UCG-014; OTU988	-0.00404558213288625	0.00911359276734125	0.0305650755491761	-0.00523417853032322	0.110357948257094	-0.0202560685309654	0.0379303654652681
d__Bacteria; k__norank_d__Bacteria; p__Firmicutes; c__Clostridia; o__Lachnospirales; f__Lachnospiraceae; g__Eubacterium_xylanophilum_group; s__uncultured_bacterium_g__Eubacterium_xylanophilum_group; OTU52	0.0486547095144123	-0.0265306024793778	0.0236170112909168	-0.0362335894315879	-0.0040969077915284	-0.00374002709578901	-0.0147470495845598
d__Bacteria; k__norank_d__Bacteria; p__Firmicutes; c__Clostridia; o__Clostridia_UCG-014; f__norank_o__Clostridia_UCG-014; g__norank_f__norank_o__Clostridia_UCG-014; s__unclassified_g__norank_f__norank_o__Clostridia_UCG-014; OTU74	0.0340781273671696	-0.00020255688194226	0.00728868530452719	0.018549927407055	-0.00353622167573145	0.000863259174655303	0.0953750556686975
d__Bacteria; k__norank_d__Bacteria; p__Firmicutes; c__Clostridia; o__Christensenellales; f__Christensenellaceae; g__Christensenellaceae_R-7_group; s__unclassified_g__Christensenellaceae_R-7_group; OTU806	0.0619921060446772	0.00134910162429103	0.0190831556855282	0.0268056201335308	-0.00367615750605793	0.00151961103787693	-0.0370461608133382
d__Bacteria; k__norank_d__Bacteria; p__Firmicutes; c__Bacilli; o__Erysipelotrichales; f__Erysipelatoclostridiaceae; g__unclassified_f__Erysipelatoclostridiaceae; s__unclassified_f__Erysipelatoclostridiaceae; OTU530	-0.00782858847712216	0.00597915670519382	0.0287263221692113	-0.0316118563230925	-0.0461521697075727	0.0442220508664247	-0.0294751089741038
d__Bacteria; k__norank_d__Bacteria; p__Firmicutes; c__Clostridia; o__Lachnospirales; f__Lachnospiraceae; g__Tyzzerella; s__unclassified_g__Tyzzerella; OTU231	0.00551121959072503	0.013601848459104	-0.0401994872692058	-0.0355388448559609	0.000679882878855685	0.000186804272254139	-0.0527166837313639
d__Bacteria; k__norank_d__Bacteria; p__Firmicutes; c__Clostridia; o__Lachnospirales; f__Lachnospiraceae; g__Ruminococcus_torques_group; s__unclassified_g__Ruminococcus_torques_group; OTU637	-0.00218882193333459	0.0235795340615699	0.0408627952742723	-0.0223570436581934	-0.0356158842582332	-0.0669224487933261	-0.00625659285536771
d__Bacteria; k__norank_d__Bacteria; p__Firmicutes; c__Clostridia; o__Lachnospirales; f__Lachnospiraceae; g__Blautia; s__unclassified_g__Blautia; OTU987	-0.0546493952212596	-0.0204221997134677	0.00833218053112776	-0.0149799436013597	0.0313108130856806	-0.0373419278693484	0.00561817588872563
d__Bacteria; k__norank_d__Bacteria; p__Firmicutes; c__Clostridia; o__Lachnospirales; f__Lachnospiraceae; g__unclassified_f__Lachnospiraceae; s__unclassified_f__Lachnospiraceae; OTU649	0.0333894367901372	0.0168914061186808	0.00940862338390764	0.0496903758768123	-0.00377505521960098	-0.000325339774734936	-0.036737954009737
d__Bacteria; k__norank_d__Bacteria; p__Firmicutes; c__Clostridia; o__Lachnospirales; f__Lachnospiraceae; g__unclassified_f__Lachnospiraceae; s__unclassified_f__Lachnospiraceae; OTU648	0.0145167727417482	0.0351192422341747	-0.0571859129264179	-0.0447013708979007	-0.000276732926124272	0.000603014250760183	-0.0499416057204261
d__Bacteria; k__norank_d__Bacteria; p__Firmicutes; c__Bacilli; o__Staphylococcales; f__Staphylococcaceae; g__Staphylococcus; s__Staphylococcus_nepalensis; OTU878	0.00677063966053039	0.0243608465454251	-0.0830292983137732	0.0269142853786954	-0.010474699505359	-0.00581587908591926	0.0126250019174189
d__Bacteria; k__norank_d__Bacteria; p__Firmicutes; c__Clostridia; o__Lachnospirales; f__Lachnospiraceae; g__Lachnoclostridium; s__unclassified_g__Lachnoclostridium; OTU345	-0.0581223587850294	-0.0276471576537483	0.0369508199073635	-0.00476013218294858	0.000795970613797551	0.0474825009332154	-0.00905589962123123
d__Bacteria; k__norank_d__Bacteria; p__Bacteroidota; c__Bacteroidia; o__Bacteroidales; f__Rikenellaceae; g__Rikenella; s__uncultured_bacterium_g__Rikenella; OTU34	0.0395574807358402	-0.0671049108365362	-0.011298173829347	-0.00972914518605754	-0.000364985718504932	-0.000984425450717307	0.00100719619719218
d__Bacteria; k__norank_d__Bacteria; p__Firmicutes; c__Clostridia; o__Oscillospirales; f__Ruminococcaceae; g__norank_f__Ruminococcaceae; s__uncultured_Ruminococcus_sp._g__norank; OTU959	-0.0359337428216189	-0.0191989553319925	0.0309425553182471	-0.00389033643358583	0.122151662509229	-0.0228904081001578	-0.0286772159226775
d__Bacteria; k__norank_d__Bacteria; p__Verrucomicrobiota; c__Verrucomicrobiae; o__Verrucomicrobiales; f__Akkermansiaceae; g__Akkermansia; s__Akkermansia_muciniphila; OTU997	-0.0480042213920901	-0.0257124910932042	0.0410245547645325	-0.00621436380665993	-0.0117539649019763	-0.010792167603993	-0.0386295963436604
d__Bacteria; k__norank_d__Bacteria; p__Proteobacteria; c__Alphaproteobacteria; o__Rhodospirillales; f__norank_o__Rhodospirillales; g__norank_f__norank_o__Rhodospirillales; s__gut_metagenome_g__norank; OTU224	0.0214495964368139	0.0446142564494617	-0.000153279985024316	0.00472186043825162	-0.00124121586746137	0.00231236788896703	-0.0398214621554454
d__Bacteria; k__norank_d__Bacteria; p__Firmicutes; c__Clostridia; o__Lachnospirales; f__Lachnospiraceae; g__unclassified_f__Lachnospiraceae; s__unclassified_f__Lachnospiraceae; OTU726	0.0374032448177292	0.00602755467834335	0.0217212765107615	-0.0235760264889737	-0.00116598420917235	0.00167772220323689	-0.0462793380707368
d__Bacteria; k__norank_d__Bacteria; p__Firmicutes; c__Clostridia; o__Oscillospirales; f__Eubacterium_coprostanoligenes_group; g__norank_f__Eubacterium_coprostanoligenes_group; s__unclassified_g__norank_f__Eubacterium_coprostanoligenes_group; OTU390	-0.0240533053088797	0.00599526521481091	-0.0524035676160805	-0.0258614844584527	-0.0228176993719921	-0.0330402533709759	0.00285502538893333
d__Bacteria; k__norank_d__Bacteria; p__Firmicutes; c__Clostridia; o__Clostridia_UCG-014; f__norank_o__Clostridia_UCG-014; g__norank_f__norank_o__Clostridia_UCG-014; s__unclassified_g__norank_f__norank_o__Clostridia_UCG-014; OTU745	0.0410432145119744	0.0070430842784363	0.0223304904239462	0.0068304309250021	-0.00226564824257526	0.00158929065439028	-0.00295621498009408
d__Bacteria; k__norank_d__Bacteria; p__Firmicutes; c__Clostridia; o__Lachnospirales; f__Lachnospiraceae; g__Eubacterium_oxidoreducens_group; s__unclassified_g__Eubacterium_oxidoreducens_group; OTU767	0.024080792970648	0.0488609366022159	0.0102876012865617	0.0327737511365964	-0.00830011821750198	0.0155741227377603	0.00837906362843509
d__Bacteria; k__norank_d__Bacteria; p__Firmicutes; c__Bacilli; o__Erysipelotrichales; f__Erysipelatoclostridiaceae; g__Erysipelatoclostridium; s__unclassified_g__Erysipelatoclostridium; OTU243	-0.0506430817421668	-0.0206876958900614	0.013377605523441	-0.015117123337478	-0.110502848954218	-0.0296505963936192	0.00466597762998086
d__Bacteria; k__norank_d__Bacteria; p__Firmicutes; c__Clostridia; o__Oscillospirales; f__UCG-010; g__norank_f__UCG-010; s__unclassified_g__norank_f__UCG-010; OTU123	0.039269593916563	-0.00824048854721783	0.0160498336018333	0.0302245308635049	-0.0105349874123961	-0.0102764609584166	0.0160179768617487
