# Supplementary material for: Polysaccharide, the Active Component of Dendrobium officinale, Ameliorates Metabolic Hypertension in Rats via Regulating Intestinal Flora-SCFAs-Vascular Axis
Source: Front Pharmacol. 2022 Jul 11;13:935714. doi: 10.3389/fphar.2022.935714 (PMC9310040; doi:10.3389/fphar.2022.935714)
Supplement: Supplementary file 1 [file DataSheet1.ZIP › Supplementary materials-raw data/Figure 7 & 8/Figure 7 & 8/interaction_results/Plsda/plsda_rotation.xls]

	comp 1	comp 2	comp 3	comp 4	comp 5
d__Bacteria; k__norank_d__Bacteria; p__Bacteroidota; c__Bacteroidia; o__Bacteroidales; f__Muribaculaceae; g__norank_f__Muribaculaceae; s__uncultured_bacterium_g__norank_f__Muribaculaceae; OTU534	0.0580037452425709	0.00850115680444345	0.0246146373084444	-0.00247946466130069	0.00822556051072165
d__Bacteria; k__norank_d__Bacteria; p__Bacteroidota; c__Bacteroidia; o__Bacteroidales; f__Muribaculaceae; g__norank_f__Muribaculaceae; s__uncultured_bacterium_g__norank_f__Muribaculaceae; OTU536	0.0659091609103893	-0.02109266533007	-0.00567046716110908	-0.00220569972150828	-0.0145729167917242
d__Bacteria; k__norank_d__Bacteria; p__Firmicutes; c__Clostridia; o__Lachnospirales; f__Lachnospiraceae; g__Acetitomaculum; s__Firmicutes_bacterium_CAG_194_44_15; OTU585	0.00398612586101472	0.0459774827477786	-0.0399032849569246	0.0102549412437801	-0.0274515291034094
d__Bacteria; k__norank_d__Bacteria; p__Firmicutes; c__Clostridia; o__Oscillospirales; f__Oscillospiraceae; g__UCG-005; s__uncultured_prokaryote_g__UCG-005; OTU824	-0.0209992501125888	0.000682756411487357	-0.052991174782685	0.0780080435132536	0.0241487429811128
d__Bacteria; k__norank_d__Bacteria; p__Firmicutes; c__Clostridia; o__Oscillospirales; f__Eubacterium_coprostanoligenes_group; g__norank_f__Eubacterium_coprostanoligenes_group; s__unclassified_g__norank_f__Eubacterium_coprostanoligenes_group; OTU313	-0.0468165809229838	-0.0281055797175063	0.0187255428110957	0.0132342746366551	0.0434422360843453
d__Bacteria; k__norank_d__Bacteria; p__Firmicutes; c__Clostridia; o__Peptostreptococcales-Tissierellales; f__Anaerovoracaceae; g__Eubacterium_brachy_group; s__uncultured_Eubacteriaceae_bacterium_g__Eubacterium_brachy_group; OTU895	-0.0149921906735381	0.0353394034419786	0.075830826319938	0.000112301729962324	0.0101237500688281
d__Bacteria; k__norank_d__Bacteria; p__Firmicutes; c__Clostridia; o__Lachnospirales; f__Lachnospiraceae; g__unclassified_f__Lachnospiraceae; s__unclassified_f__Lachnospiraceae; OTU810	0.00708544939452072	0.0668938111387868	-0.0165262042443672	-0.0023085026434984	0.030715011460167
d__Bacteria; k__norank_d__Bacteria; p__Firmicutes; c__Clostridia; o__Lachnospirales; f__Lachnospiraceae; g__unclassified_f__Lachnospiraceae; s__unclassified_f__Lachnospiraceae; OTU657	-0.0170114328287513	-0.00374565079873583	0.0191628697809195	0.0557411282483872	0.0189199374675587
d__Bacteria; k__norank_d__Bacteria; p__Firmicutes; c__Bacilli; o__Erysipelotrichales; f__Erysipelotrichaceae; g__norank_f__Erysipelotrichaceae; s__uncultured_Allobaculum_sp._g__norank; OTU597	0.0225182694022963	0.0328361795758506	-0.0109468078266169	-0.00144042320177296	-0.0208714804997911
d__Bacteria; k__norank_d__Bacteria; p__Firmicutes; c__Bacilli; o__Lactobacillales; f__Enterococcaceae; g__Enterococcus; s__uncultured_bacterium_g__Enterococcus; OTU400	-0.0289543326631633	-0.0289948798000658	-0.00982250071351009	0.0275255112825177	-0.0218828445429829
d__Bacteria; k__norank_d__Bacteria; p__Bacteroidota; c__Bacteroidia; o__Bacteroidales; f__Bacteroidaceae; g__Bacteroides; s__uncultured_bacterium_g__Bacteroides; OTU990	-0.0233412958210264	-0.0274084363923722	-0.0155679162114244	-0.0336696001382942	-0.0174475425770258
d__Bacteria; k__norank_d__Bacteria; p__Firmicutes; c__Clostridia; o__Clostridia_UCG-014; f__norank_o__Clostridia_UCG-014; g__norank_f__norank_o__Clostridia_UCG-014; s__unclassified_g__norank_f__norank_o__Clostridia_UCG-014; OTU972	-0.0240366820937959	-0.0212933467908702	-0.00904163237074244	0.111201916736492	-0.0022783972240691
d__Bacteria; k__norank_d__Bacteria; p__Firmicutes; c__Clostridia; o__Oscillospirales; f__Ruminococcaceae; g__unclassified_f__Ruminococcaceae; s__unclassified_f__Ruminococcaceae; OTU797	-0.00904043888720393	0.0392737146893333	0.0504415463183042	-0.000321500817269597	0.0346732106928347
d__Bacteria; k__norank_d__Bacteria; p__Firmicutes; c__Clostridia; o__Clostridia_UCG-014; f__norank_o__Clostridia_UCG-014; g__norank_f__norank_o__Clostridia_UCG-014; s__unclassified_g__norank_f__norank_o__Clostridia_UCG-014; OTU976	-0.0242555071078056	-0.0249863373878622	-0.0104843881516026	0.104514226064707	-0.0155197963801016
d__Bacteria; k__norank_d__Bacteria; p__Firmicutes; c__Clostridia; o__Lachnospirales; f__Lachnospiraceae; g__Bacteroides_pectinophilus_group; s__uncultured_bacterium_g__Bacteroides_pectinophilus_group; OTU48	0.0584285993247268	-0.0105177800403036	-0.0124561335593517	-0.00229414067091466	0.0028308326728755
d__Bacteria; k__norank_d__Bacteria; p__Firmicutes; c__Clostridia; o__Clostridia_UCG-014; f__norank_o__Clostridia_UCG-014; g__norank_f__norank_o__Clostridia_UCG-014; s__uncultured_bacterium_g__norank_f__norank_o__Clostridia_UCG-014; OTU893	-0.0240044573605157	-0.00896704879325604	-0.019846872431209	-0.00909152597573443	-0.0195405759069747
d__Bacteria; k__norank_d__Bacteria; p__Firmicutes; c__Clostridia; o__Lachnospirales; f__Lachnospiraceae; g__unclassified_f__Lachnospiraceae; s__unclassified_f__Lachnospiraceae; OTU450	-0.00739704088568288	0.039032321112472	0.0166621542979374	0.021167184261442	-0.0196262781200087
d__Bacteria; k__norank_d__Bacteria; p__Firmicutes; c__Clostridia; o__Lachnospirales; f__Lachnospiraceae; g__unclassified_f__Lachnospiraceae; s__unclassified_f__Lachnospiraceae; OTU55	0.0410545357712821	0.037005408719796	-0.0453654476447691	0.00319813162286693	-0.013431774728076
d__Bacteria; k__norank_d__Bacteria; p__Firmicutes; c__Clostridia; o__Oscillospirales; f__Ruminococcaceae; g__UBA1819; s__uncultured_organism_g__UBA1819; OTU309	-0.045544611183717	-0.0513749146098417	-0.0257246093191974	0.0737645748454185	-0.00893002565978129
d__Bacteria; k__norank_d__Bacteria; p__Firmicutes; c__Clostridia; o__Oscillospirales; f__Oscillospiraceae; g__Oscillibacter; s__uncultured_bacterium_g__Oscillibacter; OTU409	0.0375533002692464	-0.0107894962354299	0.0108931160093506	-0.0292072169609571	0.0391198951304225
d__Bacteria; k__norank_d__Bacteria; p__Firmicutes; c__Clostridia; o__Clostridia_vadinBB60_group; f__norank_o__Clostridia_vadinBB60_group; g__norank_f__norank_o__Clostridia_vadinBB60_group; s__unclassified_g__norank_f__norank_o__Clostridia_vadinBB60_group; OTU440	0.00222179327281864	-0.0209445614069033	0.0171104322194917	-0.0708854414575085	0.0341475024670537
d__Bacteria; k__norank_d__Bacteria; p__Bacteroidota; c__Bacteroidia; o__Bacteroidales; f__Muribaculaceae; g__norank_f__Muribaculaceae; s__uncultured_bacterium_g__norank_f__Muribaculaceae; OTU581	0.0561625395118158	-0.012249784323632	-0.00532902670405281	-0.00218610753628432	0.00763166667861269
d__Bacteria; k__norank_d__Bacteria; p__Firmicutes; c__Clostridia; o__Lachnospirales; f__Lachnospiraceae; g__unclassified_f__Lachnospiraceae; s__unclassified_f__Lachnospiraceae; OTU108	0.0388923974343178	-0.0301562159503236	0.0128951855070965	-0.000867855300267969	-0.00469192533289778
d__Bacteria; k__norank_d__Bacteria; p__Firmicutes; c__Clostridia; o__Oscillospirales; f__Butyricicoccaceae; g__UCG-009; s__uncultured_bacterium_g__UCG-009; OTU757	0.0132396649464055	0.0414340068006141	0.0366040534547019	0.00636282040141988	0.0138486897017264
d__Bacteria; k__norank_d__Bacteria; p__Firmicutes; c__Bacilli; o__Lactobacillales; f__Carnobacteriaceae; g__Atopostipes; s__uncultured_bacterium_g__Atopostipes; OTU866	0.0163849051514602	0.0339312232998417	-0.0370142479587159	-0.00167585406772048	0.0265401361735815
d__Bacteria; k__norank_d__Bacteria; p__Firmicutes; c__Clostridia; o__Lachnospirales; f__Lachnospiraceae; g__unclassified_f__Lachnospiraceae; s__unclassified_f__Lachnospiraceae; OTU233	-0.0166678514313073	0.0374326600300503	0.0857478061648136	0.000903200112511486	0.00270816413401642
d__Bacteria; k__norank_d__Bacteria; p__Cyanobacteria; c__Vampirivibrionia; o__Gastranaerophilales; f__norank_o__Gastranaerophilales; g__norank_f__norank_o__Gastranaerophilales; s__uncultured_bacterium_g__norank_f__norank_o__Gastranaerophilales; OTU228	0.000840299543700968	0.0436632985870293	0.0146886868936691	-0.00085755894888195	0.0287464804802639
d__Bacteria; k__norank_d__Bacteria; p__Firmicutes; c__Clostridia; o__Christensenellales; f__Christensenellaceae; g__norank_f__Christensenellaceae; s__uncultured_bacterium_g__norank_f__Christensenellaceae; OTU829	-0.00661512629750438	0.0423242663488271	-0.00245348795191457	-0.0408096528411615	0.0339582741501684
d__Bacteria; k__norank_d__Bacteria; p__Firmicutes; c__Clostridia; o__Oscillospirales; f__Eubacterium_coprostanoligenes_group; g__norank_f__Eubacterium_coprostanoligenes_group; s__unclassified_g__norank_f__Eubacterium_coprostanoligenes_group; OTU432	-0.0319521455507088	-0.0290532349889189	-0.0163239670215947	-0.0555061557691161	-0.0330200100885346
d__Bacteria; k__norank_d__Bacteria; p__Campilobacterota; c__Campylobacteria; o__Campylobacterales; f__Helicobacteraceae; g__Helicobacter; s__Helicobacter_ganmani; OTU618	0.035755201400548	-0.000775892570436185	0.0228182307407705	-0.00107764016952962	-0.0215865632666909
d__Bacteria; k__norank_d__Bacteria; p__Firmicutes; c__Clostridia; o__Lachnospirales; f__Lachnospiraceae; g__unclassified_f__Lachnospiraceae; s__unclassified_f__Lachnospiraceae; OTU50	0.0361757034498073	-0.0278073033306459	0.0136717693583997	-0.000851961940624664	-0.0165844007335939
d__Bacteria; k__norank_d__Bacteria; p__Bacteroidota; c__Bacteroidia; o__Bacteroidales; f__Prevotellaceae; g__unclassified_f__Prevotellaceae; s__unclassified_f__Prevotellaceae; OTU635	0.009148809904581	0.0030371704207868	0.0557524392191165	-0.000252108386356227	0.00965178598201542
d__Bacteria; k__norank_d__Bacteria; p__Firmicutes; c__Clostridia; o__Oscillospirales; f__UCG-010; g__norank_f__UCG-010; s__uncultured_bacterium_g__norank_f__UCG-010; OTU673	0.0314574248299992	0.0276400674620989	-0.0346956899799598	-0.0152847028571065	-0.039660450614024
d__Bacteria; k__norank_d__Bacteria; p__Firmicutes; c__Clostridia; o__Peptostreptococcales-Tissierellales; f__Anaerovoracaceae; g__unclassified_f__Anaerovoracaceae; s__unclassified_f__Anaerovoracaceae; OTU181	0.0321954591697982	0.0161847760223507	0.027680099143796	-0.0014571009446072	0.0114037691436784
d__Bacteria; k__norank_d__Bacteria; p__Firmicutes; c__Clostridia; o__Lachnospirales; f__Defluviitaleaceae; g__Defluviitaleaceae_UCG-011; s__uncultured_bacterium_g__Defluviitaleaceae_UCG-011; OTU828	0.0265181580401337	0.0111227895573917	-0.0200742331032748	-0.00170321629903919	0.035278300542146
d__Bacteria; k__norank_d__Bacteria; p__Firmicutes; c__Clostridia; o__Lachnospirales; f__Lachnospiraceae; g__norank_f__Lachnospiraceae; s__unclassified_g__norank_f__Lachnospiraceae; OTU661	-0.00391423182699888	0.0117863529395597	0.0443940827095495	0.000460510800568431	-0.0186241146028262
d__Bacteria; k__norank_d__Bacteria; p__Firmicutes; c__Clostridia; o__Lachnospirales; f__Lachnospiraceae; g__GCA-900066575; s__uncultured_bacterium_g__GCA-900066575; OTU787	-0.0194056286985961	-0.0154182522131217	0.00426056496765996	-0.010615913525735	0.0235623292253911
d__Bacteria; k__norank_d__Bacteria; p__Firmicutes; c__Clostridia; o__Lachnospirales; f__Lachnospiraceae; g__unclassified_f__Lachnospiraceae; s__unclassified_f__Lachnospiraceae; OTU176	0.0252260242480951	0.0341310971381924	-0.0217146211722713	0.0137198437094948	0.0137041716967964
d__Bacteria; k__norank_d__Bacteria; p__Firmicutes; c__Clostridia; o__Oscillospirales; f__Oscillospiraceae; g__unclassified_f__Oscillospiraceae; s__unclassified_f__Oscillospiraceae; OTU348	-0.0103505326224864	-0.00151857239557369	-0.00487809360283493	-0.0306355277119241	0.0313627607186122
d__Bacteria; k__norank_d__Bacteria; p__Firmicutes; c__Clostridia; o__Lachnospirales; f__Lachnospiraceae; g__unclassified_f__Lachnospiraceae; s__unclassified_f__Lachnospiraceae; OTU172	0.0343698870306187	-0.0258234691833067	0.0106968534717277	-0.00101247409340712	0.0161950190257379
d__Bacteria; k__norank_d__Bacteria; p__Bacteroidota; c__Bacteroidia; o__Bacteroidales; f__Muribaculaceae; g__norank_f__Muribaculaceae; s__uncultured_bacterium_g__norank_f__Muribaculaceae; OTU293	0.0150593436696421	0.0356444938526524	-0.0301783262086853	-0.00192599991379918	0.0631527286986779
d__Bacteria; k__norank_d__Bacteria; p__Bacteroidota; c__Bacteroidia; o__Bacteroidales; f__Muribaculaceae; g__norank_f__Muribaculaceae; s__uncultured_bacterium_g__norank_f__Muribaculaceae; OTU292	-0.0160735002063462	0.028700798513151	0.0792337880174251	0.000247788168341442	0.0230789468384749
d__Bacteria; k__norank_d__Bacteria; p__Bacteroidota; c__Bacteroidia; o__Bacteroidales; f__Rikenellaceae; g__Alistipes; s__unclassified_g__Alistipes; OTU250	0.0661720502803723	-0.0365334656295141	0.0134278262016899	-0.00181487019200145	-0.0215178516174242
d__Bacteria; k__norank_d__Bacteria; p__Firmicutes; c__Clostridia; o__Christensenellales; f__Christensenellaceae; g__norank_f__Christensenellaceae; s__uncultured_bacterium_g__norank_f__Christensenellaceae; OTU115	0.0309009353540599	0.0164279364708708	-0.0167533622512821	-0.00214397907243789	0.068742259075242
d__Bacteria; k__norank_d__Bacteria; p__Bacteroidota; c__Bacteroidia; o__Bacteroidales; f__Muribaculaceae; g__norank_f__Muribaculaceae; s__uncultured_bacterium_g__norank_f__Muribaculaceae; OTU45	0.055152881714389	0.00356639282501603	0.0105714584058021	-0.00201636113897471	-0.0159167235401174
d__Bacteria; k__norank_d__Bacteria; p__Firmicutes; c__Clostridia; o__Lachnospirales; f__Lachnospiraceae; g__norank_f__Lachnospiraceae; s__uncultured_bacterium_g__norank_f__Lachnospiraceae; OTU12	0.0569886842266481	-0.0406072468556152	0.0156325803367714	-0.0016091258998163	0.0122066852167828
d__Bacteria; k__norank_d__Bacteria; p__Firmicutes; c__Clostridia; o__Lachnospirales; f__Lachnospiraceae; g__unclassified_f__Lachnospiraceae; s__unclassified_f__Lachnospiraceae; OTU775	0.0504700509239507	-0.0294082974074379	0.00784285999453271	-0.00158537511079982	0.010482716043252
d__Bacteria; k__norank_d__Bacteria; p__Firmicutes; c__Clostridia; o__Oscillospirales; f__Oscillospiraceae; g__UCG-005; s__unclassified_g__UCG-005; OTU464	0.0440314951254498	0.00617436707459869	-0.0113330418430755	-0.00794716598926819	0.0439821447784854
d__Bacteria; k__norank_d__Bacteria; p__Firmicutes; c__Clostridia; o__Oscillospirales; f__Ruminococcaceae; g__Anaerotruncus; s__uncultured_bacterium_g__Anaerotruncus; OTU816	-0.00478649008301779	0.0654581940016421	0.0353914082037597	0.00143569249526303	-0.00067510453986436
d__Bacteria; k__norank_d__Bacteria; p__Firmicutes; c__Clostridia; o__Oscillospirales; f__Oscillospiraceae; g__unclassified_f__Oscillospiraceae; s__unclassified_f__Oscillospiraceae; OTU316	-0.00528527421483881	-6.74357875335333e-05	0.0223326066251675	-0.0606713582164089	-0.0149323977432856
d__Bacteria; k__norank_d__Bacteria; p__Spirochaetota; c__Spirochaetia; o__Spirochaetales; f__Spirochaetaceae; g__Treponema; s__uncultured_bacterium_g__Treponema; OTU302	-0.00116962400026336	0.0261336194319748	0.000249148299047981	0.0223548543279141	0.0481554158095492
d__Bacteria; k__norank_d__Bacteria; p__Firmicutes; c__Clostridia; o__unclassified_c__Clostridia; f__unclassified_c__Clostridia; g__unclassified_c__Clostridia; s__unclassified_c__Clostridia; OTU746	0.00335280148528808	0.0214035721562469	-0.00977221405151689	-0.000334036118825282	-0.0124938494609144
d__Bacteria; k__norank_d__Bacteria; p__Firmicutes; c__Clostridia; o__Oscillospirales; f__Oscillospiraceae; g__Oscillibacter; s__unclassified_g__Oscillibacter; OTU559	0.0289328721277959	-0.00591706358090429	0.0420829619856526	-0.000615225306353641	-0.0122223870541891
d__Bacteria; k__norank_d__Bacteria; p__Firmicutes; c__Clostridia; o__Oscillospirales; f__Ethanoligenenaceae; g__Acetanaerobacterium; s__uncultured_rumen_bacterium_g__Acetanaerobacterium; OTU358	-0.0144011999125534	0.0256890941991124	0.070805512150135	-9.1933830126915e-05	0.0408837647685745
d__Bacteria; k__norank_d__Bacteria; p__Firmicutes; c__Clostridia; o__Lachnospirales; f__Defluviitaleaceae; g__Defluviitaleaceae_UCG-011; s__uncultured_bacterium_g__Defluviitaleaceae_UCG-011; OTU795	-0.00324856103383888	0.0519356401464278	0.0272548409519832	-0.00028613985741985	-0.0472048346170791
d__Bacteria; k__norank_d__Bacteria; p__Actinobacteriota; c__Coriobacteriia; o__Coriobacteriales; f__Eggerthellaceae; g__Gordonibacter; s__uncultured_bacterium_g__Gordonibacter; OTU897	-0.0320128010949399	-0.0529776650417516	-0.0321719291569584	0.0600386480304652	0.0106128053935063
d__Bacteria; k__norank_d__Bacteria; p__Firmicutes; c__Bacilli; o__Lactobacillales; f__Leuconostocaceae; g__Leuconostoc; s__Leuconostoc_mesenteroides_g__Leuconostoc; OTU971	-0.0467985324487548	-0.019788453917718	-0.00228323907837486	0.0965025149595809	-0.0113326442363979
d__Bacteria; k__norank_d__Bacteria; p__Firmicutes; c__Clostridia; o__Lachnospirales; f__Lachnospiraceae; g__Lachnospiraceae_NK4A136_group; s__uncultured_bacterium_g__Lachnospiraceae_NK4A136_group; OTU503	0.038817234229202	0.00252603450987794	-0.0167845027660798	-0.00177791731786625	0.0181815144712674
d__Bacteria; k__norank_d__Bacteria; p__Bacteroidota; c__Bacteroidia; o__Bacteroidales; f__Muribaculaceae; g__norank_f__Muribaculaceae; s__uncultured_bacterium_g__norank_f__Muribaculaceae; OTU194	0.0455924291626405	-0.0354293289281126	0.0150995726025917	-0.00121763425083339	0.00233159754165707
d__Bacteria; k__norank_d__Bacteria; p__Bacteroidota; c__Bacteroidia; o__Bacteroidales; f__Muribaculaceae; g__norank_f__Muribaculaceae; s__uncultured_bacterium_g__norank_f__Muribaculaceae; OTU195	0.0567156063577959	-0.0341482031082607	0.00887080476068965	-0.00319630047913329	-0.00605806210519267
d__Bacteria; k__norank_d__Bacteria; p__Firmicutes; c__unclassified_p__Firmicutes; o__unclassified_p__Firmicutes; f__unclassified_p__Firmicutes; g__unclassified_p__Firmicutes; s__unclassified_p__Firmicutes; OTU467	0.0103047868786801	0.0367824266971506	-0.0375349420231927	-0.00108818348110441	-0.0216768788471021
d__Bacteria; k__norank_d__Bacteria; p__Desulfobacterota; c__Desulfovibrionia; o__Desulfovibrionales; f__Desulfovibrionaceae; g__Bilophila; s__uncultured_bacterium_g__Bilophila; OTU576	0.00221419040162005	0.0658630450441614	0.0275966763141998	-0.000686815575671241	-0.0538593353397694
d__Bacteria; k__norank_d__Bacteria; p__Desulfobacterota; c__Desulfovibrionia; o__Desulfovibrionales; f__Desulfovibrionaceae; g__Desulfovibrio; s__uncultured_bacterium_g__Desulfovibrio; OTU299	-0.0121732809836507	0.0257161597138153	0.06120837713756	0.000370448040154087	0.00327443865347888
d__Bacteria; k__norank_d__Bacteria; p__Firmicutes; c__Clostridia; o__Oscillospirales; f__UCG-010; g__norank_f__UCG-010; s__unclassified_g__norank_f__UCG-010; OTU620	-0.01608056168232	0.0287449006537477	-0.0159261010067699	0.00889633365018602	-0.0524561534718808
d__Bacteria; k__norank_d__Bacteria; p__Firmicutes; c__Clostridia; o__Lachnospirales; f__Lachnospiraceae; g__Ruminococcus_gauvreauii_group; s__uncultured_organism_g__Ruminococcus_gauvreauii_group; OTU606	0.00321666336188282	0.0595519199841712	-0.00307139270181386	-0.00217045046302772	0.0381027456569507
d__Bacteria; k__norank_d__Bacteria; p__Firmicutes; c__Clostridia; o__Oscillospirales; f__Clostridium_methylpentosum_group; g__norank_f__Clostridium_methylpentosum_group; s__uncultured_organism_g__norank_f__Clostridium_methylpentosum_group; OTU876	0.0246151199683636	0.0346178417196629	-0.0412145771503598	-0.00110454632710403	-0.0949237860641705
d__Bacteria; k__norank_d__Bacteria; p__Firmicutes; c__Clostridia; o__Oscillospirales; f__Ruminococcaceae; g__unclassified_f__Ruminococcaceae; s__unclassified_f__Ruminococcaceae; OTU178	0.0478828570753971	0.00178312772927506	-0.0196444005818193	-0.00197277057169856	-0.00834671374609012
d__Bacteria; k__norank_d__Bacteria; p__Firmicutes; c__Clostridia; o__Oscillospirales; f__Oscillospiraceae; g__norank_f__Oscillospiraceae; s__unclassified_g__norank_f__Oscillospiraceae; OTU218	-0.00940573674448938	0.0671680533938024	0.0241127039399951	0.00626655476740157	-0.0356632971388276
d__Bacteria; k__norank_d__Bacteria; p__Firmicutes; c__Clostridia; o__Clostridia_UCG-014; f__norank_o__Clostridia_UCG-014; g__norank_f__norank_o__Clostridia_UCG-014; s__unclassified_g__norank_f__norank_o__Clostridia_UCG-014; OTU129	0.0551607189453942	-0.0428293359455906	0.0183186228386108	-0.00144338890442884	0.00697455015670144
d__Bacteria; k__norank_d__Bacteria; p__Firmicutes; c__Clostridia; o__Oscillospirales; f__Oscillospiraceae; g__Intestinimonas; s__uncultured_bacterium_g__Intestinimonas; OTU260	0.0225665928168422	0.0341075434920984	0.00881891140764253	-0.0265530476490944	0.0308884311017466
d__Bacteria; k__norank_d__Bacteria; p__Firmicutes; c__Clostridia; o__Oscillospirales; f__Ruminococcaceae; g__Eubacterium_siraeum_group; s__uncultured_bacterium_g__Eubacterium_siraeum_group; OTU26	0.0607465948553664	-0.047191084350154	0.0200283462219868	-0.00143716781987159	-0.0134735922295879
d__Bacteria; k__norank_d__Bacteria; p__Firmicutes; c__Clostridia; o__Oscillospirales; f__Ruminococcaceae; g__Ruminococcus; s__unclassified_g__Ruminococcus; OTU957	0.0102243442552542	0.0379820060816584	-0.0500233284283528	-0.0190771094668714	0.0776794006279796
d__Bacteria; k__norank_d__Bacteria; p__Bacteroidota; c__Bacteroidia; o__Bacteroidales; f__Muribaculaceae; g__norank_f__Muribaculaceae; s__uncultured_bacterium_g__norank_f__Muribaculaceae; OTU164	0.0744975260059749	-0.00441172571664886	0.0120201208390746	-0.00317578870011916	0.00100496379083137
d__Bacteria; k__norank_d__Bacteria; p__Firmicutes; c__Clostridia; o__Oscillospirales; f__Oscillospiraceae; g__Colidextribacter; s__uncultured_bacterium_g__Colidextribacter; OTU975	0.000350724657201803	0.0458445327289327	0.0393132947706235	0.0316302608354173	0.00201726905639454
d__Bacteria; k__norank_d__Bacteria; p__Bacteroidota; c__Bacteroidia; o__Bacteroidales; f__Muribaculaceae; g__norank_f__Muribaculaceae; s__uncultured_bacterium_g__norank_f__Muribaculaceae; OTU168	0.0592460470076127	-0.0180643515324899	0.000908202204107683	0.00902244560751445	0.000728947804760501
d__Bacteria; k__norank_d__Bacteria; p__Actinobacteriota; c__Actinobacteria; o__Micrococcales; f__Micrococcaceae; g__Rothia; s__unclassified_g__Rothia; OTU43	0.0188018762152906	0.00695539955190324	-0.0473908294616891	-0.0353569484680823	-0.0970658851604832
d__Bacteria; k__norank_d__Bacteria; p__Bacteroidota; c__Bacteroidia; o__Bacteroidales; f__Muribaculaceae; g__norank_f__Muribaculaceae; s__unclassified_g__norank_f__Muribaculaceae; OTU393	-0.0358408372761958	-0.0300427442989159	-0.0348754965106432	-0.0845392899351	0.0111761839715609
d__Bacteria; k__norank_d__Bacteria; p__Firmicutes; c__Clostridia; o__Oscillospirales; f__Oscillospiraceae; g__NK4A214_group; s__unclassified_g__NK4A214_group; OTU841	0.0185381499199321	0.0365514055816803	-0.0397008417528751	-0.00111545754599396	0.0487851324325437
d__Bacteria; k__norank_d__Bacteria; p__Firmicutes; c__Clostridia; o__Lachnospirales; f__Lachnospiraceae; g__Eubacterium_xylanophilum_group; s__unclassified_g__Eubacterium_xylanophilum_group; OTU896	-0.0172036704529531	0.0171009740406756	0.00745171948326829	0.0372322696336902	-0.0630764498656334
d__Bacteria; k__norank_d__Bacteria; p__Bacteroidota; c__Bacteroidia; o__Bacteroidales; f__Rikenellaceae; g__Alistipes; s__gut_metagenome_g__Alistipes; OTU294	0.07229153192688	-0.0335908627353562	0.0252494180698484	-0.00224197230517705	-0.00106330333563978
d__Bacteria; k__norank_d__Bacteria; p__Firmicutes; c__Bacilli; o__RF39; f__norank_o__RF39; g__norank_f__norank_o__RF39; s__uncultured_bacterium_g__norank_f__norank_o__RF39; OTU495	0.0133565303426163	0.047689366323379	-0.04845880963991	-0.00179344530446378	0.0197908243595571
d__Bacteria; k__norank_d__Bacteria; p__Firmicutes; c__Clostridia; o__Oscillospirales; f__Ruminococcaceae; g__norank_f__Ruminococcaceae; s__uncultured_bacterium_g__norank_f__Ruminococcaceae; OTU391	-0.0168527386755841	0.0209032815354808	0.0656296650146623	-0.0139374021303259	0.0285613600786793
d__Bacteria; k__norank_d__Bacteria; p__Firmicutes; c__Clostridia; o__Peptostreptococcales-Tissierellales; f__Anaerovoracaceae; g__Family_XIII_AD3011_group; s__unclassified_g__Family_XIII_AD3011_group; OTU730	0.0165936556061011	0.0578994646437443	-0.015858698416695	-0.00144954822562789	-0.0407569812621121
d__Bacteria; k__norank_d__Bacteria; p__Firmicutes; c__Clostridia; o__Oscillospirales; f__unclassified_o__Oscillospirales; g__unclassified_o__Oscillospirales; s__unclassified_o__Oscillospirales; OTU872	0.0253282857125428	0.00507545863836276	0.0600539095138361	-0.000750417003361137	-0.0140287998245365
d__Bacteria; k__norank_d__Bacteria; p__Firmicutes; c__Clostridia; o__Lachnospirales; f__Lachnospiraceae; g__norank_f__Lachnospiraceae; s__uncultured_bacterium_g__norank_f__Lachnospiraceae; OTU504	0.0238760128885122	0.00913524574068583	0.0241275829218039	-0.00088748145142551	-0.0306291667722074
d__Bacteria; k__norank_d__Bacteria; p__Firmicutes; c__Clostridia; o__Lachnospirales; f__Lachnospiraceae; g__norank_f__Lachnospiraceae; s__unclassified_g__norank_f__Lachnospiraceae; OTU277	-0.00636575808814395	0.0319278449693957	0.0872356470681702	0.0122693573707553	-0.00383646823701135
d__Bacteria; k__norank_d__Bacteria; p__Firmicutes; c__Clostridia; o__Lachnospirales; f__Lachnospiraceae; g__norank_f__Lachnospiraceae; s__unclassified_g__norank_f__Lachnospiraceae; OTU379	-0.0156753305460596	0.0561146527767034	0.0783040664617298	0.000482402697261863	-0.0202919341877783
d__Bacteria; k__norank_d__Bacteria; p__Cyanobacteria; c__Vampirivibrionia; o__Gastranaerophilales; f__norank_o__Gastranaerophilales; g__norank_f__norank_o__Gastranaerophilales; s__uncultured_bacterium_g__norank_f__norank_o__Gastranaerophilales; OTU276	-0.0120018726953867	0.0214096964455879	0.059000735886716	-0.000183916294914784	0.0434442349597607
d__Bacteria; k__norank_d__Bacteria; p__Bacteroidota; c__Bacteroidia; o__Bacteroidales; f__Bacteroidaceae; g__Bacteroides; s__unclassified_g__Bacteroides; OTU898	-0.0225239996630225	-0.0745940827914563	-0.0243241705378967	-0.0615492021105173	-0.0225745028216721
d__Bacteria; k__norank_d__Bacteria; p__Firmicutes; c__Clostridia; o__Lachnospirales; f__Lachnospiraceae; g__Lachnospiraceae_UCG-010; s__uncultured_bacterium_g__Lachnospiraceae_UCG-010; OTU780	0.0194932365823438	0.0389776519403511	0.021274494135916	-0.00153930210081329	0.0201109803760311
d__Bacteria; k__norank_d__Bacteria; p__Firmicutes; c__Clostridia; o__Lachnospirales; f__Lachnospiraceae; g__unclassified_f__Lachnospiraceae; s__unclassified_f__Lachnospiraceae; OTU323	-0.0384428724175352	0.020453861025142	0.0518780768486403	0.00822192949828948	0.0214103915198848
d__Bacteria; k__norank_d__Bacteria; p__Firmicutes; c__Bacilli; o__RF39; f__norank_o__RF39; g__norank_f__norank_o__RF39; s__uncultured_Firmicutes_bacterium_g__norank_f__norank_o__RF39; OTU116	0.0387619444209752	-0.0238824395738243	0.00724429721482447	-0.00102775123043089	-0.000595521401469059
d__Bacteria; k__norank_d__Bacteria; p__Firmicutes; c__Clostridia; o__Lachnospirales; f__Lachnospiraceae; g__unclassified_f__Lachnospiraceae; s__unclassified_f__Lachnospiraceae; OTU327	-0.0464274593017936	-0.0252548463632794	-0.00138781963327144	-0.0288780534019406	-0.0158559687685658
d__Bacteria; k__norank_d__Bacteria; p__Proteobacteria; c__Gammaproteobacteria; o__Burkholderiales; f__Sutterellaceae; g__Parasutterella; s__Burkholderiales_bacterium_YL45; OTU264	-0.0172594046821087	0.0384686199558912	0.0869102632193523	0.000165935914131767	0.0213224656250965
d__Bacteria; k__norank_d__Bacteria; p__Firmicutes; c__Clostridia; o__Lachnospirales; f__Lachnospiraceae; g__unclassified_f__Lachnospiraceae; s__unclassified_f__Lachnospiraceae; OTU691	0.0434875415071516	-0.0330968254588326	0.0138247784379871	-0.0010078856640607	-0.00547508574699966
d__Bacteria; k__norank_d__Bacteria; p__Firmicutes; c__Clostridia; o__Christensenellales; f__Christensenellaceae; g__Christensenellaceae_R-7_group; s__uncultured_rumen_bacterium_g__Christensenellaceae_R-7_group; OTU557	0.0568960241811475	0.00208611869968006	-0.0233611739579137	-0.00250369159456417	0.00369864493484211
d__Bacteria; k__norank_d__Bacteria; p__Firmicutes; c__Clostridia; o__Oscillospirales; f__Ruminococcaceae; g__Harryflintia; s__uncultured_bacterium_g__Harryflintia; OTU513	0.0498843964472705	0.00275334986133745	0.0115525307610208	-0.00172073009815846	-0.0311587223847302
d__Bacteria; k__norank_d__Bacteria; p__Firmicutes; c__Clostridia; o__Oscillospirales; f__Oscillospiraceae; g__UCG-005; s__unclassified_g__UCG-005; OTU275	-0.0470626668127755	-0.0161908975596988	0.0129364476323534	-0.0365340937571	0.0349125140763396
d__Bacteria; k__norank_d__Bacteria; p__Firmicutes; c__Clostridia; o__Lachnospirales; f__Lachnospiraceae; g__unclassified_f__Lachnospiraceae; s__unclassified_f__Lachnospiraceae; OTU952	0.0633744778956292	-0.023963806089769	0.0105357009083935	-0.00516518756621625	-0.0101647929627906
d__Bacteria; k__norank_d__Bacteria; p__Firmicutes; c__Clostridia; o__Lachnospirales; f__Lachnospiraceae; g__norank_f__Lachnospiraceae; s__uncultured_bacterium_g__norank_f__Lachnospiraceae; OTU111	0.0650987315890829	-0.0252035658784475	-0.000988440305751532	-0.0023644808137635	0.0216258432066048
d__Bacteria; k__norank_d__Bacteria; p__Firmicutes; c__Clostridia; o__Lachnospirales; f__Lachnospiraceae; g__unclassified_f__Lachnospiraceae; s__unclassified_f__Lachnospiraceae; OTU954	-0.0291048650983954	0.0199728702639654	0.075034464418772	-0.00517671334315595	0.0453333488324059
d__Bacteria; k__norank_d__Bacteria; p__Firmicutes; c__Clostridia; o__Lachnospirales; f__Lachnospiraceae; g__Dorea; s__unclassified_g__Dorea; OTU900	-0.023123206117499	0.0315374237477952	0.0478507243613282	0.0358019963742156	0.0282007105770414
d__Bacteria; k__norank_d__Bacteria; p__Firmicutes; c__Clostridia; o__Lachnospirales; f__Lachnospiraceae; g__Tyzzerella; s__unclassified_g__Tyzzerella; OTU688	0.00958771337402575	0.025361594877047	0.0533091657058442	-0.000998567678653739	0.0468541613819374
d__Bacteria; k__norank_d__Bacteria; p__Firmicutes; c__Clostridia; o__Oscillospirales; f__Oscillospiraceae; g__UCG-002; s__uncultured_bacterium_g__UCG-002; OTU270	-0.0118678398933066	0.00961438104576146	0.0364593606032116	0.0185998048136975	0.0479489220551496
d__Bacteria; k__norank_d__Bacteria; p__Desulfobacterota; c__Desulfovibrionia; o__Desulfovibrionales; f__Desulfovibrionaceae; g__norank_f__Desulfovibrionaceae; s__uncultured_bacterium_g__norank_f__Desulfovibrionaceae; OTU254	0.000956141678471354	0.0155818773266393	0.0855026575835015	-0.000145431811540766	0.0147686832668424
d__Bacteria; k__norank_d__Bacteria; p__Firmicutes; c__Clostridia; o__Lachnospirales; f__Lachnospiraceae; g__unclassified_f__Lachnospiraceae; s__unclassified_f__Lachnospiraceae; OTU812	0.0553717050272621	-0.00801076815538176	-0.0106971620521778	0.0156304973988988	-0.0209934312028373
d__Bacteria; k__norank_d__Bacteria; p__Firmicutes; c__Clostridia; o__Oscillospirales; f__Ruminococcaceae; g__Candidatus_Soleaferrea; s__Candidatus_Soleaferrea_massiliensis; OTU308	-0.0254963775908801	0.0245511588206537	0.0364317703922266	-0.0258250948781531	-0.0140719231808449
d__Bacteria; k__norank_d__Bacteria; p__Firmicutes; c__Clostridia; o__Lachnospirales; f__Lachnospiraceae; g__Lachnospiraceae_NK4A136_group; s__unclassified_g__Lachnospiraceae_NK4A136_group; OTU456	0.0458703315663362	0.0146725486601186	-0.030518289730365	-0.000573626857207757	0.0395185739077972
d__Bacteria; k__norank_d__Bacteria; p__Firmicutes; c__Clostridia; o__Lachnospirales; f__Lachnospiraceae; g__Lachnospiraceae_NC2004_group; s__uncultured_bacterium_g__Lachnospiraceae_NC2004_group; OTU989	-0.0217044099039756	-0.0226576683743566	-0.0100561283810126	0.0933850607420812	0.0126200667942602
d__Bacteria; k__norank_d__Bacteria; p__Firmicutes; c__Clostridia; o__Lachnospirales; f__Lachnospiraceae; g__Lachnospiraceae_NK4A136_group; s__unclassified_g__Lachnospiraceae_NK4A136_group; OTU458	0.00394754294086302	0.035285121573183	-0.0100426163521853	0.00612735313244334	0.0355505688981781
d__Bacteria; k__norank_d__Bacteria; p__Firmicutes; c__Clostridia; o__Christensenellales; f__Christensenellaceae; g__Christensenellaceae_R-7_group; s__unclassified_g__Christensenellaceae_R-7_group; OTU160	0.0336954289149765	-0.0259224057795891	0.00811116813535693	0.004934735606324	0.0128985255013493
d__Bacteria; k__norank_d__Bacteria; p__Firmicutes; c__Clostridia; o__Lachnospirales; f__Lachnospiraceae; g__Lachnospiraceae_NC2004_group; s__uncultured_Clostridiaceae_bacterium_g__Lachnospiraceae_NC2004_group; OTU106	0.0372625711185707	-0.0288845831821186	0.0123771839416453	-0.000840290392858492	-0.00145894929660206
d__Bacteria; k__norank_d__Bacteria; p__Bacteroidota; c__Bacteroidia; o__Flavobacteriales; f__Flavobacteriaceae; g__norank_f__Flavobacteriaceae; s__gut_metagenome_g__norank_f__Flavobacteriaceae; OTU631	0.0271534433574081	0.0333120451671868	0.00263217003241494	-0.00148540617034825	-0.0315307254001808
d__Bacteria; k__norank_d__Bacteria; p__Firmicutes; c__Clostridia; o__Oscillospirales; f__Oscillospiraceae; g__Colidextribacter; s__uncultured_bacterium_g__Colidextribacter; OTU870	0.0555733516693605	-0.0355346398285132	0.00969215059261478	4.45886760160865e-05	0.0184293163435844
d__Bacteria; k__norank_d__Bacteria; p__Firmicutes; c__Clostridia; o__Lachnospirales; f__Lachnospiraceae; g__Roseburia; s__Roseburia_sp._499; OTU931	-0.0284901551253973	-0.0164114313282012	-0.0114484214617055	-0.0516333528418395	0.00219655768555695
d__Bacteria; k__norank_d__Bacteria; p__Firmicutes; c__Clostridia; o__Lachnospirales; f__Lachnospiraceae; g__unclassified_f__Lachnospiraceae; s__unclassified_f__Lachnospiraceae; OTU608	0.0501215654751736	-0.0329439107225417	0.0230203826130473	-0.00130263058885107	0.00130536215286887
d__Bacteria; k__norank_d__Bacteria; p__Firmicutes; c__Clostridia; o__Lachnospirales; f__Lachnospiraceae; g__norank_f__Lachnospiraceae; s__uncultured_bacterium_g__norank_f__Lachnospiraceae; OTU619	0.0286485768505022	0.0260816040378288	-0.0342239593907271	-0.00221844532252264	0.058467808904092
d__Bacteria; k__norank_d__Bacteria; p__Firmicutes; c__Clostridia; o__Lachnospirales; f__Lachnospiraceae; g__unclassified_f__Lachnospiraceae; s__unclassified_f__Lachnospiraceae; OTU357	-0.0296148311920018	-0.028549826353383	-0.00799932311267314	-0.0214088971971364	-0.0254838527985425
d__Bacteria; k__norank_d__Bacteria; p__Firmicutes; c__Clostridia; o__Oscillospirales; f__Ruminococcaceae; g__unclassified_f__Ruminococcaceae; s__unclassified_f__Ruminococcaceae; OTU709	0.0265108170674684	0.0251057714995735	0.0560642647796802	0.00118612333626702	-0.0251509756985869
d__Bacteria; k__norank_d__Bacteria; p__Firmicutes; c__Clostridia; o__Lachnospirales; f__Lachnospiraceae; g__unclassified_f__Lachnospiraceae; s__unclassified_f__Lachnospiraceae; OTU355	-0.0425522129944098	-0.0332600436380301	-0.00341068664128926	0.00118893583626342	-0.0195952300411381
d__Bacteria; k__norank_d__Bacteria; p__Firmicutes; c__Clostridia; o__Peptostreptococcales-Tissierellales; f__Peptostreptococcaceae; g__unclassified_f__Peptostreptococcaceae; s__unclassified_f__Peptostreptococcaceae; OTU272	-0.0372658522853341	0.0205219067895853	0.0555382164114735	-0.0358344854238252	0.0460861683268013
d__Bacteria; k__norank_d__Bacteria; p__Firmicutes; c__Clostridia; o__Lachnospirales; f__Lachnospiraceae; g__Lachnospiraceae_NK4A136_group; s__unclassified_g__Lachnospiraceae_NK4A136_group; OTU59	0.0331016424862848	-0.0199401949424632	0.00552038472911202	-0.000958245094097285	-0.0106604961399849
d__Bacteria; k__norank_d__Bacteria; p__Firmicutes; c__Clostridia; o__Lachnospirales; f__Lachnospiraceae; g__unclassified_f__Lachnospiraceae; s__unclassified_f__Lachnospiraceae; OTU602	-0.00751757497029678	0.0388439673097139	0.0432404178973386	-0.000123423826697379	-0.0126102505160236
d__Bacteria; k__norank_d__Bacteria; p__Firmicutes; c__Clostridia; o__Lachnospirales; f__Lachnospiraceae; g__unclassified_f__Lachnospiraceae; s__unclassified_f__Lachnospiraceae; OTU258	-0.041051130492703	-0.0189712794312783	0.0221989077289519	-0.0257463073926774	-0.0226849855295358
d__Bacteria; k__norank_d__Bacteria; p__Bacteroidota; c__Bacteroidia; o__Bacteroidales; f__Muribaculaceae; g__norank_f__Muribaculaceae; s__uncultured_bacterium_g__norank_f__Muribaculaceae; OTU371	-0.00267235387484966	0.0214383078483575	0.0576164551180148	-0.000435490948721261	0.00705131060553861
d__Bacteria; k__norank_d__Bacteria; p__Firmicutes; c__Clostridia; o__Oscillospirales; f__Ruminococcaceae; g__Ruminococcus; s__Ruminococcus_sp._N15.MGS-57_g__Ruminococcus; OTU914	0.0105429424462776	0.039555307526954	-0.0582704178271445	-0.0426788205476709	0.0668043837792505
d__Bacteria; k__norank_d__Bacteria; p__Firmicutes; c__Clostridia; o__Peptostreptococcales-Tissierellales; f__Anaerovoracaceae; g__Eubacterium_nodatum_group; s__uncultured_bacterium_g__Eubacterium_nodatum_group; OTU508	0.0520608319624173	-0.0275711792306422	0.00439348333522751	0.00574387952361962	0.0256266956617705
d__Bacteria; k__norank_d__Bacteria; p__Firmicutes; c__Bacilli; o__RF39; f__norank_o__RF39; g__norank_f__norank_o__RF39; s__metagenome_g__norank_f__norank_o__RF39; OTU854	0.0173887213978755	0.0620750325142913	-0.0629914598064459	-0.0022487854613502	0.0180810642498703
d__Bacteria; k__norank_d__Bacteria; p__Firmicutes; c__Clostridia; o__Clostridia_UCG-014; f__norank_o__Clostridia_UCG-014; g__norank_f__norank_o__Clostridia_UCG-014; s__uncultured_bacterium_g__norank_f__norank_o__Clostridia_UCG-014; OTU753	0.0155218053667988	0.0396620547240774	-0.0551325075812643	0.0461611647799041	0.04102862817129
d__Bacteria; k__norank_d__Bacteria; p__Firmicutes; c__Clostridia; o__Lachnospirales; f__Lachnospiraceae; g__unclassified_f__Lachnospiraceae; s__unclassified_f__Lachnospiraceae; OTU982	-0.0305190857934865	-0.00570182403734981	0.0273625931399654	-0.0034535780329982	-0.00873695089114527
d__Bacteria; k__norank_d__Bacteria; p__Proteobacteria; c__Alphaproteobacteria; o__Rhodospirillales; f__norank_o__Rhodospirillales; g__norank_f__norank_o__Rhodospirillales; s__gut_metagenome_g__norank; OTU11	0.037666622981194	-0.0292827737027238	0.0124112452747093	-0.000950740821943025	-0.00784001896560115
d__Bacteria; k__norank_d__Bacteria; p__Firmicutes; c__Clostridia; o__Lachnospirales; f__Lachnospiraceae; g__unclassified_f__Lachnospiraceae; s__unclassified_f__Lachnospiraceae; OTU980	-0.0512544046223139	-0.0361564931970065	-0.0094422969661411	0.00887550813185017	0.0165012305313061
d__Bacteria; k__norank_d__Bacteria; p__Actinobacteriota; c__Coriobacteriia; o__Coriobacteriales; f__Eggerthellaceae; g__Enterorhabdus; s__uncultured_bacterium_g__Enterorhabdus; OTU412	-0.0338449164092195	-0.0416800344823156	-0.034187497814982	-0.0412499248128405	0.0474715137535282
d__Bacteria; k__norank_d__Bacteria; p__Firmicutes; c__unclassified_p__Firmicutes; o__unclassified_p__Firmicutes; f__unclassified_p__Firmicutes; g__unclassified_p__Firmicutes; s__unclassified_p__Firmicutes; OTU290	-0.0164708978983941	0.0313858982192215	0.0815736267845193	-0.000161417131196029	0.0546447797095828
d__Bacteria; k__norank_d__Bacteria; p__Firmicutes; c__Clostridia; o__Lachnospirales; f__Lachnospiraceae; g__unclassified_f__Lachnospiraceae; s__unclassified_f__Lachnospiraceae; OTU516	0.0166632613187807	0.039297772279687	-0.0388849527701499	-0.00206952122744024	0.0696511608476041
d__Bacteria; k__norank_d__Bacteria; p__Bacteroidota; c__Bacteroidia; o__Bacteroidales; f__Muribaculaceae; g__norank_f__Muribaculaceae; s__uncultured_bacterium_g__norank_f__Muribaculaceae; OTU94	0.0522540838179807	-0.0284666559730679	0.00622579860081105	-0.00145830397834339	-0.0116364606990706
d__Bacteria; k__norank_d__Bacteria; p__Firmicutes; c__Clostridia; o__Clostridia_UCG-014; f__norank_o__Clostridia_UCG-014; g__norank_f__norank_o__Clostridia_UCG-014; s__gut_metagenome_g__norank_f__norank_o__Clostridia_UCG-014; OTU525	0.00894600858687452	0.0359846468180034	-0.0295451965922436	-0.00148841401489768	0.0400095220065833
d__Bacteria; k__norank_d__Bacteria; p__Firmicutes; c__Clostridia; o__Oscillospirales; f__Ruminococcaceae; g__unclassified_f__Ruminococcaceae; s__unclassified_f__Ruminococcaceae; OTU698	0.0242491067187351	0.0451648309583359	-0.0412005769255978	-0.00150207581188805	-0.0517239538167735
d__Bacteria; k__norank_d__Bacteria; p__Firmicutes; c__Bacilli; o__Erysipelotrichales; f__Erysipelotrichaceae; g__Faecalibaculum; s__Faecalibaculum_rodentium; OTU118	0.0193468968760494	0.0412303426997427	-0.044931381475998	-0.00121313969412242	-0.0569851506840296
d__Bacteria; k__norank_d__Bacteria; p__Firmicutes; c__Clostridia; o__Lachnospirales; f__Lachnospiraceae; g__unclassified_f__Lachnospiraceae; s__unclassified_f__Lachnospiraceae; OTU382	0.00724902154148062	0.0303581179400331	-0.0169117422249363	0.083559834996836	0.0256613765230433
d__Bacteria; k__norank_d__Bacteria; p__Firmicutes; c__Clostridia; o__Oscillospirales; f__Ruminococcaceae; g__unclassified_f__Ruminococcaceae; s__unclassified_f__Ruminococcaceae; OTU695	0.0432155344503279	-0.0124757111698078	-0.00487829270509004	-0.00183557914634223	0.02786410240735
d__Bacteria; k__norank_d__Bacteria; p__Firmicutes; c__Clostridia; o__Oscillospirales; f__Ruminococcaceae; g__Eubacterium_siraeum_group; s__uncultured_bacterium_g__Eubacterium_siraeum_group; OTU454	0.0474579062163926	-0.0319650150101662	0.0111498570595786	-0.00167748111018015	0.00290745632693819
d__Bacteria; k__norank_d__Bacteria; p__Firmicutes; c__Bacilli; o__Erysipelotrichales; f__Erysipelotrichaceae; g__Holdemanella; s__uncultured_bacterium_g__Holdemanella; OTU354	0.0165578419266582	-0.0234153887391794	0.0202299877627407	-0.0326830746465776	0.00835695097976664
d__Bacteria; k__norank_d__Bacteria; p__Firmicutes; c__Clostridia; o__Lachnospirales; f__Lachnospiraceae; g__unclassified_f__Lachnospiraceae; s__unclassified_f__Lachnospiraceae; OTU652	0.00734912405189951	0.0298724852244186	-0.025694165178059	-0.000434270209825855	-0.0550885607764229
d__Bacteria; k__norank_d__Bacteria; p__Firmicutes; c__Clostridia; o__Lachnospirales; f__Lachnospiraceae; g__unclassified_f__Lachnospiraceae; s__unclassified_f__Lachnospiraceae; OTU650	0.0302238614803843	0.0261791433223948	-0.0358788260233999	-0.000492930501710639	0.0638787683276793
d__Bacteria; k__norank_d__Bacteria; p__Firmicutes; c__Clostridia; o__Oscillospirales; f__Butyricicoccaceae; g__UCG-008; s__uncultured_bacterium_g__UCG-008; OTU95	0.0271844840208312	-0.0179218988091824	-0.000934333226952974	-0.0411940304696963	-0.0113041140853893
d__Bacteria; k__norank_d__Bacteria; p__Desulfobacterota; c__Desulfovibrionia; o__Desulfovibrionales; f__Desulfovibrionaceae; g__Desulfovibrio; s__unclassified_g__Desulfovibrio; OTU245	-0.00799014623287766	0.0292368601773813	0.0875663537539846	0.000141221066728607	0.00431513273939648
d__Bacteria; k__norank_d__Bacteria; p__Firmicutes; c__Clostridia; o__Lachnospirales; f__Lachnospiraceae; g__Roseburia; s__uncultured_bacterium_g__Roseburia; OTU696	0.044657082473431	-0.00696955785131367	-0.0163419372414515	0.0199595145371965	-0.0338331593791718
d__Bacteria; k__norank_d__Bacteria; p__Firmicutes; c__Clostridia; o__Oscillospirales; f__Ruminococcaceae; g__unclassified_f__Ruminococcaceae; s__unclassified_f__Ruminococcaceae; OTU363	-0.0352223159192224	-0.0148133250390944	0.0266940860450951	-0.0134575080271092	-0.00848818106862764
d__Bacteria; k__norank_d__Bacteria; p__Firmicutes; c__Clostridia; o__Oscillospirales; f__Ruminococcaceae; g__Ruminococcus; s__unclassified_g__Ruminococcus; OTU641	0.04828673804731	-0.022191057772132	0.0154737194033488	-0.000906391784871635	-0.0152619691533697
d__Bacteria; k__norank_d__Bacteria; p__Firmicutes; c__Clostridia; o__Lachnospirales; f__Lachnospiraceae; g__unclassified_f__Lachnospiraceae; s__unclassified_f__Lachnospiraceae; OTU104	0.0369496362901484	-0.0196640264692669	0.00418506323418617	-0.00115408574621657	0.0154787314255762
d__Bacteria; k__norank_d__Bacteria; p__Bacteroidota; c__Bacteroidia; o__Bacteroidales; f__Muribaculaceae; g__norank_f__Muribaculaceae; s__uncultured_bacterium_g__norank_f__Muribaculaceae; OTU491	0.00419797025447718	0.0418454900655663	-0.00897829823745079	-0.000387389905961685	-0.0771757665564989
d__Bacteria; k__norank_d__Bacteria; p__Firmicutes; c__Clostridia; o__Monoglobales; f__Monoglobaceae; g__Monoglobus; s__uncultured_bacterium_g__Monoglobus; OTU651	-0.0401623186852747	-0.0397548094240098	-0.0467213289484764	0.00212084797627815	0.0214359162468353
d__Bacteria; k__norank_d__Bacteria; p__Firmicutes; c__Clostridia; o__Lachnospirales; f__Lachnospiraceae; g__Lachnospiraceae_ND3007_group; s__uncultured_bacterium_g__Lachnospiraceae_ND3007_group; OTU789	-0.0041425245919183	0.0429934180278896	0.0291568465668415	0.000112374968840145	-0.0603676666950571
d__Bacteria; k__norank_d__Bacteria; p__Actinobacteriota; c__Coriobacteriia; o__Coriobacteriales; f__Eggerthellaceae; g__unclassified_f__Eggerthellaceae; s__unclassified_f__Eggerthellaceae; OTU892	-0.0319513509182198	-0.0332798009042536	-0.0750854687556277	0.0186558306812035	3.57360387090813e-05
d__Bacteria; k__norank_d__Bacteria; p__Firmicutes; c__Clostridia; o__Lachnospirales; f__Lachnospiraceae; g__unclassified_f__Lachnospiraceae; s__unclassified_f__Lachnospiraceae; OTU457	0.0508225197795335	-0.0108396727320411	-0.0092851607838582	-0.00182323425094355	-0.0130262129214346
d__Bacteria; k__norank_d__Bacteria; p__Bacteroidota; c__Bacteroidia; o__Bacteroidales; f__Muribaculaceae; g__norank_f__Muribaculaceae; s__uncultured_bacterium_g__norank_f__Muribaculaceae; OTU713	-0.0205432246496309	-0.0100581920000686	-0.015355812121967	-0.0730250067339885	-0.00626382522367955
d__Bacteria; k__norank_d__Bacteria; p__Actinobacteriota; c__Coriobacteriia; o__Coriobacteriales; f__Eggerthellaceae; g__DNF00809; s__uncultured_bacterium_g__DNF00809; OTU468	0.0402188121308851	0.0408696821180251	-0.0232031518122901	-0.00261775206597616	0.0043116770592923
d__Bacteria; k__norank_d__Bacteria; p__Firmicutes; c__Clostridia; o__Lachnospirales; f__Lachnospiraceae; g__Lachnospiraceae_NK4A136_group; s__unclassified_g__Lachnospiraceae_NK4A136_group; OTU166	0.0310773173015093	0.00234029502281408	0.0140601094409702	-0.0194089463328335	-0.0208368629826173
d__Bacteria; k__norank_d__Bacteria; p__Firmicutes; c__Clostridia; o__Christensenellales; f__Christensenellaceae; g__Christensenellaceae_R-7_group; s__uncultured_rumen_bacterium_g__Christensenellaceae_R-7_group; OTU769	0.0198790795050264	0.0763008027908183	-0.0431904013049451	-0.00218687605924707	-0.0246984322783464
d__Bacteria; k__norank_d__Bacteria; p__Firmicutes; c__Clostridia; o__Lachnospirales; f__Lachnospiraceae; g__Lachnospiraceae_NC2004_group; s__uncultured_bacterium_g__Lachnospiraceae_NC2004_group; OTU402	-0.0419008740858689	-0.00683260224897842	0.0376211904466391	-0.01871169760439	-0.0207259308835002
d__Bacteria; k__norank_d__Bacteria; p__Spirochaetota; c__Spirochaetia; o__Spirochaetales; f__Spirochaetaceae; g__Treponema; s__Treponema_succinifaciens_DSM_2489; OTU244	-0.0213809707012889	0.00756840774431507	0.0269545550556684	-0.0657642546198854	-0.00109265139220428
d__Bacteria; k__norank_d__Bacteria; p__Firmicutes; c__Clostridia; o__Oscillospirales; f__Oscillospiraceae; g__Flavonifractor; s__uncultured_bacterium_g__Flavonifractor; OTU932	-0.022947753403847	-0.0121109314572015	0.0122352058689911	0.0634922196049498	-0.018720541537561
d__Bacteria; k__norank_d__Bacteria; p__Bacteroidota; c__Bacteroidia; o__Bacteroidales; f__Muribaculaceae; g__norank_f__Muribaculaceae; s__uncultured_bacterium_g__norank_f__Muribaculaceae; OTU583	0.0388125705400901	0.0358106630493104	-0.0210354987510528	-0.00158095319213212	-0.0811257323572745
d__Bacteria; k__norank_d__Bacteria; p__Actinobacteriota; c__Actinobacteria; o__Bifidobacteriales; f__Bifidobacteriaceae; g__Bifidobacterium; s__Bifidobacterium_pseudocatenulatum_DSM_20438__JCM_1200__LMG_10505; OTU97	0.0107775121890889	-0.0114539858581854	0.0598069940053702	0.0355863736694351	-0.0260848054051401
d__Bacteria; k__norank_d__Bacteria; p__Bacteroidota; c__Bacteroidia; o__Bacteroidales; f__unclassified_o__Bacteroidales; g__unclassified_o__Bacteroidales; s__unclassified_o__Bacteroidales; OTU333	0.0139203213486732	-0.0188769743266006	0.0204081387918964	0.0166093162072431	-0.00611461996042775
d__Bacteria; k__norank_d__Bacteria; p__Firmicutes; c__Clostridia; o__Oscillospirales; f__Ruminococcaceae; g__unclassified_f__Ruminococcaceae; s__unclassified_f__Ruminococcaceae; OTU956	0.0205926098282831	0.00749496099637318	0.0134271764607807	-0.034582958026289	0.0023643012309376
d__Bacteria; k__norank_d__Bacteria; p__Firmicutes; c__Bacilli; o__Erysipelotrichales; f__Erysipelotrichaceae; g__Dubosiella; s__uncultured_bacterium_g__Dubosiella; OTU967	-0.0237132504562601	-0.0286943383554818	-0.0209552672811897	0.0459221363760656	0.0406114913728566
d__Bacteria; k__norank_d__Bacteria; p__Bacteroidota; c__Bacteroidia; o__Bacteroidales; f__Marinifilaceae; g__Butyricimonas; s__uncultured_bacterium_g__Butyricimonas; OTU659	0.0485346990614604	0.0132512418240942	0.0469841992101128	-0.00220191925213105	0.0150754571726953
d__Bacteria; k__norank_d__Bacteria; p__Firmicutes; c__Clostridia; o__Lachnospirales; f__Lachnospiraceae; g__unclassified_f__Lachnospiraceae; s__unclassified_f__Lachnospiraceae; OTU137	0.0542226686755269	-0.04190410395058	0.0178065869420999	-0.0012948427006467	-0.00375977020236487
d__Bacteria; k__norank_d__Bacteria; p__Firmicutes; c__Clostridia; o__Oscillospirales; f__Butyricicoccaceae; g__UCG-009; s__uncultured_bacterium_g__UCG-009; OTU682	0.00794309965578862	0.0623329301724889	-0.0341564974643038	-0.0120496898297151	-0.00444747956985661
d__Bacteria; k__norank_d__Bacteria; p__Firmicutes; c__Clostridia; o__Peptococcales; f__Peptococcaceae; g__norank_f__Peptococcaceae; s__uncultured_bacterium_g__norank_f__Peptococcaceae; OTU476	0.0260062790502385	0.0170887615649603	-0.0221751897101195	0.00217099702625108	0.0150254711864282
d__Bacteria; k__norank_d__Bacteria; p__Firmicutes; c__Clostridia; o__unclassified_c__Clostridia; f__unclassified_c__Clostridia; g__unclassified_c__Clostridia; s__unclassified_c__Clostridia; OTU699	-0.000408741715877868	0.068240760459447	0.0183626353685908	-0.000815111059605753	-0.0435678744360563
d__Bacteria; k__norank_d__Bacteria; p__Bacteroidota; c__Bacteroidia; o__Bacteroidales; f__Muribaculaceae; g__norank_f__Muribaculaceae; s__uncultured_bacterium_g__norank_f__Muribaculaceae; OTU158	0.0598991463725175	-0.0461000344815351	0.0194088745382606	-0.00156519229295294	0.000714849893120715
d__Bacteria; k__norank_d__Bacteria; p__Firmicutes; c__Clostridia; o__Lachnospirales; f__Lachnospiraceae; g__norank_f__Lachnospiraceae; s__unclassified_g__norank_f__Lachnospiraceae; OTU566	0.0320151516167503	-0.0200077299283078	0.0359709787049543	-0.00117091622929553	0.0366894177273417
d__Bacteria; k__norank_d__Bacteria; p__Firmicutes; c__Clostridia; o__Oscillospirales; f__Ruminococcaceae; g__norank_f__Ruminococcaceae; s__unclassified_g__norank_f__Ruminococcaceae; OTU364	-0.0294356885667872	0.00172713432298665	0.0348948338867764	-0.0904674719243387	-0.00411473589181396
d__Bacteria; k__norank_d__Bacteria; p__Firmicutes; c__Clostridia; o__Oscillospirales; f__Oscillospiraceae; g__unclassified_f__Oscillospiraceae; s__unclassified_f__Oscillospiraceae; OTU985	0.0240615117258345	-0.0349418179283153	-0.0409666770847842	-0.00303949543105314	0.0348390386410562
d__Bacteria; k__norank_d__Bacteria; p__Firmicutes; c__Clostridia; o__Lachnospirales; f__Lachnospiraceae; g__Ruminococcus_torques_group; s__uncultured_Clostridium_sp._g__Ruminococcus_torques_group; OTU449	-0.0521289251061997	-0.0372784027146316	-0.00143730425220546	0.0325115217571456	0.0378530988443034
d__Bacteria; k__norank_d__Bacteria; p__Bacteroidota; c__Bacteroidia; o__Bacteroidales; f__Muribaculaceae; g__norank_f__Muribaculaceae; s__uncultured_bacterium_g__norank_f__Muribaculaceae; OTU150	0.0527681500176327	-0.0388167288171933	0.0156017583980251	-0.00139269229874037	0.00829310272798915
d__Bacteria; k__norank_d__Bacteria; p__Bacteroidota; c__Bacteroidia; o__Bacteroidales; f__Rikenellaceae; g__Rikenellaceae_RC9_gut_group; s__uncultured_bacterium_g__Rikenellaceae_RC9_gut_group; OTU965	-0.00545452501838487	-0.0157182496031662	-0.00751666895325208	0.0882442195896076	0.0361219621922363
d__Bacteria; k__norank_d__Bacteria; p__Bacteroidota; c__Bacteroidia; o__Bacteroidales; f__Muribaculaceae; g__norank_f__Muribaculaceae; s__uncultured_bacterium_g__norank_f__Muribaculaceae; OTU156	0.0604027669582294	-0.0225384786540248	0.00628299310017157	-0.00185732513848533	-0.0135457352092844
d__Bacteria; k__norank_d__Bacteria; p__Bacteroidota; c__Bacteroidia; o__Bacteroidales; f__Muribaculaceae; g__norank_f__Muribaculaceae; s__uncultured_bacterium_g__norank_f__Muribaculaceae; OTU154	0.05189938327763	-0.0403414727987454	0.0171549400875992	-0.00136526928439141	-0.001273348124663
d__Bacteria; k__norank_d__Bacteria; p__Bacteroidota; c__Bacteroidia; o__Bacteroidales; f__Muribaculaceae; g__norank_f__Muribaculaceae; s__uncultured_bacterium_g__norank_f__Muribaculaceae; OTU155	0.0717589676226393	-0.0285204145143011	0.0180336346283426	-0.00223705921095483	-0.0153318750060876
d__Bacteria; k__norank_d__Bacteria; p__Firmicutes; c__Bacilli; o__RF39; f__norank_o__RF39; g__norank_f__norank_o__RF39; s__unclassified_g__norank_f__norank_o__RF39; OTU83	0.0432189187464239	0.0170318379208975	-0.0315839272760171	-0.00263322711495588	0.0535536244008367
d__Bacteria; k__norank_d__Bacteria; p__Firmicutes; c__Clostridia; o__Lachnospirales; f__Lachnospiraceae; g__Coprococcus; s__uncultured_bacterium_g__Coprococcus; OTU239	-0.0104831007463228	0.0227086019946739	0.0524439326506459	0.000168113648376514	-0.00772351450693648
d__Bacteria; k__norank_d__Bacteria; p__Firmicutes; c__Clostridia; o__Lachnospirales; f__Lachnospiraceae; g__Lachnospiraceae_NK4A136_group; s__uncultured_bacterium_g__Lachnospiraceae_NK4A136_group; OTU621	0.0473894343928431	-0.0325483817701724	0.011741791144056	-0.00116046743377391	-0.0170991174798967
d__Bacteria; k__norank_d__Bacteria; p__Firmicutes; c__Clostridia; o__Lachnospirales; f__Lachnospiraceae; g__Ruminococcus_gauvreauii_group; s__unclassified_g__Ruminococcus_gauvreauii_group; OTU445	-0.0320282485006168	-0.0388752035665965	-0.0246243987887302	-0.0634591899761114	0.0120760740618596
d__Bacteria; k__norank_d__Bacteria; p__Firmicutes; c__Clostridia; o__Oscillospirales; f__Ruminococcaceae; g__norank_f__Ruminococcaceae; s__gut_metagenome_g__norank_f__Ruminococcaceae; OTU708	-0.00685228923199452	0.006867862282809	-0.0364392855824106	-0.0647444093935842	0.00880817904996905
d__Bacteria; k__norank_d__Bacteria; p__Firmicutes; c__Clostridia; o__Lachnospirales; f__Lachnospiraceae; g__norank_f__Lachnospiraceae; s__uncultured_bacterium_g__norank_f__Lachnospiraceae; OTU537	0.0337787088553184	-0.0237943293164879	0.00668869757867028	0.00390719604293336	0.00509827982144442
d__Bacteria; k__norank_d__Bacteria; p__Firmicutes; c__Clostridia; o__Oscillospirales; f__Ruminococcaceae; g__norank_f__Ruminococcaceae; s__uncultured_bacterium_g__norank_f__Ruminococcaceae; OTU332	-0.0452855405409409	-0.0300899589532484	-0.0112223867250194	-0.0109203031297249	0.000881388622433125
d__Bacteria; k__norank_d__Bacteria; p__Actinobacteriota; c__Actinobacteria; o__Corynebacteriales; f__Corynebacteriaceae; g__Corynebacterium; s__Corynebacterium_stationis; OTU198	0.0340938725489394	-0.0274188975692948	0.0111530679504042	-0.00317153758697951	0.018571712048781
d__Bacteria; k__norank_d__Bacteria; p__Firmicutes; c__Clostridia; o__Oscillospirales; f__Oscillospiraceae; g__norank_f__Oscillospiraceae; s__uncultured_bacterium_g__norank_f__Oscillospiraceae; OTU110	0.0209041814576888	0.0470928270233593	0.0171724540997191	0.00854785535366095	0.0320910142371354
d__Bacteria; k__norank_d__Bacteria; p__Firmicutes; c__Clostridia; o__Monoglobales; f__Monoglobaceae; g__Monoglobus; s__uncultured_bacterium_g__Monoglobus; OTU832	-0.0116656825287653	0.01347638122866	-0.0377881708575942	-0.0876573812438812	-0.00738944213368182
d__Bacteria; k__norank_d__Bacteria; p__Firmicutes; c__Clostridia; o__Lachnospirales; f__Lachnospiraceae; g__Dorea; s__uncultured_bacterium_g__Dorea; OTU452	-0.0249586068674356	-0.0325277423313258	-0.0229641973313966	0.0668210293121128	0.0289447499167713
d__Bacteria; k__norank_d__Bacteria; p__Firmicutes; c__Clostridia; o__Clostridia_UCG-014; f__norank_o__Clostridia_UCG-014; g__norank_f__norank_o__Clostridia_UCG-014; s__uncultured_rumen_bacterium_g__norank_f__norank_o__Clostridia_UCG-014; OTU804	0.0193572599957612	-0.00264471141180956	-0.0349485222213501	-0.0556169588721879	-0.0228829716820064
d__Bacteria; k__norank_d__Bacteria; p__Bacteroidota; c__Bacteroidia; o__Bacteroidales; f__Muribaculaceae; g__norank_f__Muribaculaceae; s__uncultured_bacterium_g__norank_f__Muribaculaceae; OTU121	0.0485430554640553	-0.00536851932656702	-0.0134398693448745	-0.00164916771888903	-0.0304009399305405
d__Bacteria; k__norank_d__Bacteria; p__Proteobacteria; c__Alphaproteobacteria; o__Rhodospirillales; f__norank_o__Rhodospirillales; g__norank_f__norank_o__Rhodospirillales; s__gut_metagenome_g__norank; OTU211	-0.0113566820323756	0.0319994071039003	0.0588938784589999	0.000298419552561111	-0.0121938298331635
d__Bacteria; k__norank_d__Bacteria; p__Firmicutes; c__Clostridia; o__Oscillospirales; f__Ruminococcaceae; g__norank_f__Ruminococcaceae; s__unclassified_g__norank_f__Ruminococcaceae; OTU39	0.0247751574255311	-0.0163601856228738	-0.0130039786494906	-0.0594822164672672	-0.0239672494672454
d__Bacteria; k__norank_d__Bacteria; p__Firmicutes; c__Clostridia; o__Lachnospirales; f__Lachnospiraceae; g__GCA-900066575; s__uncultured_bacterium_g__GCA-900066575; OTU544	0.0407300224277484	-0.0242167490024008	0.00810348678959914	-0.00135814077175626	0.021653443711637
d__Bacteria; k__norank_d__Bacteria; p__Firmicutes; c__Clostridia; o__Lachnospirales; f__Lachnospiraceae; g__unclassified_f__Lachnospiraceae; s__unclassified_f__Lachnospiraceae; OTU85	0.0315795197543338	-0.0248281861752766	0.0104026528514179	-0.00151234465817969	-0.00179174717628986
d__Bacteria; k__norank_d__Bacteria; p__Firmicutes; c__Bacilli; o__Lactobacillales; f__Lactobacillaceae; g__Lactobacillus; s__Lactobacillus_delbrueckii_subsp._bulgaricus; OTU246	-0.0501521539095873	-0.0155698188033724	0.0239907575993486	-0.0578535301121652	-0.003138419905941
d__Bacteria; k__norank_d__Bacteria; p__Firmicutes; c__Clostridia; o__Monoglobales; f__Monoglobaceae; g__Monoglobus; s__unclassified_g__Monoglobus; OTU548	0.0103047868786801	0.0368499578520128	-0.037059203320049	-0.00184258809703858	0.0789567105742708
d__Bacteria; k__norank_d__Bacteria; p__Bacteroidota; c__Bacteroidia; o__Bacteroidales; f__Muribaculaceae; g__norank_f__Muribaculaceae; s__unclassified_g__norank_f__Muribaculaceae; OTU184	0.0456841180275087	-0.0342817024341281	0.021522683165795	-0.00114497847046968	-0.011589301591273
d__Bacteria; k__norank_d__Bacteria; p__Firmicutes; c__Clostridia; o__Oscillospirales; f__Ruminococcaceae; g__unclassified_f__Ruminococcaceae; s__unclassified_f__Ruminococcaceae; OTU538	-0.00337014629235101	0.053927554335077	0.0283774239976602	-0.000358006032065817	-0.0353941347131397
d__Bacteria; k__norank_d__Bacteria; p__Firmicutes; c__Clostridia; o__Lachnospirales; f__Lachnospiraceae; g__norank_f__Lachnospiraceae; s__uncultured_bacterium_g__norank_f__Lachnospiraceae; OTU622	0.0184994124061385	0.030977936389114	-0.00989160136610634	-0.0336911455355268	-0.0367225244565397
d__Bacteria; k__norank_d__Bacteria; p__Firmicutes; c__Bacilli; o__RF39; f__norank_o__RF39; g__norank_f__norank_o__RF39; s__unclassified_g__norank_f__norank_o__RF39; OTU773	0.0601591004989972	-0.00625558983367838	-0.0167842495660217	-0.00268693380483621	0.0372190707858102
d__Bacteria; k__norank_d__Bacteria; p__Firmicutes; c__Clostridia; o__Monoglobales; f__Monoglobaceae; g__Monoglobus; s__unclassified_g__Monoglobus; OTU546	0.0567103686657189	-0.0270892673038521	0.00343047067891963	-0.00178936237390179	0.00499959631672251
d__Bacteria; k__norank_d__Bacteria; p__Firmicutes; c__Clostridia; o__Lachnospirales; f__Lachnospiraceae; g__norank_f__Lachnospiraceae; s__uncultured_bacterium_g__norank_f__Lachnospiraceae; OTU624	0.0276085008183992	0.0295997092019431	-0.0377039761809135	-0.00419298234419046	0.0541546802508284
d__Bacteria; k__norank_d__Bacteria; p__Firmicutes; c__Clostridia; o__Oscillospirales; f__Ruminococcaceae; g__Ruminococcus; s__unclassified_g__Ruminococcus; OTU979	0.0108832481800256	-0.0174270592262905	-0.0027636246617481	0.0737377475806293	-0.0198357308896389
d__Bacteria; k__norank_d__Bacteria; p__Actinobacteriota; c__Coriobacteriia; o__Coriobacteriales; f__Eggerthellaceae; g__Enterorhabdus; s__uncultured_bacterium_g__Enterorhabdus; OTU569	0.0325269338647147	-0.00840505064442789	-0.0331860796017281	0.0466733019500131	-0.0172221923151898
d__Bacteria; k__norank_d__Bacteria; p__Firmicutes; c__Clostridia; o__Oscillospirales; f__norank_o__Oscillospirales; g__norank_f__norank_o__Oscillospirales; s__metagenome_g__norank_f__norank_o__Oscillospirales; OTU894	-0.026981906088105	0.016681403182901	0.0130455237401273	0.0222911645432976	0.0130272620389199
d__Bacteria; k__norank_d__Bacteria; p__Firmicutes; c__Clostridia; o__Oscillospirales; f__Oscillospiraceae; g__norank_f__Oscillospiraceae; s__unclassified_g__norank_f__Oscillospiraceae; OTU261	0.00888508011913121	0.0273785833894702	0.0714165815583648	-0.0034826968923584	0.00331484412122358
d__Bacteria; k__norank_d__Bacteria; p__Firmicutes; c__Clostridia; o__Oscillospirales; f__Oscillospiraceae; g__UCG-007; s__uncultured_rumen_bacterium_g__UCG-007; OTU670	-0.000913239719432576	-0.0375621282312313	0.0157835994207002	-0.0822344200863342	-0.0189958803670428
d__Bacteria; k__norank_d__Bacteria; p__Desulfobacterota; c__Desulfovibrionia; o__Desulfovibrionales; f__Desulfovibrionaceae; g__Desulfovibrio; s__unclassified_g__Desulfovibrio; OTU515	-0.015045143640576	0.0268854386177735	0.0742815922859571	0.000357127841019868	0.0142986303680782
d__Bacteria; k__norank_d__Bacteria; p__Firmicutes; c__Bacilli; o__Staphylococcales; f__Staphylococcaceae; g__Jeotgalicoccus; s__uncultured_bacterium_g__Jeotgalicoccus; OTU877	0.0360279492029679	0.00902382397702969	-0.0217387874273801	-0.00184186480836272	0.0121200803951219
d__Bacteria; k__norank_d__Bacteria; p__Bacteroidota; c__Bacteroidia; o__Bacteroidales; f__Muribaculaceae; g__norank_f__Muribaculaceae; s__uncultured_bacterium_g__norank_f__Muribaculaceae; OTU505	0.0384267184058681	-0.00492730553533227	0.00391841440227851	-0.00137489157914138	-0.00318835183350372
d__Bacteria; k__norank_d__Bacteria; p__Firmicutes; c__Clostridia; o__Oscillospirales; f__UCG-010; g__norank_f__UCG-010; s__uncultured_bacterium_g__norank_f__UCG-010; OTU857	0.0565305460297494	-0.0132918239110785	-0.00920048684347066	-0.00226036390939941	0.0112837759491569
d__Bacteria; k__norank_d__Bacteria; p__Bacteroidota; c__Bacteroidia; o__Bacteroidales; f__Muribaculaceae; g__norank_f__Muribaculaceae; s__uncultured_bacterium_g__norank_f__Muribaculaceae; OTU582	0.0224925440077406	0.0515383110646034	-0.0507424042561794	0.00854202245091197	0.0394139102995262
d__Bacteria; k__norank_d__Bacteria; p__Firmicutes; c__Clostridia; o__Oscillospirales; f__Butyricicoccaceae; g__UCG-008; s__uncultured_bacterium_g__UCG-008; OTU490	-0.0218409560037357	-0.0241209321092989	-0.0245678947730819	0.0616422742675218	-0.0259947126865207
d__Bacteria; k__norank_d__Bacteria; p__Firmicutes; c__Clostridia; o__Peptostreptococcales-Tissierellales; f__Peptostreptococcaceae; g__unclassified_f__Peptostreptococcaceae; s__unclassified_f__Peptostreptococcaceae; OTU86	-0.00145290140448659	0.0318688619229823	-0.0175801205539825	0.0379898064767766	-0.0262718475723894
d__Bacteria; k__norank_d__Bacteria; p__Firmicutes; c__Clostridia; o__Lachnospirales; f__Lachnospiraceae; g__unclassified_f__Lachnospiraceae; s__unclassified_f__Lachnospiraceae; OTU915	-0.0345508416838544	-0.0295204697611989	-0.00901927217402278	0.0593914730698919	-0.023544438609475
d__Bacteria; k__norank_d__Bacteria; p__Bacteroidota; c__Bacteroidia; o__Bacteroidales; f__Muribaculaceae; g__norank_f__Muribaculaceae; s__uncultured_Bacteroidales_bacterium_g__norank_f__Muribaculaceae; OTU171	0.048501898407051	-0.0338797092618072	0.0356267294094997	-0.00123310746740983	0.00506395087094809
d__Bacteria; k__norank_d__Bacteria; p__Firmicutes; c__Clostridia; o__Oscillospirales; f__Eubacterium_coprostanoligenes_group; g__norank_f__Eubacterium_coprostanoligenes_group; s__uncultured_bacterium_g__norank_f__Eubacterium_coprostanoligenes_group; OTU109	0.0269757455772293	0.032797246010828	-0.0400630984988516	-0.00177750031805343	-0.00981751240472155
d__Bacteria; k__norank_d__Bacteria; p__Firmicutes; c__Clostridia; o__Lachnospirales; f__Defluviitaleaceae; g__Defluviitaleaceae_UCG-011; s__uncultured_bacterium_g__Defluviitaleaceae_UCG-011; OTU684	-0.0445331321023856	-0.034179551940231	-0.0170747643904498	-0.0474926240168992	0.00196640625869223
d__Bacteria; k__norank_d__Bacteria; p__Firmicutes; c__Clostridia; o__Lachnospirales; f__Lachnospiraceae; g__Coprococcus; s__metagenome_g__Coprococcus; OTU414	-0.0255408930011212	-0.0326706136243382	-0.0220112363308431	-0.119612963879066	0.0259056004878181
d__Bacteria; k__norank_d__Bacteria; p__Bacteroidota; c__Bacteroidia; o__Bacteroidales; f__Muribaculaceae; g__norank_f__Muribaculaceae; s__uncultured_bacterium_g__norank_f__Muribaculaceae; OTU553	0.0353714946558458	-0.0253036322187149	0.0108867166118097	-0.000914704263981656	-0.0100426523621294
d__Bacteria; k__norank_d__Bacteria; p__Bacteroidota; c__Bacteroidia; o__Bacteroidales; f__Prevotellaceae; g__Prevotella; s__uncultured_bacterium_g__Prevotella; OTU113	0.0308472424636163	-0.0196102442488357	0.014889293831287	-0.000667171969388984	-0.00601674082355307
d__Bacteria; k__norank_d__Bacteria; p__Firmicutes; c__Clostridia; o__Lachnospirales; f__Lachnospiraceae; g__Frisingicoccus; s__unclassified_g__Frisingicoccus; OTU899	-0.0437698589959022	-0.0568081678500713	-0.0404767605070897	0.0982037136509758	0.00559529811090223
d__Bacteria; k__norank_d__Bacteria; p__Bacteroidota; c__Bacteroidia; o__Bacteroidales; f__Tannerellaceae; g__Parabacteroides; s__Parabacteroides_sp.; OTU913	-0.0386080762267748	-0.0484201660030808	-0.034500134624087	-0.0201367786702408	0.0110296374352178
d__Bacteria; k__norank_d__Bacteria; p__Firmicutes; c__Clostridia; o__Oscillospirales; f__Ruminococcaceae; g__unclassified_f__Ruminococcaceae; s__unclassified_f__Ruminococcaceae; OTU667	0.0399538438715482	0.0527464176949108	-0.0467180899166528	-0.00314437251455594	0.0488746261144746
d__Bacteria; k__norank_d__Bacteria; p__Firmicutes; c__Bacilli; o__Lactobacillales; f__Lactobacillaceae; g__Lactobacillus; s__unclassified_g__Lactobacillus; OTU879	0.0591283410756626	-0.0360831436828835	0.0103742287820643	-0.00144586294443111	-0.0386971190087741
d__Bacteria; k__norank_d__Bacteria; p__Desulfobacterota; c__Desulfovibrionia; o__Desulfovibrionales; f__Desulfovibrionaceae; g__norank_f__Desulfovibrionaceae; s__uncultured_Desulfovibrionales_bacterium_g__norank_f__Desulfovibrionaceae; OTU885	0.00396331462856635	0.0493660108320958	0.0654915992958441	-0.000711162234035382	0.000926391742191804
d__Bacteria; k__norank_d__Bacteria; p__Firmicutes; c__unclassified_p__Firmicutes; o__unclassified_p__Firmicutes; f__unclassified_p__Firmicutes; g__unclassified_p__Firmicutes; s__unclassified_p__Firmicutes; OTU717	0.0190741017145161	0.0305993749064432	-0.0143834495398081	-0.000695507236489075	-0.0649728494206804
d__Bacteria; k__norank_d__Bacteria; p__Firmicutes; c__Bacilli; o__Erysipelotrichales; f__Erysipelotrichaceae; g__Clostridium_innocuum_group; s__uncultured_bacterium_g__Clostridium_innocuum_group; OTU996	-0.0210101119646538	-0.0262911667238688	-0.0170650081935381	0.0706258948826682	0.0151948369349146
d__Bacteria; k__norank_d__Bacteria; p__Firmicutes; c__Clostridia; o__Lachnospirales; f__Lachnospiraceae; g__norank_f__Lachnospiraceae; s__uncultured_bacterium_g__norank_f__Lachnospiraceae; OTU312	0.0506500892367742	-0.024254697158023	0.022690393417246	0.0189352926264342	0.0063692764978908
d__Bacteria; k__norank_d__Bacteria; p__Firmicutes; c__Clostridia; o__Clostridiales; f__Clostridiaceae; g__Clostridium_sensu_stricto_1; s__unclassified_g__Clostridium_sensu_stricto_1; OTU535	-0.0155568591659797	0.0044884586590358	0.032603839233952	0.000663368397898989	-0.000247459355237632
d__Bacteria; k__norank_d__Bacteria; p__Firmicutes; c__Bacilli; o__Erysipelotrichales; f__Erysipelotrichaceae; g__norank_f__Erysipelotrichaceae; s__Clostridiales_bacterium_60-7e; OTU399	-0.0318807561055202	-0.0411049595464187	-0.0281386268971486	-0.0494330724716384	0.0119501353088245
d__Bacteria; k__norank_d__Bacteria; p__Firmicutes; c__Clostridia; o__Oscillospirales; f__Ruminococcaceae; g__Harryflintia; s__uncultured_bacterium_g__Harryflintia; OTU288	0.000648493783343518	0.0305435054074152	0.0769486525745695	-0.000241355687426595	0.00253829273603688
d__Bacteria; k__norank_d__Bacteria; p__Firmicutes; c__Bacilli; o__Acholeplasmatales; f__Acholeplasmataceae; g__Anaeroplasma; s__uncultured_bacterium_g__Anaeroplasma; OTU203	0.0336135633207012	0.00673277168448185	-0.0185172565830464	-0.00192310168370184	0.0475278284429714
d__Bacteria; k__norank_d__Bacteria; p__Cyanobacteria; c__Vampirivibrionia; o__Gastranaerophilales; f__norank_o__Gastranaerophilales; g__norank_f__norank_o__Gastranaerophilales; s__gut_metagenome_g__norank_f__norank_o__Gastranaerophilales; OTU873	-0.00529740271115523	0.0360617791067961	0.0324146985825628	-0.000245801710207968	-0.0197278344546415
d__Bacteria; k__norank_d__Bacteria; p__Firmicutes; c__Clostridia; o__Peptostreptococcales-Tissierellales; f__Anaerovoracaceae; g__Anaerovorax; s__uncultured_bacterium_g__Anaerovorax; OTU528	0.0362510239391196	0.0558555146519736	-0.0580633260381146	-0.00284719391365204	0.0197395804556695
d__Bacteria; k__norank_d__Bacteria; p__Firmicutes; c__Clostridia; o__Peptostreptococcales-Tissierellales; f__Anaerovoracaceae; g__Family_XIII_AD3011_group; s__uncultured_bacterium_g__Family_XIII_AD3011_group; OTU392	-0.0448639856317193	-0.0314134733080525	0.0113377693074177	0.0126632808861145	0.00481665257958763
d__Bacteria; k__norank_d__Bacteria; p__Firmicutes; c__Clostridia; o__Clostridia_UCG-014; f__norank_o__Clostridia_UCG-014; g__norank_f__norank_o__Clostridia_UCG-014; s__uncultured_organism_g__norank_f__norank_o__Clostridia_UCG-014; OTU970	-0.0355835311805997	-0.0137678782298544	0.0169133118697623	0.0826375191353394	-0.00834662019284817
d__Bacteria; k__norank_d__Bacteria; p__Firmicutes; c__Clostridia; o__Lachnospirales; f__Lachnospiraceae; g__Roseburia; s__uncultured_bacterium_g__Roseburia; OTU161	0.0615991222978514	-0.0478150784104319	0.0201943663542973	-0.0011388866454897	0.0041125511213291
d__Bacteria; k__norank_d__Bacteria; p__Firmicutes; c__Clostridia; o__Oscillospirales; f__Oscillospiraceae; g__Oscillibacter; s__uncultured_bacterium_g__Oscillibacter; OTU524	0.0503498983672587	-0.0301087246840136	0.0167502400456669	-0.0111866830783487	0.0292550907464962
d__Bacteria; k__norank_d__Bacteria; p__Firmicutes; c__Clostridia; o__Oscillospirales; f__Oscillospiraceae; g__norank_f__Oscillospiraceae; s__uncultured_Clostridiales_bacterium_g__norank_f__Oscillospiraceae; OTU924	0.00810488270938468	0.0328640851011418	-0.0298916255657859	-0.0176674520151368	0.0470624021747841
d__Bacteria; k__norank_d__Bacteria; p__Firmicutes; c__Clostridia; o__Oscillospirales; f__Oscillospiraceae; g__norank_f__Oscillospiraceae; s__uncultured_organism_g__norank_f__Oscillospiraceae; OTU419	-0.023057415334558	-0.0295164274264991	-0.0199468778285121	-0.107693495276444	-0.0177063288236674
d__Bacteria; k__norank_d__Bacteria; p__Firmicutes; c__Clostridia; o__Lachnospirales; f__Lachnospiraceae; g__unclassified_f__Lachnospiraceae; s__unclassified_f__Lachnospiraceae; OTU826	0.0225303639985442	0.0188730065708369	-0.0256037777759064	-0.00173045196383288	0.0396155170546443
d__Bacteria; k__norank_d__Bacteria; p__Firmicutes; c__Clostridia; o__Lachnospirales; f__Defluviitaleaceae; g__Defluviitaleaceae_UCG-011; s__uncultured_bacterium_g__Defluviitaleaceae_UCG-011; OTU819	0.0165533095027415	0.0583607592718193	-0.0344421703128951	-0.002083928886653	0.0328120972992173
d__Bacteria; k__norank_d__Bacteria; p__Actinobacteriota; c__Coriobacteriia; o__Coriobacteriales; f__Eggerthellaceae; g__Enterorhabdus; s__uncultured_bacterium_g__Enterorhabdus; OTU144	0.0392979154956595	-0.0148538919582285	-0.00148086832702364	-0.00125879461046442	-0.0181553813107322
d__Bacteria; k__norank_d__Bacteria; p__Firmicutes; c__Clostridia; o__Lachnospirales; f__Lachnospiraceae; g__unclassified_f__Lachnospiraceae; s__unclassified_f__Lachnospiraceae; OTU948	-0.0129770326222189	-0.00325969407723726	0.0276740322130465	0.000944451746007794	-0.0085384125194023
d__Bacteria; k__norank_d__Bacteria; p__Firmicutes; c__Clostridia; o__Lachnospirales; f__Lachnospiraceae; g__unclassified_f__Lachnospiraceae; s__unclassified_f__Lachnospiraceae; OTU822	0.0125243061597836	0.0249988431584676	-0.0275346829493269	-0.000589610699014045	-0.0553551889658832
d__Bacteria; k__norank_d__Bacteria; p__Firmicutes; c__Clostridia; o__Peptostreptococcales-Tissierellales; f__Peptostreptococcaceae; g__Intestinibacter; s__uncultured_bacterium_g__Intestinibacter; OTU297	-0.0392599749233025	-0.0223986276685929	0.00189745879678292	-0.00992845530363898	-0.0172933499097462
d__Bacteria; k__norank_d__Bacteria; p__Spirochaetota; c__Spirochaetia; o__Spirochaetales; f__Spirochaetaceae; g__Treponema; s__unclassified_g__Treponema; OTU820	0.00986352489844801	0.0372191479900011	-0.0353643019456745	-0.000534743228311674	-0.0808940328858644
d__Bacteria; k__norank_d__Bacteria; p__Firmicutes; c__Clostridia; o__Oscillospirales; f__Ruminococcaceae; g__unclassified_f__Ruminococcaceae; s__unclassified_f__Ruminococcaceae; OTU381	-0.0112648938098635	0.0380256790384185	0.0416255894095717	-0.017368702052238	0.0123943346141662
d__Bacteria; k__norank_d__Bacteria; p__Firmicutes; c__Clostridia; o__Oscillospirales; f__Ruminococcaceae; g__unclassified_f__Ruminococcaceae; s__unclassified_f__Ruminococcaceae; OTU710	0.0159534711185978	0.00795742430588498	-0.00960709853589677	0.0181458502007952	0.0234420477203211
d__Bacteria; k__norank_d__Bacteria; p__Firmicutes; c__Clostridia; o__Oscillospirales; f__Oscillospiraceae; g__Oscillibacter; s__uncultured_bacterium_g__Oscillibacter; OTU241	0.0384884186057245	-0.00407413613003615	0.0504695754283915	0.0057796164052678	0.0143591888586225
d__Bacteria; k__norank_d__Bacteria; p__Firmicutes; c__Clostridia; o__unclassified_c__Clostridia; f__unclassified_c__Clostridia; g__unclassified_c__Clostridia; s__unclassified_c__Clostridia; OTU324	-0.0423230058958638	-0.0201265059919036	0.0219534014658019	0.0540237865043494	-0.00124331156921261
d__Bacteria; k__norank_d__Bacteria; p__Bacteroidota; c__Bacteroidia; o__Bacteroidales; f__Muribaculaceae; g__norank_f__Muribaculaceae; s__uncultured_bacterium_g__norank_f__Muribaculaceae; OTU750	0.0645818877923571	-0.0154827029794612	-0.00044542302707437	-0.00211758238109548	-0.0301727280798244
d__Bacteria; k__norank_d__Bacteria; p__Firmicutes; c__Clostridia; o__Peptococcales; f__Peptococcaceae; g__norank_f__Peptococcaceae; s__unclassified_g__norank_f__Peptococcaceae; OTU575	0.014956892234853	0.0441913601764534	-0.0580586041018842	-0.0150554738027457	0.00796269277979977
d__Bacteria; k__norank_d__Bacteria; p__Firmicutes; c__Clostridia; o__Lachnospirales; f__Lachnospiraceae; g__unclassified_f__Lachnospiraceae; s__unclassified_f__Lachnospiraceae; OTU347	-0.00311478315052456	0.0450152873686221	0.0257082264733672	-0.00140371205403454	-0.0462829852049793
d__Bacteria; k__norank_d__Bacteria; p__Firmicutes; c__Clostridia; o__Christensenellales; f__Christensenellaceae; g__norank_f__Christensenellaceae; s__unclassified_g__norank_f__Christensenellaceae; OTU240	-0.0108248103022893	0.0273797200756345	0.0724317175245254	0.000208878548640329	0.0119430540837094
d__Bacteria; k__norank_d__Bacteria; p__Firmicutes; c__Clostridia; o__Lachnospirales; f__Lachnospiraceae; g__unclassified_f__Lachnospiraceae; s__unclassified_f__Lachnospiraceae; OTU342	0.00611076955088223	0.0352445617165325	0.0066313002111666	-0.00143003763022084	0.0698051692306981
d__Bacteria; k__norank_d__Bacteria; p__Bacteroidota; c__Bacteroidia; o__Bacteroidales; f__Muribaculaceae; g__norank_f__Muribaculaceae; s__uncultured_Porphyromonadaceae_bacterium_g__norank_f__Muribaculaceae; OTU415	0.00577121881505412	-0.0157877322623881	-0.00351415134909986	0.0481204870303155	0.0100039757130329
d__Bacteria; k__norank_d__Bacteria; p__Firmicutes; c__Clostridia; o__Clostridia_UCG-014; f__norank_o__Clostridia_UCG-014; g__norank_f__norank_o__Clostridia_UCG-014; s__uncultured_bacterium_g__norank_f__norank_o__Clostridia_UCG-014; OTU127	0.0423764393780642	0.0133447040674068	-0.0281373467920704	-0.00169450307197614	-0.0414346326414594
d__Bacteria; k__norank_d__Bacteria; p__Bacteroidota; c__Bacteroidia; o__Bacteroidales; f__Muribaculaceae; g__norank_f__Muribaculaceae; s__uncultured_bacterium_g__norank_f__Muribaculaceae; OTU188	0.0522422018365607	-0.0377405962295577	0.0321147001303809	-0.00122902873998351	-0.0167030339803805
d__Bacteria; k__norank_d__Bacteria; p__Firmicutes; c__Bacilli; o__Lactobacillales; f__Streptococcaceae; g__Lactococcus; s__unclassified_g__Lactococcus; OTU88	0.0403202441402196	-0.0133354312690963	0.00799223765590545	-0.00129699347797591	0.000376317496802704
d__Bacteria; k__norank_d__Bacteria; p__Firmicutes; c__Clostridia; o__Peptococcales; f__Peptococcaceae; g__norank_f__Peptococcaceae; s__unclassified_g__norank_f__Peptococcaceae; OTU375	0.0621091228278004	0.0146587155440246	0.053514798977866	-0.00248918503483788	-0.0145998527964954
d__Bacteria; k__norank_d__Bacteria; p__Firmicutes; c__Clostridia; o__Lachnospirales; f__Lachnospiraceae; g__unclassified_f__Lachnospiraceae; s__unclassified_f__Lachnospiraceae; OTU183	0.0198042985262013	-0.00957581193473096	0.0389595948070838	0.000511279069602019	0.0104596407719769
d__Bacteria; k__norank_d__Bacteria; p__Firmicutes; c__Clostridia; o__Lachnospirales; f__Lachnospiraceae; g__unclassified_f__Lachnospiraceae; s__unclassified_f__Lachnospiraceae; OTU180	0.0407175207649821	-0.025655029225288	0.00659239292043787	0.00182608353893469	0.024276938663292
d__Bacteria; k__norank_d__Bacteria; p__Firmicutes; c__Bacilli; o__RF39; f__norank_o__RF39; g__norank_f__norank_o__RF39; s__unclassified_g__norank_f__norank_o__RF39; OTU107	0.0266787819361124	0.00725112044159245	-0.0162998107536502	-0.00161481102448758	0.0527222754634107
d__Bacteria; k__norank_d__Bacteria; p__Firmicutes; c__Clostridia; o__Oscillospirales; f__Ruminococcaceae; g__unclassified_f__Ruminococcaceae; s__unclassified_f__Ruminococcaceae; OTU325	0.0035358380499004	0.012255212361514	0.0748379621147738	0.0168154782293185	-0.00699884687983254
d__Bacteria; k__norank_d__Bacteria; p__Firmicutes; c__Clostridia; o__Oscillospirales; f__Oscillospiraceae; g__norank_f__Oscillospiraceae; s__uncultured_bacterium_g__norank_f__Oscillospiraceae; OTU479	0.0394436523023294	0.0359943623871123	0.0221810756656846	0.0147455451067952	-0.0265023957590816
d__Bacteria; k__norank_d__Bacteria; p__Firmicutes; c__Clostridia; o__Oscillospirales; f__UCG-010; g__norank_f__UCG-010; s__unclassified_g__norank_f__UCG-010; OTU817	0.00212984418184246	0.0440463463326867	-0.0346716619590669	0.0343540622207061	-0.000650017126185333
d__Bacteria; k__norank_d__Bacteria; p__Firmicutes; c__Clostridia; o__Oscillospirales; f__Ruminococcaceae; g__Ruminococcus; s__Ruminococcus_sp._HUN007; OTU593	-0.0135454605955621	-0.00686180691302713	-0.0350132247850309	0.0933450875128457	-0.0692974153856449
d__Bacteria; k__norank_d__Bacteria; p__Bacteroidota; c__Bacteroidia; o__Bacteroidales; f__Prevotellaceae; g__Prevotellaceae_Ga6A1_group; s__uncultured_bacterium_34R1; OTU539	-0.00894889252764448	-0.0189650751488192	-0.00187269382101128	-0.0864556578539529	0.0060053526278244
d__Bacteria; k__norank_d__Bacteria; p__Firmicutes; c__Bacilli; o__Erysipelotrichales; f__Erysipelotrichaceae; g__Turicibacter; s__Turicibacter_sp._H121; OTU925	-0.0188572357791749	-0.0284964117227912	-0.0186230252056277	0.102430489015442	0.0400683714961299
d__Bacteria; k__norank_d__Bacteria; p__Firmicutes; c__Clostridia; o__Lachnospirales; f__Lachnospiraceae; g__Lachnospiraceae_XPB1014_group; s__uncultured_bacterium_g__Lachnospiraceae_XPB1014_group; OTU889	0.00210908838582022	0.0446965115600615	-0.018729421146989	0.0190743345289986	-0.0653977542138433
d__Bacteria; k__norank_d__Bacteria; p__Proteobacteria; c__Gammaproteobacteria; o__Enterobacterales; f__Enterobacteriaceae; g__Escherichia-Shigella; s__Escherichia_coli_g__Escherichia-Shigella; OTU851	0.0609512215308143	-0.0391905607707352	0.0330238065544081	-0.00102696125554162	-0.00167694385011366
d__Bacteria; k__norank_d__Bacteria; p__Firmicutes; c__Clostridia; o__Oscillospirales; f__Oscillospiraceae; g__Colidextribacter; s__uncultured_bacterium_g__Colidextribacter; OTU125	-0.00172478422276721	0.030545232938705	0.051008245303535	-0.0516099228158785	0.0387014340627317
d__Bacteria; k__norank_d__Bacteria; p__Firmicutes; c__Clostridia; o__Lachnospirales; f__Lachnospiraceae; g__Blautia; s__unclassified_g__Blautia; OTU951	-0.016063348016501	-0.0101770784658429	-0.00961070004612695	0.0705483188092403	0.0546081365910478
d__Bacteria; k__norank_d__Bacteria; p__Firmicutes; c__Clostridia; o__Eubacteriales; f__Anaerofustaceae; g__Anaerofustis; s__Anaerofustis_stercorihominis_DSM_17244; OTU286	-0.0354644339086022	-0.00912124018727761	0.0290093840618203	-0.0545426167289768	-0.00298570999765479
d__Bacteria; k__norank_d__Bacteria; p__Firmicutes; c__Clostridia; o__Lachnospirales; f__Lachnospiraceae; g__ASF356; s__uncultured_bacterium_g__ASF356; OTU387	-0.0131350885136747	0.0241996606029576	0.066669449885703	0.000487028731773222	0.000518938130305774
d__Bacteria; k__norank_d__Bacteria; p__Firmicutes; c__Clostridia; o__Lachnospirales; f__Lachnospiraceae; g__Roseburia; s__unclassified_g__Roseburia; OTU227	0.045972992139466	-0.00764154762373965	0.0693974274072887	-0.00154834716085545	-0.00335607076306914
d__Bacteria; k__norank_d__Bacteria; p__Firmicutes; c__Clostridia; o__Lachnospirales; f__Lachnospiraceae; g__unclassified_f__Lachnospiraceae; s__unclassified_f__Lachnospiraceae; OTU662	-0.0248299919205234	-0.0460064187857662	-0.0306880942804306	-0.0379502013042062	0.0505582055635223
d__Bacteria; k__norank_d__Bacteria; p__Firmicutes; c__Bacilli; o__Lactobacillales; f__Lactobacillaceae; g__Lactobacillus; s__uncultured_bacterium_g__Lactobacillus; OTU91	0.0498718545485398	-0.0112642406887449	-0.00890083429865434	-0.00133221449924973	-0.0754261852881232
d__Bacteria; k__norank_d__Bacteria; p__Firmicutes; c__Clostridia; o__Lachnospirales; f__Lachnospiraceae; g__GCA-900066575; s__uncultured_organism_g__GCA-900066575; OTU310	-0.0280096668656111	0.020506982474225	0.0791036760284266	-0.0474886698790666	-0.00143844010659723
d__Bacteria; k__norank_d__Bacteria; p__Firmicutes; c__Bacilli; o__RF39; f__norank_o__RF39; g__norank_f__norank_o__RF39; s__unclassified_g__norank_f__norank_o__RF39; OTU16	0.0446748187217838	-0.0321995398518072	0.0123441731711049	-0.00111563851465593	-0.0192515842662021
d__Bacteria; k__norank_d__Bacteria; p__Firmicutes; c__Clostridia; o__Clostridia_vadinBB60_group; f__norank_o__Clostridia_vadinBB60_group; g__norank_f__norank_o__Clostridia_vadinBB60_group; s__unclassified_g__norank_f__norank_o__Clostridia_vadinBB60_group; OTU532	0.0458070941661224	-0.0351715161724804	0.0172357718660489	-0.00111857196464914	-0.00744709144869357
d__Bacteria; k__norank_d__Bacteria; p__Firmicutes; c__Clostridia; o__Lachnospirales; f__Lachnospiraceae; g__unclassified_f__Lachnospiraceae; s__unclassified_f__Lachnospiraceae; OTU466	-0.00399700320599032	0.00010204468870063	-0.0293487844479929	-0.111365188057779	-0.0307153709867728
d__Bacteria; k__norank_d__Bacteria; p__Firmicutes; c__Clostridia; o__Oscillospirales; f__Oscillospiraceae; g__unclassified_f__Oscillospiraceae; s__unclassified_f__Oscillospiraceae; OTU558	-0.00378833811369269	0.0335356515510341	0.0749785985892941	-0.000145188160255288	0.0131448006297959
d__Bacteria; k__norank_d__Bacteria; p__Firmicutes; c__Clostridia; o__Oscillospirales; f__Ruminococcaceae; g__Anaerofilum; s__uncultured_bacterium_g__Anaerofilum; OTU192	0.0113835393492882	0.0212715331352135	0.0517502335918193	-0.0110868832260527	0.00568307984703884
d__Bacteria; k__norank_d__Bacteria; p__Firmicutes; c__Clostridia; o__Oscillospirales; f__Oscillospiraceae; g__unclassified_f__Oscillospiraceae; s__unclassified_f__Oscillospiraceae; OTU296	0.00806129129175298	0.0455713376877065	0.0132448929444299	0.00584590002701484	0.0528928223340883
d__Bacteria; k__norank_d__Bacteria; p__Firmicutes; c__Clostridia; o__Oscillospirales; f__Ruminococcaceae; g__norank_f__Ruminococcaceae; s__uncultured_bacterium_g__norank_f__Ruminococcaceae; OTU122	0.0179820265846317	0.033100851008699	-0.0372145096494029	-0.00110846450751748	-0.0559274566383877
d__Bacteria; k__norank_d__Bacteria; p__Firmicutes; c__Clostridia; o__Oscillospirales; f__Oscillospiraceae; g__NK4A214_group; s__unclassified_g__NK4A214_group; OTU196	0.0329060222337588	-0.00502109997674511	-0.0283576293849621	-0.040683558815507	0.0539621405880063
d__Bacteria; k__norank_d__Bacteria; p__Firmicutes; c__Clostridia; o__Peptostreptococcales-Tissierellales; f__Anaerovoracaceae; g__Family_XIII_UCG-001; s__uncultured_bacterium_g__Family_XIII_UCG-001; OTU478	0.0415181097494373	0.0282487249216002	0.0283763778746551	-0.00226178250316989	0.0235107118275315
d__Bacteria; k__norank_d__Bacteria; p__Firmicutes; c__Clostridia; o__Lachnospirales; f__Lachnospiraceae; g__norank_f__Lachnospiraceae; s__uncultured_bacterium_g__norank_f__Lachnospiraceae; OTU629	-0.00210611991011843	0.0360370396371805	0.050386091003162	-0.000417718760119402	0.0258686023888764
d__Bacteria; k__norank_d__Bacteria; p__Firmicutes; c__Clostridia; o__Oscillospirales; f__Oscillospiraceae; g__NK4A214_group; s__unclassified_g__NK4A214_group; OTU751	0.0400040620750317	0.00229476961819008	0.000712058045031778	-0.00155596619219895	-0.00577213470883971
d__Bacteria; k__norank_d__Bacteria; p__Bacteroidota; c__Bacteroidia; o__Bacteroidales; f__Rikenellaceae; g__Alistipes; s__Alistipes_finegoldii; OTU529	-0.000149192240447052	0.0394611303877387	-0.0299082172580411	-0.0384027132279222	-0.00774551527203057
d__Bacteria; k__norank_d__Bacteria; p__Firmicutes; c__Bacilli; o__Bacillales; f__Bacillaceae; g__Geobacillus; s__Parageobacillus_toebii; OTU394	-1.94975577057867e-05	0.0166679761821382	-0.0328724515015265	-0.0347009071062936	-0.0612372487347546
d__Bacteria; k__norank_d__Bacteria; p__Firmicutes; c__Clostridia; o__Oscillospirales; f__Ruminococcaceae; g__norank_f__Ruminococcaceae; s__Acutalibacter_muris; OTU237	0.0413818061357121	-0.00796496324586283	0.0595698025177122	0.00377916654339579	-0.0121743243470086
d__Bacteria; k__norank_d__Bacteria; p__Firmicutes; c__Clostridia; o__Oscillospirales; f__Ruminococcaceae; g__Ruminococcus; s__uncultured_Ruminococcus_sp._g__Ruminococcus; OTU814	-0.0251733275550131	0.0219373943280665	0.0474008516156106	-0.0186881710652946	-0.041580515654927
d__Bacteria; k__norank_d__Bacteria; p__Firmicutes; c__Clostridia; o__Oscillospirales; f__Oscillospiraceae; g__NK4A214_group; s__uncultured_rumen_bacterium_g__NK4A214_group; OTU794	0.0083278829197126	0.0778983507580705	-0.0126376726148976	-0.0401219683242451	0.0105412862250577
d__Bacteria; k__norank_d__Bacteria; p__Bacteroidota; c__Bacteroidia; o__Bacteroidales; f__Bacteroidaceae; g__Bacteroides; s__Bacteroides_sp._Marseille-P3108; OTU291	0.00102104870733446	0.00544392653420716	0.0462773260847938	-0.0106955778651608	-0.0105737722178192
d__Bacteria; k__norank_d__Bacteria; p__Proteobacteria; c__Gammaproteobacteria; o__Pasteurellales; f__Pasteurellaceae; g__Rodentibacter; s__Pasteurellaceae_bacterium_g__Rodentibacter; OTU141	0.0345284897207385	-0.00509957588129033	-0.00823183734409122	-0.00120992902506236	-0.00478174504721006
d__Bacteria; k__norank_d__Bacteria; p__Firmicutes; c__Clostridia; o__Lachnospirales; f__Lachnospiraceae; g__Blautia; s__unclassified_g__Blautia; OTU987	-0.0469572479893675	-0.0396773857009833	-0.00411072904867715	0.0149146777005425	-0.0180090339661635
d__Bacteria; k__norank_d__Bacteria; p__Firmicutes; c__Clostridia; o__Oscillospirales; f__Ruminococcaceae; g__norank_f__Ruminococcaceae; s__uncultured_organism_g__norank_f__Ruminococcaceae; OTU947	-0.0420198410942042	-0.0544046359428164	-0.0376440135562398	-0.00654807883781503	-0.0137480331207714
d__Bacteria; k__norank_d__Bacteria; p__Firmicutes; c__Clostridia; o__Lachnospirales; f__Lachnospiraceae; g__Marvinbryantia; s__unclassified_g__Marvinbryantia; OTU378	-0.0149830226478161	0.0250702771526821	0.0483558120990043	-0.0145824587047228	-0.0253298436222998
d__Bacteria; k__norank_d__Bacteria; p__Firmicutes; c__Bacilli; o__Erysipelotrichales; f__Erysipelatoclostridiaceae; g__Candidatus_Stoquefichus; s__unclassified_g__Candidatus_Stoquefichus; OTU253	0.00765161526765882	0.029343489482624	-0.0275863438725802	-0.000313718148524101	-0.0887700907096958
d__Bacteria; k__norank_d__Bacteria; p__Firmicutes; c__Clostridia; o__Oscillospirales; f__Eubacterium_coprostanoligenes_group; g__norank_f__Eubacterium_coprostanoligenes_group; s__uncultured_Clostridium_sp._g__norank_f__Eubacterium_coprostanoligenes_group; OTU881	0.0349875374998066	0.0376670471215437	0.000431016409157235	-0.00177815137155558	-0.0315408779037495
d__Bacteria; k__norank_d__Bacteria; p__Firmicutes; c__Bacilli; o__Lactobacillales; f__Lactobacillaceae; g__Lactobacillus; s__uncultured_bacterium_g__Lactobacillus; OTU5	0.0421092255098123	-0.0327578808790329	0.0138080628361354	-0.00101947195652139	-0.0168891574142229
d__Bacteria; k__norank_d__Bacteria; p__Actinobacteriota; c__Coriobacteriia; o__Coriobacteriales; f__Eggerthellaceae; g__Enterorhabdus; s__uncultured_bacterium_g__Enterorhabdus; OTU973	-0.0297615361904649	-0.037357954419814	-0.0242406718154322	0.0655740816426348	-0.0126220716726034
d__Bacteria; k__norank_d__Bacteria; p__Actinobacteriota; c__Coriobacteriia; o__Coriobacteriales; f__Eggerthellaceae; g__Enterorhabdus; s__uncultured_bacterium_g__Enterorhabdus; OTU322	0.0530916542118286	0.0249356448500778	-0.0369870666719511	-0.00255711359260024	-0.0289428617124021
d__Bacteria; k__norank_d__Bacteria; p__Firmicutes; c__Bacilli; o__RF39; f__norank_o__RF39; g__norank_f__norank_o__RF39; s__unclassified_g__norank_f__norank_o__RF39; OTU883	0.0284544988855917	0.0569632978953863	-0.0626705997225489	-0.00202329345812438	-0.0462299411054472
d__Bacteria; k__norank_d__Bacteria; p__Firmicutes; c__Clostridia; o__Lachnospirales; f__Lachnospiraceae; g__Lachnospiraceae_NK4A136_group; s__unclassified_g__Lachnospiraceae_NK4A136_group; OTU944	0.0428769445919467	-0.027311109299702	0.00887571076998181	-9.56805496134329e-05	0.0180801379967513
d__Bacteria; k__norank_d__Bacteria; p__Firmicutes; c__Clostridia; o__Lachnospirales; f__Lachnospiraceae; g__Acetitomaculum; s__Firmicutes_bacterium_CAG_194_44_15; OTU169	0.0336185639724629	0.00963641203456115	-0.0213606805733671	-0.00182902624693909	0.0227610961448888
d__Bacteria; k__norank_d__Bacteria; p__Firmicutes; c__Clostridia; o__Christensenellales; f__Christensenellaceae; g__Christensenellaceae_R-7_group; s__unclassified_g__Christensenellaceae_R-7_group; OTU738	0.0181106837876582	0.0536333708494413	-0.0551783504814124	-0.00183865241441738	-0.0160091996058647
d__Bacteria; k__norank_d__Bacteria; p__Bacteroidota; c__Bacteroidia; o__Bacteroidales; f__Muribaculaceae; g__norank_f__Muribaculaceae; s__uncultured_bacterium_g__norank_f__Muribaculaceae; OTU460	0.0456674926733046	0.022841875789055	0.00792269656436832	-0.00212284595539086	-0.0363222672404156
d__Bacteria; k__norank_d__Bacteria; p__Firmicutes; c__Bacilli; o__Erysipelotrichales; f__Erysipelotrichaceae; g__Holdemania; s__uncultured_bacterium_g__Holdemania; OTU256	-0.0114493183426277	0.0553469512788567	0.0648055787332298	-0.000130370262873318	-0.0240050544944858
d__Bacteria; k__norank_d__Bacteria; p__Firmicutes; c__Clostridia; o__Oscillospirales; f__unclassified_o__Oscillospirales; g__unclassified_o__Oscillospirales; s__unclassified_o__Oscillospirales; OTU38	0.0375418519402939	0.0025337600076289	0.0672694511535793	-0.00570580241184445	0.0125917164548675
d__Bacteria; k__norank_d__Bacteria; p__Firmicutes; c__Clostridia; o__Oscillospirales; f__Oscillospiraceae; g__unclassified_f__Oscillospiraceae; s__unclassified_f__Oscillospiraceae; OTU770	0.0129165505529864	0.0450698239068548	-0.0169327394212588	-0.00496817934665019	0.0239837784975499
d__Bacteria; k__norank_d__Bacteria; p__Cyanobacteria; c__Vampirivibrionia; o__Gastranaerophilales; f__norank_o__Gastranaerophilales; g__norank_f__norank_o__Gastranaerophilales; s__unclassified_g__norank_f__norank_o__Gastranaerophilales; OTU759	0.000774189396225888	0.0565019018983352	0.0358594159472397	-0.00091422905957274	0.0110304345139317
d__Bacteria; k__norank_d__Bacteria; p__Firmicutes; c__Bacilli; o__RF39; f__norank_o__RF39; g__norank_f__norank_o__RF39; s__unclassified_g__norank_f__norank_o__RF39; OTU496	0.028761894761526	0.00281554696960791	-0.0138403852832718	-0.000783778500803049	-0.0752838673454678
d__Bacteria; k__norank_d__Bacteria; p__Bacteroidota; c__Bacteroidia; o__Bacteroidales; f__Prevotellaceae; g__Prevotellaceae_UCG-001; s__uncultured_bacterium_g__Prevotellaceae_UCG-001; OTU934	-0.026427433189979	-0.033495020407589	-0.0241708372187386	-0.0726901983184527	0.0184915907489638
d__Bacteria; k__norank_d__Bacteria; p__Firmicutes; c__Bacilli; o__Erysipelotrichales; f__Erysipelotrichaceae; g__Allobaculum; s__unclassified_g__Allobaculum; OTU655	-0.0160794229435263	0.0305558316161955	0.0792905246350071	-0.000201442916877066	0.0284194273203031
d__Bacteria; k__norank_d__Bacteria; p__Firmicutes; c__Clostridia; o__Oscillospirales; f__Oscillospiraceae; g__norank_f__Oscillospiraceae; s__unclassified_g__norank_f__Oscillospiraceae; OTU837	0.0136771224532938	0.00249245899488796	0.0201997993578324	-0.0507483695416996	0.0169512945974777
d__Bacteria; k__norank_d__Bacteria; p__Firmicutes; c__norank_p__Firmicutes; o__norank_c__norank_p__Firmicutes; f__norank_o__norank_c__norank_p__Firmicutes; g__norank_f__norank_o__norank_c__norank_p__Firmicutes; s__unclassified_g__norank_f__norank_o__norank; OTU630	0.0437734908283144	-0.0192653641593305	0.000941830331998949	-0.00124555399202247	-0.0281747982081611
d__Bacteria; k__norank_d__Bacteria; p__Firmicutes; c__Clostridia; o__Lachnospirales; f__Lachnospiraceae; g__unclassified_f__Lachnospiraceae; s__unclassified_f__Lachnospiraceae; OTU49	0.0230538949340641	0.0382958162981914	-0.0286850804759948	-0.00218484496075504	0.0628281188307944
d__Bacteria; k__norank_d__Bacteria; p__Firmicutes; c__Clostridia; o__Lachnospirales; f__Lachnospiraceae; g__Blautia; s__Lachnospiraceae_bacterium_DW59; OTU148	0.0349843845614426	-0.0271151123013787	0.0116205534311567	-0.000778455535097327	-0.00177977082689434
d__Bacteria; k__norank_d__Bacteria; p__Bacteroidota; c__Bacteroidia; o__Bacteroidales; f__Muribaculaceae; g__norank_f__Muribaculaceae; s__unclassified_g__norank_f__Muribaculaceae; OTU257	-0.00264755592619028	0.0490673805113306	0.0233554002186458	-0.00080195887185865	-0.02768637019071
d__Bacteria; k__norank_d__Bacteria; p__Firmicutes; c__Bacilli; o__RF39; f__norank_o__RF39; g__norank_f__norank_o__RF39; s__unclassified_g__norank_f__norank_o__RF39; OTU73	0.0394795143031681	-0.0251132812892447	0.00785825711618384	-0.00111037172425155	-0.0100028290763834
d__Bacteria; k__norank_d__Bacteria; p__Bacteroidota; c__Bacteroidia; o__Bacteroidales; f__Tannerellaceae; g__Parabacteroides; s__Porphyromonadaceae_bacterium_DJF_B175; OTU338	-0.0115833698275748	0.0361577810173021	0.0119368947468589	0.0475147599573436	0.0377886380601376
d__Bacteria; k__norank_d__Bacteria; p__Firmicutes; c__Clostridia; o__Oscillospirales; f__Butyricicoccaceae; g__unclassified_f__Butyricicoccaceae; s__unclassified_f__Butyricicoccaceae; OTU214	-0.0436395172352893	-0.0207721548029355	0.00942280505170264	-0.00799904104645854	-0.00919245765188834
d__Bacteria; k__norank_d__Bacteria; p__Firmicutes; c__Clostridia; o__Christensenellales; f__Christensenellaceae; g__Christensenellaceae_R-7_group; s__unclassified_g__Christensenellaceae_R-7_group; OTU182	0.0141276519833611	0.0391569214067434	0.00528829246475825	-0.000899317404855609	-0.0442844708056906
d__Bacteria; k__norank_d__Bacteria; p__Firmicutes; c__Clostridia; o__Oscillospirales; f__Oscillospiraceae; g__norank_f__Oscillospiraceae; s__uncultured_Firmicutes_bacterium_g__norank_f__Oscillospiraceae; OTU187	0.0449235588779242	-0.0138626360588833	-0.00424456776400999	-0.00162995232520288	0.00536275725965861
d__Bacteria; k__norank_d__Bacteria; p__Firmicutes; c__Clostridia; o__Lachnospirales; f__Lachnospiraceae; g__Ruminococcus_gauvreauii_group; s__uncultured_bacterium_g__Ruminococcus_gauvreauii_group; OTU269	-0.00938980060809256	0.0166394489307344	0.0459982300085828	7.38324417605348e-05	0.00185502980889074
d__Bacteria; k__norank_d__Bacteria; p__Firmicutes; c__Clostridia; o__Lachnospirales; f__Lachnospiraceae; g__unclassified_f__Lachnospiraceae; s__unclassified_f__Lachnospiraceae; OTU157	0.0360844607800956	-0.0241374426176891	0.00851806958648204	-0.00111969042179717	0.016922337354649
d__Bacteria; k__norank_d__Bacteria; p__Firmicutes; c__Clostridia; o__Oscillospirales; f__unclassified_o__Oscillospirales; g__unclassified_o__Oscillospirales; s__unclassified_o__Oscillospirales; OTU300	-0.015045143640576	0.0268590866558298	0.0741596829709511	0.000497707785448819	-0.00333240425016297
d__Bacteria; k__norank_d__Bacteria; p__Firmicutes; c__Clostridia; o__Clostridiales; f__Clostridiaceae; g__Clostridium_sensu_stricto_1; s__uncultured_bacterium_g__Clostridium_sensu_stricto_1; OTU818	0.00728297653948071	0.062444925217103	-0.0132609724991487	-0.000902466364074034	-0.0297825528207567
d__Bacteria; k__norank_d__Bacteria; p__Bacteroidota; c__Bacteroidia; o__Bacteroidales; f__unclassified_o__Bacteroidales; g__unclassified_o__Bacteroidales; s__unclassified_o__Bacteroidales; OTU405	-0.0180785524815713	-0.0485546661103483	-0.0228979704075508	-0.0276914315031783	-0.0106331005902918
d__Bacteria; k__norank_d__Bacteria; p__Firmicutes; c__Clostridia; o__Christensenellales; f__Christensenellaceae; g__Christensenellaceae_R-7_group; s__unclassified_g__Christensenellaceae_R-7_group; OTU349	0.0239225495182173	0.0465237681958213	0.000647413739778387	-0.00208386828297737	0.0252518353338724
d__Bacteria; k__norank_d__Bacteria; p__Bacteroidota; c__Bacteroidia; o__Bacteroidales; f__Muribaculaceae; g__norank_f__Muribaculaceae; s__uncultured_bacterium_g__norank_f__Muribaculaceae; OTU570	0.0522236894007278	0.008616524092003	0.0214673955504728	-0.00198277126989523	-0.03347127368218
d__Bacteria; k__norank_d__Bacteria; p__Firmicutes; c__Clostridia; o__Oscillospirales; f__Ruminococcaceae; g__Ruminococcus; s__unclassified_g__Ruminococcus; OTU763	0.0116002320239314	0.0390416671521445	-0.0404993967298789	-0.00370292006014129	0.0692865287097886
d__Bacteria; k__norank_d__Bacteria; p__Firmicutes; c__Bacilli; o__RF39; f__norank_o__RF39; g__norank_f__norank_o__RF39; s__unclassified_g__norank_f__norank_o__RF39; OTU776	0.0173706645613383	0.021141842220622	-0.0254325045518923	-0.00166734610985103	0.0653353190741683
d__Bacteria; k__norank_d__Bacteria; p__Firmicutes; c__Bacilli; o__RF39; f__norank_o__RF39; g__norank_f__norank_o__RF39; s__unclassified_g__norank_f__norank_o__RF39; OTU771	0.00985084871497724	0.0352296353117731	-0.0354149742234825	-0.00176936605707974	0.076946230752475
d__Bacteria; k__norank_d__Bacteria; p__Firmicutes; c__Bacilli; o__Erysipelotrichales; f__Erysipelotrichaceae; g__Solobacterium; s__uncultured_bacterium_g__Solobacterium; OTU992	-0.0236421016602659	-0.019657184193764	-0.00039564826432219	-0.0313160130108979	0.0424969411026362
d__Bacteria; k__norank_d__Bacteria; p__Firmicutes; c__Clostridia; o__Lachnospirales; f__Lachnospiraceae; g__unclassified_f__Lachnospiraceae; s__unclassified_f__Lachnospiraceae; OTU903	-0.0200382732812967	-0.0076589931716101	-0.0212129707571298	0.0279235659607832	0.0153891161194294
d__Bacteria; k__norank_d__Bacteria; p__Bacteroidota; c__Bacteroidia; o__Bacteroidales; f__Muribaculaceae; g__norank_f__Muribaculaceae; s__uncultured_bacterium_g__norank_f__Muribaculaceae; OTU579	0.0511128126723546	-0.0170310151873611	0.0367486020753461	-0.00182930399458895	-0.015978718992714
d__Bacteria; k__norank_d__Bacteria; p__Firmicutes; c__Bacilli; o__Lactobacillales; f__Streptococcaceae; g__Streptococcus; s__unclassified_g__Streptococcus; OTU87	-0.00494324465201817	-0.0127410779497159	0.0228043791161222	-0.0108171354736915	0.0384759600355233
d__Bacteria; k__norank_d__Bacteria; p__Firmicutes; c__Clostridia; o__Lachnospirales; f__Lachnospiraceae; g__Eubacterium_ventriosum_group; s__uncultured_rumen_bacterium_g__Eubacterium_ventriosum_group; OTU51	0.0473456033894171	-0.0104145776486286	-0.0479049150056278	-0.0408261706846682	-0.020565483984197
d__Bacteria; k__norank_d__Bacteria; p__Firmicutes; c__Clostridia; o__Lachnospirales; f__Lachnospiraceae; g__unclassified_f__Lachnospiraceae; s__unclassified_f__Lachnospiraceae; OTU901	-0.0328007011947639	-0.0428300038421772	-0.0287385790883114	0.0143056476009331	0.0025507828066309
d__Bacteria; k__norank_d__Bacteria; p__Firmicutes; c__Clostridia; o__Oscillospirales; f__Eubacterium_coprostanoligenes_group; g__norank_f__Eubacterium_coprostanoligenes_group; s__unclassified_g__norank_f__Eubacterium_coprostanoligenes_group; OTU383	-0.043870490874845	-0.0151704335786374	0.0379438414317817	-0.00784321791251968	0.0657167510017828
d__Bacteria; k__norank_d__Bacteria; p__Firmicutes; c__Clostridia; o__Lachnospirales; f__Lachnospiraceae; g__norank_f__Lachnospiraceae; s__Clostridium_sp._Culture-54; OTU521	0.0496448264552535	-0.00528436338761463	0.00644475907600521	0.00426818900627807	-0.00191313493449292
d__Bacteria; k__norank_d__Bacteria; p__Bacteroidota; c__Bacteroidia; o__Bacteroidales; f__Muribaculaceae; g__norank_f__Muribaculaceae; s__uncultured_bacterium_g__norank_f__Muribaculaceae; OTU462	0.0270515728104698	0.0379620718855381	-0.0415339427220676	-0.0013567125014569	-0.0730791032336322
d__Bacteria; k__norank_d__Bacteria; p__Firmicutes; c__Clostridia; o__Lachnospirales; f__Lachnospiraceae; g__Lachnospiraceae_NK4A136_group; s__unclassified_g__Lachnospiraceae_NK4A136_group; OTU727	0.0124547704015541	0.0345693654466769	-0.0348241564281143	-0.000955399214096144	-0.0335606460509775
d__Bacteria; k__norank_d__Bacteria; p__Firmicutes; c__Clostridia; o__Lachnospirales; f__Lachnospiraceae; g__Lachnospiraceae_NK4A136_group; s__Lachnospiraceae_bacterium_COE1; OTU191	0.0466351930631057	-0.0316701863285629	0.0113368316913895	-0.00135918089632335	0.00666801731436699
d__Bacteria; k__norank_d__Bacteria; p__Actinobacteriota; c__Coriobacteriia; o__Coriobacteriales; f__Coriobacteriales_Incertae_Sedis; g__norank_f__Coriobacteriales_Incertae_Sedis; s__unclassified_g__norank_f__Coriobacteriales_Incertae_Sedis; OTU336	-0.0409351224223575	-0.0203556192904379	0.00076871350101275	-0.0371273205876712	-0.010044785307618
d__Bacteria; k__norank_d__Bacteria; p__Firmicutes; c__Clostridia; o__Peptostreptococcales-Tissierellales; f__Anaerovoracaceae; g__Anaerovorax; s__uncultured_bacterium_g__Anaerovorax; OTU567	0.0154312123613757	0.0533144742832915	-0.0700946258673136	0.0124962137671873	0.0480649348734859
d__Bacteria; k__norank_d__Bacteria; p__Firmicutes; c__Clostridia; o__Monoglobales; f__Monoglobaceae; g__Monoglobus; s__unclassified_g__Monoglobus; OTU483	0.0326829070125249	-0.0375099773950695	0.000909253729530603	-0.032419073249977	0.0243085910661992
d__Bacteria; k__norank_d__Bacteria; p__Firmicutes; c__Clostridia; o__Oscillospirales; f__UCG-010; g__norank_f__UCG-010; s__unclassified_g__norank_f__UCG-010; OTU644	0.0112233544928382	0.0333479787891413	-0.0566630400760181	0.0429282495124093	-0.0249768004853863
d__Bacteria; k__norank_d__Bacteria; p__Firmicutes; c__Clostridia; o__Clostridia_vadinBB60_group; f__norank_o__Clostridia_vadinBB60_group; g__norank_f__norank_o__Clostridia_vadinBB60_group; s__uncultured_bacterium_g__norank_f__norank_o__Clostridia_vadinBB60_group; OTU839	0.0103047868786801	0.0367990801963908	-0.0373058207186994	-0.00147330731311959	0.0281729769789316
d__Bacteria; k__norank_d__Bacteria; p__Firmicutes; c__Clostridia; o__Oscillospirales; f__UCG-010; g__norank_f__UCG-010; s__uncultured_rumen_bacterium_g__norank_f__UCG-010; OTU834	0.0428457216650704	-0.000468533253827695	-0.0120069290549779	-0.00210297031984474	0.0349584079993628
d__Bacteria; k__norank_d__Bacteria; p__Firmicutes; c__Bacilli; o__Lactobacillales; f__Lactobacillaceae; g__Lactobacillus; s__Lactobacillus_uvarum; OTU998	-0.0252320324815829	-0.00551006273948353	0.028708545837673	0.0828388763571092	0.0386235122828991
d__Bacteria; k__norank_d__Bacteria; p__Firmicutes; c__Clostridia; o__Oscillospirales; f__Oscillospiraceae; g__norank_f__Oscillospiraceae; s__unclassified_g__norank_f__Oscillospiraceae; OTU374	0.0138586391062583	0.0360671772867844	-0.0471462144030895	-0.0299036925256108	-0.00544350794365299
d__Bacteria; k__norank_d__Bacteria; p__Bacteroidota; c__Bacteroidia; o__Bacteroidales; f__Muribaculaceae; g__norank_f__Muribaculaceae; s__uncultured_bacterium_g__norank_f__Muribaculaceae; OTU10	-0.0271504636207165	-0.0478839635530816	-0.059466600864829	0.0327578327364456	-0.0360650661418749
d__Bacteria; k__norank_d__Bacteria; p__Firmicutes; c__Clostridia; o__Oscillospirales; f__Oscillospiraceae; g__Oscillospira; s__uncultured_bacterium_g__Oscillospira; OTU905	-0.0300126054329944	-0.0295246320555477	-0.0091686155966057	-0.108216162507308	0.013713081177381
d__Bacteria; k__norank_d__Bacteria; p__Firmicutes; c__Clostridia; o__Oscillospirales; f__Oscillospiraceae; g__unclassified_f__Oscillospiraceae; s__unclassified_f__Oscillospiraceae; OTU128	0.0483389403892177	0.00397733989532548	0.0114316500712439	-0.00884282682597801	0.0482962834917894
d__Bacteria; k__norank_d__Bacteria; p__Firmicutes; c__Clostridia; o__Oscillospirales; f__Ruminococcaceae; g__Candidatus_Soleaferrea; s__uncultured_bacterium_g__Candidatus_Soleaferrea; OTU663	0.028761894761526	0.00290430165268863	-0.0136106259718091	-0.000976218916888258	-0.0394219760822496
d__Bacteria; k__norank_d__Bacteria; p__Cyanobacteria; c__Vampirivibrionia; o__Gastranaerophilales; f__norank_o__Gastranaerophilales; g__norank_f__norank_o__Gastranaerophilales; s__uncultured_bacterium_g__norank_f__norank_o__Gastranaerophilales; OTU611	0.0503703166802723	-0.0158807923048611	0.0184641997017398	-0.0015334213183086	-0.0148723641707401
d__Bacteria; k__norank_d__Bacteria; p__Bacteroidota; c__Bacteroidia; o__Bacteroidales; f__Muribaculaceae; g__norank_f__Muribaculaceae; s__uncultured_bacterium_g__norank_f__Muribaculaceae; OTU386	0.0453942087782869	-0.0255713256674179	0.0081662365252634	-0.00120457266838194	-0.0110353113522612
d__Bacteria; k__norank_d__Bacteria; p__Bacteroidota; c__Bacteroidia; o__Bacteroidales; f__Muribaculaceae; g__norank_f__Muribaculaceae; s__uncultured_bacterium_g__norank_f__Muribaculaceae; OTU385	0.0605610272019898	-0.00957154089746607	0.0403665730079104	-0.00219022392744078	0.00560803580392963
d__Bacteria; k__norank_d__Bacteria; p__Firmicutes; c__Clostridia; o__Oscillospirales; f__UCG-010; g__norank_f__UCG-010; s__metagenome_g__norank_f__UCG-010; OTU561	0.0280555067073505	0.0355583046124818	-0.0349735790289926	-0.00148087410202442	-0.0474403961720807
d__Bacteria; k__norank_d__Bacteria; p__Firmicutes; c__Clostridia; o__Monoglobales; f__Monoglobaceae; g__Monoglobus; s__unclassified_g__Monoglobus; OTU69	0.032640968048486	0.017346763866227	-0.0206896442012199	0.0163493274184867	0.0385056906817548
d__Bacteria; k__norank_d__Bacteria; p__Firmicutes; c__Clostridia; o__Clostridia_vadinBB60_group; f__norank_o__Clostridia_vadinBB60_group; g__norank_f__norank_o__Clostridia_vadinBB60_group; s__uncultured_bacterium_g__norank_f__norank_o__Clostridia_vadinBB60_group; OTU82	0.0126181640948148	0.0198676587718132	0.0816985188595969	-0.000554904813877415	0.00614923720209184
d__Bacteria; k__norank_d__Bacteria; p__Firmicutes; c__Bacilli; o__RF39; f__norank_o__RF39; g__norank_f__norank_o__RF39; s__uncultured_bacterium_g__norank_f__norank_o__RF39; OTU843	0.0338754097653481	0.0313375360314637	-0.0409717267575258	-0.00261506101867354	0.0670843118618649
d__Bacteria; k__norank_d__Bacteria; p__Firmicutes; c__Clostridia; o__Oscillospirales; f__Ruminococcaceae; g__unclassified_f__Ruminococcaceae; s__unclassified_f__Ruminococcaceae; OTU599	0.0349336479669556	-0.0530825215094521	9.04991931655576e-05	0.0567494258341814	-0.000333828573677256
d__Bacteria; k__norank_d__Bacteria; p__Firmicutes; c__Clostridia; o__Clostridia_UCG-014; f__norank_o__Clostridia_UCG-014; g__norank_f__norank_o__Clostridia_UCG-014; s__uncultured_Clostridiales_bacterium_g__norank_f__norank_o__Clostridia_UCG-014; OTU517	0.0361902482391133	0.0384763449146297	-0.0472542331207337	-0.00225329135854468	0.0224330389576576
d__Bacteria; k__norank_d__Bacteria; p__Firmicutes; c__Clostridia; o__Lachnospirales; f__Lachnospiraceae; g__unclassified_f__Lachnospiraceae; s__unclassified_f__Lachnospiraceae; OTU788	0.0197231610912528	0.0538605069106965	-0.0506048938840489	-0.00596256610512682	-0.0388265016957861
d__Bacteria; k__norank_d__Bacteria; p__Firmicutes; c__Clostridia; o__Christensenellales; f__Christensenellaceae; g__Christensenellaceae_R-7_group; s__uncultured_Clostridium_sp._g__Christensenellaceae_R-7_group; OTU482	-0.00517237263998608	0.0352104657285326	0.0318175435199471	-0.000423696962322582	0.00828685081218719
d__Bacteria; k__norank_d__Bacteria; p__Firmicutes; c__Clostridia; o__Oscillospirales; f__Ruminococcaceae; g__Ruminococcus; s__unclassified_g__Ruminococcus; OTU623	-0.025933207675398	0.00657468724638188	0.0127378334273104	-0.0798532316520175	0.0282704088734203
d__Bacteria; k__norank_d__Bacteria; p__Firmicutes; c__Clostridia; o__Oscillospirales; f__Ruminococcaceae; g__Ruminococcus; s__unclassified_g__Ruminococcus; OTU653	-0.00565181413173076	0.0473238751220866	-0.0295802877743309	-0.0630751538425895	-0.0174216167220519
d__Bacteria; k__norank_d__Bacteria; p__Firmicutes; c__Clostridia; o__Clostridia_vadinBB60_group; f__norank_o__Clostridia_vadinBB60_group; g__norank_f__norank_o__Clostridia_vadinBB60_group; s__uncultured_bacterium_g__norank_f__norank_o__Clostridia_vadinBB60_group; OTU100	0.00366834989109491	0.0106714289751193	0.0715744539467184	-5.41500823324104e-05	0.011669806987422
d__Bacteria; k__norank_d__Bacteria; p__Actinobacteriota; c__Coriobacteriia; o__Coriobacteriales; f__Eggerthellaceae; g__norank_f__Eggerthellaceae; s__uncultured_Coriobacteriales_bacterium_g__norank; OTU317	0.0360842570646878	-0.0017226694538483	0.0527113495776316	-0.00153062883609133	0.0258354652380076
d__Bacteria; k__norank_d__Bacteria; p__Firmicutes; c__Bacilli; o__Lactobacillales; f__Streptococcaceae; g__Streptococcus; s__Streptococcus_hyointestinalis; OTU139	0.0338995689453224	-0.00307038414578288	0.0175684178673088	-0.00136274539496046	0.015118943983977
d__Bacteria; k__norank_d__Bacteria; p__Firmicutes; c__Clostridia; o__Oscillospirales; f__Ruminococcaceae; g__Ruminococcus; s__uncultured_rumen_bacterium_g__Ruminococcus; OTU950	-0.0219840515390318	-0.0232718537992986	-0.0296649352743949	-0.010846526180182	0.0613797836960892
d__Bacteria; k__norank_d__Bacteria; p__Firmicutes; c__Clostridia; o__Lachnospirales; f__Lachnospiraceae; g__Roseburia; s__unclassified_g__Roseburia; OTU285	0.0201049423661416	-0.0125580072380049	0.0398796653389296	0.00834912345002068	-0.0101449533792056
d__Bacteria; k__norank_d__Bacteria; p__Firmicutes; c__Clostridia; o__Lachnospirales; f__Lachnospiraceae; g__Anaerostipes; s__unclassified_g__Anaerostipes; OTU938	-0.0240370192621267	-0.0313194046029987	-0.0220077161431362	0.0988971559597464	-0.0221121066232124
d__Bacteria; k__norank_d__Bacteria; p__Proteobacteria; c__Alphaproteobacteria; o__Rhodospirillales; f__norank_o__Rhodospirillales; g__norank_f__norank_o__Rhodospirillales; s__Azospirillum_sp._47_25; OTU220	-0.000121601804536469	0.0321843168297245	-0.0242147818622995	-0.0306026148804685	-0.0753735235731393
d__Bacteria; k__norank_d__Bacteria; p__Firmicutes; c__Clostridia; o__Peptostreptococcales-Tissierellales; f__Anaerovoracaceae; g__unclassified_f__Anaerovoracaceae; s__unclassified_f__Anaerovoracaceae; OTU723	-0.0196905968098454	-0.00687126618898462	-0.0244767298414084	-0.0704851354824275	0.0353053523397245
d__Bacteria; k__norank_d__Bacteria; p__Bacteroidota; c__Bacteroidia; o__Bacteroidales; f__Muribaculaceae; g__norank_f__Muribaculaceae; s__uncultured_bacterium_g__norank_f__Muribaculaceae; OTU140	0.0561265694257267	-0.0362797653559242	0.0205281604752754	-0.00144815403124702	-0.00996859528656484
d__Bacteria; k__norank_d__Bacteria; p__Firmicutes; c__Clostridia; o__Lachnospirales; f__Lachnospiraceae; g__norank_f__Lachnospiraceae; s__uncultured_bacterium_g__norank_f__Lachnospiraceae; OTU133	0.0418802736396929	-2.36897061943575e-07	-0.0156704137439884	-0.0015578450379339	-0.0133014914130121
d__Bacteria; k__norank_d__Bacteria; p__Firmicutes; c__Clostridia; o__Oscillospirales; f__Ruminococcaceae; g__Ruminococcus; s__unclassified_g__Ruminococcus; OTU626	0.0418307586422603	-0.0308949155589307	0.0124530407427375	-0.000992396248298337	-0.00396785866723096
d__Bacteria; k__norank_d__Bacteria; p__Firmicutes; c__Clostridia; o__Clostridia_UCG-014; f__norank_o__Clostridia_UCG-014; g__norank_f__norank_o__Clostridia_UCG-014; s__uncultured_bacterium_g__norank_f__norank_o__Clostridia_UCG-014; OTU612	0.0176402520079139	0.054130024227813	-0.05426021870376	-0.00162975433568241	-0.0455484451677472
d__Bacteria; k__norank_d__Bacteria; p__Cyanobacteria; c__Vampirivibrionia; o__Gastranaerophilales; f__norank_o__Gastranaerophilales; g__norank_f__norank_o__Gastranaerophilales; s__uncultured_bacterium_g__norank_f__norank_o__Gastranaerophilales; OTU868	0.0145005530044912	0.0381845603323583	-0.0374873626710754	-0.00100761449333927	-0.0579953328726027
d__Bacteria; k__norank_d__Bacteria; p__Firmicutes; c__Clostridia; o__Lachnospirales; f__Lachnospiraceae; g__Lachnospira; s__uncultured_bacterium_g__Lachnospira; OTU315	-0.0112251151962087	0.0350501061398643	0.0592153510971994	0.000313769836951163	-0.0150806887800042
d__Bacteria; k__norank_d__Bacteria; p__Bacteroidota; c__Bacteroidia; o__Bacteroidales; f__Bacteroidaceae; g__Bacteroides; s__Mogibacterium_sp._Marseille-P2645; OTU438	-0.0188348093663739	-0.0241198476555106	-0.0162589095847542	-0.0752812052082802	0.0106747667984393
d__Bacteria; k__norank_d__Bacteria; p__Firmicutes; c__Bacilli; o__RF39; f__norank_o__RF39; g__norank_f__norank_o__RF39; s__unclassified_g__norank_f__norank_o__RF39; OTU835	0.0115790579129004	0.041392331592812	-0.0416989827671665	-0.00203174395625536	0.0815733445810969
d__Bacteria; k__norank_d__Bacteria; p__Firmicutes; c__Clostridia; o__Lachnospirales; f__Lachnospiraceae; g__Lachnospiraceae_UCG-010; s__uncultured_bacterium_g__Lachnospiraceae_UCG-010; OTU718	0.031808101624431	0.0202993771731073	-0.0008403279807329	-0.00194834051489524	0.0382431865851473
d__Bacteria; k__norank_d__Bacteria; p__Firmicutes; c__Clostridia; o__Oscillospirales; f__UCG-010; g__norank_f__UCG-010; s__uncultured_bacterium_g__norank_f__UCG-010; OTU671	0.0510458228629564	-0.0150931907008341	0.000275601347371628	-0.00148355273402934	-0.0368694489590023
d__Bacteria; k__norank_d__Bacteria; p__Firmicutes; c__Clostridia; o__Oscillospirales; f__Ruminococcaceae; g__unclassified_f__Ruminococcaceae; s__unclassified_f__Ruminococcaceae; OTU370	-0.02665951777893	-0.00100899336408633	0.00495967098917553	0.0634173937981844	-0.0389758200158413
d__Bacteria; k__norank_d__Bacteria; p__Firmicutes; c__Clostridia; o__norank_c__Clostridia; f__norank_o__norank_c__Clostridia; g__norank_f__norank_o__norank_c__Clostridia; s__uncultured_organism_g__norank_f__norank_o__norank_c__Clostridia; OTU942	-0.0265082918496652	-0.0284670200209775	-0.0284263926564595	0.0391559474790943	0.0298643637815925
d__Bacteria; k__norank_d__Bacteria; p__Firmicutes; c__Clostridia; o__Peptococcales; f__Peptococcaceae; g__norank_f__Peptococcaceae; s__unclassified_g__norank_f__Peptococcaceae; OTU222	0.0262847126536835	0.0150655029191817	0.0586031264636274	0.00203790125682849	-0.00848766129226242
d__Bacteria; k__norank_d__Bacteria; p__Firmicutes; c__Clostridia; o__Oscillospirales; f__Oscillospiraceae; g__NK4A214_group; s__unclassified_g__NK4A214_group; OTU447	0.0277673817636999	0.0675892218381236	-0.0476567691483603	-0.0101066273809488	-0.0138673846313865
d__Bacteria; k__norank_d__Bacteria; p__Firmicutes; c__Clostridia; o__Christensenellales; f__Christensenellaceae; g__Christensenellaceae_R-7_group; s__unclassified_g__Christensenellaceae_R-7_group; OTU284	-0.0184558528481032	-0.0120392883965006	0.00588171750170156	-0.0689734108670472	0.0460727878236788
d__Bacteria; k__norank_d__Bacteria; p__Firmicutes; c__Clostridia; o__Oscillospirales; f__unclassified_o__Oscillospirales; g__unclassified_o__Oscillospirales; s__unclassified_o__Oscillospirales; OTU808	0.00703365758167051	0.0515266043819983	0.0137741885097331	-0.000877678077129151	-0.0295457881668413
d__Bacteria; k__norank_d__Bacteria; p__Firmicutes; c__Clostridia; o__norank_c__Clostridia; f__norank_o__norank_c__Clostridia; g__norank_f__norank_o__norank_c__Clostridia; s__uncultured_bacterium_g__norank_f__norank_o__norank_c__Clostridia; OTU592	0.011625367468719	0.0415548807560674	-0.0418776170226706	-0.00203183183754448	0.0804149857218516
d__Bacteria; k__norank_d__Bacteria; p__Firmicutes; c__Clostridia; o__Oscillospirales; f__Oscillospiraceae; g__norank_f__Oscillospiraceae; s__uncultured_bacterium_g__norank_f__Oscillospiraceae; OTU541	0.0176952724047107	0.0530223382765706	0.0171197764234859	-0.00201667233421146	0.0557201876880015
d__Bacteria; k__norank_d__Bacteria; p__Firmicutes; c__Clostridia; o__Lachnospirales; f__Lachnospiraceae; g__A2; s__uncultured_bacterium_g__A2; OTU15	0.0403491124079791	-0.0275013425559442	0.00995982017058267	-0.000994771014136977	-0.00212561065338012
d__Bacteria; k__norank_d__Bacteria; p__Firmicutes; c__Clostridia; o__unclassified_c__Clostridia; f__unclassified_c__Clostridia; g__unclassified_c__Clostridia; s__unclassified_c__Clostridia; OTU306	0.0486133631948598	0.0054929783265605	-0.00661596128828722	-0.00181135431023172	-0.0448200119523974
d__Bacteria; k__norank_d__Bacteria; p__Firmicutes; c__Clostridia; o__Oscillospirales; f__Ruminococcaceae; g__norank_f__Ruminococcaceae; s__Clostridium_leptum_g__norank; OTU669	0.0497735786936458	-0.0352676724881869	0.0133569836461665	-0.00122003972007328	-0.0115619770084014
d__Bacteria; k__norank_d__Bacteria; p__Firmicutes; c__Clostridia; o__Oscillospirales; f__Ruminococcaceae; g__Fournierella; s__unclassified_g__Fournierella; OTU811	-0.0141905264742821	0.0151948621890245	0.0385833946330359	0.0208542461765924	-0.0242507479877592
d__Bacteria; k__norank_d__Bacteria; p__Bacteroidota; c__Bacteroidia; o__Bacteroidales; f__Tannerellaceae; g__Parabacteroides; s__uncultured_bacterium_g__Parabacteroides; OTU33	0.0583895673298919	-0.0230573056392896	0.00405276266258983	-0.00166179216547393	-0.0448065850052533
d__Bacteria; k__norank_d__Bacteria; p__Firmicutes; c__Bacilli; o__RF39; f__norank_o__RF39; g__norank_f__norank_o__RF39; s__uncultured_bacterium_g__norank_f__norank_o__RF39; OTU533	0.00950144767922897	0.033937178828506	-0.0343440780645134	-0.00155934974377147	0.0490310242665549
d__Bacteria; k__norank_d__Bacteria; p__Firmicutes; c__Clostridia; o__Peptococcales; f__Peptococcaceae; g__norank_f__Peptococcaceae; s__metagenome_g__norank_f__Peptococcaceae; OTU672	0.0071799770946378	0.0666710659341633	-0.0158067384570706	-0.00139904981924706	-0.00381387546345095
d__Bacteria; k__norank_d__Bacteria; p__Firmicutes; c__Bacilli; o__Erysipelotrichales; f__Erysipelotrichaceae; g__norank_f__Erysipelotrichaceae; s__unclassified_g__norank_f__Erysipelotrichaceae; OTU487	0.0131177813122634	0.0392164287469256	-0.0374826826425547	-0.000638968325785147	-0.0927665079820523
d__Bacteria; k__norank_d__Bacteria; p__Firmicutes; c__Clostridia; o__Oscillospirales; f__Oscillospiraceae; g__unclassified_f__Oscillospiraceae; s__unclassified_f__Oscillospiraceae; OTU411	-0.0108974880932562	-0.0147066368418383	-0.0201827404511306	-0.101072315787302	0.055390321318821
d__Bacteria; k__norank_d__Bacteria; p__Firmicutes; c__Clostridia; o__Lachnospirales; f__Lachnospiraceae; g__Tyzzerella; s__unclassified_g__Tyzzerella; OTU131	0.0518834303858329	-0.0403337960211804	0.0171350807807042	-0.00134477076977987	-0.0016680186213882
d__Bacteria; k__norank_d__Bacteria; p__Firmicutes; c__Bacilli; o__RF39; f__norank_o__RF39; g__norank_f__norank_o__RF39; s__unclassified_g__norank_f__norank_o__RF39; OTU852	0.00944339682080714	0.0313876353210683	-0.0317881677909467	-0.00160517846609352	0.0693346180479584
d__Bacteria; k__norank_d__Bacteria; p__Bacteroidota; c__Bacteroidia; o__Bacteroidales; f__Prevotellaceae; g__Alloprevotella; s__uncultured_bacterium_g__Alloprevotella; OTU522	0.0503583004583096	-0.00469557031598962	-0.00706143552425824	-0.00205665904449179	0.0170450098521687
d__Bacteria; k__norank_d__Bacteria; p__Firmicutes; c__Clostridia; o__Oscillospirales; f__Ruminococcaceae; g__norank_f__Ruminococcaceae; s__unclassified_g__norank_f__Ruminococcaceae; OTU72	0.0251383538073581	-0.010527575172158	0.0552277700841709	-0.000302373362573147	-0.0223497566191778
d__Bacteria; k__norank_d__Bacteria; p__Bacteroidota; c__Bacteroidia; o__Bacteroidales; f__Rikenellaceae; g__Alistipes; s__unclassified_g__Alistipes; OTU298	-0.00413070301265424	0.0569819408905216	0.0321258049093973	-0.000673599021031766	-0.0240311025301793
d__Bacteria; k__norank_d__Bacteria; p__Bacteroidota; c__Bacteroidia; o__Bacteroidales; f__Rikenellaceae; g__Rikenellaceae_RC9_gut_group; s__uncultured_beta_proteobacterium_g__Rikenellaceae_RC9_gut_group; OTU279	0.0101950266497358	0.0434191491812711	-0.0351453003648966	-0.00118867496429237	-0.0161407409719957
d__Bacteria; k__norank_d__Bacteria; p__Firmicutes; c__Bacilli; o__Erysipelotrichales; f__Erysipelotrichaceae; g__norank_f__Erysipelotrichaceae; s__uncultured_bacterium_g__norank_f__Erysipelotrichaceae; OTU836	0.013573960668239	0.0729551338595547	0.0179918695852101	-0.00418937347496021	0.0186782689638135
d__Bacteria; k__norank_d__Bacteria; p__Firmicutes; c__Clostridia; o__Oscillospirales; f__Ruminococcaceae; g__Anaerotruncus; s__uncultured_bacterium_g__Anaerotruncus; OTU47	0.0537401207246996	-0.0417296595379874	0.0177527439270843	-0.00126720853127914	-0.00816126348331376
d__Bacteria; k__norank_d__Bacteria; p__Firmicutes; c__Clostridia; o__norank_c__Clostridia; f__norank_o__norank_c__Clostridia; g__norank_f__norank_o__norank_c__Clostridia; s__uncultured_bacterium_g__norank_f__norank_o__norank_c__Clostridia; OTU860	0.032086540009129	0.00438701065316117	0.015342941824353	0.0220584689339233	-0.00879051710176363
d__Bacteria; k__norank_d__Bacteria; p__Actinobacteriota; c__Coriobacteriia; o__Coriobacteriales; f__norank_o__Coriobacteriales; g__norank_f__norank_o__Coriobacteriales; s__uncultured_bacterium_g__norank_f__norank_o__Coriobacteriales; OTU319	0.0112418795179755	0.0575207030781159	0.0578242840919615	-0.00121341849126519	-0.0142752380819614
d__Bacteria; k__norank_d__Bacteria; p__Firmicutes; c__Clostridia; o__Lachnospirales; f__Lachnospiraceae; g__unclassified_f__Lachnospiraceae; s__unclassified_f__Lachnospiraceae; OTU162	0.043346482713247	-0.0336320164984625	0.0144695403763244	-0.00117151660669291	0.0155980743424662
d__Bacteria; k__norank_d__Bacteria; p__Firmicutes; c__Clostridia; o__Lachnospirales; f__Lachnospiraceae; g__norank_f__Lachnospiraceae; s__uncultured_bacterium_g__norank_f__Lachnospiraceae; OTU716	0.0236791314076078	0.0261247278525562	-0.0324001214321801	-0.00178417744840352	0.0382775005391783
d__Bacteria; k__norank_d__Bacteria; p__Firmicutes; c__Clostridia; o__Christensenellales; f__Christensenellaceae; g__Christensenellaceae_R-7_group; s__human_gut_metagenome_g__Christensenellaceae_R-7_group; OTU679	0.0116055178940678	0.0468920681450769	-0.0382703662284856	-0.00116128041969758	-0.0344078831056716
d__Bacteria; k__norank_d__Bacteria; p__Firmicutes; c__Clostridia; o__Oscillospirales; f__Ruminococcaceae; g__Faecalibacterium; s__Faecalibacterium_prausnitzii; OTU916	0.0212462166374525	-0.0261137232879089	0.0204983450987029	-0.0299538370798985	0.00376916556348805
d__Bacteria; k__norank_d__Bacteria; p__Cyanobacteria; c__Vampirivibrionia; o__Gastranaerophilales; f__norank_o__Gastranaerophilales; g__norank_f__norank_o__Gastranaerophilales; s__uncultured_bacterium_g__norank_f__norank_o__Gastranaerophilales; OTU500	0.0275891720176639	0.0383266171356062	-0.024430625014233	-0.00182917503259748	-0.0141965986049065
d__Bacteria; k__norank_d__Bacteria; p__Firmicutes; c__Clostridia; o__Oscillospirales; f__Ruminococcaceae; g__Candidatus_Soleaferrea; s__uncultured_bacterium_g__Candidatus_Soleaferrea; OTU274	-0.00662618860820121	0.0455164936290623	0.0256385472951976	0.0146006360488432	0.0425706817084147
d__Bacteria; k__norank_d__Bacteria; p__Firmicutes; c__Clostridia; o__Lachnospirales; f__Lachnospiraceae; g__Lachnospiraceae_NK4A136_group; s__unclassified_g__Lachnospiraceae_NK4A136_group; OTU545	0.00683028787640867	0.00249003338910344	0.00557054073725685	0.0547924021617093	0.00451907481734917
d__Bacteria; k__norank_d__Bacteria; p__Actinobacteriota; c__Coriobacteriia; o__Coriobacteriales; f__Eggerthellaceae; g__Adlercreutzia; s__uncultured_bacterium_g__Adlercreutzia; OTU928	-0.0385433051242976	-0.0531708061996792	-0.0358955044087554	0.0384592736567656	0.000981237298946143
d__Bacteria; k__norank_d__Bacteria; p__Bacteroidota; c__Bacteroidia; o__Bacteroidales; f__Muribaculaceae; g__norank_f__Muribaculaceae; s__unclassified_g__norank_f__Muribaculaceae; OTU584	0.0666254529242053	-0.0109663843182736	0.0138002696033336	-0.00237736501317556	-0.00494311779690134
d__Bacteria; k__norank_d__Bacteria; p__Firmicutes; c__Clostridia; o__Oscillospirales; f__Ruminococcaceae; g__norank_f__Ruminococcaceae; s__unclassified_g__norank_f__Ruminococcaceae; OTU431	-0.0327846382238136	-0.0423294558842686	-0.0290921425452687	-0.0378308824648153	0.0206092530165722
d__Bacteria; k__norank_d__Bacteria; p__Firmicutes; c__Clostridia; o__Peptococcales; f__Peptococcaceae; g__norank_f__Peptococcaceae; s__unclassified_g__norank_f__Peptococcaceae; OTU151	0.0655056621501061	0.00410415005167217	-0.028357863928255	-0.00281681241861359	-0.00142376260422109
d__Bacteria; k__norank_d__Bacteria; p__Actinobacteriota; c__Coriobacteriia; o__Coriobacteriales; f__Eggerthellaceae; g__Gordonibacter; s__Gordonibacter_pamelaeae; OTU268	-0.023261179493818	-0.0305207073586257	-0.0216980740513387	0.11821703192852	-0.0132746144870896
d__Bacteria; k__norank_d__Bacteria; p__Firmicutes; c__Clostridia; o__Oscillospirales; f__UCG-010; g__norank_f__UCG-010; s__unclassified_g__norank_f__UCG-010; OTU57	0.0121374580948493	0.0506452694552438	-0.0629193679921969	-0.0099594399445875	0.0229308434744337
d__Bacteria; k__norank_d__Bacteria; p__Firmicutes; c__Clostridia; o__Lachnospirales; f__Lachnospiraceae; g__unclassified_f__Lachnospiraceae; s__unclassified_f__Lachnospiraceae; OTU765	0.0435726235887697	0.0167232344926585	-0.0315047899176192	-0.00229300081158121	0.0131159663984958
d__Bacteria; k__norank_d__Bacteria; p__Firmicutes; c__Bacilli; o__Lactobacillales; f__Lactobacillaceae; g__Lactobacillus; s__unclassified_g__Lactobacillus; OTU117	0.0522074420889576	-0.0393767159971625	0.0162239297250586	-0.00122109376465517	-0.00911522359911344
d__Bacteria; k__norank_d__Bacteria; p__Firmicutes; c__Clostridia; o__Christensenellales; f__Christensenellaceae; g__Christensenellaceae_R-7_group; s__uncultured_bacterium_g__Christensenellaceae_R-7_group; OTU6	0.0639484856342626	-0.049653535476263	0.0211963261391256	-0.00161031468574549	0.00175268642122615
d__Bacteria; k__norank_d__Bacteria; p__Firmicutes; c__Clostridia; o__Clostridia_UCG-014; f__norank_o__Clostridia_UCG-014; g__norank_f__norank_o__Clostridia_UCG-014; s__unclassified_g__norank_f__norank_o__Clostridia_UCG-014; OTU494	0.0516098988912431	-0.0156163520121702	-0.00557429995003662	-0.00142962765306394	0.00571346843551676
d__Bacteria; k__norank_d__Bacteria; p__Firmicutes; c__Clostridia; o__Oscillospirales; f__Oscillospiraceae; g__UCG-005; s__uncultured_Clostridiales_bacterium_g__UCG-005; OTU77	0.0656707161012141	-0.0244308109893084	-0.00107121546731785	-0.00243870101699834	0.0261664880871285
d__Bacteria; k__norank_d__Bacteria; p__Firmicutes; c__Clostridia; o__Oscillospirales; f__Ruminococcaceae; g__Ruminococcus; s__unclassified_g__Ruminococcus; OTU953	-0.0230282312383333	-0.0271292368851829	-0.027025394150478	0.0882149737538351	0.0423881716820075
d__Bacteria; k__norank_d__Bacteria; p__Firmicutes; c__Clostridia; o__Lachnospirales; f__Lachnospiraceae; g__Eubacterium_oxidoreducens_group; s__uncultured_bacterium_g__Eubacterium_oxidoreducens_group; OTU210	-0.0128875396560113	0.029657521140902	0.0650943308086769	0.000454558802141988	-0.0202494522249273
d__Bacteria; k__norank_d__Bacteria; p__Firmicutes; c__Clostridia; o__Oscillospirales; f__Ruminococcaceae; g__Ruminococcus; s__unclassified_g__Ruminococcus; OTU225	-0.010005220017726	0.0235418766748205	-0.00631350328991017	0.0534195547260317	-0.0135431274917727
d__Bacteria; k__norank_d__Bacteria; p__Firmicutes; c__Bacilli; o__Erysipelotrichales; f__Erysipelotrichaceae; g__Turicibacter; s__Turicibacter_sp._LA61; OTU359	-0.000156118858400713	0.0686916070661432	0.0158126842249756	0.000328410092954297	-0.00332224245997682
d__Bacteria; k__norank_d__Bacteria; p__Firmicutes; c__Bacilli; o__Lactobacillales; f__Lactobacillaceae; g__Lactobacillus; s__Lactobacillus_reuteri; OTU875	0.0528123635944185	-8.95160239635606e-06	-0.0200749435263507	-0.00150527448229544	-0.0594671035825629
d__Bacteria; k__norank_d__Bacteria; p__Firmicutes; c__Bacilli; o__Erysipelotrichales; f__Erysipelatoclostridiaceae; g__Erysipelotrichaceae_UCG-003; s__uncultured_bacterium_g__Erysipelotrichaceae_UCG-003; OTU486	0.0103047868786801	0.0366893947449602	-0.0374529564819309	-0.000569962900725163	-0.0796495256073638
d__Bacteria; k__norank_d__Bacteria; p__Firmicutes; c__Clostridia; o__Oscillospirales; f__Oscillospiraceae; g__Oscillibacter; s__uncultured_bacterium_g__Oscillibacter; OTU848	0.0122318161465802	0.0437229251304358	-0.0440763153540864	-0.00208076168992119	0.0780435933220753
d__Bacteria; k__norank_d__Bacteria; p__Desulfobacterota; c__Desulfovibrionia; o__Desulfovibrionales; f__Desulfovibrionaceae; g__Bilophila; s__uncultured_bacterium_g__Bilophila; OTU422	-0.051035439330457	-0.0482641538013935	-0.0266032786346532	-0.0279519330580963	-0.00921105150189238
d__Bacteria; k__norank_d__Bacteria; p__Firmicutes; c__Clostridia; o__Oscillospirales; f__Oscillospiraceae; g__UCG-002; s__uncultured_rumen_bacterium_g__UCG-002; OTU884	-6.05181306244667e-05	0.0205176618815481	-0.0229184556288075	-0.0273701769097687	0.0354306882100219
d__Bacteria; k__norank_d__Bacteria; p__Firmicutes; c__Clostridia; o__unclassified_c__Clostridia; f__unclassified_c__Clostridia; g__unclassified_c__Clostridia; s__unclassified_c__Clostridia; OTU119	0.0437725586935903	-0.0340575336393313	0.0143509019443969	-0.00105958640807624	-0.0156156882764243
d__Bacteria; k__norank_d__Bacteria; p__Firmicutes; c__Clostridia; o__Oscillospirales; f__Butyricicoccaceae; g__UCG-009; s__uncultured_bacterium_g__UCG-009; OTU704	0.0116250291131362	0.0671521934391336	0.000226440308518232	-0.00170986352505694	0.0216708412294371
d__Bacteria; k__norank_d__Bacteria; p__Firmicutes; c__Clostridia; o__Oscillospirales; f__UCG-010; g__norank_f__UCG-010; s__uncultured_bacterium_g__norank_f__UCG-010; OTU132	0.0549761536131724	-0.037172882563603	0.0197958342184219	-0.0072619428868559	0.0141665184256214
d__Bacteria; k__norank_d__Bacteria; p__Firmicutes; c__Clostridia; o__Oscillospirales; f__Ruminococcaceae; g__norank_f__Ruminococcaceae; s__unclassified_g__norank_f__Ruminococcaceae; OTU28	0.0159752561235578	0.0333900598804411	0.025153176934639	0.00481853269732721	-0.0382202775168295
d__Bacteria; k__norank_d__Bacteria; p__Firmicutes; c__Bacilli; o__Erysipelotrichales; f__Erysipelotrichaceae; g__Faecalitalea; s__uncultured_bacterium_g__Faecalitalea; OTU793	-0.0123040428018698	0.0383803114725965	0.064542148348462	-0.000213580259688693	0.0193577436938955
d__Bacteria; k__norank_d__Bacteria; p__Firmicutes; c__Clostridia; o__Oscillospirales; f__UCG-010; g__norank_f__UCG-010; s__uncultured_bacterium_g__norank_f__UCG-010; OTU968	-0.00278054306252838	0.0329936807958101	-0.0384811172859832	-2.49383923931888e-05	-0.0637029143139201
d__Bacteria; k__norank_d__Bacteria; p__Firmicutes; c__Bacilli; o__Lactobacillales; f__Lactobacillaceae; g__Lactobacillus; s__Lactobacillus_murinus; OTU864	0.0506938611346216	-0.01864472682063	-0.00221362654654746	-0.0013307782800104	-0.0648181801833953
d__Bacteria; k__norank_d__Bacteria; p__Firmicutes; c__Clostridia; o__Oscillospirales; f__Ruminococcaceae; g__UBA1819; s__uncultured_bacterium_g__UBA1819; OTU321	0.0414842569341309	0.0113144953374045	-0.0114391615015328	0.00354846974119687	-0.0466704684889037
d__Bacteria; k__norank_d__Bacteria; p__Firmicutes; c__unclassified_p__Firmicutes; o__unclassified_p__Firmicutes; f__unclassified_p__Firmicutes; g__unclassified_p__Firmicutes; s__unclassified_p__Firmicutes; OTU18	0.0521360989083394	-0.0390947032951834	0.0157566980548382	-0.00125528407969243	-0.0230852507214208
d__Bacteria; k__norank_d__Bacteria; p__Firmicutes; c__Clostridia; o__Oscillospirales; f__Oscillospiraceae; g__Colidextribacter; s__uncultured_bacterium_g__Colidextribacter; OTU475	0.03937307814741	0.0214758380949113	0.0138961190512677	-0.000711975873362237	0.00963003729267478
d__Bacteria; k__norank_d__Bacteria; p__Firmicutes; c__Clostridia; o__Oscillospirales; f__Oscillospiraceae; g__UCG-005; s__metagenome_g__UCG-005; OTU666	0.0184848744669422	0.00272012773294609	-0.0372805753312684	-0.0758781320462705	0.0132825256105091
d__Bacteria; k__norank_d__Bacteria; p__Firmicutes; c__Clostridia; o__Lachnospirales; f__Lachnospiraceae; g__unclassified_f__Lachnospiraceae; s__unclassified_f__Lachnospiraceae; OTU120	0.0565360021004064	-0.043874753860332	0.0187516604112656	-0.00137589981249674	0.000315937530338421
d__Bacteria; k__norank_d__Bacteria; p__Firmicutes; c__Clostridia; o__Eubacteriales; f__Eubacteriaceae; g__Eubacterium; s__Eubacterium_limosum; OTU937	-0.0369208633186059	-0.0448431627069696	-0.0274099024032515	0.0111507522473758	-0.0308780185568105
d__Bacteria; k__norank_d__Bacteria; p__Firmicutes; c__Clostridia; o__Oscillospirales; f__Ruminococcaceae; g__Paludicola; s__uncultured_bacterium_g__Paludicola; OTU372	-0.0377534992790884	-0.0117878537609775	0.0299562319455724	-0.0145331270728868	0.0377346059743486
d__Bacteria; k__norank_d__Bacteria; p__Firmicutes; c__Clostridia; o__Oscillospirales; f__UCG-010; g__norank_f__UCG-010; s__uncultured_organism_g__norank_f__UCG-010; OTU101	0.043346482713247	-0.0336665224243788	0.0142944037791186	-0.00101900597510662	-0.0113754729867643
d__Bacteria; k__norank_d__Bacteria; p__Firmicutes; c__Clostridia; o__Christensenellales; f__Christensenellaceae; g__Christensenellaceae_R-7_group; s__unclassified_g__Christensenellaceae_R-7_group; OTU772	0.019149946546668	0.0232463415158127	-0.0235238699963896	-0.00180874267218437	0.065279427627473
d__Bacteria; k__norank_d__Bacteria; p__Firmicutes; c__Clostridia; o__Oscillospirales; f__Oscillospiraceae; g__UCG-002; s__uncultured_bacterium_g__UCG-002; OTU911	-0.0157733809827981	-0.00740494230013096	-0.00990991483282347	-0.102488838152502	0.034726261805619
d__Bacteria; k__norank_d__Bacteria; p__Firmicutes; c__Clostridia; o__Lachnospirales; f__Lachnospiraceae; g__norank_f__Lachnospiraceae; s__uncultured_bacterium_g__norank_f__Lachnospiraceae; OTU96	0.043346482713247	-0.0336245678727407	0.0143495217243782	-0.000974618003921454	-0.00688573890620428
d__Bacteria; k__norank_d__Bacteria; p__Firmicutes; c__Clostridia; o__Lachnospirales; f__Lachnospiraceae; g__Lachnospiraceae_NK4A136_group; s__uncultured_bacterium_g__Lachnospiraceae_NK4A136_group; OTU564	0.0168158712059951	0.0339695938150191	-0.0437144070743229	0.0371566982490996	0.0278290219275609
d__Bacteria; k__norank_d__Bacteria; p__Firmicutes; c__Clostridia; o__Lachnospirales; f__Lachnospiraceae; g__Acetitomaculum; s__Firmicutes_bacterium_CAG_194_44_15; OTU103	0.0424869023462869	-0.0329693490106091	0.0140442519631872	-0.000952723917716925	-0.00812515370503486
d__Bacteria; k__norank_d__Bacteria; p__Firmicutes; c__Clostridia; o__Lachnospirales; f__Lachnospiraceae; g__unclassified_f__Lachnospiraceae; s__unclassified_f__Lachnospiraceae; OTU159	0.0488765406813325	-0.0136784198631745	0.0623056874033714	0.00324937499809983	0.00218828120135033
d__Bacteria; k__norank_d__Bacteria; p__Firmicutes; c__Clostridia; o__Lachnospirales; f__Lachnospiraceae; g__Eubacterium_xylanophilum_group; s__uncultured_bacterium_g__Eubacterium_xylanophilum_group; OTU186	0.0581937279372341	-0.044324764913919	0.0183386431003808	0.000577821628152422	0.00207675285336711
d__Bacteria; k__norank_d__Bacteria; p__Firmicutes; c__Clostridia; o__Oscillospirales; f__Ruminococcaceae; g__Ruminococcus; s__unclassified_g__Ruminococcus; OTU259	-0.00815297394191063	0.0153705206074443	0.0403478406948689	0.000272219089128736	-0.00347703072730159
d__Bacteria; k__norank_d__Bacteria; p__Firmicutes; c__Clostridia; o__Lachnospirales; f__Lachnospiraceae; g__unclassified_f__Lachnospiraceae; s__unclassified_f__Lachnospiraceae; OTU53	0.0323481593562983	-0.0251879656879503	0.0105629321164732	-0.000771625238794739	-0.0158245158260253
d__Bacteria; k__norank_d__Bacteria; p__Firmicutes; c__Clostridia; o__Christensenellales; f__Christensenellaceae; g__Christensenella; s__Christensenella_minuta; OTU215	-0.000461538360932672	0.0284263754314944	0.0464076214525403	-0.000631780235969393	0.048358974642983
d__Bacteria; k__norank_d__Bacteria; p__Firmicutes; c__Clostridia; o__Oscillospirales; f__Ruminococcaceae; g__Negativibacillus; s__uncultured_bacterium_g__Negativibacillus; OTU255	-0.00385035734218526	0.0136804046527592	0.0544901403318631	0.000172740808855556	-0.00490685637576427
d__Bacteria; k__norank_d__Bacteria; p__Firmicutes; c__Clostridia; o__Oscillospirales; f__Oscillospiraceae; g__UCG-005; s__uncultured_Clostridiales_bacterium_g__UCG-005; OTU865	-0.0102257402809005	0.0545918291847746	-0.010182204311163	0.0149752075455569	-0.00435374664059385
d__Bacteria; k__norank_d__Bacteria; p__Firmicutes; c__Clostridia; o__Oscillospirales; f__Ruminococcaceae; g__Harryflintia; s__uncultured_bacterium_g__Harryflintia; OTU177	0.0352948753187193	0.0350535132715653	0.00835013774423095	-0.00192020596865889	-7.30935709814565e-05
d__Bacteria; k__norank_d__Bacteria; p__Firmicutes; c__Clostridia; o__Oscillospirales; f__Ruminococcaceae; g__norank_f__Ruminococcaceae; s__unclassified_g__norank_f__Ruminococcaceae; OTU54	0.0422386837268741	-0.0325726715335736	0.014098040603879	-0.00118151744340159	0.0105492064769652
d__Bacteria; k__norank_d__Bacteria; p__Firmicutes; c__Clostridia; o__Oscillospirales; f__UCG-010; g__norank_f__UCG-010; s__uncultured_rumen_bacterium_g__norank_f__UCG-010; OTU373	0.0176151455695203	0.0451725302035656	0.00604187750252678	-0.00121042067779117	-0.028336086625386
d__Bacteria; k__norank_d__Bacteria; p__Firmicutes; c__Clostridia; o__Oscillospirales; f__Ruminococcaceae; g__Ruminococcus; s__unclassified_g__Ruminococcus; OTU960	-0.0357314160238027	-0.0395995662980163	-0.0444693542944992	0.0462127235272487	-0.0273079554214298
d__Bacteria; k__norank_d__Bacteria; p__Firmicutes; c__Clostridia; o__Clostridia_vadinBB60_group; f__norank_o__Clostridia_vadinBB60_group; g__norank_f__norank_o__Clostridia_vadinBB60_group; s__uncultured_bacterium_g__norank_f__norank_o__Clostridia_vadinBB60_group; OTU825	0.0483940573440067	-0.0251124761086265	0.00450001922744859	-0.00155991213464265	-0.00281908719736018
d__Bacteria; k__norank_d__Bacteria; p__Firmicutes; c__Bacilli; o__RF39; f__norank_o__RF39; g__norank_f__norank_o__RF39; s__unclassified_g__norank_f__norank_o__RF39; OTU741	0.0271757328652315	0.01140390670148	-0.0207346071017625	-0.00140622784929636	-0.00562388800095998
d__Bacteria; k__norank_d__Bacteria; p__Bacteroidota; c__Bacteroidia; o__Bacteroidales; f__Bacteroidaceae; g__Bacteroides; s__unclassified_g__Bacteroides; OTU384	-0.0124675671600011	0.0310760431054514	0.0638130631646943	0.000430835050536539	-0.0107474238916759
d__Bacteria; k__norank_d__Bacteria; p__Firmicutes; c__Clostridia; o__Oscillospirales; f__Ruminococcaceae; g__Eubacterium_siraeum_group; s__uncultured_bacterium_g__Eubacterium_siraeum_group; OTU917	0.0410274473459048	-0.0285486164716686	0.0112227791636835	-0.000837887913537434	-0.013843688594572
d__Bacteria; k__norank_d__Bacteria; p__Firmicutes; c__Clostridia; o__Peptococcales; f__Peptococcaceae; g__Peptococcus; s__uncultured_bacterium_g__Peptococcus; OTU249	0.0015196567296913	0.048728411611327	0.0550794096261494	-0.00064757892739825	0.00499448236567685
d__Bacteria; k__norank_d__Bacteria; p__Firmicutes; c__Clostridia; o__Oscillospirales; f__Oscillospiraceae; g__Colidextribacter; s__uncultured_bacterium_g__Colidextribacter; OTU435	0.000879725974531068	-0.00115395578124773	-0.0310402003498103	-0.0284209776218527	0.0507493281477935
d__Bacteria; k__norank_d__Bacteria; p__Bacteroidota; c__Bacteroidia; o__Bacteroidales; f__Rikenellaceae; g__Rikenellaceae_RC9_gut_group; s__uncultured_bacterium_g__Rikenellaceae_RC9_gut_group; OTU4	0.0204070652676135	0.00316319990618967	-0.0598873610410804	0.0286951023842951	-0.0666192611871252
d__Bacteria; k__norank_d__Bacteria; p__Cyanobacteria; c__Vampirivibrionia; o__Gastranaerophilales; f__norank_o__Gastranaerophilales; g__norank_f__norank_o__Gastranaerophilales; s__uncultured_rumen_bacterium_g__norank_f__norank_o__Gastranaerophilales; OTU625	0.0388923974343178	-0.0302516425917001	0.0127603802622792	-0.000943449641250937	-0.0151397002663858
d__Bacteria; k__norank_d__Bacteria; p__Firmicutes; c__Bacilli; o__RF39; f__norank_o__RF39; g__norank_f__norank_o__RF39; s__uncultured_bacterium_g__norank_f__norank_o__RF39; OTU779	0.011379733408887	0.0406837053510047	-0.0409656848118316	-0.00200725984433602	0.0821067717299239
d__Bacteria; k__norank_d__Bacteria; p__Firmicutes; c__Bacilli; o__RF39; f__norank_o__RF39; g__norank_f__norank_o__RF39; s__unclassified_g__norank_f__norank_o__RF39; OTU660	0.0193775100226424	0.0483756309589749	-0.0509933970757139	-0.00238513907651333	0.068004729059188
d__Bacteria; k__norank_d__Bacteria; p__Elusimicrobiota; c__Elusimicrobia; o__Elusimicrobiales; f__Elusimicrobiaceae; g__Elusimicrobium; s__uncultured_bacterium_g__Elusimicrobium; OTU389	-0.00854528950931655	0.0212398560474333	0.0732963375255517	0.000163745448789963	0.011431600869594
d__Bacteria; k__norank_d__Bacteria; p__Firmicutes; c__Clostridia; o__Lachnospirales; f__Lachnospiraceae; g__Lachnospiraceae_FCS020_group; s__uncultured_bacterium_g__Lachnospiraceae_FCS020_group; OTU969	-0.0298151781345711	0.0264271980059392	0.0298938033184396	0.0497691113278897	0.0215178954798007
d__Bacteria; k__norank_d__Bacteria; p__Bacteroidota; c__Bacteroidia; o__Bacteroidales; f__Prevotellaceae; g__Prevotellaceae_NK3B31_group; s__uncultured_bacterium_g__Prevotellaceae_NK3B31_group; OTU480	-0.0121124302230755	0.0305168000996421	0.0207542867475223	-0.0446594968605225	0.00775369662921655
d__Bacteria; k__norank_d__Bacteria; p__Firmicutes; c__Bacilli; o__Erysipelotrichales; f__Erysipelotrichaceae; g__Turicibacter; s__uncultured_bacterium_g__Turicibacter; OTU474	0.000733190723510065	0.076491892453158	0.0212703163205951	-0.00155781972719542	0.000747238458113558
d__Bacteria; k__norank_d__Bacteria; p__Firmicutes; c__Clostridia; o__Peptococcales; f__Peptococcaceae; g__norank_f__Peptococcaceae; s__uncultured_bacterium_g__norank_f__Peptococcaceae; OTU574	0.0190592180724712	0.0383849988582953	-0.036879191750936	-0.00207657633969044	0.0540411685185602
d__Bacteria; k__norank_d__Bacteria; p__Firmicutes; c__Clostridia; o__Oscillospirales; f__Ruminococcaceae; g__unclassified_f__Ruminococcaceae; s__unclassified_f__Ruminococcaceae; OTU552	0.0323726322720594	-0.0224449549178946	0.00838738105919887	-0.00104429284501095	0.0214481326558187
d__Bacteria; k__norank_d__Bacteria; p__Firmicutes; c__Bacilli; o__RF39; f__norank_o__RF39; g__norank_f__norank_o__RF39; s__uncultured_bacterium_g__norank_f__norank_o__RF39; OTU81	0.0506279420854515	-0.0392751631146633	0.016807597817237	-0.0012165924622979	0.000502721622932694
d__Bacteria; k__norank_d__Bacteria; p__Firmicutes; c__Clostridia; o__Lachnospirales; f__Lachnospiraceae; g__norank_f__Lachnospiraceae; s__uncultured_bacterium_g__norank_f__Lachnospiraceae; OTU31	0.0632618647923109	-0.0299912839950577	0.00364702665727538	-0.00222977041060778	0.0279975469872902
d__Bacteria; k__norank_d__Bacteria; p__Firmicutes; c__Clostridia; o__Oscillospirales; f__Ruminococcaceae; g__unclassified_f__Ruminococcaceae; s__unclassified_f__Ruminococcaceae; OTU556	0.00981183972016375	0.0472740101218309	0.000939090834485913	0.0302461788367823	-0.00256630473007792
d__Bacteria; k__norank_d__Bacteria; p__Firmicutes; c__Clostridia; o__Lachnospirales; f__Lachnospiraceae; g__Roseburia; s__uncultured_bacterium_g__Roseburia; OTU712	0.0162818610456017	0.0398876364641036	0.0543409872673982	-0.00079960658817171	-0.0404221571209806
d__Bacteria; k__norank_d__Bacteria; p__Firmicutes; c__Clostridia; o__Oscillospirales; f__UCG-010; g__norank_f__UCG-010; s__uncultured_bacterium_g__norank_f__UCG-010; OTU803	0.000550832252324448	0.045169437580247	0.0368619921145597	-0.0003816973476218	-0.0353847043614862
d__Bacteria; k__norank_d__Bacteria; p__Firmicutes; c__Clostridia; o__Lachnospirales; f__Lachnospiraceae; g__Lachnospiraceae_UCG-001; s__unclassified_g__Lachnospiraceae_UCG-001; OTU762	0.0141437500555205	0.030550485525811	-0.0283889684721646	-0.00174814559187657	0.0655158331614964
d__Bacteria; k__norank_d__Bacteria; p__Firmicutes; c__Clostridia; o__Oscillospirales; f__Butyricicoccaceae; g__UCG-009; s__unclassified_g__UCG-009; OTU216	0.0474884383867945	-0.0233854285967733	0.0249423807357223	-0.00134293380316633	0.00190794264661416
d__Bacteria; k__norank_d__Bacteria; p__Firmicutes; c__Clostridia; o__Lachnospirales; f__Lachnospiraceae; g__Lachnospiraceae_NK4A136_group; s__uncultured_bacterium_g__Lachnospiraceae_NK4A136_group; OTU922	0.0539841893552382	-0.0306528169962017	-0.00305931493721881	-0.000419907861387904	-0.0201334512814335
d__Bacteria; k__norank_d__Bacteria; p__Firmicutes; c__Clostridia; o__Lachnospirales; f__Lachnospiraceae; g__Lachnospiraceae_NK4A136_group; s__uncultured_bacterium_g__Lachnospiraceae_NK4A136_group; OTU923	-0.0138347440780061	-0.0342234333191232	-0.0202820402394494	0.0566001333919246	-0.0275401839102252
d__Bacteria; k__norank_d__Bacteria; p__Bacteroidota; c__Bacteroidia; o__Bacteroidales; f__Bacteroidaceae; g__Bacteroides; s__Bacteroides_nordii; OTU498	-0.0462357809065023	-0.0506512602808424	-0.0128610481327697	-0.0212658980749899	0.0142063657031709
d__Bacteria; k__norank_d__Bacteria; p__Firmicutes; c__Clostridia; o__Peptostreptococcales-Tissierellales; f__Peptostreptococcaceae; g__unclassified_f__Peptostreptococcaceae; s__unclassified_f__Peptostreptococcaceae; OTU739	-0.0149308416788654	-0.00117932861226255	0.041551490372318	-0.0161379007300075	-0.00811809951071021
d__Bacteria; k__norank_d__Bacteria; p__Actinobacteriota; c__Coriobacteriia; o__Coriobacteriales; f__Eggerthellaceae; g__norank_f__Eggerthellaceae; s__uncultured_bacterium_g__norank_f__Eggerthellaceae; OTU199	0.0247291711043956	0.00795205586463559	0.00122161837573973	-0.00120466634704586	0.00567016367846151
d__Bacteria; k__norank_d__Bacteria; p__Firmicutes; c__Clostridia; o__Lachnospirales; f__Lachnospiraceae; g__unclassified_f__Lachnospiraceae; s__unclassified_f__Lachnospiraceae; OTU833	0.00544186182280273	0.0409104715522081	-0.00791962449709251	-0.00782284169483795	0.0386773694157769
d__Bacteria; k__norank_d__Bacteria; p__Firmicutes; c__Bacilli; o__RF39; f__norank_o__RF39; g__norank_f__norank_o__RF39; s__uncultured_bacterium_g__norank_f__norank_o__RF39; OTU871	0.0161859084932209	0.0577451497944605	-0.0588319165063067	-0.0018500543310269	-0.0194203807127615
d__Bacteria; k__norank_d__Bacteria; p__Firmicutes; c__Clostridia; o__Christensenellales; f__Christensenellaceae; g__unclassified_f__Christensenellaceae; s__unclassified_f__Christensenellaceae; OTU604	0.0151079031719667	0.0705504095734098	-0.0495514162223806	-0.00181541544739067	-0.029416623178502
d__Bacteria; k__norank_d__Bacteria; p__Firmicutes; c__Clostridia; o__Oscillospirales; f__Eubacterium_coprostanoligenes_group; g__norank_f__Eubacterium_coprostanoligenes_group; s__unclassified_g__norank_f__Eubacterium_coprostanoligenes_group; OTU800	-0.00519781274669845	0.00624598702004593	-0.0313475973613409	0.0556347491973206	-0.0475926890263609
d__Bacteria; k__norank_d__Bacteria; p__Firmicutes; c__Clostridia; o__Oscillospirales; f__Ruminococcaceae; g__unclassified_f__Ruminococcaceae; s__unclassified_f__Ruminococcaceae; OTU724	-0.00388365290244197	0.0491510574347664	0.0677867304776909	-0.000656963193932569	0.0260975254988575
d__Bacteria; k__norank_d__Bacteria; p__Firmicutes; c__Clostridia; o__Lachnospirales; f__Lachnospiraceae; g__Lachnospiraceae_NK4A136_group; s__unclassified_g__Lachnospiraceae_NK4A136_group; OTU75	0.0449286276990642	-0.0349442563515099	0.014813996438277	-0.00117543230364879	-0.00301130919334501
d__Bacteria; k__norank_d__Bacteria; p__Firmicutes; c__Clostridia; o__Lachnospirales; f__Lachnospiraceae; g__norank_f__Lachnospiraceae; s__uncultured_bacterium_g__norank_f__Lachnospiraceae; OTU643	0.0361505562990554	0.0407841573671731	-0.0484166536830841	-0.00242853340319921	0.0134167926556657
d__Bacteria; k__norank_d__Bacteria; p__Firmicutes; c__Clostridia; o__Lachnospirales; f__Lachnospiraceae; g__norank_f__Lachnospiraceae; s__uncultured_bacterium_g__norank_f__Lachnospiraceae; OTU507	-0.00550644845096653	0.0189596737375184	0.0521162850811927	0.000300745576948491	-0.00578729446254226
d__Bacteria; k__norank_d__Bacteria; p__Firmicutes; c__Clostridia; o__Oscillospirales; f__Ruminococcaceae; g__Ruminococcus; s__unclassified_g__Ruminococcus; OTU589	0.0256131996912041	0.00863886394868419	-0.0403794578506094	0.0444344501216645	-0.0593848732656553
d__Bacteria; k__norank_d__Bacteria; p__Firmicutes; c__Clostridia; o__Lachnospirales; f__Lachnospiraceae; g__norank_f__Lachnospiraceae; s__uncultured_bacterium_g__norank_f__Lachnospiraceae; OTU777	0.0252042842191266	0.0235877856610848	-0.0160139178110601	-0.00709502641139389	0.0524578388156626
d__Bacteria; k__norank_d__Bacteria; p__Firmicutes; c__Clostridia; o__Oscillospirales; f__Ruminococcaceae; g__norank_f__Ruminococcaceae; s__Clostridium_leptum_g__norank; OTU707	0.0569251805929737	-0.00261299696039003	-0.0204284422281794	0.0006068473624532	0.0295858711281284
d__Bacteria; k__norank_d__Bacteria; p__Firmicutes; c__Clostridia; o__Oscillospirales; f__Ruminococcaceae; g__norank_f__Ruminococcaceae; s__Clostridium_leptum_g__norank; OTU609	-0.0196249092001575	0.0127463804681282	0.0262337141518355	-0.0606388443475046	0.0278488995422225
d__Bacteria; k__norank_d__Bacteria; p__Bacteroidota; c__Bacteroidia; o__Bacteroidales; f__Rikenellaceae; g__Alistipes; s__Alistipes_sp._cv1; OTU509	0.0177328727408371	0.047529580138409	-0.0173532498377078	-0.00172600985805072	-0.0089732054058262
d__Bacteria; k__norank_d__Bacteria; p__Firmicutes; c__Clostridia; o__Oscillospirales; f__Oscillospiraceae; g__unclassified_f__Oscillospiraceae; s__unclassified_f__Oscillospiraceae; OTU902	-0.0398052793940474	-0.00463406459411657	0.035240596066107	-0.0753999846193634	0.00201054579718902
d__Bacteria; k__norank_d__Bacteria; p__Bacteroidota; c__Bacteroidia; o__Bacteroidales; f__Muribaculaceae; g__norank_f__Muribaculaceae; s__uncultured_bacterium_g__norank_f__Muribaculaceae; OTU962	-0.0381432216696444	-0.0426079175100131	-0.0306441456805668	0.00137078984221988	-0.0037481719604562
d__Bacteria; k__norank_d__Bacteria; p__Actinobacteriota; c__Coriobacteriia; o__Coriobacteriales; f__unclassified_o__Coriobacteriales; g__unclassified_o__Coriobacteriales; s__unclassified_o__Coriobacteriales; OTU912	-0.0167096883157498	-0.000299224133679782	-0.0310932892401673	-0.0195639846909202	-0.017969201358336
d__Bacteria; k__norank_d__Bacteria; p__Firmicutes; c__Clostridia; o__Oscillospirales; f__Ruminococcaceae; g__norank_f__Ruminococcaceae; s__uncultured_bacterium_g__norank_f__Ruminococcaceae; OTU711	0.0174755909388162	0.00690025222224258	-0.0331541350997801	0.0399099586750301	0.0187711282391987
d__Bacteria; k__norank_d__Bacteria; p__Proteobacteria; c__Gammaproteobacteria; o__Enterobacterales; f__Enterobacteriaceae; g__Klebsiella; s__Klebsiella_pneumoniae_g__Klebsiella; OTU859	0.0136114558328218	0.0367504898914907	0.0172433982035528	-0.000785379235827823	-0.055631232760198
d__Bacteria; k__norank_d__Bacteria; p__Firmicutes; c__Clostridia; o__Lachnospirales; f__Lachnospiraceae; g__Oribacterium; s__uncultured_bacterium_g__Oribacterium; OTU377	-0.0128587733194991	0.00785010514493627	0.03480079071045	0.0247166456192053	0.0310709640873434
d__Bacteria; k__norank_d__Bacteria; p__Firmicutes; c__Clostridia; o__Oscillospirales; f__Butyricicoccaceae; g__Butyricicoccus; s__uncultured_bacterium_g__Butyricicoccus; OTU978	-0.0309861154331325	0.000346333414253567	0.0153436670721793	0.0333088991559316	-0.0218539999309566
d__Bacteria; k__norank_d__Bacteria; p__Firmicutes; c__Clostridia; o__Lachnospirales; f__Lachnospiraceae; g__Dorea; s__unclassified_g__Dorea; OTU453	-0.0199842771410218	0.0409422783583746	0.00212124430485702	-0.0358462994762721	0.0289030953639494
d__Bacteria; k__norank_d__Bacteria; p__Firmicutes; c__Clostridia; o__Lachnospirales; f__Lachnospiraceae; g__unclassified_f__Lachnospiraceae; s__unclassified_f__Lachnospiraceae; OTU289	0.0193738868095837	0.0326300304915183	0.00454299113782457	0.0297162822872312	0.0163790024611708
d__Bacteria; k__norank_d__Bacteria; p__Firmicutes; c__Bacilli; o__Erysipelotrichales; f__Erysipelatoclostridiaceae; g__Candidatus_Stoquefichus; s__unclassified_g__Candidatus_Stoquefichus; OTU796	0.00931794390592538	0.0331781460860586	-0.0338188399898945	-0.000534830421368685	-0.0676534145671387
d__Bacteria; k__norank_d__Bacteria; p__Firmicutes; c__Bacilli; o__Bacillales; f__Bacillaceae; g__unclassified_f__Bacillaceae; s__unclassified_f__Bacillaceae; OTU423	-0.0297807886935296	-0.0388545443204024	-0.0272424583852484	0.0917555998283152	0.0212034347148111
d__Bacteria; k__norank_d__Bacteria; p__Desulfobacterota; c__Desulfovibrionia; o__Desulfovibrionales; f__Desulfovibrionaceae; g__Desulfovibrio; s__unclassified_g__Desulfovibrio; OTU344	0.0429990803321696	0.000762493937944949	0.0651582495279754	-0.00187308796557663	0.0428215874068205
d__Bacteria; k__norank_d__Bacteria; p__Bacteroidota; c__Bacteroidia; o__Bacteroidales; f__Muribaculaceae; g__norank_f__Muribaculaceae; s__uncultured_bacterium_g__norank_f__Muribaculaceae; OTU563	0.0125362335441808	0.048940171141123	-0.0117885456079853	-0.000784350257803299	-0.0855754916455837
d__Bacteria; k__norank_d__Bacteria; p__Firmicutes; c__Clostridia; o__Lachnospirales; f__Lachnospiraceae; g__norank_f__Lachnospiraceae; s__unclassified_g__norank_f__Lachnospiraceae; OTU248	-0.0271636935118159	0.0433448929399901	0.0573570001258569	0.0464158738710594	-0.0397855660085331
d__Bacteria; k__norank_d__Bacteria; p__Firmicutes; c__Clostridia; o__Oscillospirales; f__Eubacterium_coprostanoligenes_group; g__norank_f__Eubacterium_coprostanoligenes_group; s__unclassified_g__norank_f__Eubacterium_coprostanoligenes_group; OTU933	0.00330392525193466	0.0563447808694858	-0.0130462320561571	-0.0128503658892891	0.0457087620334755
d__Bacteria; k__norank_d__Bacteria; p__Firmicutes; c__Bacilli; o__Lactobacillales; f__Lactobacillaceae; g__Lactobacillus; s__Lactobacillus_intestinalis; OTU80	0.0440164320254858	-0.034103459869376	0.0153579830947034	-0.000401733392402856	-0.0179020331267162
d__Bacteria; k__norank_d__Bacteria; p__Firmicutes; c__Clostridia; o__Lachnospirales; f__Lachnospiraceae; g__Blautia; s__unclassified_g__Blautia; OTU906	-0.0385983397828527	0.000299927844154114	0.0555533510815514	-0.0370874307536922	0.0146578149361094
d__Bacteria; k__norank_d__Bacteria; p__Firmicutes; c__Clostridia; o__Lachnospirales; f__Lachnospiraceae; g__Blautia; s__unclassified_g__Blautia; OTU907	-0.0386827439528304	0.00566341179940323	0.0647456152458789	-0.0185329411892989	0.024120180541112
d__Bacteria; k__norank_d__Bacteria; p__Firmicutes; c__Clostridia; o__Lachnospirales; f__Lachnospiraceae; g__unclassified_f__Lachnospiraceae; s__unclassified_f__Lachnospiraceae; OTU782	-0.019706461440733	-0.0233986178387613	-0.0318490834826585	0.109447148236312	-0.0181401564776248
d__Bacteria; k__norank_d__Bacteria; p__Firmicutes; c__Clostridia; o__Lachnospirales; f__Lachnospiraceae; g__unclassified_f__Lachnospiraceae; s__unclassified_f__Lachnospiraceae; OTU439	0.0412388074945209	-0.0158284756470313	-0.00817450708536411	-0.0106833739292408	0.0310617884041005
d__Bacteria; k__norank_d__Bacteria; p__Bacteroidota; c__Bacteroidia; o__Bacteroidales; f__Muribaculaceae; g__norank_f__Muribaculaceae; s__uncultured_bacterium_g__norank_f__Muribaculaceae; OTU365	-0.017419385747477	-0.007462206822742	-0.0100759180977319	-0.0669714238548495	-0.00287545409962067
d__Bacteria; k__norank_d__Bacteria; p__Firmicutes; c__Clostridia; o__Lachnospirales; f__Lachnospiraceae; g__Lachnospiraceae_NK4A136_group; s__unclassified_g__Lachnospiraceae_NK4A136_group; OTU617	0.056333302191488	-0.0389869755222067	0.0142895512684214	-0.00145870662228128	-0.00737527181282962
d__Bacteria; k__norank_d__Bacteria; p__Bacteroidota; c__Bacteroidia; o__Bacteroidales; f__Muribaculaceae; g__norank_f__Muribaculaceae; s__uncultured_bacterium_g__norank_f__Muribaculaceae; OTU367	0.00296306919368004	0.00954703317544028	0.058114848909651	-0.000135788051304075	0.0111041286606723
d__Bacteria; k__norank_d__Bacteria; p__Firmicutes; c__Clostridia; o__unclassified_c__Clostridia; f__unclassified_c__Clostridia; g__unclassified_c__Clostridia; s__unclassified_c__Clostridia; OTU281	-0.0119738302900148	0.0453270074344789	0.0646444250420034	-0.000354385811055159	0.0181018524177295
d__Bacteria; k__norank_d__Bacteria; p__Bacteroidota; c__Bacteroidia; o__Bacteroidales; f__Tannerellaceae; g__Parabacteroides; s__Parabacteroides_goldsteinii; OTU501	0.00609479002888042	0.0662852737706933	-0.0324305793374876	-0.0211601290208162	-0.0393258800421334
d__Bacteria; k__norank_d__Bacteria; p__Firmicutes; c__Clostridia; o__Clostridia_vadinBB60_group; f__norank_o__Clostridia_vadinBB60_group; g__norank_f__norank_o__Clostridia_vadinBB60_group; s__uncultured_organism_g__norank_f__norank_o__Clostridia_vadinBB60_group; OTU842	0.00279037011449482	0.0429565908326744	-0.002091102541796	-0.00135910078668026	0.0477144776896896
d__Bacteria; k__norank_d__Bacteria; p__Firmicutes; c__Clostridia; o__Clostridia_vadinBB60_group; f__norank_o__Clostridia_vadinBB60_group; g__norank_f__norank_o__Clostridia_vadinBB60_group; s__unclassified_g__norank_f__norank_o__Clostridia_vadinBB60_group; OTU774	0.0625498439411618	-0.0238904496450875	0.0144668838389409	-0.00193884201488803	-0.0108227107905549
d__Bacteria; k__norank_d__Bacteria; p__Firmicutes; c__Clostridia; o__Lachnospirales; f__Lachnospiraceae; g__unclassified_f__Lachnospiraceae; s__unclassified_f__Lachnospiraceae; OTU542	0.0243973883696069	0.0332989542024223	-0.0386591221081174	-0.0016354509566668	0.0789501978351007
d__Bacteria; k__norank_d__Bacteria; p__Firmicutes; c__Clostridia; o__Lachnospirales; f__Lachnospiraceae; g__unclassified_f__Lachnospiraceae; s__unclassified_f__Lachnospiraceae; OTU945	-0.0196210621990683	-0.0273947357883572	-0.0192961767583249	0.0524379567924976	0.0413072352068908
d__Bacteria; k__norank_d__Bacteria; p__Actinobacteriota; c__Coriobacteriia; o__Coriobacteriales; f__Eggerthellaceae; g__unclassified_f__Eggerthellaceae; s__unclassified_f__Eggerthellaceae; OTU201	0.0468693342379325	-0.0039084922951024	-0.0140618016055698	-0.00189119999900112	-0.00342579877564721
d__Bacteria; k__norank_d__Bacteria; p__Actinobacteriota; c__Coriobacteriia; o__Coriobacteriales; f__Eggerthellaceae; g__unclassified_f__Eggerthellaceae; s__unclassified_f__Eggerthellaceae; OTU543	-0.0204285979497527	-0.0419462534616988	-0.0149705971000337	0.0293134600703796	0.0340897856979717
d__Bacteria; k__norank_d__Bacteria; p__Firmicutes; c__Clostridia; o__Monoglobales; f__Monoglobaceae; g__Monoglobus; s__uncultured_bacterium_g__Monoglobus; OTU19	0.0490954654419214	-0.038190651455107	0.0161080649234557	-0.00119272675911145	-0.0179069442292318
d__Bacteria; k__norank_d__Bacteria; p__Firmicutes; c__Bacilli; o__RF39; f__norank_o__RF39; g__norank_f__norank_o__RF39; s__uncultured_Lachnospiraceae_bacterium_g__norank_f__norank; OTU849	0.031113171545479	0.0317568222336051	-0.040407353498123	-0.00253335094411529	0.0643211805407513
d__Bacteria; k__norank_d__Bacteria; p__Firmicutes; c__Clostridia; o__Oscillospirales; f__Eubacterium_coprostanoligenes_group; g__norank_f__Eubacterium_coprostanoligenes_group; s__uncultured_organism_g__norank_f__Eubacterium_coprostanoligenes_group; OTU904	-0.0344755085275844	-0.0426898023786369	-0.0286384690129921	0.03182529410541	-0.0364436617450289
d__Bacteria; k__norank_d__Bacteria; p__Firmicutes; c__Clostridia; o__Clostridia_UCG-014; f__norank_o__Clostridia_UCG-014; g__norank_f__norank_o__Clostridia_UCG-014; s__uncultured_bacterium_g__norank_f__norank_o__Clostridia_UCG-014; OTU689	0.00793959321831813	0.00681836909975417	-0.00609846617150417	0.0537690588382746	0.0354249953606388
d__Bacteria; k__norank_d__Bacteria; p__Cyanobacteria; c__Vampirivibrionia; o__Gastranaerophilales; f__norank_o__Gastranaerophilales; g__norank_f__norank_o__Gastranaerophilales; s__uncultured_bacterium_g__norank_f__norank_o__Gastranaerophilales; OTU492	-0.0120018726953867	0.0214132241683401	0.0590711665011797	0.000385518350473975	-0.00415290905477932
d__Bacteria; k__norank_d__Bacteria; p__Firmicutes; c__Clostridia; o__Lachnospirales; f__Lachnospiraceae; g__unclassified_f__Lachnospiraceae; s__unclassified_f__Lachnospiraceae; OTU943	0.000418107470786352	0.0125575733571043	-0.0367066871798972	0.00365287827549351	0.0756116043486915
d__Bacteria; k__norank_d__Bacteria; p__Firmicutes; c__Bacilli; o__Lactobacillales; f__Lactobacillaceae; g__Lactobacillus; s__Lactobacillus_kefiri; OTU401	-0.0209189795712211	-0.00884274585499605	-0.0254719012141531	-0.0654718636596373	-0.0408245206711221
d__Bacteria; k__norank_d__Bacteria; p__Firmicutes; c__Clostridia; o__Lachnospirales; f__Lachnospiraceae; g__Lachnospiraceae_UCG-006; s__uncultured_bacterium_g__Lachnospiraceae_UCG-006; OTU314	0.0457482787059553	0.0124679536308221	-0.0226476642417695	-0.00165305485453452	-0.0267348276445552
d__Bacteria; k__norank_d__Bacteria; p__Firmicutes; c__Clostridia; o__Christensenellales; f__Christensenellaceae; g__norank_f__Christensenellaceae; s__uncultured_bacterium_g__norank_f__Christensenellaceae; OTU212	0.011463591184948	0.0506141028713972	-0.00028066157548668	-0.000973316682409994	-0.0532083179764309
d__Bacteria; k__norank_d__Bacteria; p__Firmicutes; c__Clostridia; o__Oscillospirales; f__Oscillospiraceae; g__norank_f__Oscillospiraceae; s__uncultured_bacterium_g__norank_f__Oscillospiraceae; OTU242	0.0389216627849884	0.0374965069216992	-0.0137682380617295	-0.00210592700398122	-0.0203290430663258
d__Bacteria; k__norank_d__Bacteria; p__Firmicutes; c__Bacilli; o__Lactobacillales; f__Lactobacillaceae; g__Lactobacillus; s__uncultured_bacterium_g__Lactobacillus; OTU858	0.0570918941096438	-0.0397970736121849	0.0145293715832946	-0.00136427409173121	-0.0306171166027939
d__Bacteria; k__norank_d__Bacteria; p__Firmicutes; c__Bacilli; o__Lactobacillales; f__Streptococcaceae; g__Lactococcus; s__unclassified_g__Lactococcus; OTU846	-0.059785961493811	-0.00407104089848983	-4.81022747664296e-06	0.0109547657134036	0.0466963245510772
d__Bacteria; k__norank_d__Bacteria; p__Firmicutes; c__Bacilli; o__Lactobacillales; f__Lactobacillaceae; g__Lactobacillus; s__unclassified_g__Lactobacillus; OTU307	-0.00648351147423488	-0.0165544636464005	-0.00741194112494871	-0.0870022677566639	-0.0519718171919584
d__Bacteria; k__norank_d__Bacteria; p__Firmicutes; c__Clostridia; o__unclassified_c__Clostridia; f__unclassified_c__Clostridia; g__unclassified_c__Clostridia; s__unclassified_c__Clostridia; OTU236	-0.0173229502826316	-0.00719673362335024	-0.00925648033285797	0.0942205433815686	-0.000306544976901048
d__Bacteria; k__norank_d__Bacteria; p__Actinobacteriota; c__Coriobacteriia; o__Coriobacteriales; f__Eggerthellaceae; g__Enterorhabdus; s__uncultured_bacterium_g__Enterorhabdus; OTU520	0.0458920822303356	0.0160747435531602	-0.008475527269501	-0.00259252387604263	0.0404619134563079
d__Bacteria; k__norank_d__Bacteria; p__Firmicutes; c__Clostridia; o__Oscillospirales; f__Oscillospiraceae; g__Papillibacter; s__uncultured_bacterium_g__Papillibacter; OTU615	-0.0193946765205236	-0.0218849725992706	-0.0285946941734753	0.0528691490945965	0.0504373608498844
d__Bacteria; k__norank_d__Bacteria; p__Firmicutes; c__Clostridia; o__Monoglobales; f__Monoglobaceae; g__Monoglobus; s__uncultured_Clostridiales_bacterium_g__Monoglobus; OTU335	-0.00584630554654733	0.0376527283855011	0.0215382063884818	-0.000286156228104565	-0.00769411209509018
d__Bacteria; k__norank_d__Bacteria; p__Firmicutes; c__Clostridia; o__Lachnospirales; f__Lachnospiraceae; g__Lachnospiraceae_NK4A136_group; s__uncultured_bacterium_g__Lachnospiraceae_NK4A136_group; OTU601	0.00615284411159626	0.0137380142798714	-0.0521945603340471	-0.0387817020745584	0.0519278947671671
d__Bacteria; k__norank_d__Bacteria; p__Firmicutes; c__Clostridia; o__Christensenellales; f__Christensenellaceae; g__Christensenellaceae_R-7_group; s__unclassified_g__Christensenellaceae_R-7_group; OTU840	0.0202859716013391	0.0195269658340439	0.0319306546239528	-0.0013189969208011	0.038629131186232
d__Bacteria; k__norank_d__Bacteria; p__Firmicutes; c__Clostridia; o__Oscillospirales; f__Ruminococcaceae; g__Phocea; s__uncultured_bacterium_g__Phocea; OTU311	-0.0312671187014653	0.0100224601763024	0.0674959823658518	0.0220423022384137	0.018956358027168
d__Bacteria; k__norank_d__Bacteria; p__Bacteroidota; c__Bacteroidia; o__Bacteroidales; f__Muribaculaceae; g__norank_f__Muribaculaceae; s__unclassified_g__norank_f__Muribaculaceae; OTU341	0.0615691105016747	-0.0150874459686114	0.00239566283233456	-0.00215070473762602	-0.00821925894267493
d__Bacteria; k__norank_d__Bacteria; p__Actinobacteriota; c__Actinobacteria; o__Corynebacteriales; f__Corynebacteriaceae; g__Corynebacterium; s__Corynebacterium_mastitidis; OTU470	0.00999711571420406	0.0542817768851367	-0.0318628784686116	-0.00107138451034725	-0.0527158386746744
d__Bacteria; k__norank_d__Bacteria; p__Firmicutes; c__Clostridia; o__Clostridiales; f__Clostridiaceae; g__Clostridium_sensu_stricto_1; s__Clostridium_butyricum; OTU223	-0.000286814187708563	0.0155069625820486	0.029911613408399	0.00044798743726597	-0.0530507978575766
d__Bacteria; k__norank_d__Bacteria; p__Desulfobacterota; c__Desulfovibrionia; o__Desulfovibrionales; f__Desulfovibrionaceae; g__Bilophila; s__uncultured_bacterium_g__Bilophila; OTU744	0.0128780828960579	0.0361599232058729	0.0720738236794349	-0.000841568920447309	0.00704538134511668
d__Bacteria; k__norank_d__Bacteria; p__Firmicutes; c__Clostridia; o__Peptostreptococcales-Tissierellales; f__Anaerovoracaceae; g__Family_XIII_AD3011_group; s__uncultured_organism_g__Family_XIII_AD3011_group; OTU404	-0.0447210936168934	-0.0225644704459772	-0.00982467958959333	0.0682496887602595	0.0164899126510088
d__Bacteria; k__norank_d__Bacteria; p__Firmicutes; c__Clostridia; o__Monoglobales; f__Monoglobaceae; g__Monoglobus; s__unclassified_g__Monoglobus; OTU25	0.0547319282409673	-0.0425126413203526	0.0181707408755669	-0.00146464603979057	0.00900121864387338
d__Bacteria; k__norank_d__Bacteria; p__Firmicutes; c__Bacilli; o__Erysipelotrichales; f__Erysipelatoclostridiaceae; g__Erysipelatoclostridium; s__uncultured_bacterium_g__Erysipelatoclostridium; OTU247	-0.00875444135019609	0.026861684399722	0.0457851334890508	2.64258823556548e-05	-0.00141415674503143
d__Bacteria; k__norank_d__Bacteria; p__Firmicutes; c__Clostridia; o__Oscillospirales; f__Butyricicoccaceae; g__Butyricicoccus; s__uncultured_bacterium_g__Butyricicoccus; OTU676	-0.00271993733758465	0.028646158742066	0.0726669210586296	0.00995739648187654	0.0241757914966852
d__Bacteria; k__norank_d__Bacteria; p__Firmicutes; c__Clostridia; o__Christensenellales; f__Christensenellaceae; g__Christensenellaceae_R-7_group; s__gut_metagenome_g__Christensenellaceae_R-7_group; OTU736	0.0278538212926819	-0.0189475999579029	0.0232920349505198	-0.000826254452846659	0.016626771496504
d__Bacteria; k__norank_d__Bacteria; p__Bacteroidota; c__Bacteroidia; o__Bacteroidales; f__Marinifilaceae; g__Odoribacter; s__uncultured_bacterium_g__Odoribacter; OTU813	0.0508692234562586	0.00261859755357145	0.0348196610521593	-0.00184450599996972	-0.0214791096810268
d__Bacteria; k__norank_d__Bacteria; p__Firmicutes; c__Clostridia; o__Lachnospirales; f__Lachnospiraceae; g__norank_f__Lachnospiraceae; s__unclassified_g__norank_f__Lachnospiraceae; OTU130	0.0432155344503279	-0.0124156234836156	-0.00480531455758646	-0.00176365408854341	0.0302643836321799
d__Bacteria; k__norank_d__Bacteria; p__Firmicutes; c__Bacilli; o__Staphylococcales; f__Staphylococcaceae; g__Macrococcus; s__Macrococcus_caseolyticus; OTU550	-0.00584365189174826	0.00582594265520755	-0.0312462964363146	-0.0548333007288463	-0.0511991374991779
d__Bacteria; k__norank_d__Bacteria; p__Firmicutes; c__Clostridia; o__Peptostreptococcales-Tissierellales; f__Peptostreptococcaceae; g__Romboutsia; s__Romboutsia_ilealis; OTU66	-0.0230949412452304	0.049146411042909	-0.00596964563092372	-0.0528450193401394	0.0317659506342067
d__Bacteria; k__norank_d__Bacteria; p__Firmicutes; c__Clostridia; o__Lachnospirales; f__Lachnospiraceae; g__unclassified_f__Lachnospiraceae; s__unclassified_f__Lachnospiraceae; OTU702	-0.0030397387845697	0.0280871145218564	0.0208959790817195	-0.000250441568779423	0.0172746781649699
d__Bacteria; k__norank_d__Bacteria; p__Bacteroidota; c__Bacteroidia; o__Bacteroidales; f__Muribaculaceae; g__norank_f__Muribaculaceae; s__unclassified_g__norank_f__Muribaculaceae; OTU786	0.0515358563825246	0.00675275251600402	0.0248515406774532	-0.00164815575771871	-0.0493354598662038
d__Bacteria; k__norank_d__Bacteria; p__Firmicutes; c__Clostridia; o__Christensenellales; f__Christensenellaceae; g__Christensenellaceae_R-7_group; s__bacterium_YE57; OTU388	0.00500850092435209	0.061799527822883	0.0208011105720527	-0.000800236702980885	-0.0544771742432372
d__Bacteria; k__norank_d__Bacteria; p__Bacteroidota; c__Bacteroidia; o__Bacteroidales; f__Rikenellaceae; g__Alistipes; s__uncultured_bacterium_g__Alistipes; OTU163	0.0458223222227037	0.00981377824176563	-0.0221972091656859	-0.00254682329223787	0.0592191013444032
d__Bacteria; k__norank_d__Bacteria; p__Firmicutes; c__Clostridia; o__Lachnospirales; f__Lachnospiraceae; g__Blautia; s__Lachnospiraceae_bacterium_DW59; OTU29	0.0358135684558934	-0.0278759921723868	0.011710497110805	-0.000849854818555125	-0.016354882556756
d__Bacteria; k__norank_d__Bacteria; p__Firmicutes; c__Bacilli; o__Erysipelotrichales; f__Erysipelotrichaceae; g__norank_f__Erysipelotrichaceae; s__uncultured_bacterium_g__norank_f__Erysipelotrichaceae; OTU519	-0.0203945561638605	-0.0204945427987707	-0.0455793421389762	-0.102146505451531	0.0443996447384497
d__Bacteria; k__norank_d__Bacteria; p__Firmicutes; c__Clostridia; o__Peptococcales; f__Peptococcaceae; g__norank_f__Peptococcaceae; s__unclassified_g__norank_f__Peptococcaceae; OTU863	-0.0172885966039336	0.0110642528413506	-0.0240713581240788	0.10540603851284	0.00642203232475114
d__Bacteria; k__norank_d__Bacteria; p__Firmicutes; c__Clostridia; o__Oscillospirales; f__Oscillospiraceae; g__Oscillibacter; s__unclassified_g__Oscillibacter; OTU407	-0.0306301187003288	-0.0336177063853636	-0.0159694013998916	-0.0954463620719754	-0.0147579700529449
d__Bacteria; k__norank_d__Bacteria; p__Firmicutes; c__Clostridia; o__Christensenellales; f__Christensenellaceae; g__Christensenellaceae_R-7_group; s__unclassified_g__Christensenellaceae_R-7_group; OTU683	0.0159731656313652	0.0824665366827034	-0.0139137719417538	0.000758332338110569	-0.0412472350115043
d__Bacteria; k__norank_d__Bacteria; p__Firmicutes; c__Clostridia; o__Oscillospirales; f__Eubacterium_coprostanoligenes_group; g__norank_f__Eubacterium_coprostanoligenes_group; s__unclassified_g__norank_f__Eubacterium_coprostanoligenes_group; OTU677	0.0406738883221977	0.000866791999593192	-0.0162651875160042	-0.00142246241948979	-0.0420516586233197
d__Bacteria; k__norank_d__Bacteria; p__Firmicutes; c__Clostridia; o__Oscillospirales; f__Butyricicoccaceae; g__UCG-009; s__uncultured_bacterium_g__UCG-009; OTU149	-0.0140266711512286	-0.0243037896914206	-0.0137756244884784	-0.0656239389155979	6.72565933059331e-05
d__Bacteria; k__norank_d__Bacteria; p__Firmicutes; c__Bacilli; o__RF39; f__norank_o__RF39; g__norank_f__norank_o__RF39; s__uncultured_bacterium_g__norank_f__norank_o__RF39; OTU735	0.0151820969632397	0.0266020285104877	-0.0301089064769958	-0.00114031729803483	-0.0162612118329688
d__Bacteria; k__norank_d__Bacteria; p__Firmicutes; c__Clostridia; o__Monoglobales; f__Monoglobaceae; g__Monoglobus; s__Monoglobus_pectinilyticus; OTU936	-0.0154259404165108	-0.0395920524584152	-0.0231927540456665	0.0755592369685347	-0.0159225060276688
d__Bacteria; k__norank_d__Bacteria; p__Firmicutes; c__Clostridia; o__Oscillospirales; f__Ruminococcaceae; g__Ruminococcus; s__unclassified_g__Ruminococcus; OTU369	-0.0117367367935679	0.0178607285724136	0.0303477646551246	0.0442815029368383	-0.014358596962677
d__Bacteria; k__norank_d__Bacteria; p__Firmicutes; c__Clostridia; o__Lachnospirales; f__Lachnospiraceae; g__unclassified_f__Lachnospiraceae; s__unclassified_f__Lachnospiraceae; OTU642	0.0604182405797735	-0.026600383763186	-0.00195486141335641	-0.00828520260818123	0.0380247698464744
d__Bacteria; k__norank_d__Bacteria; p__Firmicutes; c__Clostridia; o__Lachnospirales; f__Lachnospiraceae; g__unclassified_f__Lachnospiraceae; s__unclassified_f__Lachnospiraceae; OTU758	0.0492414869413739	0.0153074331735322	-0.0354856697096988	0.00372293254585012	0.0445621882669671
d__Bacteria; k__norank_d__Bacteria; p__Firmicutes; c__Clostridia; o__Christensenellales; f__Christensenellaceae; g__Christensenellaceae_R-7_group; s__Clostridiales_bacterium_Marseille-P2846; OTU350	-0.00975817713731441	0.0174213735218264	0.0480938463633893	0.000361036732259058	-0.00463534796827592
d__Bacteria; k__norank_d__Bacteria; p__Actinobacteriota; c__Actinobacteria; o__Bifidobacteriales; f__Bifidobacteriaceae; g__Bifidobacterium; s__Bifidobacterium_mongoliense; OTU395	-0.0271095016478467	-0.00898958289099367	-0.00124991406231399	-0.112114294532143	-0.0143166472115607
d__Bacteria; k__norank_d__Bacteria; p__Firmicutes; c__Clostridia; o__Oscillospirales; f__Ruminococcaceae; g__unclassified_f__Ruminococcaceae; s__unclassified_f__Ruminococcaceae; OTU167	0.0428349644749365	-0.0275724958838436	0.00824565170427522	0.00158991101967981	0.0172886340410378
d__Bacteria; k__norank_d__Bacteria; p__Firmicutes; c__Bacilli; o__RF39; f__norank_o__RF39; g__norank_f__norank_o__RF39; s__unclassified_g__norank_f__norank_o__RF39; OTU58	0.0261408454459933	-0.0229696743561141	0.0029152931478011	-0.0287052384509199	-0.0138071469472171
d__Bacteria; k__norank_d__Bacteria; p__Firmicutes; c__Clostridia; o__Clostridia_UCG-014; f__norank_o__Clostridia_UCG-014; g__norank_f__norank_o__Clostridia_UCG-014; s__unclassified_g__norank_f__norank_o__Clostridia_UCG-014; OTU680	0.045912243976377	0.0182597347149443	-0.033859193277018	-0.00221670735565728	-0.00912797939074618
d__Bacteria; k__norank_d__Bacteria; p__Firmicutes; c__Clostridia; o__Oscillospirales; f__Oscillospiraceae; g__Oscillibacter; s__uncultured_bacterium_g__Oscillibacter; OTU219	0.00788794134635547	0.0448406499949911	0.0825375051253967	0.0106938150326612	0.0197535618357003
d__Bacteria; k__norank_d__Bacteria; p__Firmicutes; c__Clostridia; o__Clostridia_UCG-014; f__norank_o__Clostridia_UCG-014; g__norank_f__norank_o__Clostridia_UCG-014; s__unclassified_g__norank_f__norank_o__Clostridia_UCG-014; OTU687	0.0126686093205865	0.0415599836294569	-0.0425772297548661	-0.0014347415337758	-0.00707644029990647
d__Bacteria; k__norank_d__Bacteria; p__Firmicutes; c__Bacilli; o__Erysipelotrichales; f__Erysipelotrichaceae; g__unclassified_f__Erysipelotrichaceae; s__unclassified_f__Erysipelotrichaceae; OTU995	-0.0168983696003667	-0.0221317025209921	-0.0155765813551881	0.0857753918056547	0.022653017658001
d__Bacteria; k__norank_d__Bacteria; p__Firmicutes; c__Clostridia; o__Lachnospirales; f__Lachnospiraceae; g__Lachnospiraceae_NK4A136_group; s__uncultured_bacterium_g__Lachnospiraceae_NK4A136_group; OTU70	0.0502931655715778	-0.0299718985444885	0.00858098860547786	-0.00158042018177057	0.0135369475831868
d__Bacteria; k__norank_d__Bacteria; p__Firmicutes; c__Clostridia; o__Lachnospirales; f__Lachnospiraceae; g__norank_f__Lachnospiraceae; s__uncultured_bacterium_g__norank_f__Lachnospiraceae; OTU337	0.0019739394991312	0.0433150095334228	0.00168063926065124	-0.00104777112295992	0.0186985888209228
d__Bacteria; k__norank_d__Bacteria; p__Firmicutes; c__Clostridia; o__Oscillospirales; f__Ruminococcaceae; g__norank_f__Ruminococcaceae; s__uncultured_Clostridium_sp._g__norank_f__Ruminococcaceae; OTU627	-0.0120018726953867	0.0214559012180485	0.0593494709908914	0.000639839921647542	-0.0174826551275328
d__Bacteria; k__norank_d__Bacteria; p__Proteobacteria; c__Gammaproteobacteria; o__Burkholderiales; f__Sutterellaceae; g__Parasutterella; s__Parasutterella_secunda; OTU266	-0.0137596570058307	0.036779063360036	0.0859412482868462	0.000153461153384176	0.0135673080014458
d__Bacteria; k__norank_d__Bacteria; p__Firmicutes; c__Clostridia; o__unclassified_c__Clostridia; f__unclassified_c__Clostridia; g__unclassified_c__Clostridia; s__unclassified_c__Clostridia; OTU427	-0.00462213925658839	0.0228697531243114	0.00390909915925424	-0.0601342183779197	-0.0116501324512163
d__Bacteria; k__norank_d__Bacteria; p__Bacteroidota; c__Bacteroidia; o__Bacteroidales; f__p-2534-18B5_gut_group; g__norank_f__p-2534-18B5_gut_group; s__uncultured_bacterium_g__norank_f__p-2534-18B5_gut_group; OTU560	0.0074255996411773	0.0293621558902425	-0.032420113612706	-0.00717823546090647	0.0381198054231293
d__Bacteria; k__norank_d__Bacteria; p__Firmicutes; c__Bacilli; o__RF39; f__norank_o__RF39; g__norank_f__norank_o__RF39; s__unclassified_g__norank_f__norank_o__RF39; OTU714	0.00854870288805679	0.030511451282857	-0.0311201131497357	-0.000597873115574987	-0.0485508020920339
d__Bacteria; k__norank_d__Bacteria; p__Cyanobacteria; c__Vampirivibrionia; o__Gastranaerophilales; f__norank_o__Gastranaerophilales; g__norank_f__norank_o__Gastranaerophilales; s__uncultured_bacterium_g__norank_f__norank_o__Gastranaerophilales; OTU981	-0.01385022003457	0.0103443363342643	0.00562959526709154	0.0192866853215188	0.0276974489404911
d__Bacteria; k__norank_d__Bacteria; p__Firmicutes; c__Clostridia; o__Lachnospirales; f__Lachnospiraceae; g__Lachnospiraceae_NK4B4_group; s__uncultured_bacterium_g__Lachnospiraceae_NK4B4_group; OTU645	-0.0232160767021564	-0.0405419889813233	-0.0373364283325385	-0.093176616168683	-0.0303739211819707
d__Bacteria; k__norank_d__Bacteria; p__Firmicutes; c__Clostridia; o__Clostridia_UCG-014; f__norank_o__Clostridia_UCG-014; g__norank_f__norank_o__Clostridia_UCG-014; s__uncultured_bacterium_g__norank_f__norank_o__Clostridia_UCG-014; OTU67	0.0241747492321588	0.0165270266806112	-0.0243253695364052	-0.00139968338414561	-0.00661892234708192
d__Bacteria; k__norank_d__Bacteria; p__Firmicutes; c__Clostridia; o__Lachnospirales; f__Lachnospiraceae; g__unclassified_f__Lachnospiraceae; s__unclassified_f__Lachnospiraceae; OTU278	-0.0128691557352889	0.0501325108353858	0.0437030412331268	0.00883326745009185	-0.0489781917230519
d__Bacteria; k__norank_d__Bacteria; p__Firmicutes; c__Clostridia; o__Lachnospirales; f__Lachnospiraceae; g__Eubacterium_hallii_group; s__uncultured_bacterium_g__Eubacterium_hallii_group; OTU27	0.0233646982568268	-0.0116777822598164	0.022775679488648	0.0241578188491514	0.00975167417496249
d__Bacteria; k__norank_d__Bacteria; p__Bacteroidota; c__Bacteroidia; o__Bacteroidales; f__Muribaculaceae; g__norank_f__Muribaculaceae; s__uncultured_bacterium_g__norank_f__Muribaculaceae; OTU554	0.0418046830434404	0.0486133277867307	-0.0412378047061031	-0.00324604412718561	0.028936245881328
d__Bacteria; k__norank_d__Bacteria; p__Firmicutes; c__Bacilli; o__RF39; f__norank_o__RF39; g__norank_f__norank_o__RF39; s__uncultured_Paenibacillaceae_bacterium_g__norank; OTU766	0.0222704775170392	0.0367625505803034	-0.0419547044807815	-0.00160004815477133	-0.0223391470723334
d__Bacteria; k__norank_d__Bacteria; p__Firmicutes; c__Clostridia; o__Lachnospirales; f__Lachnospiraceae; g__norank_f__Lachnospiraceae; s__unclassified_g__norank_f__Lachnospiraceae; OTU226	0.00243548222225493	0.0469354191712321	0.000460501332512198	-0.000798265269131619	-0.014549913851326
d__Bacteria; k__norank_d__Bacteria; p__Cyanobacteria; c__Vampirivibrionia; o__Gastranaerophilales; f__norank_o__Gastranaerophilales; g__norank_f__norank_o__Gastranaerophilales; s__uncultured_bacterium_g__norank_f__norank_o__Gastranaerophilales; OTU238	0.00216659748781839	0.0110303064896091	0.0442630302719656	0.00027666459871253	-0.0272570082969295
d__Bacteria; k__norank_d__Bacteria; p__Bacteroidota; c__Bacteroidia; o__Bacteroidales; f__Muribaculaceae; g__norank_f__Muribaculaceae; s__uncultured_bacterium_g__norank_f__Muribaculaceae; OTU551	0.0493403673165414	0.00467169285281593	-0.0175469846737642	-0.0020650845751245	-0.0215023701868213
d__Bacteria; k__norank_d__Bacteria; p__Firmicutes; c__unclassified_p__Firmicutes; o__unclassified_p__Firmicutes; f__unclassified_p__Firmicutes; g__unclassified_p__Firmicutes; s__unclassified_p__Firmicutes; OTU994	-0.0262735101341226	-0.0299537778895567	-0.0158536609227359	-0.00641827561203893	-0.0106410733392853
d__Bacteria; k__norank_d__Bacteria; p__Firmicutes; c__Clostridia; o__Lachnospirales; f__Lachnospiraceae; g__GCA-900066575; s__uncultured_bacterium_g__GCA-900066575; OTU703	0.0324593227890563	-0.00951910066804629	-0.00536666458178585	0.0484353039567172	-0.0153698406054155
d__Bacteria; k__norank_d__Bacteria; p__Firmicutes; c__Clostridia; o__Clostridia_UCG-014; f__norank_o__Clostridia_UCG-014; g__norank_f__norank_o__Clostridia_UCG-014; s__uncultured_bacterium_g__norank_f__norank_o__Clostridia_UCG-014; OTU807	0.0131754344364912	0.032163126720438	-0.034286522809678	-0.000745982233233655	-0.0576543494340211
d__Bacteria; k__norank_d__Bacteria; p__Firmicutes; c__Clostridia; o__Oscillospirales; f__UCG-010; g__norank_f__UCG-010; s__unclassified_g__norank_f__UCG-010; OTU802	0.00989972826963037	0.0620066754621891	-0.0326817430535224	0.0174083855707992	-0.013310564765414
d__Bacteria; k__norank_d__Bacteria; p__Actinobacteriota; c__Coriobacteriia; o__Coriobacteriales; f__unclassified_o__Coriobacteriales; g__unclassified_o__Coriobacteriales; s__unclassified_o__Coriobacteriales; OTU760	-0.0331495297220821	-0.00405993707463835	-0.0464463559979651	0.0481802941275081	0.0205334836986672
d__Bacteria; k__norank_d__Bacteria; p__Firmicutes; c__Clostridia; o__Lachnospirales; f__Lachnospiraceae; g__unclassified_f__Lachnospiraceae; s__unclassified_f__Lachnospiraceae; OTU267	-0.00280775945409145	0.0324136968876609	0.0203821668602935	-0.000182433789167749	-0.0237110316357056
d__Bacteria; k__norank_d__Bacteria; p__Firmicutes; c__Clostridia; o__Lachnospirales; f__Lachnospiraceae; g__Lachnospiraceae_NK4A136_group; s__uncultured_bacterium_g__Lachnospiraceae_NK4A136_group; OTU733	0.017433754223824	0.040389470262782	-0.0433238947038	-0.00187121295380281	0.0263238708165185
d__Bacteria; k__norank_d__Bacteria; p__Firmicutes; c__Bacilli; o__RF39; f__norank_o__RF39; g__norank_f__norank_o__RF39; s__uncultured_bacterium_g__norank_f__norank_o__RF39; OTU591	0.0430678039526468	-0.0176529091881838	5.15422653528393e-05	-0.0017602348769593	0.0396867278225924
d__Bacteria; k__norank_d__Bacteria; p__Firmicutes; c__Clostridia; o__Clostridia_vadinBB60_group; f__norank_o__Clostridia_vadinBB60_group; g__norank_f__norank_o__Clostridia_vadinBB60_group; s__unclassified_g__norank_f__norank_o__Clostridia_vadinBB60_group; OTU690	0.0317791526753547	0.0170932604758042	-0.0460385259890044	0.0353771130310186	0.06185811259034
d__Bacteria; k__norank_d__Bacteria; p__Firmicutes; c__Clostridia; o__Lachnospirales; f__Lachnospiraceae; g__Eubacterium_hallii_group; s__uncultured_bacterium_g__Eubacterium_hallii_group; OTU280	-0.0148038481196166	0.0263778387766216	0.0728813360505617	0.000163140880772013	0.0288818696728895
d__Bacteria; k__norank_d__Bacteria; p__Firmicutes; c__Bacilli; o__RF39; f__norank_o__RF39; g__norank_f__norank_o__RF39; s__uncultured_rumen_bacterium_g__norank_f__norank_o__RF39; OTU640	0.0583442373421342	-0.0407953072068538	0.0151806324416208	-0.00152345408684258	-0.004979360245084
d__Bacteria; k__norank_d__Bacteria; p__Firmicutes; c__Clostridia; o__Oscillospirales; f__Ruminococcaceae; g__norank_f__Ruminococcaceae; s__uncultured_bacterium_g__norank_f__Ruminococcaceae; OTU616	0.0258806374434259	0.0397806223259552	0.0141510205577513	0.013692806204419	-0.0234067663582012
d__Bacteria; k__norank_d__Bacteria; p__Firmicutes; c__Clostridia; o__Oscillospirales; f__Butyricicoccaceae; g__UCG-008; s__uncultured_bacterium_g__UCG-008; OTU918	-0.0316027949866679	-0.0010665762498721	0.00554048539544632	0.00043673985931223	-0.0241080470962944
d__Bacteria; k__norank_d__Bacteria; p__Firmicutes; c__Clostridia; o__Lachnospirales; f__Lachnospiraceae; g__Acetatifactor; s__uncultured_bacterium_g__Acetatifactor; OTU614	0.0191485730117158	0.0439710951204743	-0.0234898849131074	0.0212665234285535	0.0700797474802575
d__Bacteria; k__norank_d__Bacteria; p__Firmicutes; c__Clostridia; o__Clostridia_vadinBB60_group; f__norank_o__Clostridia_vadinBB60_group; g__norank_f__norank_o__Clostridia_vadinBB60_group; s__metagenome_g__norank_f__norank_o__Clostridia_vadinBB60_group; OTU594	0.0164812793871015	0.033000986705148	-0.0363158199331855	-0.00118689071405521	-0.0260610527986211
d__Bacteria; k__norank_d__Bacteria; p__Firmicutes; c__Clostridia; o__Lachnospirales; f__Lachnospiraceae; g__unclassified_f__Lachnospiraceae; s__unclassified_f__Lachnospiraceae; OTU573	0.0212514016145024	0.0459826928207233	-0.00626153243565016	0.0354825469479909	-0.0191882765198918
d__Bacteria; k__norank_d__Bacteria; p__Firmicutes; c__Clostridia; o__Oscillospirales; f__Butyricicoccaceae; g__UCG-008; s__uncultured_bacterium_g__UCG-008; OTU366	-0.0427189162908518	-0.0186182074003122	0.00319804410942612	0.0131365058294829	-0.0192052730526579
d__Bacteria; k__norank_d__Bacteria; p__Firmicutes; c__Clostridia; o__Clostridia_vadinBB60_group; f__norank_o__Clostridia_vadinBB60_group; g__norank_f__norank_o__Clostridia_vadinBB60_group; s__unclassified_g__norank_f__norank_o__Clostridia_vadinBB60_group; OTU7	0.0374332342827149	-0.0348491612071152	-0.00417226366780706	0.0318877799584291	0.0270491078884604
d__Bacteria; k__norank_d__Bacteria; p__Firmicutes; c__Clostridia; o__Clostridia_vadinBB60_group; f__norank_o__Clostridia_vadinBB60_group; g__norank_f__norank_o__Clostridia_vadinBB60_group; s__unclassified_g__norank_f__norank_o__Clostridia_vadinBB60_group; OTU3	0.0680876174015	-0.0447654829333599	0.0152071891762804	-0.00196764410907732	0.010145049285421
d__Bacteria; k__norank_d__Bacteria; p__Firmicutes; c__unclassified_p__Firmicutes; o__unclassified_p__Firmicutes; f__unclassified_p__Firmicutes; g__unclassified_p__Firmicutes; s__unclassified_p__Firmicutes; OTU380	-0.00102063428472418	0.0767736561108477	0.0232583955616643	-0.00123730009741207	-0.00630697167564119
d__Bacteria; k__norank_d__Bacteria; p__Firmicutes; c__Clostridia; o__Oscillospirales; f__Ruminococcaceae; g__unclassified_f__Ruminococcaceae; s__unclassified_f__Ruminococcaceae; OTU428	-0.0297775145056533	-0.00396747531962104	0.0381462101776969	-0.0271827024013793	-0.0137019953142006
d__Bacteria; k__norank_d__Bacteria; p__Firmicutes; c__Clostridia; o__Oscillospirales; f__Ruminococcaceae; g__unclassified_f__Ruminococcaceae; s__unclassified_f__Ruminococcaceae; OTU343	0.0142010237640507	0.0323371293023157	0.0578360253354035	-0.000653037786185271	-0.0205321178853874
d__Bacteria; k__norank_d__Bacteria; p__Firmicutes; c__Clostridia; o__Oscillospirales; f__Oscillospiraceae; g__Intestinimonas; s__uncultured_bacterium_g__Intestinimonas; OTU433	0.0542003354499933	-0.011980247462041	0.0182846776558084	-0.0117653960881594	-0.00339196760762141
d__Bacteria; k__norank_d__Bacteria; p__Firmicutes; c__Clostridia; o__Lachnospirales; f__Lachnospiraceae; g__Lachnospiraceae_UCG-001; s__uncultured_bacterium_g__Lachnospiraceae_UCG-001; OTU701	0.0448733958575508	-0.0306065288182714	0.011034909271681	-0.00114126537140386	-0.00369846003424119
d__Bacteria; k__norank_d__Bacteria; p__Firmicutes; c__Clostridia; o__Oscillospirales; f__Ruminococcaceae; g__unclassified_f__Ruminococcaceae; s__unclassified_f__Ruminococcaceae; OTU32	0.0336367025033982	-0.0261877360787417	0.0109975218019288	-0.000812874963920125	-0.0145496869221797
d__Bacteria; k__norank_d__Bacteria; p__Firmicutes; c__Clostridia; o__unclassified_c__Clostridia; f__unclassified_c__Clostridia; g__unclassified_c__Clostridia; s__unclassified_c__Clostridia; OTU471	0.0112053735386349	0.0178658300997989	0.0721011172832945	0.0133159066234551	0.0348197279952198
d__Bacteria; k__norank_d__Bacteria; p__Bacteroidota; c__Bacteroidia; o__Bacteroidales; f__Muribaculaceae; g__norank_f__Muribaculaceae; s__uncultured_bacterium_g__norank_f__Muribaculaceae; OTU40	0.0646326547636576	-0.0234052817509071	0.0109805644964476	-0.00200339124106884	-0.025104261184953
d__Bacteria; k__norank_d__Bacteria; p__Bacteroidota; c__Bacteroidia; o__Bacteroidales; f__Muribaculaceae; g__norank_f__Muribaculaceae; s__uncultured_bacterium_g__norank_f__Muribaculaceae; OTU734	0.0115023629848055	0.0188274976318693	0.00292573628186509	-0.0168734468557258	-0.0461847398512874
d__Bacteria; k__norank_d__Bacteria; p__Firmicutes; c__Bacilli; o__RF39; f__norank_o__RF39; g__norank_f__norank_o__RF39; s__unclassified_g__norank_f__norank_o__RF39; OTU847	0.00892102170708004	0.0318667357256388	-0.0322208159109127	-0.00150160891091896	0.0510754903479065
d__Bacteria; k__norank_d__Bacteria; p__Firmicutes; c__Bacilli; o__RF39; f__norank_o__RF39; g__norank_f__norank_o__RF39; s__unclassified_g__norank_f__norank_o__RF39; OTU844	0.013242297891451	0.0244325381144345	-0.0271497241646632	-0.00145678871829194	0.0407638432711819
d__Bacteria; k__norank_d__Bacteria; p__Firmicutes; c__Clostridia; o__Christensenellales; f__Christensenellaceae; g__Christensenellaceae_R-7_group; s__unclassified_g__Christensenellaceae_R-7_group; OTU692	0.018358906178636	0.0770905421908826	-0.055643357100092	-0.00202244151901931	-0.0471436636847013
d__Bacteria; k__norank_d__Bacteria; p__Bacteroidota; c__Bacteroidia; o__Bacteroidales; f__Muribaculaceae; g__norank_f__Muribaculaceae; s__uncultured_bacterium_g__norank_f__Muribaculaceae; OTU23	0.0510775531953195	-0.0396426154098575	0.0168945274791583	-0.00118942744964693	-0.0079407843000644
d__Bacteria; k__norank_d__Bacteria; p__Bacteroidota; c__Bacteroidia; o__Bacteroidales; f__Bacteroidaceae; g__Bacteroides; s__Bacteroides_coprocola_DSM_17136; OTU173	0.037666622981194	-0.0292527892236899	0.0125634330363046	-0.00108326738698377	0.015599078606323
d__Bacteria; k__norank_d__Bacteria; p__Firmicutes; c__Clostridia; o__Oscillospirales; f__Oscillospiraceae; g__NK4A214_group; s__uncultured_bacterium_g__NK4A214_group; OTU678	0.0683014656763527	-0.0158042951416338	-0.0132788171646537	0.000427537831672783	0.0244232825652197
d__Bacteria; k__norank_d__Bacteria; p__Firmicutes; c__Bacilli; o__Lactobacillales; f__Enterococcaceae; g__Enterococcus; s__Enterococcus_faecium_g__Enterococcus; OTU909	-0.0395122451792587	-0.0465759758367782	-0.0444754369404546	-0.10238169506502	-0.00944732743726962
d__Bacteria; k__norank_d__Bacteria; p__Bacteroidota; c__Bacteroidia; o__Bacteroidales; f__Marinifilaceae; g__Butyricimonas; s__uncultured_bacterium_g__Butyricimonas; OTU838	0.0638104602313568	-0.00167040793918332	0.00494161971393756	-0.00263731525846034	0.00401490601977414
d__Bacteria; k__norank_d__Bacteria; p__Firmicutes; c__Clostridia; o__Clostridia_UCG-014; f__norank_o__Clostridia_UCG-014; g__norank_f__norank_o__Clostridia_UCG-014; s__uncultured_rumen_bacterium_g__norank_f__norank_o__Clostridia_UCG-014; OTU764	0.0377682478267689	0.0183047312191477	-0.0309183147023301	-0.00314365751051158	0.0630194523707072
d__Bacteria; k__norank_d__Bacteria; p__Firmicutes; c__Bacilli; o__RF39; f__norank_o__RF39; g__norank_f__norank_o__RF39; s__unclassified_g__norank_f__norank_o__RF39; OTU527	0.0458984220543329	-0.0355997212289633	0.0153043830381302	-0.00118054059057982	0.011700296762484
d__Bacteria; k__norank_d__Bacteria; p__Firmicutes; c__unclassified_p__Firmicutes; o__unclassified_p__Firmicutes; f__unclassified_p__Firmicutes; g__unclassified_p__Firmicutes; s__unclassified_p__Firmicutes; OTU798	0.000647417382886302	0.0697083168390751	0.0163141110440514	-0.00205270511349623	0.00459697244009738
d__Bacteria; k__norank_d__Bacteria; p__Firmicutes; c__Clostridia; o__Lachnospirales; f__Lachnospiraceae; g__Lachnoclostridium; s__unclassified_g__Lachnoclostridium; OTU455	0.0542686856415555	-0.00921608105027063	-0.00785325221299305	-0.00134257008808071	0.0193374370841227
d__Bacteria; k__norank_d__Bacteria; p__Firmicutes; c__Clostridia; o__Oscillospirales; f__Ruminococcaceae; g__Ruminococcus; s__unclassified_g__Ruminococcus; OTU61	0.04547679206465	-0.035323921007566	0.0149920380947339	-0.00106891818264988	-0.0122657500693516
d__Bacteria; k__norank_d__Bacteria; p__Firmicutes; c__Clostridia; o__Lachnospirales; f__Lachnospiraceae; g__unclassified_f__Lachnospiraceae; s__unclassified_f__Lachnospiraceae; OTU403	-0.0441366731080555	-0.0546361313754864	-0.0367794259689868	-0.0522575208401988	-0.0159346701557026
d__Bacteria; k__norank_d__Bacteria; p__Firmicutes; c__Clostridia; o__Oscillospirales; f__Ruminococcaceae; g__UBA1819; s__uncultured_bacterium_g__UBA1819; OTU126	0.01583383654673	0.003063259448288	0.0657659010218154	0.0257992626132385	-0.00759484434786174
d__Bacteria; k__norank_d__Bacteria; p__Desulfobacterota; c__Desulfovibrionia; o__Desulfovibrionales; f__Desulfovibrionaceae; g__Desulfovibrio; s__unclassified_g__Desulfovibrio; OTU861	0.0457564800375358	-0.0280518916238007	0.0086206359900875	-0.00138043819047171	0.00373859253645762
d__Bacteria; k__norank_d__Bacteria; p__Firmicutes; c__Clostridia; o__Oscillospirales; f__UCG-010; g__norank_f__UCG-010; s__unclassified_g__norank_f__UCG-010; OTU320	0.000217320144816609	0.0434722312988322	-0.0366361954500578	0.0184659223427915	-0.044172575156685
d__Bacteria; k__norank_d__Bacteria; p__Firmicutes; c__Clostridia; o__Lachnospirales; f__Lachnospiraceae; g__unclassified_f__Lachnospiraceae; s__unclassified_f__Lachnospiraceae; OTU610	0.0178868956080164	0.0254219046541192	-0.0358691502818299	0.0110982777077187	-0.0299182620123055
d__Bacteria; k__norank_d__Bacteria; p__Bacteroidota; c__Bacteroidia; o__Bacteroidales; f__Tannerellaceae; g__Parabacteroides; s__unclassified_g__Parabacteroides; OTU416	-0.0433473245766834	-0.0528586685565803	-0.0298848983482885	-0.04426643069065	-0.0264206862752616
d__Bacteria; k__norank_d__Bacteria; p__Firmicutes; c__Clostridia; o__Lachnospirales; f__Lachnospiraceae; g__unclassified_f__Lachnospiraceae; s__unclassified_f__Lachnospiraceae; OTU799	0.0199193206477922	0.0328478645918573	-0.0373968231341605	-0.0013582331459139	-0.0233465839726036
d__Bacteria; k__norank_d__Bacteria; p__Firmicutes; c__Clostridia; o__Lachnospirales; f__Lachnospiraceae; g__unclassified_f__Lachnospiraceae; s__unclassified_f__Lachnospiraceae; OTU929	0.00264962380717664	-0.0367742766886067	-0.0310723628892178	-0.056205454631573	0.0209823470191903
d__Bacteria; k__norank_d__Bacteria; p__Firmicutes; c__Clostridia; o__Lachnospirales; f__Lachnospiraceae; g__A2; s__uncultured_bacterium_g__A2; OTU138	0.0384418069354722	-0.0017095879816526	-0.0129321038383269	-0.00176142887437827	0.0150248192060598
d__Bacteria; k__norank_d__Bacteria; p__Firmicutes; c__Clostridia; o__Christensenellales; f__Christensenellaceae; g__norank_f__Christensenellaceae; s__Christensenella_sp._Marseille-P2437; OTU376	0.021212240414807	0.0516655206566666	-0.00480358954156433	-0.00234552886376081	0.0506061580824189
d__Bacteria; k__norank_d__Bacteria; p__Bacteroidota; c__Bacteroidia; o__Bacteroidales; f__Tannerellaceae; g__Parabacteroides; s__unclassified_g__Parabacteroides; OTU418	-0.0240207584232974	-0.0199797926621154	-0.00046476193496919	-0.0955714602492364	-0.0374145453064805
d__Bacteria; k__norank_d__Bacteria; p__Firmicutes; c__Clostridia; o__Oscillospirales; f__Ruminococcaceae; g__Candidatus_Soleaferrea; s__unclassified_g__Candidatus_Soleaferrea; OTU613	0.0447712044896058	-0.00378050184125309	-0.00253592836893857	-0.00196308760062466	0.0279203423989569
d__Bacteria; k__norank_d__Bacteria; p__Firmicutes; c__Clostridia; o__Lachnospirales; f__Lachnospiraceae; g__Roseburia; s__uncultured_bacterium_g__Roseburia; OTU326	0.00838585779383603	0.0270787843584118	0.0676964260256391	-0.000544321603189224	0.00773907808562126
d__Bacteria; k__norank_d__Bacteria; p__Firmicutes; c__Clostridia; o__Lachnospirales; f__Lachnospiraceae; g__unclassified_f__Lachnospiraceae; s__unclassified_f__Lachnospiraceae; OTU792	-0.00785435856782594	0.0565615267960656	0.0654718888637963	-0.00585811196751286	0.0205170695064035
d__Bacteria; k__norank_d__Bacteria; p__Bacteroidota; c__Bacteroidia; o__Bacteroidales; f__Muribaculaceae; g__norank_f__Muribaculaceae; s__unclassified_g__norank_f__Muribaculaceae; OTU571	0.0540809863493361	-0.0150261281280418	0.00580888123581653	-0.0021395882330505	-0.0206577767330509
d__Bacteria; k__norank_d__Bacteria; p__Bacteroidota; c__Bacteroidia; o__Bacteroidales; f__Bacteroidaceae; g__Bacteroides; s__Bacteroides_sp._Marseille-P3166; OTU993	-0.020458476934607	-0.00736797621706848	-0.0214007910878273	-0.103399704114765	-0.0368892371932661
d__Bacteria; k__norank_d__Bacteria; p__Bacteroidota; c__Bacteroidia; o__Bacteroidales; f__Prevotellaceae; g__Prevotellaceae_UCG-001; s__uncultured_bacterium_g__Prevotellaceae_UCG-001; OTU821	0.025528277182017	0.0364674704459738	-0.00236266498411224	0.00915411447544034	0.0521208050884187
d__Bacteria; k__norank_d__Bacteria; p__Firmicutes; c__Clostridia; o__Lachnospirales; f__Lachnospiraceae; g__Roseburia; s__unclassified_g__Roseburia; OTU426	-0.0168057916897723	0.00994061827136574	0.0488304498072795	0.0217327013653868	-0.00764850863831045
d__Bacteria; k__norank_d__Bacteria; p__Firmicutes; c__Clostridia; o__Lachnospirales; f__Lachnospiraceae; g__Lachnospiraceae_NK4A136_group; s__uncultured_bacterium_g__Lachnospiraceae_NK4A136_group; OTU919	-0.0232548789163998	0.00647402116222224	0.00751287851951631	0.0920121935113137	0.0185744458756553
d__Bacteria; k__norank_d__Bacteria; p__Firmicutes; c__Clostridia; o__Lachnospirales; f__Lachnospiraceae; g__Blautia; s__unclassified_g__Blautia; OTU891	-0.0503340567470153	-0.0350488675590416	-0.000339951153665407	0.0420409164729727	0.0117709510499863
d__Bacteria; k__norank_d__Bacteria; p__Firmicutes; c__Clostridia; o__Oscillospirales; f__UCG-010; g__norank_f__UCG-010; s__uncultured_rumen_bacterium_g__norank_f__UCG-010; OTU572	0.0335788425253081	-0.000452798253067112	0.0259405086479488	-0.00155071161117699	0.0373833113942236
d__Bacteria; k__norank_d__Bacteria; p__Firmicutes; c__Clostridia; o__Oscillospirales; f__UCG-010; g__norank_f__UCG-010; s__unclassified_g__norank_f__UCG-010; OTU754	0.0178997408475855	0.0197519563850647	-0.0243456114567131	-0.00171457451614642	0.0707694186728315
d__Bacteria; k__norank_d__Bacteria; p__Firmicutes; c__Clostridia; o__Oscillospirales; f__UCG-010; g__norank_f__UCG-010; s__uncultured_bacterium_g__norank_f__UCG-010; OTU562	0.0534890654224176	-0.0125501043637759	0.00319884554904005	-0.00226732119835427	0.0294038754693485
d__Bacteria; k__norank_d__Bacteria; p__Firmicutes; c__Clostridia; o__Oscillospirales; f__Oscillospiraceae; g__NK4A214_group; s__uncultured_bacterium_g__NK4A214_group; OTU646	0.0550724541578691	-0.0270587434036899	0.00144654871868495	-0.00255514701414722	0.0305547424596331
d__Bacteria; k__norank_d__Bacteria; p__unclassified_k__norank_d__Bacteria; c__unclassified_k__norank_d__Bacteria; o__unclassified_k__norank_d__Bacteria; f__unclassified_k__norank_d__Bacteria; g__unclassified_k__norank_d__Bacteria; s__unclassified_k__norank_d__Bacteria; OTU737	0.0409773915428391	0.0299400899930258	0.00664228020495101	-0.00203586393340974	-0.0116144853166153
d__Bacteria; k__norank_d__Bacteria; p__Firmicutes; c__Clostridia; o__Lachnospirales; f__Lachnospiraceae; g__Lachnospiraceae_NK4A136_group; s__unclassified_g__Lachnospiraceae_NK4A136_group; OTU568	0.0152749443807724	0.0420697316559365	-0.0437901725723729	-0.00207262914607531	0.0644417908631733
d__Bacteria; k__norank_d__Bacteria; p__Actinobacteriota; c__Actinobacteria; o__Bifidobacteriales; f__Bifidobacteriaceae; g__Bifidobacterium; s__Bifidobacterium_longum; OTU448	0.0103047868786801	0.0367704500715366	-0.0373874146945292	-0.00139327513237637	0.013578750673828
d__Bacteria; k__norank_d__Bacteria; p__Firmicutes; c__Clostridia; o__Christensenellales; f__Christensenellaceae; g__Christensenellaceae_R-7_group; s__unclassified_g__Christensenellaceae_R-7_group; OTU99	0.0437734908283144	-0.0192153783466954	0.000965427410730958	-0.00115402441807465	-0.0332067346496657
d__Bacteria; k__norank_d__Bacteria; p__Firmicutes; c__Clostridia; o__Lachnospirales; f__Lachnospiraceae; g__Lachnospiraceae_NK4A136_group; s__uncultured_bacterium_g__Lachnospiraceae_NK4A136_group; OTU46	0.0392116259479845	-0.0264896978230646	0.01064598121537	-0.000594827943462036	0.0191537636319274
d__Bacteria; k__norank_d__Bacteria; p__Patescibacteria; c__Saccharimonadia; o__Saccharimonadales; f__Saccharimonadaceae; g__Candidatus_Saccharimonas; s__uncultured_bacterium_g__Candidatus_Saccharimonas; OTU555	0.031712374492905	-0.038919372786156	-0.00726199078013937	-0.0607523785281999	0.0369093346828219
d__Bacteria; k__norank_d__Bacteria; p__Proteobacteria; c__Gammaproteobacteria; o__Burkholderiales; f__Burkholderiaceae; g__Burkholderia-Caballeronia-Paraburkholderia; s__unclassified_g__Burkholderia-Caballeronia-Paraburkholderia; OTU963	-0.0172400762513678	-0.0665823223107205	-0.0376145879142639	-0.0172972645260834	0.0226013413530796
d__Bacteria; k__norank_d__Bacteria; p__Firmicutes; c__Clostridia; o__Lachnospirales; f__Lachnospiraceae; g__Blautia; s__unclassified_g__Blautia; OTU809	-0.0272497741255183	0.0261061252327093	0.0771579835224689	-0.00315410525075826	0.0452401691602699
d__Bacteria; k__norank_d__Bacteria; p__Firmicutes; c__Clostridia; o__Oscillospirales; f__Ruminococcaceae; g__Ruminococcus; s__uncultured_Ruminococcus_sp._g__Ruminococcus; OTU397	-0.0194258702398038	0.0357420276834761	0.0519292266479791	-0.0202750258356807	-0.034688637261729
d__Bacteria; k__norank_d__Bacteria; p__Firmicutes; c__Clostridia; o__Lachnospirales; f__Lachnospiraceae; g__norank_f__Lachnospiraceae; s__uncultured_bacterium_g__norank_f__Lachnospiraceae; OTU647	0.0184440664739935	0.0579245585876656	-0.0427618170548133	-0.00208698040633537	0.0237806639778321
d__Bacteria; k__norank_d__Bacteria; p__Firmicutes; c__Clostridia; o__Lachnospirales; f__Lachnospiraceae; g__Eubacterium_fissicatena_group; s__unclassified_g__Eubacterium_fissicatena_group; OTU398	-0.0254228333210263	-0.0243836070028517	-0.0078318580118308	-0.0723733386995033	-0.0326647917935152
d__Bacteria; k__norank_d__Bacteria; p__Firmicutes; c__Clostridia; o__Lachnospirales; f__Lachnospiraceae; g__unclassified_f__Lachnospiraceae; s__unclassified_f__Lachnospiraceae; OTU68	0.0507204752014234	-0.0433972056739792	0.00500906168253706	-0.00824319268571364	-0.00443189113611077
d__Bacteria; k__norank_d__Bacteria; p__Firmicutes; c__Bacilli; o__RF39; f__norank_o__RF39; g__norank_f__norank_o__RF39; s__unclassified_g__norank_f__norank_o__RF39; OTU93	0.0371217577165285	-0.0288640630807169	0.0122020585313951	-0.000906569323517866	-0.0122001560949744
d__Bacteria; k__norank_d__Bacteria; p__Firmicutes; c__Bacilli; o__RF39; f__norank_o__RF39; g__norank_f__norank_o__RF39; s__unclassified_g__norank_f__norank_o__RF39; OTU90	0.0361667312155957	-0.00727008008828421	-0.0067487788492614	-0.00151380261951935	0.03063468763842
d__Bacteria; k__norank_d__Bacteria; p__Firmicutes; c__Clostridia; o__Lachnospirales; f__Lachnospiraceae; g__unclassified_f__Lachnospiraceae; s__unclassified_f__Lachnospiraceae; OTU251	-0.0116491502851806	0.0208419226160915	0.0566789578798972	-0.000224620256190751	0.0348795361450621
d__Bacteria; k__norank_d__Bacteria; p__Bacteroidota; c__Bacteroidia; o__Bacteroidales; f__Muribaculaceae; g__norank_f__Muribaculaceae; s__unclassified_g__norank_f__Muribaculaceae; OTU273	-0.0219389145341646	-0.000560078002924732	0.0328707391414515	-0.0200460629913428	0.0127334719082749
d__Bacteria; k__norank_d__Bacteria; p__Firmicutes; c__Clostridia; o__Lachnospirales; f__Lachnospiraceae; g__Blautia; s__unclassified_g__Blautia; OTU940	-0.0537568770783632	-0.0367008534955754	-0.00215453283181298	0.0485773157262096	-0.00637891055261722
d__Bacteria; k__norank_d__Bacteria; p__Firmicutes; c__Bacilli; o__Lactobacillales; f__Lactobacillaceae; g__Lactobacillus; s__uncultured_bacterium_g__Lactobacillus; OTU143	0.0563177280600126	-0.038510132757148	0.0136363136137905	-0.0013482439955572	-0.032409580020901
d__Bacteria; k__norank_d__Bacteria; p__Actinobacteriota; c__Coriobacteriia; o__Coriobacteriales; f__Atopobiaceae; g__norank_f__Atopobiaceae; s__uncultured_bacterium_g__norank_f__Atopobiaceae; OTU484	0.033342763449738	-0.0208007961519219	0.0374856533241957	-0.000811736093710239	0.00773463252915347
d__Bacteria; k__norank_d__Bacteria; p__Bacteroidota; c__Bacteroidia; o__Bacteroidales; f__p-251-o5; g__norank_f__p-251-o5; s__uncultured_bacterium_g__norank_f__p-251-o5; OTU823	-0.000220745756102225	0.0368599807594188	0.00990515396236824	-0.000204327551842973	-0.0437001284154521
d__Bacteria; k__norank_d__Bacteria; p__Firmicutes; c__Clostridia; o__Lachnospirales; f__Lachnospiraceae; g__unclassified_f__Lachnospiraceae; s__unclassified_f__Lachnospiraceae; OTU63	0.0630242581933207	-0.0351673291313229	-0.00328390848858865	0.00292356520697605	0.0213458594027262
d__Bacteria; k__norank_d__Bacteria; p__Firmicutes; c__Clostridia; o__Lachnospirales; f__Lachnospiraceae; g__unclassified_f__Lachnospiraceae; s__unclassified_f__Lachnospiraceae; OTU64	0.0411159231211743	-0.0250823114620664	0.017384199504954	-0.00234616171997159	0.0117547553886368
d__Bacteria; k__norank_d__Bacteria; p__Actinobacteriota; c__Actinobacteria; o__Bifidobacteriales; f__Bifidobacteriaceae; g__Bifidobacterium; s__Bifidobacterium_pseudolongum; OTU752	0.0117419398987103	0.0576915061528709	-0.0387509851385841	-0.00168804738540764	-0.000493334905398857
d__Bacteria; k__norank_d__Bacteria; p__Firmicutes; c__Clostridia; o__unclassified_c__Clostridia; f__unclassified_c__Clostridia; g__unclassified_c__Clostridia; s__unclassified_c__Clostridia; OTU472	0.00662439677462102	0.0447570862264883	-0.0396075779109741	0.0193941894130736	-0.013444622671059
d__Bacteria; k__norank_d__Bacteria; p__Firmicutes; c__Clostridia; o__Christensenellales; f__Christensenellaceae; g__Christensenellaceae_R-7_group; s__unclassified_g__Christensenellaceae_R-7_group; OTU368	0.00382651808119674	0.080042251065725	0.00487164377856066	-0.00207757174111256	0.0556937065909309
d__Bacteria; k__norank_d__Bacteria; p__Firmicutes; c__Clostridia; o__Oscillospirales; f__Ruminococcaceae; g__Candidatus_Soleaferrea; s__Ruminococcaceae_bacterium_GD6; OTU700	0.0107634455193176	0.028761742755629	-0.0106315887944324	-5.93727638365104e-05	-0.116112490538832
d__Bacteria; k__norank_d__Bacteria; p__Firmicutes; c__Bacilli; o__RF39; f__norank_o__RF39; g__norank_f__norank_o__RF39; s__uncultured_rumen_bacterium_g__norank_f__norank_o__RF39; OTU853	0.0104610967754507	0.0354929997695171	-0.036049910791657	-0.00171772885667931	0.0608014811769072
d__Bacteria; k__norank_d__Bacteria; p__Firmicutes; c__Clostridia; o__Oscillospirales; f__Oscillospiraceae; g__Intestinimonas; s__uncultured_bacterium_g__Intestinimonas; OTU706	0.0266779418117476	0.00329275425295993	0.0238583925080657	0.0440295956909837	0.0463460607006301
d__Bacteria; k__norank_d__Bacteria; p__Firmicutes; c__Bacilli; o__RF39; f__norank_o__RF39; g__norank_f__norank_o__RF39; s__uncultured_rumen_bacterium_g__norank_f__norank_o__RF39; OTU850	0.0129956684126578	0.0404471142238765	-0.0413689263820519	-0.0020765725422863	0.0821800059756908
d__Bacteria; k__norank_d__Bacteria; p__Firmicutes; c__Clostridia; o__Oscillospirales; f__Eubacterium_coprostanoligenes_group; g__norank_f__Eubacterium_coprostanoligenes_group; s__gut_metagenome_g__norank_f__Eubacterium_coprostanoligenes_group; OTU473	-0.0363085085292279	0.00853170648122179	-0.057390219830352	-0.0223385982385022	-0.0675305387053496
d__Bacteria; k__norank_d__Bacteria; p__Bacteroidota; c__Bacteroidia; o__Bacteroidales; f__Muribaculaceae; g__norank_f__Muribaculaceae; s__uncultured_bacterium_g__norank_f__Muribaculaceae; OTU910	-0.00918172960410542	0.0146615130736803	-0.0283176535493333	0.0998746655512907	0.0201451051863065
d__Bacteria; k__norank_d__Bacteria; p__Actinobacteriota; c__Coriobacteriia; o__Coriobacteriales; f__Eggerthellaceae; g__unclassified_f__Eggerthellaceae; s__unclassified_f__Eggerthellaceae; OTU749	0.0401814523276039	0.0185508921003818	-0.0293515940446268	-0.00197265732040836	-0.0179005547466347
d__Bacteria; k__norank_d__Bacteria; p__Firmicutes; c__Clostridia; o__Oscillospirales; f__unclassified_o__Oscillospirales; g__unclassified_o__Oscillospirales; s__unclassified_o__Oscillospirales; OTU605	0.0415506678010512	-0.0156502131163565	-0.00125436114296012	-0.00156110681543469	0.0193365870965908
d__Bacteria; k__norank_d__Bacteria; p__Firmicutes; c__Clostridia; o__Oscillospirales; f__Ruminococcaceae; g__Negativibacillus; s__uncultured_bacterium_g__Negativibacillus; OTU329	0.0193934255860536	-0.00502747267571891	0.0046815313674481	0.0719037784344976	-0.0216073184259485
d__Bacteria; k__norank_d__Bacteria; p__Firmicutes; c__Clostridia; o__Oscillospirales; f__UCG-010; g__norank_f__UCG-010; s__unclassified_g__norank_f__UCG-010; OTU665	0.0441368515882802	0.0301786542958565	-0.0440991135638057	-0.00238546278336477	-0.0161294528782803
d__Bacteria; k__norank_d__Bacteria; p__Actinobacteriota; c__Coriobacteriia; o__Coriobacteriales; f__Eggerthellaceae; g__unclassified_f__Eggerthellaceae; s__unclassified_f__Eggerthellaceae; OTU747	0.00848789370208441	0.0497829515872672	0.0519669092632684	-0.000955826227559979	-0.0145675396643253
d__Bacteria; k__norank_d__Bacteria; p__Firmicutes; c__Clostridia; o__Lachnospirales; f__Lachnospiraceae; g__unclassified_f__Lachnospiraceae; s__unclassified_f__Lachnospiraceae; OTU977	-0.0213884070407972	-0.0268433527289416	-0.0190118939562116	0.104288894200958	-0.0164952824531449
d__Bacteria; k__norank_d__Bacteria; p__Bacteroidota; c__Bacteroidia; o__Bacteroidales; f__Muribaculaceae; g__norank_f__Muribaculaceae; s__uncultured_Barnesiella_sp._g__norank; OTU232	-0.0120018726953867	0.0214583017947974	0.0593642389679269	0.000453002342021258	-0.000406576440635839
d__Bacteria; k__norank_d__Bacteria; p__Firmicutes; c__Clostridia; o__Lachnospirales; f__Lachnospiraceae; g__Butyrivibrio; s__uncultured_organism_g__Butyrivibrio; OTU30	0.0351916093791624	-0.0270705437768323	0.0110319242916402	-0.00120876289136073	-0.0150033864876853
d__Bacteria; k__norank_d__Bacteria; p__Firmicutes; c__Clostridia; o__Oscillospirales; f__Oscillospiraceae; g__unclassified_f__Oscillospiraceae; s__unclassified_f__Oscillospiraceae; OTU628	-0.0173237109886837	-0.000357490713615857	0.0328467818056925	0.0743435496094725	0.00393993279941354
d__Bacteria; k__norank_d__Bacteria; p__Actinobacteriota; c__Coriobacteriia; o__Coriobacteriales; f__Eggerthellaceae; g__Enterorhabdus; s__uncultured_bacterium_g__Enterorhabdus; OTU271	-0.0227566590367307	-0.0404343843110642	-0.0165756890379264	0.057884389056013	-0.00762252342439762
d__Bacteria; k__norank_d__Bacteria; p__Firmicutes; c__Clostridia; o__Lachnospirales; f__Defluviitaleaceae; g__Defluviitaleaceae_UCG-011; s__unclassified_g__Defluviitaleaceae_UCG-011; OTU685	0.00420858224212582	0.0413279126515515	-0.0160610072547905	-0.00728295079777496	-0.0601485335876272
d__Bacteria; k__norank_d__Bacteria; p__Firmicutes; c__Bacilli; o__Acholeplasmatales; f__Acholeplasmataceae; g__Anaeroplasma; s__uncultured_bacterium_g__Anaeroplasma; OTU200	0.0361322427256622	-0.0280641096935974	0.012051789891917	-0.00104475032151304	0.0157916995104616
d__Bacteria; k__norank_d__Bacteria; p__Firmicutes; c__Bacilli; o__RF39; f__norank_o__RF39; g__norank_f__norank_o__RF39; s__uncultured_bacterium_g__norank_f__norank_o__RF39; OTU740	0.0426607840832867	0.00432121760882427	-0.0200373197344178	-0.00211247668114627	0.0172768995528832
d__Bacteria; k__norank_d__Bacteria; p__Firmicutes; c__Clostridia; o__Christensenellales; f__Christensenellaceae; g__Christensenellaceae_R-7_group; s__uncultured_prokaryote_g__Christensenellaceae_R-7_group; OTU862	0.0132568825625249	0.0429992442948529	0.0725850434981315	-0.00191132491376808	0.0331073195036495
d__Bacteria; k__norank_d__Bacteria; p__Firmicutes; c__Clostridia; o__Clostridia_vadinBB60_group; f__norank_o__Clostridia_vadinBB60_group; g__norank_f__norank_o__Clostridia_vadinBB60_group; s__unclassified_g__norank_f__norank_o__Clostridia_vadinBB60_group; OTU98	0.0328653343999584	-0.0300247722395368	0.00841343763202098	0.0126966911371929	0.00700302291496611
d__Bacteria; k__norank_d__Bacteria; p__Firmicutes; c__Clostridia; o__Lachnospirales; f__Lachnospiraceae; g__Lachnospiraceae_NK4A136_group; s__uncultured_bacterium_g__Lachnospiraceae_NK4A136_group; OTU778	0.0221039366554753	0.0320468838712804	-0.037153143675269	-0.00210777534570775	0.0638854005596252
d__Bacteria; k__norank_d__Bacteria; p__Bacteroidota; c__Bacteroidia; o__Bacteroidales; f__Bacteroidaceae; g__Bacteroides; s__Bacteroides_caecimuris; OTU874	0.0317517389654627	0.0331205349249	0.0132816578265682	-0.00136819573977965	-0.0625698323128885
d__Bacteria; k__norank_d__Bacteria; p__Firmicutes; c__Clostridia; o__Oscillospirales; f__Eubacterium_coprostanoligenes_group; g__norank_f__Eubacterium_coprostanoligenes_group; s__unclassified_g__norank_f__Eubacterium_coprostanoligenes_group; OTU429	-0.044788075871457	-0.0191788721189665	0.0326585955654873	0.00910447352709151	0.0333774750473593
d__Bacteria; k__norank_d__Bacteria; p__Firmicutes; c__Clostridia; o__Lachnospirales; f__Lachnospiraceae; g__Lachnospiraceae_NK4A136_group; s__unclassified_g__Lachnospiraceae_NK4A136_group; OTU587	0.0300636912028975	0.00424706034516289	-0.0343304243465688	0.0238855715078497	-0.0282229601864913
d__Bacteria; k__norank_d__Bacteria; p__Firmicutes; c__Clostridia; o__Lachnospirales; f__Lachnospiraceae; g__GCA-900066575; s__uncultured_bacterium_g__GCA-900066575; OTU179	-0.00937137094107298	-0.00269251370660866	0.0301142547669114	0.024276331866157	0.0167901382104727
d__Bacteria; k__norank_d__Bacteria; p__Firmicutes; c__Clostridia; o__Oscillospirales; f__unclassified_o__Oscillospirales; g__unclassified_o__Oscillospirales; s__unclassified_o__Oscillospirales; OTU441	-0.0100106772133832	-0.0120014666798891	-0.014474122634878	-0.114483153744316	-0.0180148772350975
d__Bacteria; k__norank_d__Bacteria; p__Bacteroidota; c__Bacteroidia; o__Bacteroidales; f__Prevotellaceae; g__Prevotellaceae_NK3B31_group; s__uncultured_bacterium_g__Prevotellaceae_NK3B31_group; OTU330	-0.0269475670373439	-0.00704778083388089	0.0347903947207934	0.000996501328673306	0.0383517023441917
d__Bacteria; k__norank_d__Bacteria; p__Firmicutes; c__Clostridia; o__Oscillospirales; f__Eubacterium_coprostanoligenes_group; g__norank_f__Eubacterium_coprostanoligenes_group; s__unclassified_g__norank_f__Eubacterium_coprostanoligenes_group; OTU748	0.010979000311197	0.0391267788857835	-0.039850498261919	-0.000868220734466176	-0.0523100173875651
d__Bacteria; k__norank_d__Bacteria; p__Firmicutes; c__Clostridia; o__Oscillospirales; f__Ruminococcaceae; g__Ruminococcus; s__uncultured_Ruminococcus_sp._g__Ruminococcus; OTU65	0.042135873866949	-0.0020743579563623	-0.0141173290320739	-0.00168163427008846	-0.0137646546034011
d__Bacteria; k__norank_d__Bacteria; p__Proteobacteria; c__Alphaproteobacteria; o__Rhodospirillales; f__norank_o__Rhodospirillales; g__norank_f__norank_o__Rhodospirillales; s__uncultured_bacterium_g__norank_f__norank_o__Rhodospirillales; OTU263	-0.00631411640587664	0.027390538370577	0.0349678273632476	6.06652376969077e-05	-0.0154730359573015
d__Bacteria; k__norank_d__Bacteria; p__Firmicutes; c__Clostridia; o__Oscillospirales; f__unclassified_o__Oscillospirales; g__unclassified_o__Oscillospirales; s__unclassified_o__Oscillospirales; OTU638	0.0162817428057155	0.0353707236475533	0.00865738875434694	-0.000838390005375161	-0.0643338566783501
d__Bacteria; k__norank_d__Bacteria; p__Firmicutes; c__Clostridia; o__Lachnospirales; f__Lachnospiraceae; g__unclassified_f__Lachnospiraceae; s__unclassified_f__Lachnospiraceae; OTU966	0.0262552174287024	0.0365376265010053	0.00348040323900874	0.00291317669222347	0.0107056685853448
d__Bacteria; k__norank_d__Bacteria; p__Actinobacteriota; c__Coriobacteriia; o__Coriobacteriales; f__Eggerthellaceae; g__Slackia; s__unclassified_g__Slackia; OTU444	-0.0430838380983306	-0.0559122096636586	-0.0388570514451942	0.0355947480457101	-0.0199833065242787
d__Bacteria; k__norank_d__Bacteria; p__Firmicutes; c__Clostridia; o__Lachnospirales; f__Lachnospiraceae; g__unclassified_f__Lachnospiraceae; s__unclassified_f__Lachnospiraceae; OTU961	0.0563995469337488	-0.0378960407597352	-0.00669850457795732	0.00585334550730704	0.03722032265167
d__Bacteria; k__norank_d__Bacteria; p__Firmicutes; c__Bacilli; o__Lactobacillales; f__Lactobacillaceae; g__Lactobacillus; s__uncultured_bacterium_g__Lactobacillus; OTU21	0.0481138930500838	-0.00983214014530158	-0.00955540793218014	-0.00128263043342136	-0.0769025319016108
d__Bacteria; k__norank_d__Bacteria; p__Bacteroidota; c__Bacteroidia; o__Bacteroidales; f__Muribaculaceae; g__norank_f__Muribaculaceae; s__uncultured_bacterium_g__norank_f__Muribaculaceae; OTU287	0.0507062617092584	-0.0310960092715564	0.0317141734447106	-0.00131734177482178	-0.0166962047315658
d__Bacteria; k__norank_d__Bacteria; p__Firmicutes; c__Clostridia; o__Oscillospirales; f__norank_o__Oscillospirales; g__Hydrogenoanaerobacterium; s__uncultured_bacterium_g__Hydrogenoanaerobacterium; OTU230	-0.0120018726953867	0.0214559012180485	0.0593494709908914	0.000639839921647542	-0.0174826551275328
d__Bacteria; k__norank_d__Bacteria; p__Bacteroidota; c__Bacteroidia; o__Bacteroidales; f__Muribaculaceae; g__norank_f__Muribaculaceae; s__uncultured_bacterium_g__norank_f__Muribaculaceae; OTU79	0.0454083494485373	-0.0341116145609575	0.0208753054753341	-0.00097587441755281	-0.0112352172505431
d__Bacteria; k__norank_d__Bacteria; p__Firmicutes; c__Clostridia; o__Oscillospirales; f__Oscillospiraceae; g__UCG-005; s__uncultured_bacterium_g__UCG-005; OTU430	0.0124656777588359	0.023400652214715	-0.0485222641496621	0.0219409188193911	-0.0221540549217466
d__Bacteria; k__norank_d__Bacteria; p__Firmicutes; c__Clostridia; o__unclassified_c__Clostridia; f__unclassified_c__Clostridia; g__unclassified_c__Clostridia; s__unclassified_c__Clostridia; OTU596	0.0133565303426163	0.0476365149517321	-0.048408344366841	-0.0013292905221404	-0.0301518641834312
d__Bacteria; k__norank_d__Bacteria; p__Firmicutes; c__Clostridia; o__Lachnospirales; f__Lachnospiraceae; g__Lachnospiraceae_NK4A136_group; s__unclassified_g__Lachnospiraceae_NK4A136_group; OTU328	0.0508362618708594	-0.0173074617606719	0.000443707204614062	-0.00266381894561352	-0.00643432793239023
d__Bacteria; k__norank_d__Bacteria; p__Bacteroidota; c__Bacteroidia; o__Bacteroidales; f__Muribaculaceae; g__norank_f__Muribaculaceae; s__uncultured_bacterium_g__norank_f__Muribaculaceae; OTU76	0.0649379561709955	-0.0176772480927318	0.0132456897694829	0.00322210920479362	-0.0443002681542621
d__Bacteria; k__norank_d__Bacteria; p__Firmicutes; c__Clostridia; o__Lachnospirales; f__Lachnospiraceae; g__Lachnospiraceae_NK4A136_group; s__uncultured_bacterium_g__Lachnospiraceae_NK4A136_group; OTU112	0.047146625510719	-0.0365671740498103	0.0156545314836085	-0.00111569380581272	-7.2133694089108e-05
d__Bacteria; k__norank_d__Bacteria; p__Firmicutes; c__Clostridia; o__Oscillospirales; f__Ruminococcaceae; g__norank_f__Ruminococcaceae; s__unclassified_g__norank_f__Ruminococcaceae; OTU949	-0.048514367654178	-0.0575283070634586	-0.0344395735223009	0.0302340594761449	-0.0154053660552153
d__Bacteria; k__norank_d__Bacteria; p__Firmicutes; c__Clostridia; o__Oscillospirales; f__UCG-010; g__norank_f__UCG-010; s__uncultured_bacterium_g__norank_f__UCG-010; OTU586	-0.00657397089497902	0.0448238099084279	0.0405848431266103	-0.000691203613163943	0.0412966335357616
d__Bacteria; k__norank_d__Bacteria; p__Firmicutes; c__Bacilli; o__RF39; f__norank_o__RF39; g__norank_f__norank_o__RF39; s__unclassified_g__norank_f__norank_o__RF39; OTU124	0.0225486224171178	0.0334758589968266	-0.0389755291973002	-0.00144022033185936	-0.0234234569597092
d__Bacteria; k__norank_d__Bacteria; p__Firmicutes; c__Clostridia; o__Clostridia_UCG-014; f__norank_o__Clostridia_UCG-014; g__norank_f__norank_o__Clostridia_UCG-014; s__unclassified_g__norank_f__norank_o__Clostridia_UCG-014; OTU526	0.0683096183533486	-0.0374884373089056	0.0113702142892305	-0.00252078108415902	0.0056610776396559
d__Bacteria; k__norank_d__Bacteria; p__Firmicutes; c__Clostridia; o__Lachnospirales; f__Lachnospiraceae; g__Lachnospiraceae_FCS020_group; s__metagenome_g__Lachnospiraceae_FCS020_group; OTU983	-0.0294261888388328	-0.0245011762202336	-0.000497550550027539	0.0427597408545791	0.00262649994373397
d__Bacteria; k__norank_d__Bacteria; p__Firmicutes; c__Clostridia; o__unclassified_c__Clostridia; f__unclassified_c__Clostridia; g__unclassified_c__Clostridia; s__unclassified_c__Clostridia; OTU410	-0.0146450382475183	-0.0139655857528572	-0.0231681905729569	-0.0838219429125699	0.0375869317780385
d__Bacteria; k__norank_d__Bacteria; p__Firmicutes; c__Clostridia; o__Clostridia_UCG-014; f__norank_o__Clostridia_UCG-014; g__norank_f__norank_o__Clostridia_UCG-014; s__unclassified_g__norank_f__norank_o__Clostridia_UCG-014; OTU705	0.0605137272169688	-0.0469901213653469	0.0200052458554437	-0.00146044496019664	-0.00765589329987041
d__Bacteria; k__norank_d__Bacteria; p__Firmicutes; c__Clostridia; o__Monoglobales; f__Monoglobaceae; g__Monoglobus; s__uncultured_bacterium_g__Monoglobus; OTU674	0.0109156085655144	0.035898896371093	-0.0306163768089723	-0.00070780458813285	-0.0606590972823083
d__Bacteria; k__norank_d__Bacteria; p__Firmicutes; c__Clostridia; o__Oscillospirales; f__UCG-011; g__norank_f__UCG-011; s__uncultured_bacterium_g__norank_f__UCG-011; OTU668	-0.0012147150941735	0.0612296860379206	-0.00138492068950906	0.0203850486360294	-0.00558450122250083
d__Bacteria; k__norank_d__Bacteria; p__Proteobacteria; c__Gammaproteobacteria; o__Burkholderiales; f__Sutterellaceae; g__Parasutterella; s__uncultured_bacterium_g__Parasutterella; OTU880	-0.038328765674675	-0.048611563386094	-0.034895945451295	0.0682697661988173	0.00305940637786493
d__Bacteria; k__norank_d__Bacteria; p__Bacteroidota; c__Bacteroidia; o__Bacteroidales; f__Muribaculaceae; g__norank_f__Muribaculaceae; s__uncultured_bacterium_g__norank_f__Muribaculaceae; OTU2	0.0570385240458897	-0.0371744601744603	0.0122815350676659	-0.00160963531881098	-0.00651440537108681
d__Bacteria; k__norank_d__Bacteria; p__Firmicutes; c__Clostridia; o__Oscillospirales; f__Eubacterium_coprostanoligenes_group; g__norank_f__Eubacterium_coprostanoligenes_group; s__unclassified_g__norank_f__Eubacterium_coprostanoligenes_group; OTU340	-0.00759920379942839	0.0272588913025195	-0.00476324033451729	0.0145109661447167	-0.0154593673977142
d__Bacteria; k__norank_d__Bacteria; p__Bacteroidota; c__Bacteroidia; o__Bacteroidales; f__Prevotellaceae; g__Prevotellaceae_NK3B31_group; s__uncultured_bacterium_g__Prevotellaceae_NK3B31_group; OTU461	0.00525190989314192	0.029424242996416	-0.0405314176715779	0.0225949295354325	0.0234031291451437
d__Bacteria; k__norank_d__Bacteria; p__Firmicutes; c__Clostridia; o__norank_c__Clostridia; f__Hungateiclostridiaceae; g__Ruminiclostridium; s__uncultured_organism_g__Ruminiclostridium; OTU451	-0.0171213272613826	0.00619574396424733	-0.050998120942511	0.072963260728443	0.0495333298374255
d__Bacteria; k__norank_d__Bacteria; p__Firmicutes; c__Clostridia; o__Caldicoprobacterales; f__Caldicoprobacteraceae; g__Caldicoprobacter; s__uncultured_bacterium_g__Caldicoprobacter; OTU17	0.046849166276449	-0.0242354950413762	0.00447451745595385	-0.00148207227447874	0.00581023959648736
d__Bacteria; k__norank_d__Bacteria; p__Firmicutes; c__Bacilli; o__Erysipelotrichales; f__Erysipelatoclostridiaceae; g__Erysipelatoclostridium; s__unclassified_g__Erysipelatoclostridium; OTU681	0.0279098050084409	-0.00925147878812259	-0.0265913823456681	-0.0504698290033873	0.0672544070379792
d__Bacteria; k__norank_d__Bacteria; p__Firmicutes; c__Bacilli; o__Lactobacillales; f__Streptococcaceae; g__Streptococcus; s__Streptococcus_sp._GDLAMI-SD2; OTU142	0.0604278824773584	0.0273221458655122	-0.0226134481679409	-0.00265134701981722	-0.0424923905792536
d__Bacteria; k__norank_d__Bacteria; p__Firmicutes; c__Clostridia; o__Christensenellales; f__Christensenellaceae; g__norank_f__Christensenellaceae; s__unclassified_g__norank_f__Christensenellaceae; OTU805	0.0139771127830715	0.0490710860289363	-0.0254263246134005	-0.000921806079244106	-0.0757586896157988
d__Bacteria; k__norank_d__Bacteria; p__Firmicutes; c__Clostridia; o__Oscillospirales; f__unclassified_o__Oscillospirales; g__unclassified_o__Oscillospirales; s__unclassified_o__Oscillospirales; OTU785	-0.00752707989926529	0.0362111426950154	-0.0345119859621768	0.00823847385285312	-0.0714905566405861
d__Bacteria; k__norank_d__Bacteria; p__Firmicutes; c__Clostridia; o__Lachnospirales; f__Lachnospiraceae; g__Lachnospiraceae_NK4A136_group; s__uncultured_bacterium_g__Lachnospiraceae_NK4A136_group; OTU697	0.00747280291644131	0.0165380733487423	0.0143696191790454	0.0148984777977371	0.030903370262791
d__Bacteria; k__norank_d__Bacteria; p__Firmicutes; c__Clostridia; o__Lachnospirales; f__Lachnospiraceae; g__Lachnospiraceae_NK4A136_group; s__uncultured_bacterium_g__Lachnospiraceae_NK4A136_group; OTU694	0.0551046631536667	-0.0164576919924169	-0.0137800417739731	-0.011150603474253	0.0496272146758232
d__Bacteria; k__norank_d__Bacteria; p__Firmicutes; c__Clostridia; o__Lachnospirales; f__Lachnospiraceae; g__norank_f__Lachnospiraceae; s__uncultured_bacterium_g__norank_f__Lachnospiraceae; OTU469	0.027804607402487	0.0371712453155805	-0.038065912897645	-0.00176607399292771	-0.0206144523468252
d__Bacteria; k__norank_d__Bacteria; p__Firmicutes; c__Clostridia; o__Lachnospirales; f__Lachnospiraceae; g__Lachnospiraceae_NK4A136_group; s__uncultured_bacterium_g__Lachnospiraceae_NK4A136_group; OTU693	0.0120925500629725	0.0418610908008597	-0.041348744965509	-0.00160699316253176	0.0597346249904575
d__Bacteria; k__norank_d__Bacteria; p__Firmicutes; c__Clostridia; o__Peptostreptococcales-Tissierellales; f__Anaerovoracaceae; g__Eubacterium_nodatum_group; s__uncultured_bacterium_g__Eubacterium_nodatum_group; OTU991	-0.0485599567196145	-0.03425612817367	-0.0162271891574256	-0.0171172837693821	0.013572787740913
d__Bacteria; k__norank_d__Bacteria; p__Firmicutes; c__Bacilli; o__Lactobacillales; f__Lactobacillaceae; g__Lactobacillus; s__Lactobacillus_johnsonii; OTU9	0.056224803604603	-0.0385010343067426	0.0138217261043062	-0.00134556127287291	-0.021679315446051
d__Bacteria; k__norank_d__Bacteria; p__Firmicutes; c__Clostridia; o__Peptostreptococcales-Tissierellales; f__Anaerovoracaceae; g__Eubacterium_brachy_group; s__uncultured_bacterium_g__Eubacterium_brachy_group; OTU1	0.0523646910699453	-0.00177454578385099	0.0119561798697489	-0.00250778483135447	0.0519497209798441
d__Bacteria; k__norank_d__Bacteria; p__Firmicutes; c__Clostridia; o__Lachnospirales; f__Lachnospiraceae; g__unclassified_f__Lachnospiraceae; s__unclassified_f__Lachnospiraceae; OTU686	0.040226255671545	-0.0158837398574036	0.00179101169083571	0.00106782956235066	0.034312595918955
d__Bacteria; k__norank_d__Bacteria; p__Bacteroidota; c__Bacteroidia; o__Bacteroidales; f__Muribaculaceae; g__norank_f__Muribaculaceae; s__uncultured_organism_g__norank_f__Muribaculaceae; OTU71	0.0395766011979971	-0.0306937089080173	0.0131091483531429	-0.00088049461580716	-0.00561426144129128
d__Bacteria; k__norank_d__Bacteria; p__Firmicutes; c__Clostridia; o__Clostridia_vadinBB60_group; f__norank_o__Clostridia_vadinBB60_group; g__norank_f__norank_o__Clostridia_vadinBB60_group; s__unclassified_g__norank_f__norank_o__Clostridia_vadinBB60_group; OTU964	-0.00519781274669846	0.00632312510905463	-0.0313547390712998	0.0550217251584657	0.0202678916693238
d__Bacteria; k__norank_d__Bacteria; p__Cyanobacteria; c__Cyanobacteriia; o__Chloroplast; f__norank_o__Chloroplast; g__norank_f__norank_o__Chloroplast; s__unclassified_g__norank_f__norank_o__Chloroplast; OTU886	-0.0146249302141899	-0.00767006647151399	-0.0347484122157209	-0.0911233019269211	-0.0879580320247125
d__Bacteria; k__norank_d__Bacteria; p__Firmicutes; c__Clostridia; o__Oscillospirales; f__Ruminococcaceae; g__UBA1819; s__Ruthenibacterium_lactatiformans; OTU955	-0.0409340779561222	-0.035157797268392	-0.00297258572863503	0.0561480818779205	0.00404072938460242
d__Bacteria; k__norank_d__Bacteria; p__Spirochaetota; c__Spirochaetia; o__Spirochaetales; f__Spirochaetaceae; g__Treponema; s__uncultured_bacterium_g__Treponema; OTU882	-0.0030397387845697	0.0279560524808679	0.0202228505233313	4.15429952183595e-05	-0.0485112526056803
d__Bacteria; k__norank_d__Bacteria; p__Actinobacteriota; c__Coriobacteriia; o__Coriobacteriales; f__Eggerthellaceae; g__unclassified_f__Eggerthellaceae; s__unclassified_f__Eggerthellaceae; OTU442	-0.037408124975258	-0.0649204919875597	-0.0362434895783678	0.0367305068137868	0.00565882008341963
d__Bacteria; k__norank_d__Bacteria; p__Firmicutes; c__Clostridia; o__Clostridia_vadinBB60_group; f__norank_o__Clostridia_vadinBB60_group; g__norank_f__norank_o__Clostridia_vadinBB60_group; s__uncultured_bacterium_g__norank_f__norank_o__Clostridia_vadinBB60_group; OTU92	0.0356248069972942	-0.0276090007091614	0.0118479159162842	-0.000807728921771247	0.000359185045502185
d__Bacteria; k__norank_d__Bacteria; p__Firmicutes; c__Bacilli; o__Erysipelotrichales; f__Erysipelatoclostridiaceae; g__Erysipelatoclostridium; s__uncultured_bacterium_g__Erysipelatoclostridium; OTU497	0.011379733408887	0.0406837053510047	-0.0409656848118316	-0.00200725984433602	0.0821067717299239
d__Bacteria; k__norank_d__Bacteria; p__Firmicutes; c__Clostridia; o__Oscillospirales; f__Ruminococcaceae; g__unclassified_f__Ruminococcaceae; s__unclassified_f__Ruminococcaceae; OTU413	-0.0207302107133495	-0.00229455007120462	0.0104713568440956	-0.0797413587473868	0.00704825205350078
d__Bacteria; k__norank_d__Bacteria; p__Firmicutes; c__Clostridia; o__Oscillospirales; f__Oscillospiraceae; g__unclassified_f__Oscillospiraceae; s__unclassified_f__Oscillospiraceae; OTU436	-0.00861204018774161	0.0183429022561674	0.0393886008594535	-0.0466367755431218	-0.0211684277569706
d__Bacteria; k__norank_d__Bacteria; p__Firmicutes; c__Clostridia; o__Lachnospirales; f__Lachnospiraceae; g__Eubacterium_xylanophilum_group; s__uncultured_bacterium_g__Eubacterium_xylanophilum_group; OTU56	0.0325050371809987	-0.0244678181094081	0.00961922312149996	-0.000343548707009181	-0.0161554222347808
d__Bacteria; k__norank_d__Bacteria; p__Actinobacteriota; c__Coriobacteriia; o__Coriobacteriales; f__Eggerthellaceae; g__unclassified_f__Eggerthellaceae; s__unclassified_f__Eggerthellaceae; OTU36	0.044267013962632	0.0075166477351686	-0.0135951210753235	-0.00242552702905042	0.044088361863763
d__Bacteria; k__norank_d__Bacteria; p__Firmicutes; c__Clostridia; o__Oscillospirales; f__norank_o__Oscillospirales; g__norank_f__norank_o__Oscillospirales; s__uncultured_rumen_bacterium_g__norank_f__norank_o__Oscillospirales; OTU831	0.0160806509058473	0.0455312534317752	-0.0372936238329655	0.00222757483502594	0.0821862616299243
d__Bacteria; k__norank_d__Bacteria; p__Bacteroidota; c__Bacteroidia; o__Bacteroidales; f__Prevotellaceae; g__Prevotella; s__metagenome_g__Prevotella; OTU396	-0.0261899667396681	-0.00625404209764294	0.0287841014495627	-0.0809245070563412	0.0216284156967341
d__Bacteria; k__norank_d__Bacteria; p__Firmicutes; c__Clostridia; o__Monoglobales; f__Monoglobaceae; g__Monoglobus; s__uncultured_bacterium_g__Monoglobus; OTU318	0.007964742256901	0.0382668429612101	-0.0266722598795799	-0.00102807827208496	-0.0190049953376539
d__Bacteria; k__norank_d__Bacteria; p__Firmicutes; c__Clostridia; o__Lachnospirales; f__Lachnospiraceae; g__Ruminococcus_torques_group; s__unclassified_g__Ruminococcus_torques_group; OTU935	-0.0617450206473117	-0.0436020570070071	-0.00129532087555071	0.00547643206756079	0.0175069367605413
d__Bacteria; k__norank_d__Bacteria; p__Firmicutes; c__Clostridia; o__Clostridia_UCG-014; f__norank_o__Clostridia_UCG-014; g__norank_f__norank_o__Clostridia_UCG-014; s__uncultured_rumen_bacterium_g__norank_f__norank_o__Clostridia_UCG-014; OTU102	0.0544754288541535	-0.0169489462164211	-0.00501167054750115	-0.00171611621544185	-0.0186200574552514
d__Bacteria; k__norank_d__Bacteria; p__Firmicutes; c__Clostridia; o__Oscillospirales; f__Ruminococcaceae; g__unclassified_f__Ruminococcaceae; s__unclassified_f__Ruminococcaceae; OTU761	-0.000253409277196146	0.0318625582137204	0.0706194837163301	-0.00274488153434317	0.022439282552746
d__Bacteria; k__norank_d__Bacteria; p__Firmicutes; c__Clostridia; o__Oscillospirales; f__Oscillospiraceae; g__norank_f__Oscillospiraceae; s__unclassified_g__norank_f__Oscillospiraceae; OTU721	0.0530748715569536	-0.0117937598834415	0.0285365148252385	0.0139205103268799	0.0175546514386007
d__Bacteria; k__norank_d__Bacteria; p__Firmicutes; c__Clostridia; o__Lachnospirales; f__Lachnospiraceae; g__Blautia; s__unclassified_g__Blautia; OTU361	-0.0126577769286046	0.0255328843759774	0.0554528023145565	0.0033449323976111	0.0444745484442024
d__Bacteria; k__norank_d__Bacteria; p__Bacteroidota; c__Bacteroidia; o__Bacteroidales; f__Bacteroidaceae; g__Bacteroides; s__Bacteroides_barnesiae; OTU827	0.0108296916391391	0.0523634615335844	0.0166570293554258	-0.00101622053393268	-0.0496159946299888
d__Bacteria; k__norank_d__Bacteria; p__Firmicutes; c__Clostridia; o__Christensenellales; f__Christensenellaceae; g__Christensenellaceae_R-7_group; s__unclassified_g__Christensenellaceae_R-7_group; OTU217	0.0120794386989244	0.0700830839231984	-0.0240783924368625	-0.00147159918522493	-0.0538935878944592
d__Bacteria; k__norank_d__Bacteria; p__Firmicutes; c__Clostridia; o__Christensenellales; f__Christensenellaceae; g__Christensenellaceae_R-7_group; s__unclassified_g__Christensenellaceae_R-7_group; OTU353	0.00997912759501562	0.067658209407901	-0.00627851458559036	-0.00203986014608234	0.04879690841644
d__Bacteria; k__norank_d__Bacteria; p__Bacteroidota; c__Bacteroidia; o__Bacteroidales; f__Rikenellaceae; g__Alistipes; s__unclassified_g__Alistipes; OTU204	0.0637793743664037	-0.048284698800983	0.0199749899884154	-0.00162402077710371	-0.000838943329830874
d__Bacteria; k__norank_d__Bacteria; p__Firmicutes; c__Clostridia; o__Monoglobales; f__Monoglobaceae; g__Monoglobus; s__uncultured_bacterium_g__Monoglobus; OTU790	0.00596300951663069	0.0354502558768352	-0.0673903648267323	-0.0166262682761888	-0.0185631142876775
d__Bacteria; k__norank_d__Bacteria; p__Proteobacteria; c__Alphaproteobacteria; o__Rhizobiales; f__Rhizobiaceae; g__Allorhizobium-Neorhizobium-Pararhizobium-Rhizobium; s__Agrobacterium_larrymoorei; OTU783	-0.014085195404876	-0.00718488508246003	-0.0345223622364651	0.000449287135539568	0.0156475365122936
d__Bacteria; k__norank_d__Bacteria; p__Firmicutes; c__Clostridia; o__Lachnospirales; f__Lachnospiraceae; g__unclassified_f__Lachnospiraceae; s__unclassified_f__Lachnospiraceae; OTU147	0.0255190230635533	0.0275340514743305	-0.0346681907305587	-0.00186893083898894	0.0198892908528141
d__Bacteria; k__norank_d__Bacteria; p__Firmicutes; c__Clostridia; o__Lachnospirales; f__Lachnospiraceae; g__unclassified_f__Lachnospiraceae; s__unclassified_f__Lachnospiraceae; OTU145	0.0261675992834248	-0.0261772451819533	0.00712462175293866	0.00766360774821049	0.017480041502303
d__Bacteria; k__norank_d__Bacteria; p__Desulfobacterota; c__Desulfovibrionia; o__Desulfovibrionales; f__Desulfovibrionaceae; g__Desulfovibrio; s__uncultured_bacterium_g__Desulfovibrio; OTU715	0.0102926280145852	0.0352078193598101	-0.0321245535513206	-0.000809036922210147	-0.0421558137110326
d__Bacteria; k__norank_d__Bacteria; p__Firmicutes; c__Bacilli; o__Erysipelotrichales; f__Erysipelatoclostridiaceae; g__Candidatus_Stoquefichus; s__uncultured_bacterium_g__Candidatus_Stoquefichus; OTU295	-0.0363462130200031	-0.0265414901141575	0.00616641282075562	-0.0217658518566012	-0.0347698702425304
d__Bacteria; k__norank_d__Bacteria; p__Bacteroidota; c__Bacteroidia; o__Bacteroidales; f__Bacteroidaceae; g__Bacteroides; s__Bacteroides_sartorii; OTU362	-0.0116043353966881	0.0320759042373257	0.0757892943876956	0.000246758784499732	-0.00298302546457715
d__Bacteria; k__norank_d__Bacteria; p__Firmicutes; c__Clostridia; o__Lachnospirales; f__Lachnospiraceae; g__Blautia; s__unclassified_g__Blautia; OTU920	-0.032152860972353	0.0133752124425671	0.0482239339667419	-0.0266542408423098	-0.0143017724117771
d__Bacteria; k__norank_d__Bacteria; p__Firmicutes; c__Clostridia; o__Peptococcales; f__Peptococcaceae; g__norank_f__Peptococcaceae; s__unclassified_g__norank_f__Peptococcaceae; OTU600	0.0134358351169763	0.0656700892836004	0.00716597463808153	-0.00149129110694241	-0.0355177927451177
d__Bacteria; k__norank_d__Bacteria; p__Firmicutes; c__Clostridia; o__Oscillospirales; f__Butyricicoccaceae; g__Butyricicoccus; s__uncultured_bacterium_g__Butyricicoccus; OTU815	0.0234960161973228	0.0446044344992522	0.0193179328194729	-0.00182779083299784	0.0297186963136197
d__Bacteria; k__norank_d__Bacteria; p__Firmicutes; c__Clostridia; o__Clostridia_UCG-014; f__norank_o__Clostridia_UCG-014; g__norank_f__norank_o__Clostridia_UCG-014; s__unclassified_g__norank_f__norank_o__Clostridia_UCG-014; OTU830	0.0656844100768783	-0.0341212121915129	0.00631980616259681	-0.00216022370251084	0.0104754790292545
d__Bacteria; k__norank_d__Bacteria; p__Firmicutes; c__Clostridia; o__Oscillospirales; f__Ruminococcaceae; g__norank_f__Ruminococcaceae; s__unclassified_g__norank_f__Ruminococcaceae; OTU165	0.0617591200496172	-0.0479606726437391	0.0204134581513127	-0.00149479069259158	-0.00787558088157834
d__Bacteria; k__norank_d__Bacteria; p__Bacteroidota; c__Bacteroidia; o__Bacteroidales; f__Marinifilaceae; g__Odoribacter; s__uncultured_bacterium_g__Odoribacter; OTU193	0.0572234374521041	-0.0444495311125222	0.0188839300096427	-0.00136320535231338	-0.00994824248046713
d__Bacteria; k__norank_d__Bacteria; p__Firmicutes; c__Clostridia; o__Lachnospirales; f__Defluviitaleaceae; g__Defluviitaleaceae_UCG-011; s__uncultured_organism_g__Defluviitaleaceae_UCG-011; OTU136	0.0433699322593026	-0.0336971514715308	0.0142839612276933	-0.00102768428590672	-0.0127568893552156
d__Bacteria; k__norank_d__Bacteria; p__Firmicutes; c__Clostridia; o__Oscillospirales; f__Oscillospiraceae; g__UCG-003; s__uncultured_bacterium_g__UCG-003; OTU185	0.0363938549087149	0.0085694184496644	0.0489283545286085	-0.00232232235635468	0.0238644010617914
d__Bacteria; k__norank_d__Bacteria; p__Firmicutes; c__Clostridia; o__Oscillospirales; f__UCG-010; g__norank_f__UCG-010; s__unclassified_g__norank_f__UCG-010; OTU908	0.0548263712533518	-0.0172063509967006	0.0188130055456374	-0.00190401240738627	0.00936494551253852
d__Bacteria; k__norank_d__Bacteria; p__Firmicutes; c__Clostridia; o__Oscillospirales; f__Ruminococcaceae; g__Eubacterium_siraeum_group; s__unclassified_g__Eubacterium_siraeum_group; OTU446	-0.0198057616092469	-0.025819702692434	-0.0181127093149681	0.0502736079214261	-0.00877233728915322
d__Bacteria; k__norank_d__Bacteria; p__Firmicutes; c__Clostridia; o__Oscillospirales; f__Ruminococcaceae; g__Candidatus_Soleaferrea; s__uncultured_bacterium_g__Candidatus_Soleaferrea; OTU303	0.00189194035210442	0.0468439933557436	0.0522382159973954	-0.000595501424792255	-0.0339091183765666
d__Bacteria; k__norank_d__Bacteria; p__Firmicutes; c__Clostridia; o__Oscillospirales; f__Eubacterium_coprostanoligenes_group; g__norank_f__Eubacterium_coprostanoligenes_group; s__uncultured_bacterium_g__norank_f__Eubacterium_coprostanoligenes_group; OTU743	0.00670560297057616	0.0427859775366861	-0.0198194269668206	-0.00147006237015621	0.0313744317501866
d__Bacteria; k__norank_d__Bacteria; p__Firmicutes; c__Clostridia; o__Oscillospirales; f__Ruminococcaceae; g__norank_f__Ruminococcaceae; s__Ruminococcaceae_bacterium_Marseille-P3738; OTU598	0.0177676341494333	0.0179352791144804	0.0720805104448317	-0.000951753789517177	0.0191656756020888
d__Bacteria; k__norank_d__Bacteria; p__Bacteroidota; c__Bacteroidia; o__Bacteroidales; f__Tannerellaceae; g__Parabacteroides; s__uncultured_bacterium_g__Parabacteroides; OTU44	0.0627158238835917	-0.0380796563096686	0.019187785472633	-0.00169376307080349	-0.0175821451801047
d__Bacteria; k__norank_d__Bacteria; p__Firmicutes; c__Clostridia; o__Lachnospirales; f__Lachnospiraceae; g__Lachnospiraceae_NK4A136_group; s__unclassified_g__Lachnospiraceae_NK4A136_group; OTU639	0.00889391382069937	0.0203539976947207	-0.052024045638211	0.0103732881732374	0.0738923470437807
d__Bacteria; k__norank_d__Bacteria; p__Firmicutes; c__Clostridia; o__Peptococcales; f__Peptococcaceae; g__norank_f__Peptococcaceae; s__uncultured_bacterium_g__norank_f__Peptococcaceae; OTU732	0.0116575208478915	0.0840053211867979	-0.0339159430231131	-0.000220806397739675	-0.0100976423239628
d__Bacteria; k__norank_d__Bacteria; p__Firmicutes; c__Clostridia; o__Oscillospirales; f__Oscillospiraceae; g__UCG-005; s__uncultured_bacterium_g__UCG-005; OTU262	-0.0135304198177374	-0.000938854052980641	-0.0238628054742362	-0.0688756202048677	0.0279726999058879
d__Bacteria; k__norank_d__Bacteria; p__Firmicutes; c__Clostridia; o__Lachnospirales; f__Lachnospiraceae; g__unclassified_f__Lachnospiraceae; s__unclassified_f__Lachnospiraceae; OTU24	0.0330896487853961	-0.0145590792676629	0.00065192502856362	-0.00115705041514382	-0.00101583124526904
d__Bacteria; k__norank_d__Bacteria; p__Firmicutes; c__Clostridia; o__Oscillospirales; f__Ruminococcaceae; g__Pygmaiobacter; s__uncultured_bacterium_g__Pygmaiobacter; OTU664	0.0404704578896188	0.0438626106037747	-0.0455880055813441	-0.00524336699696758	-0.00334099205765906
d__Bacteria; k__norank_d__Bacteria; p__Firmicutes; c__Clostridia; o__unclassified_c__Clostridia; f__unclassified_c__Clostridia; g__unclassified_c__Clostridia; s__unclassified_c__Clostridia; OTU511	-0.014085195404876	-0.00715047709258918	-0.0343951861136668	0.000334809222212941	0.0393789955616781
d__Bacteria; k__norank_d__Bacteria; p__Firmicutes; c__Clostridia; o__Oscillospirales; f__UCG-010; g__norank_f__UCG-010; s__uncultured_bacterium_g__norank_f__UCG-010; OTU632	-0.00399239504718164	0.0639304286263096	0.0337567041079953	-0.00117474091824642	0.0447451449460962
d__Bacteria; k__norank_d__Bacteria; p__Firmicutes; c__Clostridia; o__Oscillospirales; f__Eubacterium_coprostanoligenes_group; g__norank_f__Eubacterium_coprostanoligenes_group; s__unclassified_g__norank_f__Eubacterium_coprostanoligenes_group; OTU283	-0.00192652081029641	0.0608191845149047	0.00742869166822755	-0.0162123974154392	0.029091379636256
d__Bacteria; k__norank_d__Bacteria; p__Firmicutes; c__Clostridia; o__Oscillospirales; f__Eubacterium_coprostanoligenes_group; g__norank_f__Eubacterium_coprostanoligenes_group; s__uncultured_bacterium_g__norank_f__Eubacterium_coprostanoligenes_group; OTU607	0.045872879938324	-0.035575855547634	0.0151793879196577	-0.00127769113620415	0.0110773180577948
d__Bacteria; k__norank_d__Bacteria; p__Firmicutes; c__Clostridia; o__Monoglobales; f__Monoglobaceae; g__Monoglobus; s__uncultured_bacterium_g__Monoglobus; OTU946	-0.0290347812754419	-0.0255394085718341	-0.017710611201308	-0.101105850168484	0.0249388809582764
d__Bacteria; k__norank_d__Bacteria; p__Firmicutes; c__Bacilli; o__Erysipelotrichales; f__Erysipelotrichaceae; g__norank_f__Erysipelotrichaceae; s__unclassified_g__norank_f__Erysipelotrichaceae; OTU523	0.0538206705386676	-0.0417981662061501	0.0178128297927695	-0.00134772493771935	-0.00292769809094063
d__Bacteria; k__norank_d__Bacteria; p__Firmicutes; c__Clostridia; o__Oscillospirales; f__Oscillospiraceae; g__UCG-005; s__uncultured_rumen_bacterium_g__UCG-005; OTU213	-0.0143199791616038	0.0221587254721137	0.0590532453679826	0.0209143086059333	0.0198572088585584
d__Bacteria; k__norank_d__Bacteria; p__Firmicutes; c__Clostridia; o__Monoglobales; f__Monoglobaceae; g__Monoglobus; s__uncultured_organism_g__Monoglobus; OTU408	-0.0177814734017809	-0.0187673638432153	-0.022991312444824	-0.119227446744197	-0.00644726343191226
d__Bacteria; k__norank_d__Bacteria; p__Firmicutes; c__Clostridia; o__Monoglobales; f__Monoglobaceae; g__Monoglobus; s__uncultured_bacterium_g__Monoglobus; OTU867	0.0118689949322427	0.0587601488528838	-0.0555313254622766	0.0149119640002344	-0.0880936140336731
d__Bacteria; k__norank_d__Bacteria; p__Bacteroidota; c__Bacteroidia; o__Bacteroidales; f__Rikenellaceae; g__Alistipes; s__unclassified_g__Alistipes; OTU510	0.034902185444998	-0.0207572997279462	0.00871846475809233	-0.000955255633205196	0.00386158810050602
d__Bacteria; k__norank_d__Bacteria; p__Firmicutes; c__Clostridia; o__Clostridia_UCG-014; f__norank_o__Clostridia_UCG-014; g__norank_f__norank_o__Clostridia_UCG-014; s__unclassified_g__norank_f__norank_o__Clostridia_UCG-014; OTU845	0.04835496141248	-0.0217748732432857	0.00167421968824992	-0.00163573629864909	0.00916504075389913
d__Bacteria; k__norank_d__Bacteria; p__Firmicutes; c__Clostridia; o__Lachnospirales; f__Lachnospiraceae; g__unclassified_f__Lachnospiraceae; s__unclassified_f__Lachnospiraceae; OTU234	-0.0420448721346837	-0.00339802108768096	-0.002180742237542	-0.0523906843488265	-0.013344384269905
d__Bacteria; k__norank_d__Bacteria; p__Bacteroidota; c__Bacteroidia; o__Bacteroidales; f__Muribaculaceae; g__norank_f__Muribaculaceae; s__uncultured_bacterium_g__norank_f__Muribaculaceae; OTU939	-0.033897448332543	-0.0436459870851648	-0.0298127519259941	-0.0730541237928229	0.0315419418583821
d__Bacteria; k__norank_d__Bacteria; p__Firmicutes; c__Clostridia; o__Lachnospirales; f__Lachnospiraceae; g__Tuzzerella; s__uncultured_bacterium_g__Tuzzerella; OTU756	0.0505610217273083	-0.0361887302060247	-0.00695986893078142	0.0398794076755315	0.0289593732820221
d__Bacteria; k__norank_d__Bacteria; p__Firmicutes; c__Clostridia; o__Lachnospirales; f__Lachnospiraceae; g__Marvinbryantia; s__unclassified_g__Marvinbryantia; OTU331	-0.0510627389394982	-0.0208657627203947	-0.0114367118116193	-0.0613491108799293	-0.0433368287544376
d__Bacteria; k__norank_d__Bacteria; p__Firmicutes; c__Clostridia; o__Oscillospirales; f__Ruminococcaceae; g__Ruminococcus; s__unclassified_g__Ruminococcus; OTU202	0.047873281179227	-0.023691799579378	0.00344890480745789	-0.00152433887701473	-0.00705875410687429
d__Bacteria; k__norank_d__Bacteria; p__Firmicutes; c__Clostridia; o__Oscillospirales; f__Ruminococcaceae; g__norank_f__Ruminococcaceae; s__unclassified_g__norank_f__Ruminococcaceae; OTU175	0.0189818951036677	0.039247904585458	0.021425410443256	-0.0100364924306971	0.0326234283331181
d__Bacteria; k__norank_d__Bacteria; p__Firmicutes; c__Clostridia; o__Oscillospirales; f__Butyricicoccaceae; g__UCG-009; s__uncultured_bacterium_g__UCG-009; OTU603	0.0385449405939795	0.0485801998438408	-0.0366947522591163	-0.00433968799597332	0.00979561000558125
d__Bacteria; k__norank_d__Bacteria; p__Firmicutes; c__Clostridia; o__Oscillospirales; f__Oscillospiraceae; g__UCG-005; s__unclassified_g__UCG-005; OTU421	-0.0300080126009428	0.00962574557947857	-0.0405518490882992	-0.0534690569555111	0.0551829140471816
d__Bacteria; k__norank_d__Bacteria; p__Firmicutes; c__Clostridia; o__Oscillospirales; f__Oscillospiraceae; g__UCG-005; s__unclassified_g__UCG-005; OTU424	-0.000588912450946286	0.0168997740013183	-0.0178796439529032	-0.0454058919861521	-0.0376416530487601
d__Bacteria; k__norank_d__Bacteria; p__Bacteroidota; c__Bacteroidia; o__Bacteroidales; f__Muribaculaceae; g__norank_f__Muribaculaceae; s__uncultured_bacterium_g__norank_f__Muribaculaceae; OTU729	0.0516017133438257	0.0176512006691394	-0.0392642198389237	-0.0107348037460142	0.0365342670687853
d__Bacteria; k__norank_d__Bacteria; p__Bacteroidota; c__Bacteroidia; o__Bacteroidales; f__Muribaculaceae; g__norank_f__Muribaculaceae; s__uncultured_bacterium_g__norank_f__Muribaculaceae; OTU728	0.0305580104188277	0.0310527125939529	-0.00704974766604089	-0.00151785517921162	-0.0469913404766351
d__Bacteria; k__norank_d__Bacteria; p__Bacteroidota; c__Bacteroidia; o__Bacteroidales; f__Muribaculaceae; g__norank_f__Muribaculaceae; s__unclassified_g__norank_f__Muribaculaceae; OTU190	0.0577574193782436	-0.0445157543324994	0.0203709069678837	-0.00135718138142891	-0.0172119553279634
d__Bacteria; k__norank_d__Bacteria; p__Firmicutes; c__Clostridia; o__Lachnospirales; f__Lachnospiraceae; g__Marvinbryantia; s__uncultured_bacterium_g__Marvinbryantia; OTU282	-0.0411123295522986	-0.00920313472853949	0.0137500241654991	0.0896348887747442	-0.00680599743199244
d__Bacteria; k__norank_d__Bacteria; p__Firmicutes; c__Clostridia; o__Lachnospirales; f__Lachnospiraceae; g__Roseburia; s__uncultured_bacterium_g__Roseburia; OTU42	0.0593856180505598	-0.037704703433952	0.0119942806942612	-0.00179094323856612	0.0103642404138342
d__Bacteria; k__norank_d__Bacteria; p__Bacteroidota; c__Bacteroidia; o__Bacteroidales; f__Muribaculaceae; g__norank_f__Muribaculaceae; s__uncultured_bacterium_g__norank_f__Muribaculaceae; OTU722	-0.00731436098186709	-0.0398916033115424	-0.0372284263264565	0.0119480010337276	-0.0451472804481752
d__Bacteria; k__norank_d__Bacteria; p__Bacteroidota; c__Bacteroidia; o__Bacteroidales; f__Muribaculaceae; g__norank_f__Muribaculaceae; s__uncultured_bacterium_g__norank_f__Muribaculaceae; OTU725	0.0450376305867346	0.0419986486503024	0.00402506910058663	-0.0022899859648259	-0.0311908720599905
d__Bacteria; k__norank_d__Bacteria; p__Firmicutes; c__Clostridia; o__Lachnospirales; f__Lachnospiraceae; g__unclassified_f__Lachnospiraceae; s__unclassified_f__Lachnospiraceae; OTU235	-0.000177841972473871	0.0502838867605651	-0.0222564330298912	0.0093826317863895	-0.0233451685911765
d__Bacteria; k__norank_d__Bacteria; p__Firmicutes; c__Clostridia; o__Oscillospirales; f__Ruminococcaceae; g__Negativibacillus; s__uncultured_bacterium_g__Negativibacillus; OTU434	-0.0149037670213417	-0.0154548953768413	0.0299134254382524	-0.0453967885779599	0.00376832827962729
d__Bacteria; k__norank_d__Bacteria; p__Firmicutes; c__Clostridia; o__Lachnospirales; f__Lachnospiraceae; g__Lachnoclostridium; s__Clostridium_asparagiforme_DSM_15981; OTU356	-0.0424012758245898	-0.0191766729266128	0.028532163970572	0.0122752776486473	-0.0192900767248516
d__Bacteria; k__norank_d__Bacteria; p__Bacteroidota; c__Bacteroidia; o__Bacteroidales; f__Muribaculaceae; g__norank_f__Muribaculaceae; s__uncultured_bacterium_g__norank_f__Muribaculaceae; OTU35	0.0544778257994276	-0.0229214405792817	0.0114772966336889	-0.0017512682425275	-0.00298466486057902
d__Bacteria; k__norank_d__Bacteria; p__Firmicutes; c__Clostridia; o__Oscillospirales; f__Oscillospiraceae; g__norank_f__Oscillospiraceae; s__uncultured_bacterium_g__norank_f__Oscillospiraceae; OTU351	-0.000355176113523024	0.01851091415574	-0.00737037211549598	-0.0583709568002697	0.0267775692985085
d__Bacteria; k__norank_d__Bacteria; p__Firmicutes; c__Clostridia; o__Lachnospirales; f__Lachnospiraceae; g__Lachnospira; s__unclassified_g__Lachnospira; OTU221	-0.0140374024528823	0.0435186598417361	0.0741394106238061	0.000321801205329079	-0.0184330224032325
d__Bacteria; k__norank_d__Bacteria; p__Actinobacteriota; c__Actinobacteria; o__Corynebacteriales; f__Corynebacteriaceae; g__Corynebacterium; s__Corynebacterium_amycolatum; OTU406	-0.0377088399532252	-0.0459228387594121	-0.0338058918212792	-0.142580110209084	-0.010921195785446
d__Bacteria; k__norank_d__Bacteria; p__Firmicutes; c__Clostridia; o__Christensenellales; f__Christensenellaceae; g__norank_f__Christensenellaceae; s__uncultured_bacterium_g__norank_f__Christensenellaceae; OTU719	0.00740135808554975	0.0401808882074885	-0.0236286541678347	-0.000775567340130508	-0.0441863061325541
d__Bacteria; k__norank_d__Bacteria; p__Bacteroidota; c__Bacteroidia; o__Bacteroidales; f__Muribaculaceae; g__norank_f__Muribaculaceae; s__uncultured_bacterium_g__norank_f__Muribaculaceae; OTU595	0.0412640701272702	0.0240822189775235	-0.0323757470592046	-0.00261820871017728	0.0380576605795966
d__Bacteria; k__norank_d__Bacteria; p__Firmicutes; c__Clostridia; o__Oscillospirales; f__Ruminococcaceae; g__unclassified_f__Ruminococcaceae; s__unclassified_f__Ruminococcaceae; OTU197	0.053820991263216	0.0181335689339906	0.012737610890025	-0.00264083394280004	0.0295511350688123
d__Bacteria; k__norank_d__Bacteria; p__Firmicutes; c__Clostridia; o__Clostridia_UCG-014; f__norank_o__Clostridia_UCG-014; g__norank_f__norank_o__Clostridia_UCG-014; s__unclassified_g__norank_f__norank_o__Clostridia_UCG-014; OTU745	0.0381134753736089	0.00843778443348871	-0.0219128759260122	-0.00207263372855712	0.0318544452123367
d__Bacteria; k__norank_d__Bacteria; p__Firmicutes; c__Clostridia; o__Christensenellales; f__Christensenellaceae; g__norank_f__Christensenellaceae; s__uncultured_bacterium_g__norank_f__Christensenellaceae; OTU305	0.0113273264311986	0.0509997932270679	0.00359132686432785	-0.00139307326242435	-0.000104305468923462
d__Bacteria; k__norank_d__Bacteria; p__Firmicutes; c__Clostridia; o__Clostridia_vadinBB60_group; f__norank_o__Clostridia_vadinBB60_group; g__norank_f__norank_o__Clostridia_vadinBB60_group; s__unclassified_g__norank_f__norank_o__Clostridia_vadinBB60_group; OTU856	0.0360549431780444	0.00368142055205304	-0.0168089254861815	-0.00193669089309811	0.0397223461655688
d__Bacteria; k__norank_d__Bacteria; p__Firmicutes; c__Clostridia; o__Lachnospirales; f__Lachnospiraceae; g__Roseburia; s__uncultured_bacterium_g__Roseburia; OTU941	-0.0140370955806789	-0.0191565426197337	-0.0153317942235434	0.0771460095840884	0.0381291743256236
d__Bacteria; k__norank_d__Bacteria; p__Firmicutes; c__Clostridia; o__Lachnospirales; f__Lachnospiraceae; g__unclassified_f__Lachnospiraceae; s__unclassified_f__Lachnospiraceae; OTU658	0.0124145524639072	0.0216042872195252	-0.0191029021753181	0.0287896089201234	-0.0381835269154045
d__Bacteria; k__norank_d__Bacteria; p__Firmicutes; c__Clostridia; o__Peptococcales; f__Peptococcaceae; g__norank_f__Peptococcaceae; s__metagenome_g__norank_f__Peptococcaceae; OTU930	-0.0348139982372738	-0.0354175115582315	-0.0164102204587392	0.00965286635844792	-0.0113035006196059
d__Bacteria; k__norank_d__Bacteria; p__Bacteroidota; c__Bacteroidia; o__Bacteroidales; f__Muribaculaceae; g__norank_f__Muribaculaceae; s__uncultured_bacterium_g__norank_f__Muribaculaceae; OTU869	0.0064099546864045	0.0481908250650231	-0.0159064674743493	-0.000667135660676778	-0.0710241871357927
d__Bacteria; k__norank_d__Bacteria; p__Bacteroidota; c__Bacteroidia; o__Bacteroidales; f__Rikenellaceae; g__Alistipes; s__unclassified_g__Alistipes; OTU417	-0.0487951293582789	-0.0632020152208187	-0.0439979764698024	0.0153953707951745	0.0077554877819091
d__Bacteria; k__norank_d__Bacteria; p__Bacteroidota; c__Bacteroidia; o__Bacteroidales; f__Muribaculaceae; g__norank_f__Muribaculaceae; s__uncultured_bacterium_g__norank_f__Muribaculaceae; OTU437	-0.00461713767812236	-0.016299691760789	-0.0227216557356162	-0.0676498059986978	0.0316118530053088
d__Bacteria; k__norank_d__Bacteria; p__Firmicutes; c__Clostridia; o__Oscillospirales; f__Ruminococcaceae; g__unclassified_f__Ruminococcaceae; s__unclassified_f__Ruminococcaceae; OTU633	-0.00540269559946267	0.023413657526975	0.0299578301725232	0.0001231535048075	-0.0203453295077638
d__Bacteria; k__norank_d__Bacteria; p__Firmicutes; c__Clostridia; o__Oscillospirales; f__Ruminococcaceae; g__unclassified_f__Ruminococcaceae; s__unclassified_f__Ruminococcaceae; OTU634	-0.0124761085210506	0.0276233365428511	0.000625775867403116	0.0612435470278959	0.0164628712618424
d__Bacteria; k__norank_d__Bacteria; p__Firmicutes; c__Clostridia; o__Oscillospirales; f__Ruminococcaceae; g__Eubacterium_siraeum_group; s__uncultured_bacterium_g__Eubacterium_siraeum_group; OTU62	0.0198391418471999	0.0442717260944929	-0.0474714889600107	-0.00230802753461177	0.0659424358265585
d__Bacteria; k__norank_d__Bacteria; p__Firmicutes; c__Clostridia; o__Lachnospirales; f__Lachnospiraceae; g__Eubacterium_ruminantium_group; s__uncultured_bacterium_g__Eubacterium_ruminantium_group; OTU60	0.0451600949960136	-0.0382284272729479	0.0140682017995394	-0.00989689341779264	-0.011162612855951
d__Bacteria; k__norank_d__Bacteria; p__Firmicutes; c__Clostridia; o__Peptostreptococcales-Tissierellales; f__Anaerovoracaceae; g__Eubacterium_brachy_group; s__uncultured_bacterium_g__Eubacterium_brachy_group; OTU512	0.0573251012215427	0.0377923385421773	0.0224735787545391	-0.00316578371165593	0.0217952920093381
d__Bacteria; k__norank_d__Bacteria; p__Firmicutes; c__Clostridia; o__Lachnospirales; f__Lachnospiraceae; g__unclassified_f__Lachnospiraceae; s__unclassified_f__Lachnospiraceae; OTU360	-0.0365842293809058	-0.0172700047433706	0.0323292746943255	-0.0504055360416485	0.0190857779739095
d__Bacteria; k__norank_d__Bacteria; p__Firmicutes; c__Clostridia; o__Peptostreptococcales-Tissierellales; f__Anaerovoracaceae; g__Family_XIII_AD3011_group; s__uncultured_bacterium_g__Family_XIII_AD3011_group; OTU301	0.0411363111181826	0.0559642510763702	-0.0317910653947651	-0.00277546310291199	-0.00698228138351416
d__Bacteria; k__norank_d__Bacteria; p__Firmicutes; c__Clostridia; o__Oscillospirales; f__Ruminococcaceae; g__norank_f__Ruminococcaceae; s__uncultured_bacterium_g__norank_f__Ruminococcaceae; OTU352	0.0344080298759448	-0.0418991565183631	0.00700218415053951	0.0678746654068416	0.0333543108736613
d__Bacteria; k__norank_d__Bacteria; p__Firmicutes; c__Clostridia; o__Lachnospirales; f__Lachnospiraceae; g__unclassified_f__Lachnospiraceae; s__unclassified_f__Lachnospiraceae; OTU801	-0.0111037379619697	0.0422997823155388	0.0499120868025515	0.0104984667591637	-0.033536080580773
d__Bacteria; k__norank_d__Bacteria; p__Firmicutes; c__Clostridia; o__Clostridia_UCG-014; f__norank_o__Clostridia_UCG-014; g__norank_f__norank_o__Clostridia_UCG-014; s__unclassified_g__norank_f__norank_o__Clostridia_UCG-014; OTU988	-0.0123108819135098	-0.011810997107089	-0.0263918641323193	0.0824945166885803	-0.0360276096180294
d__Bacteria; k__norank_d__Bacteria; p__Firmicutes; c__Clostridia; o__Lachnospirales; f__Lachnospiraceae; g__Eubacterium_xylanophilum_group; s__uncultured_bacterium_g__Eubacterium_xylanophilum_group; OTU52	0.0481139657718752	-0.0317632172205276	0.00106518070424322	-0.00865322403733386	-0.037844019374882
d__Bacteria; k__norank_d__Bacteria; p__Firmicutes; c__Clostridia; o__Clostridia_UCG-014; f__norank_o__Clostridia_UCG-014; g__norank_f__norank_o__Clostridia_UCG-014; s__unclassified_g__norank_f__norank_o__Clostridia_UCG-014; OTU74	0.0396573310097903	0.0069802008932347	-0.0115435141194676	-0.00231598519653227	0.0554335477385028
d__Bacteria; k__norank_d__Bacteria; p__Firmicutes; c__Clostridia; o__Christensenellales; f__Christensenellaceae; g__Christensenellaceae_R-7_group; s__unclassified_g__Christensenellaceae_R-7_group; OTU806	0.0531419977835622	0.0226356159994355	-0.0305982718686662	-0.00300189572617209	0.0415747428228087
d__Bacteria; k__norank_d__Bacteria; p__Firmicutes; c__Clostridia; o__Lachnospirales; f__Lachnospiraceae; g__Tyzzerella; s__unclassified_g__Tyzzerella; OTU231	0.00133830806801146	0.00815833637323961	0.0485185656818328	0.000290930849193181	-0.0168030006174472
d__Bacteria; k__norank_d__Bacteria; p__Firmicutes; c__Clostridia; o__Lachnospirales; f__Lachnospiraceae; g__Ruminococcus_torques_group; s__unclassified_g__Ruminococcus_torques_group; OTU637	-0.017604073021035	-0.00678311498542587	-0.0333671974473832	-0.051435713870548	0.0167988935239872
d__Bacteria; k__norank_d__Bacteria; p__Firmicutes; c__Clostridia; o__Lachnospirales; f__Lachnospiraceae; g__unclassified_f__Lachnospiraceae; s__unclassified_f__Lachnospiraceae; OTU649	0.0296240371364626	0.0310050201311618	-0.0246284230757274	-0.00224977875967694	0.0534807757569145
d__Bacteria; k__norank_d__Bacteria; p__Firmicutes; c__Clostridia; o__Lachnospirales; f__Lachnospiraceae; g__unclassified_f__Lachnospiraceae; s__unclassified_f__Lachnospiraceae; OTU648	-0.00421730020880599	0.0336244124252262	0.0634438585896247	0.000146005606126041	-0.0256979669424953
d__Bacteria; k__norank_d__Bacteria; p__Firmicutes; c__Bacilli; o__Staphylococcales; f__Staphylococcaceae; g__Staphylococcus; s__Staphylococcus_nepalensis; OTU878	-0.000853794207394522	0.0478509109950069	0.0543336248611085	-0.00713137857204668	0.0262852681506737
d__Bacteria; k__norank_d__Bacteria; p__Firmicutes; c__Clostridia; o__Lachnospirales; f__Lachnospiraceae; g__Lachnoclostridium; s__unclassified_g__Lachnoclostridium; OTU345	-0.0499612616225061	-0.0527627664624645	-0.0331375908241223	0.0168837291124169	-0.0202031977454599
d__Bacteria; k__norank_d__Bacteria; p__Bacteroidota; c__Bacteroidia; o__Bacteroidales; f__Rikenellaceae; g__Rikenella; s__uncultured_bacterium_g__Rikenella; OTU34	0.0521934229485342	-0.0403570604931907	0.0181124229552869	-0.00119317424597903	-0.0131151149103845
d__Bacteria; k__norank_d__Bacteria; p__Firmicutes; c__Clostridia; o__Oscillospirales; f__Ruminococcaceae; g__norank_f__Ruminococcaceae; s__uncultured_Ruminococcus_sp._g__norank; OTU959	-0.0307619338828728	-0.0400155053143122	-0.0279068200286471	0.0575577366363622	0.0178404813168201
d__Bacteria; k__norank_d__Bacteria; p__Firmicutes; c__Clostridia; o__Peptostreptococcales-Tissierellales; f__Anaerovoracaceae; g__Eubacterium_brachy_group; s__unclassified_g__Eubacterium_brachy_group; OTU488	-0.00903123708158623	-0.0216019335140836	-0.00115649687137189	0.0741111473621371	0.0384933686566561
d__Bacteria; k__norank_d__Bacteria; p__Verrucomicrobiota; c__Verrucomicrobiae; o__Verrucomicrobiales; f__Akkermansiaceae; g__Akkermansia; s__Akkermansia_muciniphila; OTU997	-0.0361305377492429	-0.0463957533971231	-0.0326928831384071	-0.0149935687945555	0.0326541797498779
d__Bacteria; k__norank_d__Bacteria; p__Proteobacteria; c__Alphaproteobacteria; o__Rhodospirillales; f__norank_o__Rhodospirillales; g__norank_f__norank_o__Rhodospirillales; s__gut_metagenome_g__norank; OTU224	0.00768749410803473	0.0381371090591997	-0.0253630572648096	-0.000665334965253048	-0.0494130675208923
d__Bacteria; k__norank_d__Bacteria; p__Firmicutes; c__Clostridia; o__Lachnospirales; f__Lachnospiraceae; g__unclassified_f__Lachnospiraceae; s__unclassified_f__Lachnospiraceae; OTU726	0.0546768872181953	-0.00311225902780027	-0.0150720202386604	-0.0024980097257126	0.0328794951428938
d__Bacteria; k__norank_d__Bacteria; p__Firmicutes; c__Clostridia; o__Oscillospirales; f__Eubacterium_coprostanoligenes_group; g__norank_f__Eubacterium_coprostanoligenes_group; s__unclassified_g__norank_f__Eubacterium_coprostanoligenes_group; OTU390	-0.0238590890133931	0.00507714066169002	0.0466443858690764	-0.0381445515742502	0.0205435150119461
d__Bacteria; k__norank_d__Bacteria; p__Firmicutes; c__Clostridia; o__Lachnospirales; f__Lachnospiraceae; g__Eubacterium_oxidoreducens_group; s__unclassified_g__Eubacterium_oxidoreducens_group; OTU767	0.00817606267759742	0.0521805096061836	-0.0239119750707696	-0.00180799938102828	0.0519610038560204
d__Bacteria; k__norank_d__Bacteria; p__Firmicutes; c__Bacilli; o__Erysipelotrichales; f__Erysipelatoclostridiaceae; g__Erysipelatoclostridium; s__unclassified_g__Erysipelatoclostridium; OTU243	-0.0424907181299485	-0.037166572317454	-0.00423873468159458	-0.119340557027832	-0.00837243690676833
d__Bacteria; k__norank_d__Bacteria; p__Firmicutes; c__Clostridia; o__Oscillospirales; f__UCG-010; g__norank_f__UCG-010; s__unclassified_g__norank_f__UCG-010; OTU123	0.035766311262693	0.0128474602219633	-0.0206032521181545	0.0042686725916539	-0.0495027825021507
