# Supplementary material for: Polysaccharide, the Active Component of Dendrobium officinale, Ameliorates Metabolic Hypertension in Rats via Regulating Intestinal Flora-SCFAs-Vascular Axis
Source: Front Pharmacol. 2022 Jul 11;13:935714. doi: 10.3389/fphar.2022.935714 (PMC9310040; doi:10.3389/fphar.2022.935714)
Supplement: Supplementary file 1 [file DataSheet1.ZIP › Supplementary materials-raw data/Figure 7 & 8/Figure 7 & 8/interaction_results/Plsda/plsda_sites(2).xls]

	comp 1	comp 2	comp 3	comp 4	comp 5	comp 6	comp 7
SD1_134	17.3824497700035	-18.9269340026287	-1.76016198469875	-0.699153238620149	0.156192533391009	0.894547133163112	3.59130087490244
SD1_38	15.3458286626186	-19.1550526310045	-1.68273208107128	-0.923915027081964	-0.922794434118018	0.128540401603005	6.16147504990766
SD1_69	23.5172334871326	-23.5344171207309	-2.74199028293565	-2.20337246988408	0.619783992558231	-0.56854909875884	-4.64248875094535
SD1_7	20.6359714956123	-16.7749780716325	-2.04718947195141	-0.362539879229738	0.0173630220188869	-0.634562849554363	-2.50033715890297
SD2_128	1.00273162996945	8.20223128195439	-19.9377162515693	-5.06533836218356	1.29506123542515	-0.564608263542324	-13.0601710286764
SD2_145	-4.75501711563598	3.94029963664814	-16.4388954079625	-1.83809644655681	-0.311081053400141	-0.793630262867127	1.26742203759392
SD2_236	-6.82150927053002	2.32668758405139	-10.3606949145253	-0.262445375299184	-0.867338682619967	0.521243112083646	3.57489700740115
SD2_249	-5.38603880488023	2.95855013355211	-14.5776712687793	-0.981594001203317	-1.35587755944971	0.254399589989401	5.38488982706925
SD2_35	-3.44618470528164	4.37487093243832	-11.6161329701384	-1.12238498312449	0.385313389893405	-0.347114318338336	-0.343678099732902
SD2_37	-4.41784602898431	4.16997687025167	-13.1111186142213	-1.67671942356688	-0.482890859864453	-0.277334213641705	1.8769146312489
SD3_14	-14.0192967050371	-4.21471883602139	3.82622578509504	-1.24845402538505	-3.57491526415703	-4.29354975211363	2.58387665176261
SD3_15	-12.1005563353178	-3.73178923770709	5.78085542494846	-0.0103741589067878	-7.25254378927087	-8.64453315488368	-2.44909217974047
SD3_267	-15.1893282677831	-4.19601471772767	4.26408511480576	-1.9317684178915	-5.13349499324187	-4.62130617123407	-0.00285976046710094
SD3_45	-11.0000935387769	-3.49352989481036	4.37655505271437	-0.200223146908136	-7.13697685646987	-8.59279423158462	-2.7426532923632
SD4_123	8.13937559661892	9.33710660829359	6.71287090388964	-4.02520293758034	0.338631919692947	0.592937958478921	8.60065186407979
SD4_157	3.55171803718557	6.05255255367233	1.03726694310343	-1.68118691216244	-0.949734349070439	0.40519105706261	18.1513433155114
SD4_23	17.3542695400424	11.8516769702574	8.24780582814665	-9.53286054013475	-0.763212841069477	0.709076840134253	-9.5354405857135
SD4_39	11.4876707037612	11.0194983033102	6.36187582232179	-8.06477512391123	1.45405815029992	0.140929676152817	3.12138261244359
SD4_5	10.6717533857273	11.3090626689932	5.9362742225811	-7.30901459991641	0.117770464603675	0.353453307217408	4.13991971411271
SD4_67	12.2458621428712	12.9118948800843	7.39529971525528	-9.56388631026781	-0.935861280565405	-0.116173248268771	-5.05356747117627
SD5_1	3.89579727358386	10.8549734191186	-2.59544001451432	7.90758541357024	0.844597675073077	-0.12859835569912	-0.169729632151055
SD5_124	7.0659640807457	4.31749369982033	0.011829460490871	8.64502655539328	0.715206726597985	0.0369317258572877	-4.49397411726949
SD5_125	6.13394732248193	4.35276262428742	3.49158374420227	9.86189086464714	0.265009867330436	0.369273521291004	2.20862178340261
SD5_179	12.9515175282229	8.2062529750263	3.72348385446533	15.2608087465049	-0.389826473986466	-0.883152491380476	-6.2713755992989
SD5_28	8.07578430906628	6.57776067701191	3.94911806308959	12.3271999828649	-1.33909359555819	0.334819695428654	-0.725622191107224
SD5_79	0.794945463128313	3.60658107196525	-1.16140138716726	8.23505829214515	0.358522891634592	1.02109512882549	5.16149985595519
SD6_127	-14.4561748320641	-4.06032286760083	5.71571668896633	-1.07741029437275	-2.82997063722887	5.19620626893798	-4.58797958411372
SD6_149	-13.10914070216	-3.95987840537928	3.53659289415452	-0.786370495584449	-3.6537097180087	6.6259055599296	-1.48945731218257
SD6_237	-11.3243533692765	-4.34745714126336	3.59113098037637	0.491347521128993	-2.7747006558173	8.69599403691969	-3.95659796371907
SD6_248	-14.5409317067447	-4.96165386474733	3.29072776055969	-0.607741726140364	-3.1744168347492	10.9823578230116	-1.34119310439423
SD7_135	-11.3679627026118	-3.20028144598301	5.66610401910179	-0.314832290270132	9.97824323286862	-3.36864266442723	-4.75943979063133
SD7_17	-13.1827889712817	-4.16579607452938	4.04532450646748	-1.12919399839921	11.2852588978249	-0.647261670315217	-0.568821394072958
SD7_18	-14.4846766981126	-4.41335078392883	3.69106972394574	-0.378111234657992	9.19827991132201	-1.50907208284688	1.7461326318798
SD7_25	-10.6509206742936	-3.2340577950416	3.37934814085325	0.268048042984882	6.81914596811117	-1.27202000663009	1.12415115938761
