# Supplementary material for: Polysaccharide, the Active Component of Dendrobium officinale, Ameliorates Metabolic Hypertension in Rats via Regulating Intestinal Flora-SCFAs-Vascular Axis
Source: Front Pharmacol. 2022 Jul 11;13:935714. doi: 10.3389/fphar.2022.935714 (PMC9310040; doi:10.3389/fphar.2022.935714)
Supplement: Supplementary file 1 [file DataSheet1.ZIP › Supplementary materials-raw data/Figure 7 & 8/Figure 7 & 8/interaction_results/Plsda/plsda_sites.xls]

	comp 1	comp 2	comp 3	comp 4	comp 5
SD1_134	21.5365239708214	-10.5523496530523	3.14339278336692	0.278831333957422	-3.84871190743671
SD1_38	19.2441945686602	-10.2845439686322	2.95273281286643	-0.689126662904737	-4.16185343926564
SD1_69	27.642686123249	-12.336499989251	4.54497774010714	0.0262193435905514	-1.03230074811216
SD1_7	24.1369439052237	-8.07483149509437	2.48092022767641	-0.00571202127637178	6.09041015224933
SD2_128	-2.501468256339	11.2420023157479	16.7053818350562	1.25178383711186	1.47482691774166
SD2_145	-5.95033178952695	5.91208392634049	12.9897249350532	-0.763588888810843	0.543443092507483
SD2_236	-7.11388684008772	3.12587660012606	7.74056166705946	-0.243465213478719	3.54204028999251
SD2_249	-6.55131915497738	5.41778658937976	12.4601560569578	-0.650942838218774	-0.484402989128589
SD2_35	-4.86908030423972	5.54903820969705	8.69587512481909	-0.0349619811856607	4.25026710934981
SD2_37	-5.72252836895103	6.21144546145389	10.939349728312	-0.31804293772351	3.32775533794844
SD3_14	-12.3577118049248	-8.68630602879312	-3.24034094994116	-5.5090046308287	-3.89927657272049
SD3_15	-11.0028693453711	-8.10321808580222	-5.86804859868521	-10.0014239693479	3.12209610139262
SD3_267	-13.7948679536696	-9.26441830187466	-3.17311862762887	-7.40300217592381	-1.60686179655595
SD3_45	-9.88782771775334	-7.35164764585616	-3.88142278550955	-8.69430921609722	2.33054476345376
SD5_1	1.43159141314475	15.8120741030835	-5.35375393745717	0.0254479722765445	-15.9402519076501
SD5_124	6.27474379919019	9.24228276394463	-6.17514747079482	0.512367232254053	-7.00503248090642
SD5_125	6.02800661114189	8.43799725579459	-9.29323123527188	-0.122557861486069	-3.14865738002861
SD5_179	10.5338187618398	14.952316044068	-12.1381586960963	-0.151428419055934	15.3443164585489
SD5_28	7.21658153477006	13.0354891588022	-11.8290552344709	-0.635339236540629	9.68281630736608
SD5_79	0.144672039869395	7.98287145899371	-5.23831989201463	0.604152717356976	-13.2668406949065
SD7_135	-10.0846687394802	-7.35377028060314	-5.96447894430949	8.01185087197629	5.2030817439833
SD7_17	-11.8740391424818	-9.13995885428268	-3.66655904339303	10.0612128402419	0.207023550345139
SD7_18	-12.8082946695719	-8.99952295455537	-3.37343560748364	8.07840263686179	-1.37898518733298
SD7_25	-9.67086864053592	-6.77419662963458	-3.45800188821796	6.37263726725149	0.654553279165135
