# Supplementary material for: Polysaccharide, the Active Component of Dendrobium officinale, Ameliorates Metabolic Hypertension in Rats via Regulating Intestinal Flora-SCFAs-Vascular Axis
Source: Front Pharmacol. 2022 Jul 11;13:935714. doi: 10.3389/fphar.2022.935714 (PMC9310040; doi:10.3389/fphar.2022.935714)
Supplement: Supplementary file 1 [file DataSheet1.ZIP › Supplementary materials-raw data/Figure 7 & 8/Figure 7 & 8/interaction_results/SpearmanCorrelationGenus_20210908_104026712/pearsons_correlation.xls]

name	acetic acid	propionic acid	butyric acid	isobutyric acid	valeric acid	Isovaleric acid	Caproic acid
g__Blautia	-0.668421052632	-0.711776143168	-0.731578947368	-0.677192982456	-0.69649122807	-0.670175438596	-0.678947368421
g__norank_f__Muribaculaceae	0.59298245614	0.444640405485	0.487719298246	0.798245614035	0.447368421053	0.666666666667	0.535087719298
g__unclassified_f__Lachnospiraceae	-0.0324703848722	-0.0940660158526	-0.125493649641	-0.0254497611161	-0.115840291977	-0.107064512281	0.0228170272075
g__Romboutsia	-0.117543859649	-0.490334676405	-0.361403508772	-0.49649122807	-0.333333333333	-0.528070175439	-0.377192982456
g__Lactobacillus	0.39157170491	0.673702987039	0.739245236624	0.773485811717	0.729587638521	0.708516515387	0.611940534355
g__Lachnospiraceae_NK4A136_group	0.501754385965	0.704746255335	0.587719298246	0.512280701754	0.528070175439	0.580701754386	0.629824561404
g__Ruminococcus	-0.29649122807	0.015817247626	-0.0280701754386	0.0754385964912	0.263157894737	-0.0964912280702	0.342105263158
g__norank_f__Eubacterium_coprostanoligenes_group	-0.243859649123	-0.460457653111	-0.519298245614	-0.638596491228	-0.547368421053	-0.371929824561	-0.470175438596
g__Akkermansia	-0.132677267863	-0.375495820516	-0.345146459055	-0.49266873591	-0.461123091802	-0.458339652617	-0.631840695206
g__norank_f__norank_o__Clostridia_UCG-014	0.136842105263	0.539543891241	0.357894736842	0.470175438596	0.291228070175	0.666666666667	0.478947368421
g__Turicibacter	0.0359806967503	-0.00703297314786	-0.0254497611161	0.104431778373	0.20184293299	-0.107064512281	0.344888142021
g__unclassified_f__Oscillospiraceae	0.515789473684	0.246046074182	0.166666666667	0.0894736842105	-0.0350877192982	0.30350877193	0.159649122807
g__Ruminococcus_torques_group	-0.329824561404	-0.639719792872	-0.647368421053	-0.736842105263	-0.745614035088	-0.529824561404	-0.636842105263
g__norank_f__Oscillospiraceae	0.321052631579	0.0579965746285	0.147368421053	0.147368421053	0.157894736842	0.0824561403509	0.421052631579
g__Intestinibacter	-0.217902282604	-0.68236426079	-0.736084540017	-0.342797493365	-0.742285011473	-0.465035359216	-0.525268510505
g__Lachnoclostridium	-0.247368421053	-0.520211699698	-0.540350877193	-0.549122807018	-0.605263157895	-0.440350877193	-0.60701754386
g__NK4A214_group	0.233333333333	0.328647256228	0.359649122807	0.257894736842	0.463157894737	0.198245614035	0.542105263158
g__UCG-005	0.040350877193	-0.193321915428	-0.157894736842	-0.3	-0.20350877193	-0.329824561404	0.00526315789474
g__Colidextribacter	0.482456140351	0.0509666867948	0.205263157895	0.254385964912	0.0473684210526	0.0929824561404	0.331578947368
g__Roseburia	0.249122807018	0.30404264881	0.447368421053	0.514035087719	0.49649122807	0.328070175439	0.517543859649
