# Supplementary material for: Polysaccharide, the Active Component of Dendrobium officinale, Ameliorates Metabolic Hypertension in Rats via Regulating Intestinal Flora-SCFAs-Vascular Axis
Source: Front Pharmacol. 2022 Jul 11;13:935714. doi: 10.3389/fphar.2022.935714 (PMC9310040; doi:10.3389/fphar.2022.935714)
Supplement: Supplementary file 1 [file DataSheet1.ZIP › Supplementary materials-raw data/Figure 7 & 8/Figure 7 & 8/interaction_results/SpearmanCorrelationGenus_20210908_104026712/pearsons_pvalue.xls]

name	acetic acid	propionic acid	butyric acid	isobutyric acid	valeric acid	Isovaleric acid	Caproic acid
g__Blautia	0.00175733164401	0.000630739863491	0.000371222230019	0.00144750247956	0.000923167410994	0.00169130801822	0.00139137090796
g__norank_f__Muribaculaceae	0.0074532112713	0.0564650566965	0.034150563203	4.19921136558e-05	0.0547893292018	0.00182548826825	0.0182390965458
g__unclassified_f__Lachnospiraceae	0.895015527995	0.701690632221	0.608714425234	0.917631280422	0.636747055944	0.662649232394	0.926128737647
g__Romboutsia	0.631764158508	0.0330589280257	0.128435177859	0.0305961952634	0.163138852844	0.020124315762	0.111388203018
g__Lactobacillus	0.0973329802869	0.00156479789601	0.000298668742491	0.000102550281607	0.000392336686353	0.000685455470842	0.00536002999914
g__Lachnospiraceae_NK4A136_group	0.0286063257781	0.00075367290009	0.0081393058471	0.0249307720151	0.020124315762	0.00913295007057	0.00385274128307
g__Ruminococcus	0.217730243947	0.948756258378	0.909182066341	0.758886868626	0.276358893131	0.694348438959	0.151671960684
g__norank_f__Eubacterium_coprostanoligenes_group	0.314371565224	0.0472672750393	0.022694201527	0.00325268593418	0.0152794719903	0.116879233964	0.0422131601146
g__Akkermansia	0.588184786165	0.113138232755	0.147830011389	0.0321077781327	0.0469071266672	0.0484276393755	0.00370734274724
g__norank_f__norank_o__Clostridia_UCG-014	0.576417379836	0.0171167317763	0.132460277525	0.0422131601146	0.226397193581	0.00182548826825	0.0380171376998
g__Turicibacter	0.883735602726	0.977203573986	0.917631280422	0.670493589737	0.407294987861	0.662649232394	0.148153692468
g__unclassified_f__Oscillospiraceae	0.0237918087701	0.309915329346	0.495266090784	0.715662748843	0.886603122199	0.206515708673	0.51384731239
g__Ruminococcus_torques_group	0.167887465252	0.00318175825274	0.00273198802271	0.000319988436806	0.000247900796902	0.0196391656621	0.00336607019992
g__norank_f__Oscillospiraceae	0.180168855394	0.813559407638	0.547136342859	0.547136342859	0.518543484424	0.737180378898	0.0726120392804
g__Intestinibacter	0.370162349222	0.00128725750975	0.000326970866309	0.1507914585	0.000273436418027	0.0448319316978	0.0209187018056
g__Lachnoclostridium	0.307238696099	0.0224151124851	0.0169194899716	0.0148899976053	0.0060338131645	0.0591779037825	0.00585043286767
g__NK4A214_group	0.336357069442	0.169501674495	0.130436789102	0.28643023355	0.0458188429439	0.415879842194	0.016496928457
g__UCG-005	0.8697227104	0.427785704002	0.518543484424	0.212074332097	0.403352317377	0.167887465252	0.982939261335
g__Colidextribacter	0.0364319429455	0.835845523736	0.399222629912	0.293267855599	0.847300327728	0.704979289719	0.165501520787
g__Roseburia	0.303709086549	0.205678443413	0.0547893292018	0.0243560555547	0.0305961952634	0.170296759988	0.023237900847
