# Supplementary material for: Polysaccharide, the Active Component of Dendrobium officinale, Ameliorates Metabolic Hypertension in Rats via Regulating Intestinal Flora-SCFAs-Vascular Axis
Source: Front Pharmacol. 2022 Jul 11;13:935714. doi: 10.3389/fphar.2022.935714 (PMC9310040; doi:10.3389/fphar.2022.935714)
Supplement: Supplementary file 1 [file DataSheet1.ZIP › Supplementary materials-raw data/Figure 7 & 8/Figure 7 & 8/interaction_results/tax_summary_r/otu_taxon_Class.percent(13).xls]

#OTU ID	SD1_134	SD1_38	SD1_69	SD1_7	SD2_128	SD2_145	SD2_236	SD2_249	SD2_35	SD2_37	SD3_14	SD3_15	SD3_267	SD3_45	SD5_1	SD5_124	SD5_125	SD5_179	SD5_28	SD5_79	SD7_135	SD7_17	SD7_18	SD7_25
c__Actinobacteria	0.000446382584212	0.00013734848745	0.0002746969749	0.00130481063077	0.00013734848745	0.000103011365587	0	0.000103011365587	0.000103011365587	0.000206022731175	0.00120179926519	0.000618068193524	0.000652405315386	0.000343371218624	0.000892765168424	0.000171685609312	0.000858428046561	0.000412045462349	0.000309034096762	0.000789753802836	0.00013734848745	0.00013734848745	0.000206022731175	6.86742437249e-05
c__Alphaproteobacteria	0.000171685609312	0	0	3.43371218624e-05	0.000103011365587	0.000171685609312	0	0.000103011365587	3.43371218624e-05	6.86742437249e-05	3.43371218624e-05	0	3.43371218624e-05	0	6.86742437249e-05	0.000309034096762	0	3.43371218624e-05	0	0	0	0	3.43371218624e-05	0
c__Bacilli	0.365587336469	0.383236617107	0.276276482505	0.052673144937	0.0744772173196	0.042440682622	0.0699447172338	0.151014661951	0.123579301583	0.0994403049136	0.0157607389349	0.0180269889778	0.0409641863819	0.0291865535831	0.148473714933	0.0460804175394	0.21275280706	0.0844693197816	0.0970023692614	0.30954915359	0.108883013426	0.0130137691859	0.0130481063077	0.135940665453
c__Bacteroidia	0.188510799025	0.152731518044	0.173196442674	0.0795591113553	0.0628025958864	0.0989939223294	0.075885039316	0.152044775607	0.0548363836143	0.126772653916	0.0712151907427	0.0487243759228	0.189575249803	0.147615286887	0.109020361913	0.0988222367201	0.0742711945885	0.150362256636	0.134910551798	0.180201215534	0.139717748858	0.0892421797205	0.101878240566	0.047179205439
c__Campylobacteria	0.00226625004292	0.00103011365587	0.0158980874223	0.000377708340487	0.00309034096762	0.000171685609312	0.0013734848745	0.00212890155547	0.00333070082066	0.0016481818494	0	0	0	0	0.00333070082066	0.00690176149435	3.43371218624e-05	0	0	0	0	0	0	0
c__Clostridia	0.415685197267	0.44044226213	0.488685918346	0.821000583731	0.805480204649	0.797273632524	0.830305943756	0.663839576967	0.771417779762	0.752669711225	0.861415376163	0.739999313258	0.736805960924	0.688390619098	0.723689180373	0.594547265048	0.683480410672	0.730968650208	0.751605260447	0.488926278199	0.701267039797	0.779727363252	0.843148027332	0.635992171136
c__Coriobacteriia	0.00363973491742	0.00161384472753	0.00188854170243	0.00590598496034	0.00175119321498	0.00147649624009	0.00291865535831	0.00171685609312	0.00254094701782	0.00120179926519	0.0154517048381	0.0181300003434	0.0112625759709	0.0293239020705	0.00195721594616	0.00130481063077	0.00576863647289	0.00384575764859	0.000824090924699	0.00360539779556	0.021460701164	0.0656869141229	0.0214263640422	0.00930536002472
c__Cyanobacteriia	0	0	0	0	0	0	0	0	0	0	3.43371218624e-05	0	3.43371218624e-05	0	0	0	0	0	0	3.43371218624e-05	0	0	0	0
c__Desulfovibrionia	0.0189884283899	0.0101637880713	0.0303883528483	0.0265425951997	0.046423788758	0.0559008343921	0.0164131442502	0.0199155306802	0.0395907015074	0.010472822168	0.0067644130069	0.00556261374172	0.00281564399272	0.00206022731175	0.006489716032	0.250111595646	0.0102667994369	0.024963087594	0.0123613638705	0.0146619510353	0.00436081447653	0.00250660989596	0.00460117432957	0.0016481818494
c__Elusimicrobia	0	6.86742437249e-05	0.00013734848745	0	0.000206022731175	0	0	0.000892765168424	0.00013734848745	0.000686742437249	0	0	0	0	0	0	0	0	0	0	0	0	0	0
c__Gammaproteobacteria	0.00278130687086	0.00690176149435	0.010232462315	0.00748549256601	0.00147649624009	0.00140782199636	0.00144215911822	0.00487587130447	0.000652405315386	0.00185420458057	0.000309034096762	0.000858428046561	0.00175119321498	0.000240359853037	0.00116746214332	6.86742437249e-05	0.000309034096762	6.86742437249e-05	0.00116746214332	0.0002746969749	0.00240359853037	0.00175119321498	0.00202589018988	6.86742437249e-05
c__Saccharimonadia	0.000549393949799	0.00264395838341	0.00223191292106	0.00439515159839	0	0	0	0	0	3.43371218624e-05	0	0.00580297359475	6.86742437249e-05	3.43371218624e-05	0.000206022731175	0.000377708340487	0.000446382584212	0.00123613638705	0.000343371218624	0	6.86742437249e-05	0	0	0
c__Spirochaetia	3.43371218624e-05	0	3.43371218624e-05	0	0	0.000103011365587	0	0.000549393949799	3.43371218624e-05	0	3.43371218624e-05	0.000171685609312	0.00147649624009	6.86742437249e-05	0.000377708340487	0	3.43371218624e-05	0.000343371218624	3.43371218624e-05	0.000240359853037	3.43371218624e-05	3.43371218624e-05	0.00013734848745	0
c__Vampirivibrionia	0.000789753802836	0.000240359853037	0.000343371218624	0.000583731071662	0.00209456443361	0.000412045462349	6.86742437249e-05	0.000309034096762	0.000515056827937	0.0010987878996	0	0	0	3.43371218624e-05	0.000206022731175	0.000515056827937	0.00178553033685	0.00202589018988	0.000171685609312	0.00133914775264	0	6.86742437249e-05	0	0
c__Verrucomicrobiae	0	0	0	0	0	3.43371218624e-05	0	6.86742437249e-05	0	0	0.0277443944649	0.162105552313	0.0139408714762	0.102667994369	0	0.000171685609312	0.00374274628301	0	0	3.43371218624e-05	0.0216667238952	0.0477972736325	0.0134258146482	0.169419359269
c__norank_p__Firmicutes	0	6.86742437249e-05	0	3.43371218624e-05	0	0	0	0	0	0	0	0	0	0	3.43371218624e-05	0	0	0	0	0	0	0	0	0
c__unclassified_k__norank_d__Bacteria	3.43371218624e-05	3.43371218624e-05	0.00013734848745	6.86742437249e-05	6.86742437249e-05	0	0	6.86742437249e-05	0	3.43371218624e-05	0	0	6.86742437249e-05	0	3.43371218624e-05	0	0.00013734848745	6.86742437249e-05	0	3.43371218624e-05	0	0	0	0
c__unclassified_p__Firmicutes	0.000515056827937	0.000686742437249	0.0002746969749	3.43371218624e-05	0.00188854170243	0.00151083336195	0.0016481818494	0.00236926140851	0.00322768945507	0.00381142052673	3.43371218624e-05	0	0.000549393949799	3.43371218624e-05	0.00405178037977	0.000618068193524	0.00611200769152	0.00120179926519	0.00127047350891	0.000309034096762	0	3.43371218624e-05	6.86742437249e-05	0.000377708340487
