# Supplementary material for: Polysaccharide, the Active Component of Dendrobium officinale, Ameliorates Metabolic Hypertension in Rats via Regulating Intestinal Flora-SCFAs-Vascular Axis
Source: Front Pharmacol. 2022 Jul 11;13:935714. doi: 10.3389/fphar.2022.935714 (PMC9310040; doi:10.3389/fphar.2022.935714)
Supplement: Supplementary file 1 [file DataSheet1.ZIP › Supplementary materials-raw data/Figure 7 & 8/Figure 7 & 8/interaction_results/tax_summary_r/otu_taxon_Class.percent(5).xls]

#OTU ID	SD1_134	SD1_38	SD1_69	SD1_7	SD2_128	SD2_145	SD2_236	SD2_35	SD3_14	SD3_15	SD3_267	SD3_45	SD5_179	SD5_28	SD5_79	SD7_135	SD7_17	SD7_18	SD7_25
c__Actinobacteria	0.000446382584212	0.000103011365587	0.000343371218624	0.00133914775264	0.00013734848745	0.00013734848745	0	6.86742437249e-05	0.00113312502146	0.000652405315386	0.000755416680974	0.000377708340487	0.000240359853037	0.000343371218624	0.000721079559111	0.000206022731175	0.00013734848745	0.000206022731175	3.43371218624e-05
c__Alphaproteobacteria	0.000171685609312	0	0	3.43371218624e-05	0.000103011365587	0.00013734848745	0	3.43371218624e-05	3.43371218624e-05	0	0	0	3.43371218624e-05	0	3.43371218624e-05	0	0	3.43371218624e-05	0
c__Bacilli	0.365587336469	0.38402637091	0.277203584796	0.0530851903993	0.0733097551763	0.0424063455001	0.0705284483055	0.122652199293	0.0158294131786	0.017477595028	0.0422689970127	0.0288088452426	0.0844693197816	0.0980324829173	0.310819627099	0.10692579748	0.0131167805515	0.0133571404045	0.13439549497
c__Bacteroidia	0.188510799025	0.153177900628	0.172784397212	0.0782543007245	0.0621845276929	0.100058373107	0.0752669711225	0.0549050578581	0.0712151907427	0.0492050956289	0.188716821756	0.147443601277	0.151323696048	0.135047900285	0.179960855681	0.138550286715	0.0886927857707	0.101603543591	0.0492050956289
c__Campylobacteria	0.00226625004292	0.000892765168424	0.0159324245442	0.000412045462349	0.00305600384576	0.000240359853037	0.0013734848745	0.002746969749	0	0	0	0	0	0	0	0	0	0	0
c__Clostridia	0.415685197267	0.438862754524	0.487896164543	0.82172166329	0.807300072108	0.795797136284	0.830271606634	0.77378704117	0.862548501185	0.742059540569	0.737492703362	0.687772550905	0.730419256258	0.750746832401	0.487037736497	0.704323043642	0.777770147306	0.842907667479	0.635683137039
c__Coriobacteriia	0.00363973491742	0.00161384472753	0.00168251897126	0.00542526525427	0.00161384472753	0.00113312502146	0.00305600384576	0.00271263262713	0.0158637503004	0.0173059094187	0.0103354736806	0.0304913642139	0.00350238642997	0.000789753802836	0.00405178037977	0.0218727466264	0.0661332967071	0.0213920269203	0.00913367441541
c__Cyanobacteriia	0	0	0	0	0	0	0	0	3.43371218624e-05	0	3.43371218624e-05	0	0	0	3.43371218624e-05	0	0	0	0
c__Desulfovibrionia	0.0189884283899	0.0105758335336	0.0308690725543	0.0266456065653	0.0467328228548	0.056175531367	0.0163788071284	0.0387666105827	0.00614634481338	0.00525357964495	0.00264395838341	0.00226625004292	0.0251347732033	0.0119149812863	0.0150396593758	0.00425780311094	0.00243793565223	0.00429214023281	0.00144215911822
c__Elusimicrobia	0	6.86742437249e-05	0.000103011365587	0	0.000206022731175	0	0	3.43371218624e-05	0	0	0	0	0	0	0	0	0	0	0
c__Gammaproteobacteria	0.00278130687086	0.00693609861621	0.0101637880713	0.00769151529719	0.00151083336195	0.00157950760567	0.00144215911822	0.000721079559111	0.0002746969749	0.000961439412148	0.00144215911822	0.00013734848745	0.000103011365587	0.00123613638705	0.000309034096762	0.00223191292106	0.00175119321498	0.00223191292106	0.00013734848745
c__Saccharimonadia	0.000549393949799	0.00278130687086	0.00233492428665	0.00456683720771	0	0	0	0	0	0.00597465920407	3.43371218624e-05	0	0.00113312502146	0.000343371218624	0	6.86742437249e-05	0	0	0
c__Spirochaetia	3.43371218624e-05	0	0	0	0	6.86742437249e-05	3.43371218624e-05	0	3.43371218624e-05	0.000206022731175	0.00144215911822	6.86742437249e-05	0.000343371218624	3.43371218624e-05	0.0002746969749	3.43371218624e-05	3.43371218624e-05	0.00013734848745	3.43371218624e-05
c__Vampirivibrionia	0.000789753802836	0.000206022731175	0.000309034096762	0.000686742437249	0.00195721594616	0.000446382584212	6.86742437249e-05	0.000515056827937	0	0	0	3.43371218624e-05	0.00202589018988	0.00013734848745	0.00116746214332	0	3.43371218624e-05	3.43371218624e-05	0
c__Verrucomicrobiae	0	0	0	0	0	3.43371218624e-05	0	3.43371218624e-05	0.0268516292964	0.160903753047	0.0143185798166	0.102530645881	0	0	6.86742437249e-05	0.0215293754078	0.0498575009443	0.0137005116231	0.169522370635
c__norank_p__Firmicutes	0	6.86742437249e-05	0	3.43371218624e-05	0	0	0	0	0	0	0	0	0	0	0	0	0	0	0
c__unclassified_k__norank_d__Bacteria	3.43371218624e-05	3.43371218624e-05	0.00013734848745	3.43371218624e-05	6.86742437249e-05	0	0	0	0	0	6.86742437249e-05	0	6.86742437249e-05	0	3.43371218624e-05	0	0	0	0
c__unclassified_p__Firmicutes	0.000515056827937	0.000652405315386	0.000240359853037	6.86742437249e-05	0.00181986745871	0.00178553033685	0.00157950760567	0.0030216667239	3.43371218624e-05	0	0.000446382584212	6.86742437249e-05	0.00120179926519	0.0013734848745	0.000446382584212	0	3.43371218624e-05	0.000103011365587	0.000412045462349
