# Supplementary material for: Polysaccharide, the Active Component of Dendrobium officinale, Ameliorates Metabolic Hypertension in Rats via Regulating Intestinal Flora-SCFAs-Vascular Axis
Source: Front Pharmacol. 2022 Jul 11;13:935714. doi: 10.3389/fphar.2022.935714 (PMC9310040; doi:10.3389/fphar.2022.935714)
Supplement: Supplementary file 1 [file DataSheet1.ZIP › Supplementary materials-raw data/Figure 7 & 8/Figure 7 & 8/interaction_results/tax_summary_r/otu_taxon_Class.percent(8).xls]

#OTU ID	SD1_134	SD1_38	SD1_69	SD1_7	SD2_128	SD2_145	SD2_236	SD2_249	SD2_35	SD2_37	SD3_14	SD3_15	SD3_267	SD3_45	SD5_1	SD5_124	SD5_125	SD5_179	SD5_28	SD5_79	SD7_135	SD7_17	SD7_18	SD7_25
c__Actinobacteria	0.000446382584212	0.000171685609312	0.000412045462349	0.00127047350891	0.00013734848745	0.000103011365587	0	3.43371218624e-05	6.86742437249e-05	0.00013734848745	0.00113312502146	0.000549393949799	0.000515056827937	0.000480719706074	0.000995776534011	0.000171685609312	0.000858428046561	0.000412045462349	0.000412045462349	0.000686742437249	0.00013734848745	0.000171685609312	0.000171685609312	0.000103011365587
c__Alphaproteobacteria	0.000171685609312	0	0	3.43371218624e-05	0.000103011365587	0.000171685609312	0	0.000103011365587	3.43371218624e-05	6.86742437249e-05	0	0	3.43371218624e-05	0	3.43371218624e-05	0.0002746969749	0	3.43371218624e-05	0	3.43371218624e-05	0	0	3.43371218624e-05	0
c__Bacilli	0.365587336469	0.383648662569	0.275933111287	0.0531882017649	0.0745458915634	0.043676819009	0.0714555505957	0.150842976342	0.12629193421	0.101122823885	0.0158637503004	0.0174089207843	0.0421659856471	0.0268859664183	0.145692408062	0.045428012224	0.212375098719	0.0844349826598	0.0974487518456	0.311540706658	0.108814339182	0.0124987123579	0.013975208598	0.136490059403
c__Bacteroidia	0.188510799025	0.153452597603	0.173642825258	0.078632009065	0.0626995845208	0.0981354942829	0.0762284105346	0.150705627854	0.0556948116609	0.125948562991	0.0717989218144	0.0494111183601	0.189678261168	0.148405040689	0.108299282354	0.0987192253545	0.0735844521512	0.152113449851	0.134704529066	0.178450022319	0.137039453353	0.0887271228926	0.101637880713	0.0462177660269
c__Campylobacteria	0.00226625004292	0.000995776534011	0.0157607389349	0.000377708340487	0.00329636369879	0.000206022731175	0.00130481063077	0.00236926140851	0.00322768945507	0.00127047350891	0	0	0	0	0.00322768945507	0.00717645846925	3.43371218624e-05	0	0	0	0	0	0	0
c__Clostridia	0.415685197267	0.439274799986	0.488308210006	0.821515640559	0.805583216015	0.797342306768	0.827627648251	0.664594993648	0.767709370601	0.751776946056	0.860488273873	0.742471586032	0.736393915462	0.689832778217	0.727191566803	0.592315352127	0.684407512962	0.728942760018	0.751227552107	0.488857603956	0.704014009546	0.78079181403	0.84311369021	0.636369879477
c__Coriobacteriia	0.00363973491742	0.00161384472753	0.0019228788243	0.00563128798544	0.00188854170243	0.00151083336195	0.00315901521134	0.00168251897126	0.0030216667239	0.00130481063077	0.0161727843972	0.0175462692717	0.0104384850462	0.0300449816296	0.0021975757992	0.00154517048381	0.00576863647289	0.00374274628301	0.000755416680974	0.00346804930811	0.022216117845	0.0648628231982	0.0206709473612	0.00971740548707
c__Cyanobacteriia	0	0	0	0	0	0	0	0	0	0	0	0	3.43371218624e-05	0	0	0	0	0	0	3.43371218624e-05	0	0	0	0
c__Desulfovibrionia	0.0189884283899	0.0101637880713	0.0309720839199	0.0266799436871	0.0459774061738	0.0551454177111	0.0168938639563	0.0199155306802	0.0395220272637	0.0108161933867	0.00628369330083	0.00542526525427	0.00295299248017	0.00240359853037	0.00624935617897	0.252618205542	0.00975174260893	0.0253407959345	0.0124987123579	0.014730625279	0.00412045462349	0.00226625004292	0.00456683720771	0.00144215911822
c__Elusimicrobia	0	6.86742437249e-05	0.000171685609312	0	0.000206022731175	0	0	0.000824090924699	0.000103011365587	0.000892765168424	0	0	0	0	0	0	0	0	0	0	0	0	0	0
c__Gammaproteobacteria	0.00278130687086	0.00683308725063	0.00999210246197	0.00769151529719	0.00133914775264	0.0013734848745	0.0013734848745	0.00487587130447	0.000618068193524	0.00185420458057	0.000206022731175	0.00106445077774	0.00168251897126	0.000240359853037	0.00133914775264	6.86742437249e-05	0.000309034096762	0.00013734848745	0.00106445077774	0.000206022731175	0.00233492428665	0.00175119321498	0.00209456443361	3.43371218624e-05
c__Saccharimonadia	0.000549393949799	0.00267829550527	0.0021975757992	0.00422346598908	0	0	0	0	0	3.43371218624e-05	0	0.00580297359475	6.86742437249e-05	3.43371218624e-05	0.000171685609312	0.000343371218624	0.000446382584212	0.00123613638705	0.000309034096762	0	3.43371218624e-05	0	0	0
c__Spirochaetia	3.43371218624e-05	0	3.43371218624e-05	0	0	0.000103011365587	3.43371218624e-05	0.000583731071662	0	0	0	0.0002746969749	0.00127047350891	6.86742437249e-05	0.000309034096762	0	6.86742437249e-05	0.000343371218624	3.43371218624e-05	0.000206022731175	0	0	0.00013734848745	0
c__Vampirivibrionia	0.000789753802836	0.000240359853037	0.000240359853037	0.000583731071662	0.00212890155547	0.000480719706074	6.86742437249e-05	0.000446382584212	0.000309034096762	0.00106445077774	0	0	0	0	0.000240359853037	0.000515056827937	0.00188854170243	0.00206022731175	0.000171685609312	0.00133914775264	0	3.43371218624e-05	0	0
c__Verrucomicrobiae	0	0	0	0	0	3.43371218624e-05	0	6.86742437249e-05	3.43371218624e-05	0	0.0280534285616	0.160045325001	0.0143529169385	0.101569206469	0	0.000171685609312	0.00425780311094	0	0	3.43371218624e-05	0.0212890155547	0.0488617244103	0.0134944888919	0.169178999416
c__norank_p__Firmicutes	0	6.86742437249e-05	0	3.43371218624e-05	0	0	0	0	0	0	0	0	0	0	3.43371218624e-05	0	0	0	0	0	0	0	0	0
c__unclassified_k__norank_d__Bacteria	3.43371218624e-05	3.43371218624e-05	0.00013734848745	6.86742437249e-05	6.86742437249e-05	0	0	6.86742437249e-05	0	0	0	0	3.43371218624e-05	0	3.43371218624e-05	0	0.00013734848745	6.86742437249e-05	0	3.43371218624e-05	0	0	0	0
c__unclassified_p__Firmicutes	0.000515056827937	0.000755416680974	0.0002746969749	6.86742437249e-05	0.00202589018988	0.00171685609312	0.00185420458057	0.00288431823645	0.00336503794252	0.00370840916114	0	0	0.000377708340487	3.43371218624e-05	0.00398310613604	0.000652405315386	0.00611200769152	0.00113312502146	0.0013734848745	0.000377708340487	0	3.43371218624e-05	0.000103011365587	0.000446382584212
