# Supplementary material for: Polysaccharide, the Active Component of Dendrobium officinale, Ameliorates Metabolic Hypertension in Rats via Regulating Intestinal Flora-SCFAs-Vascular Axis
Source: Front Pharmacol. 2022 Jul 11;13:935714. doi: 10.3389/fphar.2022.935714 (PMC9310040; doi:10.3389/fphar.2022.935714)
Supplement: Supplementary file 1 [file DataSheet1.ZIP › Supplementary materials-raw data/Figure 7 & 8/Figure 7 & 8/interaction_results/tax_summary_r/otu_taxon_Class.percent(9).xls]

#OTU ID	SD1_134	SD1_38	SD1_69	SD1_7	SD2_128	SD2_145	SD2_236	SD2_35	SD3_14	SD3_15	SD3_267	SD3_45	SD5_179	SD5_28	SD5_79	SD7_135	SD7_17	SD7_18	SD7_25
c__Actinobacteria	0.000446382584212	0.000171685609312	0.000240359853037	0.00130481063077	0.000103011365587	0.00013734848745	0	3.43371218624e-05	0.00127047350891	0.000652405315386	0.000583731071662	0.000343371218624	0.000412045462349	0.000343371218624	0.000755416680974	0.000103011365587	0.000171685609312	0.000206022731175	0.000103011365587
c__Alphaproteobacteria	0.000171685609312	0	0	3.43371218624e-05	0.000103011365587	0.000171685609312	0	3.43371218624e-05	3.43371218624e-05	0	3.43371218624e-05	0	3.43371218624e-05	0	0	0	0	0	0
c__Bacilli	0.365587336469	0.38200048072	0.27562407719	0.0527074820589	0.0744772173196	0.0429557394499	0.0705627854273	0.122961233389	0.0160354359098	0.0183016859527	0.0418569515503	0.0291522164612	0.0840572743193	0.0993716306699	0.312055763486	0.107406517186	0.0126017237235	0.0135288260138	0.134258146482
c__Bacteroidia	0.188510799025	0.153486934725	0.173711499502	0.078872368918	0.0630772928613	0.0999210246197	0.0754043196099	0.0543213267864	0.0708718195241	0.0488617244103	0.188957181609	0.147100230059	0.151323696048	0.134532843457	0.178965079147	0.139786423102	0.0889674827456	0.102839679978	0.0469045084641
c__Campylobacteria	0.00226625004292	0.000961439412148	0.015726401813	0.000377708340487	0.00322768945507	0.000240359853037	0.00151083336195	0.00339937506438	0	0	0	0	0	0	0	0	0	0	0
c__Clostridia	0.415685197267	0.440339250764	0.489166638052	0.820863235244	0.805205507674	0.795282079456	0.829859561172	0.771486454005	0.862548501185	0.739999313258	0.738419805652	0.690210486557	0.730487930502	0.749545033135	0.487930501665	0.703601964083	0.779796037496	0.842289599286	0.639219860591
c__Coriobacteriia	0.00363973491742	0.0016481818494	0.00195721594616	0.00559695086358	0.00181986745871	0.00154517048381	0.00291865535831	0.00267829550527	0.0155890533256	0.017717954881	0.00985475397452	0.0294955876798	0.00336503794252	0.000961439412148	0.00384575764859	0.0212890155547	0.0652748686605	0.0207739587268	0.00961439412148
c__Cyanobacteriia	0	0	0	0	0	0	0	0	3.43371218624e-05	0	3.43371218624e-05	0	0	0	3.43371218624e-05	0	0	0	0
c__Desulfovibrionia	0.0189884283899	0.0105758335336	0.0306630498232	0.0270576520276	0.0463207773924	0.0560038457576	0.0166878412251	0.040449129554	0.00590598496034	0.0056656251073	0.00271263262713	0.00212890155547	0.0251691103252	0.0125330494798	0.0141812313292	0.00425780311094	0.00216323867733	0.00463551145143	0.00133914775264
c__Elusimicrobia	0	6.86742437249e-05	0.00013734848745	0	0.000171685609312	0	0	0.00013734848745	0	0	0	0	0	0	0	0	0	0	0
c__Gammaproteobacteria	0.00278130687086	0.00693609861621	0.0097860797308	0.00782886378464	0.00133914775264	0.00147649624009	0.00133914775264	0.000755416680974	0.000206022731175	0.000961439412148	0.00154517048381	0.000171685609312	0.000103011365587	0.00113312502146	0.000309034096762	0.00202589018988	0.00175119321498	0.00206022731175	0.00013734848745
c__Saccharimonadia	0.000549393949799	0.00267829550527	0.0021975757992	0.00446382584212	0	0	0	0	0	0.00611200769152	3.43371218624e-05	0	0.00123613638705	0.0002746969749	0	6.86742437249e-05	0	0	0
c__Spirochaetia	3.43371218624e-05	0	3.43371218624e-05	0	0	0.000103011365587	0	0	3.43371218624e-05	0.000309034096762	0.00140782199636	0.00013734848745	0.000309034096762	0	0.0002746969749	3.43371218624e-05	0	0.00013734848745	0
c__Vampirivibrionia	0.000789753802836	0.000240359853037	0.000377708340487	0.000721079559111	0.00206022731175	0.000549393949799	6.86742437249e-05	0.000309034096762	0	0	0	3.43371218624e-05	0.0021975757992	0.00013734848745	0.00116746214332	0	6.86742437249e-05	3.43371218624e-05	0
c__Verrucomicrobiae	0	0	0	0	0	0	0	3.43371218624e-05	0.02746969749	0.161418809875	0.0138721972324	0.101157161007	0	0	3.43371218624e-05	0.0214263640422	0.049170758507	0.0134258146482	0.167942863029
c__norank_p__Firmicutes	0	6.86742437249e-05	0	6.86742437249e-05	0	0	0	0	0	0	0	0	0	0	0	0	0	0	0
c__unclassified_k__norank_d__Bacteria	3.43371218624e-05	3.43371218624e-05	0.000103011365587	3.43371218624e-05	6.86742437249e-05	0	0	0	0	0	6.86742437249e-05	0	6.86742437249e-05	0	3.43371218624e-05	0	0	0	0
c__unclassified_p__Firmicutes	0.000515056827937	0.000789753802836	0.0002746969749	6.86742437249e-05	0.00202589018988	0.00161384472753	0.0016481818494	0.00339937506438	0	0	0.000618068193524	6.86742437249e-05	0.00123613638705	0.00116746214332	0.000412045462349	0	3.43371218624e-05	6.86742437249e-05	0.000480719706074
