# Supplementary material for: Polysaccharide, the Active Component of Dendrobium officinale, Ameliorates Metabolic Hypertension in Rats via Regulating Intestinal Flora-SCFAs-Vascular Axis
Source: Front Pharmacol. 2022 Jul 11;13:935714. doi: 10.3389/fphar.2022.935714 (PMC9310040; doi:10.3389/fphar.2022.935714)
Supplement: Supplementary file 1 [file DataSheet1.ZIP › Supplementary materials-raw data/Figure 7 & 8/Figure 7 & 8/interaction_results/tax_summary_r/otu_taxon_Class.percent.full(1).xls]

#OTU ID	SD1_134	SD1_38	SD1_69	SD1_7	SD2_128	SD2_145	SD2_236	SD2_35	SD2_37	SD3_14	SD3_15	SD3_267	SD3_45	SD4_157	SD4_23	SD4_39	SD4_67	SD6_127	SD6_149	SD6_237	SD6_248
d__Bacteria;k__norank_d__Bacteria;p__Actinobacteriota;c__Actinobacteria	0.000446382584212	0.000171685609312	0.0002746969749	0.00130481063077	0.00013734848745	6.86742437249e-05	0.0	0.000103011365587	0.000171685609312	0.00123613638705	0.000652405315386	0.000480719706074	0.000343371218624	0.000103011365587	0.000412045462349	0.000240359853037	0.000377708340487	0.0002746969749	0.000446382584212	0.000515056827937	0.000103011365587
d__Bacteria;k__norank_d__Bacteria;p__Actinobacteriota;c__Coriobacteriia	0.00363973491742	0.0016481818494	0.00168251897126	0.00552827661985	0.0019228788243	0.0013734848745	0.002746969749	0.00243793565223	0.00123613638705	0.0166878412251	0.0168251897126	0.0104384850462	0.0294269134361	0.00388009477046	0.00693609861621	0.00515056827937	0.00103011365587	0.023211894379	0.0121210040174	0.021975757992	0.00789753802836
d__Bacteria;k__norank_d__Bacteria;p__Bacteroidota;c__Bacteroidia	0.188510799025	0.154517048381	0.173024757065	0.0793187515022	0.0619785049617	0.0989252480857	0.0766747931188	0.0544930123957	0.124746763726	0.0712151907427	0.0490677471414	0.187995742197	0.1452803626	0.249562201696	0.196202314322	0.110840229372	0.134841877554	0.0938433540501	0.108917350548	0.0255124815438	0.0677814785565
d__Bacteria;k__norank_d__Bacteria;p__Campilobacterota;c__Campylobacteria	0.00226625004292	0.000995776534011	0.0153830305944	0.000309034096762	0.00319335233321	0.000206022731175	0.00144215911822	0.00298732960203	0.00147649624009	0.0	0.0	0.0	0.0	0.0	0.0129450949421	0.00817223500326	0.0115372729458	0.0	0.0	0.0	0.0
d__Bacteria;k__norank_d__Bacteria;p__Cyanobacteria;c__Cyanobacteriia	0.0	0.0	0.0	0.0	0.0	0.0	0.0	0.0	0.0	3.43371218624e-05	0.0	0.0	0.0	0.0	0.0	0.0	0.0	0.0	0.0	0.0	0.0
d__Bacteria;k__norank_d__Bacteria;p__Cyanobacteria;c__Vampirivibrionia	0.000789753802836	0.000240359853037	0.0002746969749	0.000652405315386	0.00206022731175	0.000343371218624	3.43371218624e-05	0.000412045462349	0.00103011365587	0.0	0.0	0.0	3.43371218624e-05	0.000240359853037	0.00288431823645	0.00264395838341	0.000446382584212	0.0	0.0	0.0	3.43371218624e-05
d__Bacteria;k__norank_d__Bacteria;p__Desulfobacterota;c__Desulfovibrionia	0.0189884283899	0.0107475191429	0.0303196786045	0.0260275383717	0.0470418569516	0.0566905881949	0.016722178347	0.0391786560451	0.0107131820211	0.0056656251073	0.00556261374172	0.00291865535831	0.00236926140851	0.0101637880713	0.0225938261855	0.00686742437249	0.0120866668956	0.0	0.000549393949799	0.00133914775264	0.000480719706074
d__Bacteria;k__norank_d__Bacteria;p__Elusimicrobiota;c__Elusimicrobia	0.0	6.86742437249e-05	0.000171685609312	0.0	0.000240359853037	0.0	0.0	0.00013734848745	0.000686742437249	0.0	0.0	0.0	0.0	0.0	0.000755416680974	0.000858428046561	0.0	0.0	0.0	0.0	0.0
d__Bacteria;k__norank_d__Bacteria;p__Firmicutes;c__Bacilli	0.365587336469	0.381588435257	0.276139134018	0.052673144937	0.0752669711225	0.0433677849123	0.0692579747966	0.124094358411	0.0998866874979	0.0157607389349	0.018473371562	0.0423033341345	0.0281907770491	0.0410328606256	0.0283281255365	0.0490677471414	0.012979432064	0.0136661745013	0.0276413830993	0.0185420458057	0.0204992617519
d__Bacteria;k__norank_d__Bacteria;p__Firmicutes;c__Clostridia	0.415685197267	0.439686845449	0.490299763074	0.821756000412	0.804518765237	0.795762799162	0.829962572537	0.772413556296	0.75424921883	0.861381039041	0.74096075267	0.738145108677	0.690588194898	0.692167702503	0.725955430416	0.811695223706	0.825945129279	0.739552930673	0.829996909659	0.807918140301	0.899666929918
d__Bacteria;k__norank_d__Bacteria;p__Firmicutes;c__norank_p__Firmicutes	0.0	3.43371218624e-05	0.0	6.86742437249e-05	0.0	0.0	0.0	0.0	0.0	0.0	0.0	0.0	0.0	3.43371218624e-05	6.86742437249e-05	3.43371218624e-05	3.43371218624e-05	0.0	0.0	0.0	0.0
d__Bacteria;k__norank_d__Bacteria;p__Firmicutes;c__unclassified_p__Firmicutes	0.000515056827937	0.000789753802836	0.000206022731175	3.43371218624e-05	0.00195721594616	0.00168251897126	0.00154517048381	0.00295299248017	0.00360539779556	3.43371218624e-05	0.0	0.000412045462349	3.43371218624e-05	0.00103011365587	0.00013734848745	0.00127047350891	3.43371218624e-05	0.0	3.43371218624e-05	0.0	0.0
d__Bacteria;k__norank_d__Bacteria;p__Patescibacteria;c__Saccharimonadia	0.000549393949799	0.00267829550527	0.00206022731175	0.00446382584212	0.0	0.0	0.0	0.0	0.0	0.0	0.00587164783848	6.86742437249e-05	3.43371218624e-05	0.0	0.00233492428665	0.00103011365587	0.000103011365587	0.0	0.0	6.86742437249e-05	0.0
d__Bacteria;k__norank_d__Bacteria;p__Proteobacteria;c__Alphaproteobacteria	0.000171685609312	0.0	0.0	0.0	0.00013734848745	0.00013734848745	0.0	0.0	0.00013734848745	3.43371218624e-05	0.0	3.43371218624e-05	0.0	0.0	0.00013734848745	0.000103011365587	3.43371218624e-05	0.0	0.0	0.0	0.0
d__Bacteria;k__norank_d__Bacteria;p__Proteobacteria;c__Gammaproteobacteria	0.00278130687086	0.00679875012876	0.0100264395838	0.00779452666278	0.00147649624009	0.00133914775264	0.00157950760567	0.000755416680974	0.00202589018988	0.000309034096762	0.000995776534011	0.00168251897126	0.00013734848745	0.00171685609312	0.000206022731175	0.00130481063077	0.000549393949799	0.00181986745871	0.00133914775264	0.000240359853037	0.0010987878996
d__Bacteria;k__norank_d__Bacteria;p__Spirochaetota;c__Spirochaetia	3.43371218624e-05	0.0	0.0	0.0	0.0	6.86742437249e-05	3.43371218624e-05	3.43371218624e-05	0.0	0.0	0.000206022731175	0.00144215911822	0.000103011365587	3.43371218624e-05	6.86742437249e-05	0.000480719706074	0.0	0.0	6.86742437249e-05	0.0	0.000103011365587
d__Bacteria;k__norank_d__Bacteria;p__Verrucomicrobiota;c__Verrucomicrobiae	0.0	0.0	0.0	0.0	0.0	3.43371218624e-05	0.0	0.0	0.0	0.0276413830993	0.161384472753	0.0140438828417	0.103457748172	0.0	3.43371218624e-05	0.0	0.0	0.127631081963	0.0188854170243	0.12388833568	0.00233492428665
d__Bacteria;k__norank_d__Bacteria;p__unclassified_k__norank_d__Bacteria;c__unclassified_k__norank_d__Bacteria	3.43371218624e-05	3.43371218624e-05	0.00013734848745	6.86742437249e-05	6.86742437249e-05	0.0	0.0	0.0	3.43371218624e-05	0.0	0.0	3.43371218624e-05	0.0	3.43371218624e-05	0.0	0.000240359853037	0.0	0.0	0.0	0.0	0.0
