# Supplementary material for: Polysaccharide, the Active Component of Dendrobium officinale, Ameliorates Metabolic Hypertension in Rats via Regulating Intestinal Flora-SCFAs-Vascular Axis
Source: Front Pharmacol. 2022 Jul 11;13:935714. doi: 10.3389/fphar.2022.935714 (PMC9310040; doi:10.3389/fphar.2022.935714)
Supplement: Supplementary file 1 [file DataSheet1.ZIP › Supplementary materials-raw data/Figure 7 & 8/Figure 7 & 8/interaction_results/tax_summary_r/otu_taxon_Class.percent.full(2).xls]

#OTU ID	SD1_134	SD1_38	SD1_69	SD1_7	SD2_128	SD2_145	SD2_236	SD2_35	SD3_14	SD3_15	SD3_267	SD3_45	SD5_179	SD5_28	SD5_79	SD7_135	SD7_17	SD7_18	SD7_25
d__Bacteria;k__norank_d__Bacteria;p__Actinobacteriota;c__Actinobacteria	0.000446382584212	0.000171685609312	0.0002746969749	0.00130481063077	0.00013734848745	6.86742437249e-05	0.0	0.000103011365587	0.00123613638705	0.000652405315386	0.000480719706074	0.000343371218624	0.000377708340487	0.000240359853037	0.000824090924699	0.00013734848745	0.000171685609312	0.00013734848745	6.86742437249e-05
d__Bacteria;k__norank_d__Bacteria;p__Actinobacteriota;c__Coriobacteriia	0.00363973491742	0.0016481818494	0.00168251897126	0.00552827661985	0.0019228788243	0.0013734848745	0.002746969749	0.00243793565223	0.0166878412251	0.0168251897126	0.0104384850462	0.0294269134361	0.00336503794252	0.000824090924699	0.00398310613604	0.0212546784329	0.0654465542698	0.0212890155547	0.00944270851217
d__Bacteria;k__norank_d__Bacteria;p__Bacteroidota;c__Bacteroidia	0.188510799025	0.154517048381	0.173024757065	0.0793187515022	0.0619785049617	0.0989252480857	0.0766747931188	0.0544930123957	0.0712151907427	0.0490677471414	0.187995742197	0.1452803626	0.151873089998	0.13587199121	0.179171101878	0.139958108711	0.0883837516739	0.100882464032	0.0460460804175
d__Bacteria;k__norank_d__Bacteria;p__Campilobacterota;c__Campylobacteria	0.00226625004292	0.000995776534011	0.0153830305944	0.000309034096762	0.00319335233321	0.000206022731175	0.00144215911822	0.00298732960203	0.0	0.0	0.0	0.0	0.0	0.0	0.0	0.0	0.0	0.0	0.0
d__Bacteria;k__norank_d__Bacteria;p__Cyanobacteria;c__Cyanobacteriia	0.0	0.0	0.0	0.0	0.0	0.0	0.0	0.0	3.43371218624e-05	0.0	0.0	0.0	0.0	0.0	0.0	0.0	0.0	0.0	0.0
d__Bacteria;k__norank_d__Bacteria;p__Cyanobacteria;c__Vampirivibrionia	0.000789753802836	0.000240359853037	0.0002746969749	0.000652405315386	0.00206022731175	0.000343371218624	3.43371218624e-05	0.000412045462349	0.0	0.0	0.0	3.43371218624e-05	0.00209456443361	0.000103011365587	0.00133914775264	0.0	6.86742437249e-05	3.43371218624e-05	0.0
d__Bacteria;k__norank_d__Bacteria;p__Desulfobacterota;c__Desulfovibrionia	0.0189884283899	0.0107475191429	0.0303196786045	0.0260275383717	0.0470418569516	0.0566905881949	0.016722178347	0.0391786560451	0.0056656251073	0.00556261374172	0.00291865535831	0.00236926140851	0.0246883906191	0.0128077464547	0.0148679737664	0.00449816296398	0.00250660989596	0.00449816296398	0.00161384472753
d__Bacteria;k__norank_d__Bacteria;p__Elusimicrobiota;c__Elusimicrobia	0.0	6.86742437249e-05	0.000171685609312	0.0	0.000240359853037	0.0	0.0	0.00013734848745	0.0	0.0	0.0	0.0	0.0	0.0	0.0	0.0	0.0	0.0	0.0
d__Bacteria;k__norank_d__Bacteria;p__Firmicutes;c__Bacilli	0.365587336469	0.381588435257	0.276139134018	0.052673144937	0.0752669711225	0.0433677849123	0.0692579747966	0.124094358411	0.0157607389349	0.018473371562	0.0423033341345	0.0281907770491	0.0838512515881	0.0990625965732	0.309823850565	0.108264945232	0.0126017237235	0.0137005116231	0.135288260138
d__Bacteria;k__norank_d__Bacteria;p__Firmicutes;c__Clostridia	0.415685197267	0.439686845449	0.490299763074	0.821756000412	0.804518765237	0.795762799162	0.829962572537	0.772413556296	0.861381039041	0.74096075267	0.738145108677	0.690588194898	0.73083130172	0.748480582358	0.488823266834	0.703189918621	0.780654465543	0.843731758404	0.637983724204
d__Bacteria;k__norank_d__Bacteria;p__Firmicutes;c__norank_p__Firmicutes	0.0	3.43371218624e-05	0.0	6.86742437249e-05	0.0	0.0	0.0	0.0	0.0	0.0	0.0	0.0	0.0	0.0	0.0	0.0	0.0	0.0	0.0
d__Bacteria;k__norank_d__Bacteria;p__Firmicutes;c__unclassified_p__Firmicutes	0.000515056827937	0.000789753802836	0.000206022731175	3.43371218624e-05	0.00195721594616	0.00168251897126	0.00154517048381	0.00295299248017	3.43371218624e-05	0.0	0.000412045462349	3.43371218624e-05	0.0010987878996	0.0010987878996	0.000480719706074	0.0	3.43371218624e-05	6.86742437249e-05	0.000343371218624
d__Bacteria;k__norank_d__Bacteria;p__Patescibacteria;c__Saccharimonadia	0.000549393949799	0.00267829550527	0.00206022731175	0.00446382584212	0.0	0.0	0.0	0.0	0.0	0.00587164783848	6.86742437249e-05	3.43371218624e-05	0.00130481063077	0.000343371218624	0.0	6.86742437249e-05	0.0	0.0	0.0
d__Bacteria;k__norank_d__Bacteria;p__Proteobacteria;c__Alphaproteobacteria	0.000171685609312	0.0	0.0	0.0	0.00013734848745	0.00013734848745	0.0	0.0	3.43371218624e-05	0.0	3.43371218624e-05	0.0	3.43371218624e-05	0.0	3.43371218624e-05	0.0	0.0	0.0	0.0
d__Bacteria;k__norank_d__Bacteria;p__Proteobacteria;c__Gammaproteobacteria	0.00278130687086	0.00679875012876	0.0100264395838	0.00779452666278	0.00147649624009	0.00133914775264	0.00157950760567	0.000755416680974	0.000309034096762	0.000995776534011	0.00168251897126	0.00013734848745	0.00013734848745	0.00113312502146	0.0002746969749	0.00209456443361	0.00188854170243	0.00195721594616	0.000103011365587
d__Bacteria;k__norank_d__Bacteria;p__Spirochaetota;c__Spirochaetia	3.43371218624e-05	0.0	0.0	0.0	0.0	6.86742437249e-05	3.43371218624e-05	3.43371218624e-05	0.0	0.000206022731175	0.00144215911822	0.000103011365587	0.000309034096762	3.43371218624e-05	0.000343371218624	3.43371218624e-05	0.0	0.00013734848745	0.0
d__Bacteria;k__norank_d__Bacteria;p__Verrucomicrobiota;c__Verrucomicrobiae	0.0	0.0	0.0	0.0	0.0	3.43371218624e-05	0.0	0.0	0.0276413830993	0.161384472753	0.0140438828417	0.103457748172	0.0	0.0	3.43371218624e-05	0.0204992617519	0.0482436562167	0.0135631631357	0.169110325173
d__Bacteria;k__norank_d__Bacteria;p__unclassified_k__norank_d__Bacteria;c__unclassified_k__norank_d__Bacteria	3.43371218624e-05	3.43371218624e-05	0.00013734848745	6.86742437249e-05	6.86742437249e-05	0.0	0.0	0.0	0.0	0.0	3.43371218624e-05	0.0	3.43371218624e-05	0.0	0.0	0.0	0.0	0.0	0.0
