# Supplementary material for: Polysaccharide, the Active Component of Dendrobium officinale, Ameliorates Metabolic Hypertension in Rats via Regulating Intestinal Flora-SCFAs-Vascular Axis
Source: Front Pharmacol. 2022 Jul 11;13:935714. doi: 10.3389/fphar.2022.935714 (PMC9310040; doi:10.3389/fphar.2022.935714)
Supplement: Supplementary file 1 [file DataSheet1.ZIP › Supplementary materials-raw data/Figure 7 & 8/Figure 7 & 8/interaction_results/tax_summary_r/otu_taxon_Class.percent.full(4).xls]

#OTU ID	SD1_134	SD1_38	SD1_69	SD1_7	SD2_128	SD2_145	SD2_236	SD2_249	SD2_35	SD2_37	SD3_14	SD3_15	SD3_267	SD3_45	SD4_123	SD4_157	SD4_23	SD4_39	SD4_5	SD4_67	SD6_127	SD6_149	SD6_237	SD6_248
d__Bacteria;k__norank_d__Bacteria;p__Actinobacteriota;c__Actinobacteria	0.000446382584212	0.00013734848745	0.000309034096762	0.00120179926519	6.86742437249e-05	0.000103011365587	0.0	0.000103011365587	0.000103011365587	0.000206022731175	0.00123613638705	0.000755416680974	0.000652405315386	0.000412045462349	0.000171685609312	0.000240359853037	0.000412045462349	0.000206022731175	0.000755416680974	0.0002746969749	0.000240359853037	0.000446382584212	0.000549393949799	6.86742437249e-05
d__Bacteria;k__norank_d__Bacteria;p__Actinobacteriota;c__Coriobacteriia	0.00363973491742	0.00147649624009	0.00185420458057	0.00552827661985	0.00195721594616	0.00127047350891	0.00312467808948	0.00185420458057	0.00312467808948	0.00127047350891	0.0160354359098	0.0175462692717	0.0109192047523	0.0303196786045	0.00741681832229	0.00384575764859	0.00683308725063	0.00470418569516	0.00305600384576	0.000995776534011	0.0219070837482	0.0124643752361	0.0213576897984	0.00769151529719
d__Bacteria;k__norank_d__Bacteria;p__Bacteroidota;c__Bacteroidia	0.188510799025	0.152079112729	0.17329945404	0.0797651340865	0.0620815163273	0.099852350376	0.0749235999039	0.151495381657	0.0550080692236	0.126738316794	0.0702880884524	0.0494111183601	0.189643924046	0.144662294406	0.0789067060399	0.25000858428	0.196820382516	0.109844452838	0.100607767057	0.134635854823	0.0951825018027	0.106582426261	0.024963087594	0.0688459293342
d__Bacteria;k__norank_d__Bacteria;p__Campilobacterota;c__Campylobacteria	0.00226625004292	0.00103011365587	0.015966761666	0.000412045462349	0.00319335233321	0.000240359853037	0.0013734848745	0.00226625004292	0.00298732960203	0.00157950760567	0.0	0.0	0.0	0.0	0.00563128798544	0.0	0.0132884661608	0.00765717817533	0.0013734848745	0.0111595646053	0.0	0.0	0.0	0.0
d__Bacteria;k__norank_d__Bacteria;p__Cyanobacteria;c__Cyanobacteriia	0.0	0.0	0.0	0.0	0.0	0.0	0.0	0.0	0.0	0.0	3.43371218624e-05	0.0	3.43371218624e-05	0.0	3.43371218624e-05	0.0	0.0	0.0	0.0	0.0	0.0	0.0	0.0	0.0
d__Bacteria;k__norank_d__Bacteria;p__Cyanobacteria;c__Vampirivibrionia	0.000789753802836	0.000240359853037	0.000343371218624	0.000549393949799	0.00206022731175	0.000446382584212	3.43371218624e-05	0.000377708340487	0.000412045462349	0.00113312502146	0.0	0.0	0.0	0.0	0.00243793565223	0.000309034096762	0.00264395838341	0.00250660989596	0.000652405315386	0.000446382584212	0.0	0.0	0.0	3.43371218624e-05
d__Bacteria;k__norank_d__Bacteria;p__Desulfobacterota;c__Desulfovibrionia	0.0189884283899	0.0103698108025	0.0306287127013	0.0265769323215	0.047179205439	0.0556261374172	0.0165504927377	0.0201215534114	0.0403461181884	0.0108848676304	0.00628369330083	0.00563128798544	0.00284998111458	0.00223191292106	0.00954571987776	0.0114685987021	0.0236926140851	0.00727946983484	0.0053909281324	0.0120866668956	0.0	0.000515056827937	0.00140782199636	0.000480719706074
d__Bacteria;k__norank_d__Bacteria;p__Elusimicrobiota;c__Elusimicrobia	0.0	6.86742437249e-05	0.000171685609312	0.0	0.000171685609312	0.0	0.0	0.000824090924699	0.00013734848745	0.000686742437249	0.0	0.0	0.0	0.0	0.000583731071662	0.0	0.000721079559111	0.000789753802836	0.000343371218624	0.0	0.0	0.0	0.0	0.0
d__Bacteria;k__norank_d__Bacteria;p__Firmicutes;c__Bacilli	0.365587336469	0.384369742128	0.276791539333	0.0523297737184	0.0734471036638	0.0434021220341	0.0710091680115	0.151461044535	0.121347388662	0.10084812691	0.0158637503004	0.0169968753219	0.0422346598908	0.0294269134361	0.0749235999039	0.0401400954572	0.0278130687086	0.0480376334856	0.0738591491261	0.0126360608454	0.0129107578203	0.027710057343	0.0186450571713	0.0199842049239
d__Bacteria;k__norank_d__Bacteria;p__Firmicutes;c__Clostridia	0.415685197267	0.439824193936	0.486969062253	0.820485526903	0.805995261477	0.795831473406	0.829893898293	0.662878137555	0.772241870686	0.75129622635	0.861449713285	0.740480032964	0.736016207122	0.689695429729	0.815953026817	0.690828554751	0.725165676613	0.814373519212	0.811042818391	0.827009580057	0.740445695842	0.832125811215	0.810115716101	0.899220547334
d__Bacteria;k__norank_d__Bacteria;p__Firmicutes;c__norank_p__Firmicutes	0.0	6.86742437249e-05	0.0	6.86742437249e-05	0.0	0.0	0.0	0.0	0.0	0.0	0.0	0.0	0.0	0.0	0.0	3.43371218624e-05	6.86742437249e-05	3.43371218624e-05	6.86742437249e-05	3.43371218624e-05	0.0	0.0	0.0	0.0
d__Bacteria;k__norank_d__Bacteria;p__Firmicutes;c__unclassified_p__Firmicutes	0.000515056827937	0.000789753802836	0.0002746969749	6.86742437249e-05	0.00212890155547	0.00161384472753	0.00161384472753	0.00278130687086	0.00353672355183	0.00339937506438	3.43371218624e-05	0.0	0.000549393949799	6.86742437249e-05	0.0024722727741	0.00103011365587	3.43371218624e-05	0.00123613638705	0.00154517048381	3.43371218624e-05	0.0	6.86742437249e-05	0.0	0.0
d__Bacteria;k__norank_d__Bacteria;p__Patescibacteria;c__Saccharimonadia	0.000549393949799	0.00271263262713	0.00240359853037	0.00439515159839	0.0	0.0	0.0	0.0	0.0	3.43371218624e-05	0.0	0.00569996222917	6.86742437249e-05	3.43371218624e-05	0.00123613638705	0.0	0.00212890155547	0.00133914775264	0.000103011365587	0.000103011365587	0.0	0.0	0.000103011365587	0.0
d__Bacteria;k__norank_d__Bacteria;p__Proteobacteria;c__Alphaproteobacteria	0.000171685609312	0.0	0.0	3.43371218624e-05	0.000103011365587	0.000171685609312	0.0	0.00013734848745	3.43371218624e-05	0.000103011365587	0.0	0.0	3.43371218624e-05	0.0	0.0	0.0	0.000171685609312	6.86742437249e-05	3.43371218624e-05	3.43371218624e-05	0.0	0.0	0.0	0.0
d__Bacteria;k__norank_d__Bacteria;p__Proteobacteria;c__Gammaproteobacteria	0.00278130687086	0.00679875012876	0.0107818562648	0.00851560622189	0.00157950760567	0.00130481063077	0.00147649624009	0.00501321979192	0.000686742437249	0.00178553033685	0.000240359853037	0.000755416680974	0.00151083336195	0.000343371218624	0.000343371218624	0.00195721594616	0.000171685609312	0.00120179926519	0.00103011365587	0.000549393949799	0.00168251897126	0.00130481063077	0.000309034096762	0.0010987878996
d__Bacteria;k__norank_d__Bacteria;p__Spirochaetota;c__Spirochaetia	3.43371218624e-05	0.0	3.43371218624e-05	0.0	0.0	0.000103011365587	0.0	0.000583731071662	3.43371218624e-05	0.0	3.43371218624e-05	0.000103011365587	0.00133914775264	0.000103011365587	0.000171685609312	6.86742437249e-05	3.43371218624e-05	0.000583731071662	3.43371218624e-05	0.0	0.0	6.86742437249e-05	0.0	0.000103011365587
d__Bacteria;k__norank_d__Bacteria;p__Verrucomicrobiota;c__Verrucomicrobiae	0.0	0.0	0.0	0.0	0.0	3.43371218624e-05	0.0	3.43371218624e-05	0.0	0.0	0.0284998111458	0.162620609141	0.0141125570855	0.102702331491	0.00013734848745	0.0	0.0	0.0	0.0	0.0	0.127631081963	0.018713731415	0.122549187927	0.0024722727741
d__Bacteria;k__norank_d__Bacteria;p__unclassified_k__norank_d__Bacteria;c__unclassified_k__norank_d__Bacteria	3.43371218624e-05	3.43371218624e-05	0.000171685609312	6.86742437249e-05	3.43371218624e-05	0.0	0.0	6.86742437249e-05	0.0	3.43371218624e-05	0.0	0.0	3.43371218624e-05	0.0	3.43371218624e-05	6.86742437249e-05	0.0	0.00013734848745	0.000103011365587	0.0	0.0	0.0	0.0	0.0
