# Supplementary material for: Polysaccharide, the Active Component of Dendrobium officinale, Ameliorates Metabolic Hypertension in Rats via Regulating Intestinal Flora-SCFAs-Vascular Axis
Source: Front Pharmacol. 2022 Jul 11;13:935714. doi: 10.3389/fphar.2022.935714 (PMC9310040; doi:10.3389/fphar.2022.935714)
Supplement: Supplementary file 1 [file DataSheet1.ZIP › Supplementary materials-raw data/Figure 7 & 8/Figure 7 & 8/interaction_results/tax_summary_r/otu_taxon_Class.percent.full(7).xls]

#OTU ID	SD1_134	SD1_38	SD1_69	SD1_7	SD2_128	SD2_145	SD2_236	SD2_249	SD2_35	SD2_37	SD3_14	SD3_15	SD3_267	SD3_45	SD4_123	SD4_157	SD4_23	SD4_39	SD4_5	SD4_67	SD5_1	SD5_124	SD5_125	SD5_179	SD5_28	SD5_79	SD6_127	SD6_149	SD6_237	SD6_248	SD7_135	SD7_17	SD7_18	SD7_25
d__Bacteria;k__norank_d__Bacteria;p__Actinobacteriota;c__Actinobacteria	0.000446382584212	0.000171685609312	0.000309034096762	0.0013734848745	0.000103011365587	6.86742437249e-05	0.0	0.000103011365587	0.000103011365587	0.000171685609312	0.0013734848745	0.000618068193524	0.000652405315386	0.000343371218624	0.000240359853037	0.000309034096762	0.000515056827937	0.000206022731175	0.00106445077774	0.000377708340487	0.000755416680974	0.00013734848745	0.000824090924699	0.000309034096762	0.000309034096762	0.000686742437249	0.0002746969749	0.000583731071662	0.000583731071662	0.00013734848745	0.000240359853037	0.00013734848745	0.000171685609312	6.86742437249e-05
d__Bacteria;k__norank_d__Bacteria;p__Actinobacteriota;c__Coriobacteriia	0.00363973491742	0.00161384472753	0.00206022731175	0.00569996222917	0.00178553033685	0.0013734848745	0.00284998111458	0.00154517048381	0.002746969749	0.00116746214332	0.0158980874223	0.017477595028	0.0100951138276	0.0299076331422	0.00765717817533	0.00377708340487	0.00690176149435	0.00449816296398	0.00295299248017	0.000824090924699	0.00202589018988	0.00157950760567	0.0059403220822	0.00346804930811	0.000824090924699	0.00381142052673	0.0225594890636	0.0118806441644	0.0223191292106	0.00776018954091	0.0213576897984	0.0665796792913	0.0209113072142	0.00882464031865
d__Bacteria;k__norank_d__Bacteria;p__Bacteroidota;c__Bacteroidia	0.188510799025	0.153933317309	0.173642825258	0.0801085053051	0.0632833155925	0.0987878995983	0.0750609483913	0.150018885417	0.0556261374172	0.125811214504	0.0717989218144	0.0486900388009	0.189437901315	0.145864093672	0.0787693575524	0.251382069155	0.197163753734	0.113243827902	0.101157161007	0.133777426776	0.110908903616	0.0998866874979	0.0739278233698	0.151632730145	0.136593070769	0.177866291247	0.0961782783367	0.107990248257	0.0265082580778	0.0671977474848	0.138550286715	0.0879717062116	0.102187274663	0.0479689592418
d__Bacteria;k__norank_d__Bacteria;p__Campilobacterota;c__Campylobacteria	0.00226625004292	0.000995776534011	0.0155547162037	0.000343371218624	0.00312467808948	0.000206022731175	0.00133914775264	0.002746969749	0.00305600384576	0.00171685609312	0.0	0.0	0.0	0.0	0.00515056827937	0.0	0.0133228032826	0.00779452666278	0.00133914775264	0.0118119699207	0.00322768945507	0.00700477285994	0.0	0.0	0.0	0.0	0.0	0.0	0.0	0.0	0.0	0.0	0.0	0.0
d__Bacteria;k__norank_d__Bacteria;p__Cyanobacteria;c__Cyanobacteriia	0.0	0.0	0.0	0.0	0.0	0.0	0.0	0.0	0.0	0.0	3.43371218624e-05	0.0	3.43371218624e-05	0.0	3.43371218624e-05	0.0	0.0	0.0	0.0	0.0	0.0	0.0	0.0	0.0	0.0	3.43371218624e-05	0.0	0.0	0.0	0.0	0.0	0.0	0.0	0.0
d__Bacteria;k__norank_d__Bacteria;p__Cyanobacteria;c__Vampirivibrionia	0.000789753802836	0.000206022731175	0.000343371218624	0.000652405315386	0.00195721594616	0.000412045462349	3.43371218624e-05	0.000377708340487	0.000515056827937	0.00103011365587	0.0	0.0	0.0	0.0	0.00240359853037	0.000343371218624	0.00305600384576	0.00250660989596	0.000549393949799	0.000549393949799	0.000240359853037	0.000446382584212	0.00185420458057	0.00199155306802	0.000171685609312	0.00127047350891	0.0	0.0	0.0	6.86742437249e-05	0.0	6.86742437249e-05	3.43371218624e-05	0.0
d__Bacteria;k__norank_d__Bacteria;p__Desulfobacterota;c__Desulfovibrionia	0.0189884283899	0.0105758335336	0.0310407581637	0.0272293376369	0.0456683720771	0.0548020464925	0.0169625382	0.0204992617519	0.0402774439446	0.0108505305085	0.00618068193524	0.00532225388868	0.00298732960203	0.00254094701782	0.00930536002472	0.0106445077774	0.0222847920887	0.00721079559111	0.00552827661985	0.0120866668956	0.00669573876318	0.249218830478	0.010232462315	0.0250660989596	0.0126017237235	0.0145246025478	0.0	0.000755416680974	0.00147649624009	0.000480719706074	0.00412045462349	0.00212890155547	0.00442948872026	0.0013734848745
d__Bacteria;k__norank_d__Bacteria;p__Elusimicrobiota;c__Elusimicrobia	0.0	6.86742437249e-05	0.00013734848745	0.0	0.00013734848745	0.0	0.0	0.000755416680974	0.000103011365587	0.000686742437249	0.0	0.0	0.0	0.0	0.000549393949799	0.0	0.000721079559111	0.000995776534011	0.000309034096762	0.0	0.0	0.0	0.0	0.0	0.0	0.0	0.0	0.0	0.0	0.0	0.0	0.0	0.0	0.0
d__Bacteria;k__norank_d__Bacteria;p__Firmicutes;c__Bacilli	0.365587336469	0.382240840573	0.27507468324	0.0533255502524	0.0740651718573	0.0430930879374	0.0695670088933	0.151838752876	0.123476290217	0.0995433162792	0.0156233904474	0.0173059094187	0.0427840538406	0.0282251141709	0.0749235999039	0.0403117810665	0.0283967997802	0.0484496789479	0.0747175771727	0.0127734093328	0.145143014113	0.0456683720771	0.209387769117	0.083370531882	0.0966933351646	0.311266009683	0.0129450949421	0.0285684853896	0.0187480685369	0.0200185420458	0.106445077774	0.0125673866017	0.012739072211	0.135219585894
d__Bacteria;k__norank_d__Bacteria;p__Firmicutes;c__Clostridia	0.415685197267	0.439927205302	0.488994952443	0.818837345054	0.806201284208	0.797857363596	0.831233046046	0.66353054287	0.770250317618	0.753459465028	0.861003330701	0.740995089792	0.736256566975	0.689008687292	0.816571095011	0.69045084641	0.724719294029	0.810733784294	0.80973800776	0.827009580057	0.725371699344	0.594650276414	0.686227380421	0.731105998695	0.750060089963	0.489406997905	0.74133846101	0.829928235415	0.80733440923	0.900353672355	0.705490505786	0.780963499639	0.843525735673	0.638121072692
d__Bacteria;k__norank_d__Bacteria;p__Firmicutes;c__norank_p__Firmicutes	0.0	6.86742437249e-05	0.0	6.86742437249e-05	0.0	0.0	0.0	0.0	0.0	0.0	0.0	0.0	0.0	0.0	0.0	0.0	6.86742437249e-05	3.43371218624e-05	6.86742437249e-05	0.0	3.43371218624e-05	0.0	0.0	0.0	0.0	0.0	0.0	0.0	0.0	0.0	0.0	0.0	0.0	0.0
d__Bacteria;k__norank_d__Bacteria;p__Firmicutes;c__unclassified_p__Firmicutes	0.000515056827937	0.000721079559111	0.000240359853037	6.86742437249e-05	0.00195721594616	0.00175119321498	0.00144215911822	0.00295299248017	0.0030216667239	0.00367407203928	0.0	0.0	0.000446382584212	6.86742437249e-05	0.00226625004292	0.000995776534011	6.86742437249e-05	0.00116746214332	0.00140782199636	3.43371218624e-05	0.00374274628301	0.000583731071662	0.00662706451945	0.00127047350891	0.00130481063077	0.000412045462349	0.0	3.43371218624e-05	3.43371218624e-05	0.0	0.0	3.43371218624e-05	0.000103011365587	0.000412045462349
d__Bacteria;k__norank_d__Bacteria;p__Patescibacteria;c__Saccharimonadia	0.000549393949799	0.00254094701782	0.00226625004292	0.00449816296398	0.0	0.0	0.0	0.0	0.0	3.43371218624e-05	0.0	0.00583731071662	3.43371218624e-05	3.43371218624e-05	0.00130481063077	0.0	0.00216323867733	0.00133914775264	6.86742437249e-05	0.000103011365587	0.00013734848745	0.0002746969749	0.000343371218624	0.00116746214332	0.000309034096762	0.0	0.0	0.0	0.00013734848745	0.0	6.86742437249e-05	0.0	0.0	0.0
d__Bacteria;k__norank_d__Bacteria;p__Proteobacteria;c__Alphaproteobacteria	0.000171685609312	0.0	0.0	3.43371218624e-05	0.00013734848745	0.000103011365587	0.0	0.00013734848745	3.43371218624e-05	3.43371218624e-05	3.43371218624e-05	0.0	0.0	0.0	6.86742437249e-05	0.0	0.000206022731175	6.86742437249e-05	3.43371218624e-05	3.43371218624e-05	6.86742437249e-05	0.000309034096762	0.0	3.43371218624e-05	0.0	3.43371218624e-05	0.0	0.0	0.0	0.0	0.0	0.0	3.43371218624e-05	0.0
d__Bacteria;k__norank_d__Bacteria;p__Proteobacteria;c__Gammaproteobacteria	0.00278130687086	0.00693609861621	0.0101294509494	0.00776018954091	0.00154517048381	0.00144215911822	0.00147649624009	0.00487587130447	0.000755416680974	0.00178553033685	0.000206022731175	0.000927102290286	0.00161384472753	0.000206022731175	0.000343371218624	0.0016481818494	0.000309034096762	0.00103011365587	0.000961439412148	0.000618068193524	0.00133914775264	6.86742437249e-05	0.000309034096762	0.00013734848745	0.0010987878996	0.000240359853037	0.00144215911822	0.0013734848745	0.000240359853037	0.00113312502146	0.00230058716478	0.00171685609312	0.00202589018988	0.000103011365587
d__Bacteria;k__norank_d__Bacteria;p__Spirochaetota;c__Spirochaetia	3.43371218624e-05	0.0	3.43371218624e-05	0.0	0.0	6.86742437249e-05	3.43371218624e-05	0.000515056827937	3.43371218624e-05	0.0	3.43371218624e-05	0.000240359853037	0.00133914775264	0.00013734848745	0.000206022731175	6.86742437249e-05	6.86742437249e-05	0.000515056827937	3.43371218624e-05	0.0	0.0002746969749	0.0	0.000103011365587	0.000377708340487	3.43371218624e-05	0.000343371218624	0.0	3.43371218624e-05	0.0	3.43371218624e-05	0.0	3.43371218624e-05	0.000103011365587	0.0
d__Bacteria;k__norank_d__Bacteria;p__Verrucomicrobiota;c__Verrucomicrobiae	0.0	0.0	0.0	0.0	0.0	3.43371218624e-05	0.0	6.86742437249e-05	0.0	0.0	0.0278130687086	0.162586272019	0.0143185798166	0.103663770903	0.00013734848745	0.0	3.43371218624e-05	3.43371218624e-05	0.0	0.0	0.0	0.000171685609312	0.00401744325791	0.0	0.0	6.86742437249e-05	0.125261820554	0.0188510799025	0.122617862171	0.00281564399272	0.0214263640422	0.0477972736325	0.013734848745	0.167908525907
d__Bacteria;k__norank_d__Bacteria;p__unclassified_k__norank_d__Bacteria;c__unclassified_k__norank_d__Bacteria	3.43371218624e-05	0.0	0.000171685609312	0.0	3.43371218624e-05	0.0	0.0	3.43371218624e-05	0.0	3.43371218624e-05	0.0	0.0	0.0	0.0	6.86742437249e-05	6.86742437249e-05	0.0	0.000171685609312	6.86742437249e-05	0.0	3.43371218624e-05	0.0	0.000206022731175	6.86742437249e-05	0.0	3.43371218624e-05	0.0	0.0	0.0	0.0	0.0	0.0	0.0	0.0
