# Supplementary material for: Polysaccharide, the Active Component of Dendrobium officinale, Ameliorates Metabolic Hypertension in Rats via Regulating Intestinal Flora-SCFAs-Vascular Axis
Source: Front Pharmacol. 2022 Jul 11;13:935714. doi: 10.3389/fphar.2022.935714 (PMC9310040; doi:10.3389/fphar.2022.935714)
Supplement: Supplementary file 1 [file DataSheet1.ZIP › Supplementary materials-raw data/Figure 7 & 8/Figure 7 & 8/interaction_results/tax_summary_r/otu_taxon_Class.percent.full.xls]

#OTU ID	SD1_134	SD1_38	SD1_69	SD1_7	SD2_128	SD2_145	SD2_236	SD2_249	SD2_35	SD2_37	SD3_14	SD3_15	SD3_267	SD3_45	SD5_1	SD5_124	SD5_125	SD5_179	SD5_28	SD5_79	SD7_135	SD7_17	SD7_18	SD7_25
d__Bacteria;k__norank_d__Bacteria;p__Actinobacteriota;c__Actinobacteria	0.000446382584212	0.000171685609312	0.0002746969749	0.00133914775264	0.00013734848745	0.000103011365587	0.0	6.86742437249e-05	3.43371218624e-05	0.00013734848745	0.00130481063077	0.000583731071662	0.000686742437249	0.000446382584212	0.00103011365587	0.000171685609312	0.000858428046561	0.000377708340487	0.000343371218624	0.000892765168424	0.00013734848745	0.000171685609312	0.000240359853037	0.00013734848745
d__Bacteria;k__norank_d__Bacteria;p__Actinobacteriota;c__Coriobacteriia	0.00363973491742	0.00161384472753	0.0019228788243	0.00580297359475	0.00171685609312	0.00140782199636	0.00309034096762	0.00206022731175	0.00315901521134	0.00140782199636	0.0161041101535	0.0166878412251	0.0105758335336	0.0301479929952	0.00212890155547	0.00151083336195	0.0059403220822	0.00360539779556	0.000789753802836	0.00398310613604	0.0213920269203	0.065412217148	0.0218040723827	0.00903066304982
d__Bacteria;k__norank_d__Bacteria;p__Bacteroidota;c__Bacteroidia	0.188510799025	0.15173574151	0.172990419943	0.0789410431618	0.0619785049617	0.0993716306699	0.0755073309755	0.151220684682	0.0542526525427	0.126532294063	0.071146516499	0.0486213645572	0.188167427806	0.14730625279	0.109707104351	0.0983071798922	0.0754729938537	0.151426707413	0.136043676819	0.177454245785	0.140267142808	0.090375304742	0.102015589053	0.0480376334856
d__Bacteria;k__norank_d__Bacteria;p__Campilobacterota;c__Campylobacteria	0.00226625004292	0.0010987878996	0.0156577275693	0.000412045462349	0.00298732960203	0.000240359853037	0.00120179926519	0.0021975757992	0.00322768945507	0.00161384472753	0.0	0.0	0.0	0.0	0.0030216667239	0.00714212134739	0.0	0.0	0.0	0.0	0.0	0.0	0.0	0.0
d__Bacteria;k__norank_d__Bacteria;p__Cyanobacteria;c__Cyanobacteriia	0.0	0.0	0.0	0.0	0.0	0.0	0.0	0.0	0.0	0.0	3.43371218624e-05	0.0	0.0	0.0	0.0	0.0	0.0	0.0	0.0	3.43371218624e-05	0.0	0.0	0.0	0.0
d__Bacteria;k__norank_d__Bacteria;p__Cyanobacteria;c__Vampirivibrionia	0.000789753802836	0.0002746969749	0.000309034096762	0.000618068193524	0.00188854170243	0.000515056827937	3.43371218624e-05	0.000377708340487	0.000446382584212	0.00116746214332	0.0	0.0	0.0	3.43371218624e-05	6.86742437249e-05	0.000446382584212	0.0019228788243	0.00206022731175	0.000103011365587	0.0010987878996	0.0	6.86742437249e-05	3.43371218624e-05	0.0
d__Bacteria;k__norank_d__Bacteria;p__Desulfobacterota;c__Desulfovibrionia	0.0189884283899	0.0104384850462	0.0301823301171	0.0259932012499	0.0463551145143	0.0558321601483	0.0171342238094	0.019469148096	0.0392129931669	0.0100264395838	0.00624935617897	0.00559695086358	0.0024722727741	0.00212890155547	0.00607767056965	0.250832675205	0.0104041479243	0.0246197163754	0.0122583525049	0.0145589396697	0.00442948872026	0.0021975757992	0.00432647735467	0.00120179926519
d__Bacteria;k__norank_d__Bacteria;p__Elusimicrobiota;c__Elusimicrobia	0.0	6.86742437249e-05	0.000103011365587	0.0	0.000206022731175	0.0	0.0	0.000927102290286	0.00013734848745	0.000789753802836	0.0	0.0	0.0	0.0	0.0	0.0	0.0	0.0	0.0	0.0	0.0	0.0	0.0	0.0
d__Bacteria;k__norank_d__Bacteria;p__Firmicutes;c__Bacilli	0.365587336469	0.383133605741	0.277890327233	0.0538406070803	0.0757476908286	0.0435051333997	0.0702194142087	0.150945987707	0.12333894173	0.100401744326	0.015726401813	0.0176149435154	0.0411702091131	0.0279160800742	0.143975551969	0.0456683720771	0.212066064622	0.0840572743193	0.0987192253545	0.312090100608	0.106479414895	0.0121896782612	0.0133571404045	0.133983449507
d__Bacteria;k__norank_d__Bacteria;p__Firmicutes;c__Clostridia	0.415685197267	0.441163341689	0.487999175909	0.820519864025	0.805445867527	0.795659787797	0.829481852831	0.664285959551	0.772756927514	0.752085980153	0.861312364798	0.742471586032	0.739346907942	0.688356281976	0.728565051677	0.594512927926	0.682656319747	0.730762627477	0.749167324795	0.488720255468	0.704151358033	0.779418329156	0.842701644748	0.637365656011
d__Bacteria;k__norank_d__Bacteria;p__Firmicutes;c__norank_p__Firmicutes	0.0	6.86742437249e-05	0.0	6.86742437249e-05	0.0	0.0	0.0	0.0	0.0	0.0	0.0	0.0	0.0	0.0	3.43371218624e-05	0.0	0.0	0.0	0.0	0.0	0.0	0.0	0.0	0.0
d__Bacteria;k__norank_d__Bacteria;p__Firmicutes;c__unclassified_p__Firmicutes	0.000515056827937	0.000721079559111	0.0002746969749	6.86742437249e-05	0.00195721594616	0.00168251897126	0.00171685609312	0.00291865535831	0.00278130687086	0.00374274628301	3.43371218624e-05	0.0	0.000515056827937	6.86742437249e-05	0.00374274628301	0.000652405315386	0.00638670466641	0.00120179926519	0.00106445077774	0.000412045462349	0.0	3.43371218624e-05	0.0	0.000446382584212
d__Bacteria;k__norank_d__Bacteria;p__Patescibacteria;c__Saccharimonadia	0.000549393949799	0.00243793565223	0.00240359853037	0.00415479174536	0.0	0.0	0.0	0.0	0.0	0.0	0.0	0.00556261374172	3.43371218624e-05	3.43371218624e-05	0.000171685609312	0.000343371218624	0.000343371218624	0.00123613638705	0.000343371218624	0.0	6.86742437249e-05	0.0	0.0	0.0
d__Bacteria;k__norank_d__Bacteria;p__Proteobacteria;c__Alphaproteobacteria	0.000171685609312	0.0	0.0	3.43371218624e-05	0.00013734848745	0.000171685609312	0.0	0.00013734848745	3.43371218624e-05	0.000103011365587	3.43371218624e-05	0.0	3.43371218624e-05	0.0	3.43371218624e-05	0.000240359853037	0.0	3.43371218624e-05	0.0	3.43371218624e-05	0.0	0.0	3.43371218624e-05	0.0
d__Bacteria;k__norank_d__Bacteria;p__Proteobacteria;c__Gammaproteobacteria	0.00278130687086	0.0070391099818	0.0097860797308	0.0081378978814	0.00140782199636	0.0013734848745	0.00161384472753	0.00480719706074	0.000549393949799	0.00195721594616	0.000206022731175	0.000858428046561	0.00151083336195	0.000240359853037	0.00116746214332	6.86742437249e-05	0.000309034096762	0.00013734848745	0.00116746214332	0.000343371218624	0.00230058716478	0.00175119321498	0.00202589018988	0.00013734848745
d__Bacteria;k__norank_d__Bacteria;p__Spirochaetota;c__Spirochaetia	3.43371218624e-05	0.0	3.43371218624e-05	0.0	0.0	0.000103011365587	0.0	0.000480719706074	3.43371218624e-05	0.0	3.43371218624e-05	0.0002746969749	0.0013734848745	0.00013734848745	0.0002746969749	0.0	6.86742437249e-05	0.000412045462349	0.0	0.000309034096762	3.43371218624e-05	0.0	6.86742437249e-05	3.43371218624e-05
d__Bacteria;k__norank_d__Bacteria;p__Verrucomicrobiota;c__Verrucomicrobiae	0.0	0.0	0.0	0.0	0.0	3.43371218624e-05	0.0	6.86742437249e-05	3.43371218624e-05	0.0	0.0278130687086	0.161727843972	0.0140438828417	0.103183051197	0.0	0.000103011365587	0.00343371218624	0.0	0.0	6.86742437249e-05	0.0207396216049	0.0483810047042	0.0133914775264	0.169625382
d__Bacteria;k__norank_d__Bacteria;p__unclassified_k__norank_d__Bacteria;c__unclassified_k__norank_d__Bacteria	3.43371218624e-05	3.43371218624e-05	0.000171685609312	6.86742437249e-05	3.43371218624e-05	0.0	0.0	3.43371218624e-05	0.0	3.43371218624e-05	0.0	0.0	6.86742437249e-05	0.0	0.0	0.0	0.00013734848745	6.86742437249e-05	0.0	0.0	0.0	0.0	0.0	0.0
