# Supplementary material for: Polysaccharide, the Active Component of Dendrobium officinale, Ameliorates Metabolic Hypertension in Rats via Regulating Intestinal Flora-SCFAs-Vascular Axis
Source: Front Pharmacol. 2022 Jul 11;13:935714. doi: 10.3389/fphar.2022.935714 (PMC9310040; doi:10.3389/fphar.2022.935714)
Supplement: Supplementary file 1 [file DataSheet1.ZIP › Supplementary materials-raw data/Figure 7 & 8/Figure 7 & 8/interaction_results/tax_summary_r/otu_taxon_Domain.percent(1).xls]

#OTU ID	SD1_134	SD1_38	SD1_69	SD1_7	SD2_128	SD2_145	SD2_236	SD2_249	SD2_35	SD2_37	SD3_14	SD3_15	SD3_267	SD3_45	SD5_1	SD5_124	SD5_125	SD5_179	SD5_28	SD5_79	SD7_135	SD7_17	SD7_18	SD7_25
d__Bacteria	1	1	1	1	1	1	1	1	1	1	1	1	1	1	1	1	1	1	1	1	1	1	1	1
