# Supplementary material for: Polysaccharide, the Active Component of Dendrobium officinale, Ameliorates Metabolic Hypertension in Rats via Regulating Intestinal Flora-SCFAs-Vascular Axis
Source: Front Pharmacol. 2022 Jul 11;13:935714. doi: 10.3389/fphar.2022.935714 (PMC9310040; doi:10.3389/fphar.2022.935714)
Supplement: Supplementary file 1 [file DataSheet1.ZIP › Supplementary materials-raw data/Figure 7 & 8/Figure 7 & 8/interaction_results/tax_summary_r/otu_taxon_Family.percent(1).xls]

#OTU ID	SD1_134	SD1_38	SD1_69	SD1_7	SD2_128	SD2_145	SD2_236	SD2_249	SD2_35	SD2_37	SD3_14	SD3_15	SD3_267	SD3_45	SD4_123	SD4_157	SD4_23	SD4_39	SD4_5	SD4_67	SD6_127	SD6_149	SD6_237	SD6_248
f__Acholeplasmataceae	0	3.43371218624e-05	0.00103011365587	0.000446382584212	0	0	0	0	0	0	0	0	0	0	0.000789753802836	6.86742437249e-05	0.00175119321498	0.000171685609312	0.00013734848745	0.000789753802836	0	0	0	0
f__Akkermansiaceae	0	0	0	0	0	3.43371218624e-05	0	3.43371218624e-05	0	0	0.0284998111458	0.162620609141	0.0141125570855	0.102702331491	0.00013734848745	0	0	0	0	0	0.127631081963	0.018713731415	0.122549187927	0.0024722727741
f__Anaerofustaceae	0	0	0	3.43371218624e-05	3.43371218624e-05	0.000206022731175	0.000446382584212	0.000171685609312	3.43371218624e-05	0	0.000446382584212	0.000171685609312	6.86742437249e-05	0	3.43371218624e-05	0	0.000103011365587	0	0	0	0.00013734848745	0	0	0.000309034096762
f__Anaerovoracaceae	0.00288431823645	0.00154517048381	0.00312467808948	0.00872162895306	0.00377708340487	0.00487587130447	0.00631803042269	0.00652405315386	0.00401744325791	0.00374274628301	0.00374274628301	0.00944270851217	0.00854994334375	0.00412045462349	0.00789753802836	0.00449816296398	0.0147649624009	0.00683308725063	0.00834392061257	0.006489716032	0.014970985132	0.00587164783848	0.0198811935584	0.0119493184081
f__Atopobiaceae	0	0	3.43371218624e-05	3.43371218624e-05	0	3.43371218624e-05	0	0	0	0	0	0	0	0	0	6.86742437249e-05	0	0	0	0	0	0	0	0
f__Bacillaceae	0	0	0	0	0	0	0	0	0	0	3.43371218624e-05	0	0.000206022731175	0	0	0	0	0	0	0	0	0	0	0
f__Bacteroidaceae	0.00494454554819	0.00470418569516	0.000858428046561	0.00216323867733	0.00673007588504	0.00415479174536	0.0048415341826	0.0322768945507	0.00418912886722	0.00645537891014	0.00315901521134	0.00106445077774	0.00439515159839	0.00975174260893	0.0129107578203	0.00353672355183	0.00525357964495	0.0166878412251	0.0138378601106	0.0461490917831	0.00233492428665	0.0024722727741	0.00123613638705	0.00446382584212
f__Bifidobacteriaceae	0	3.43371218624e-05	6.86742437249e-05	0	6.86742437249e-05	3.43371218624e-05	0	0.000103011365587	3.43371218624e-05	0.000171685609312	0.000103011365587	0	6.86742437249e-05	6.86742437249e-05	6.86742437249e-05	3.43371218624e-05	0.000103011365587	0.00013734848745	0.00013734848745	6.86742437249e-05	0	0.000103011365587	0.000343371218624	0
f__Burkholderiaceae	0	3.43371218624e-05	0	3.43371218624e-05	0	0	0	0	0	0	0	6.86742437249e-05	6.86742437249e-05	0.000103011365587	0	3.43371218624e-05	0	3.43371218624e-05	3.43371218624e-05	3.43371218624e-05	0	0	0.000103011365587	0
f__Butyricicoccaceae	0.00363973491742	0.00267829550527	0.00267829550527	0.00659272739759	0.0107131820211	0.0048415341826	0.0073138069567	0.0189884283899	0.0059403220822	0.00721079559111	0.0051162311575	0.00755416680974	0.0161041101535	0.00892765168424	0.00642104178828	0.00470418569516	0.0150053222539	0.0095113827559	0.00796621227209	0.0201215534114	0.0310064210418	0.0101637880713	0.00171685609312	0.0164131442502
f__Caldicoprobacteraceae	6.86742437249e-05	0	6.86742437249e-05	0	0	0	0	0	0	0	0	0	0	0	0	0	0	0	0	0	0	0	0	0
f__Carnobacteriaceae	0	0	3.43371218624e-05	0.000446382584212	0	0	0	0	0	0	0	0	0	0	0	0	0	0	0	0	0	0	0	0
f__Christensenellaceae	0.00216323867733	0.00315901521134	0.00116746214332	0.014490265426	0.00916801153727	0.0141812313292	0.0141812313292	0.00666140164131	0.0124643752361	0.0122926896268	3.43371218624e-05	6.86742437249e-05	6.86742437249e-05	6.86742437249e-05	0.0110908903616	0.019709507949	0.0160354359098	0.0195034852179	0.0358822923463	0.0238986368163	0	6.86742437249e-05	3.43371218624e-05	0
f__Clostridiaceae	0.00013734848745	0.000171685609312	0.000446382584212	0.00230058716478	0.0174432579061	0.00721079559111	0.00669573876318	0.0160010987879	0.0179583147341	0.00885897744051	0.000309034096762	3.43371218624e-05	6.86742437249e-05	0.00013734848745	0.0476599251451	0.00312467808948	0.00497888267005	0.0260962126155	0.0309377467981	0.00195721594616	0.000240359853037	0.000309034096762	0.000721079559111	0.000343371218624
f__Clostridium_methylpentosum_group	0	3.43371218624e-05	6.86742437249e-05	3.43371218624e-05	3.43371218624e-05	0	0	0	0	0	0	0	0	0	0	0	3.43371218624e-05	0	6.86742437249e-05	0	0	0	0	0
f__Coriobacteriales_Incertae_Sedis	0	0	0	0	3.43371218624e-05	0	6.86742437249e-05	0	6.86742437249e-05	0	0	0	0.00013734848745	0.000103011365587	0	3.43371218624e-05	0.000103011365587	3.43371218624e-05	3.43371218624e-05	0	0.000103011365587	0.000103011365587	0	0.000206022731175
f__Corynebacteriaceae	3.43371218624e-05	0	3.43371218624e-05	0.0010987878996	0	3.43371218624e-05	0	0	6.86742437249e-05	0	0.000480719706074	0.000686742437249	0.000480719706074	0.000343371218624	6.86742437249e-05	0.000171685609312	0	3.43371218624e-05	0	0.000171685609312	0.00013734848745	0.000343371218624	0.000171685609312	0
f__Defluviitaleaceae	0.000515056827937	0.00013734848745	0.00013734848745	0.000171685609312	0.000583731071662	0.000480719706074	0.000309034096762	0.000240359853037	0.000480719706074	0.000686742437249	0.000206022731175	0.00140782199636	0.000961439412148	0.000240359853037	0.000171685609312	0.000515056827937	0.000309034096762	0.000240359853037	0.0002746969749	0.000652405315386	0.000515056827937	0.000549393949799	0	0.000549393949799
f__Desulfovibrionaceae	0.0189884283899	0.0103698108025	0.0306287127013	0.0265769323215	0.047179205439	0.0556261374172	0.0165504927377	0.0201215534114	0.0403461181884	0.0108848676304	0.00628369330083	0.00563128798544	0.00284998111458	0.00223191292106	0.00954571987776	0.0114685987021	0.0236926140851	0.00727946983484	0.0053909281324	0.0120866668956	0	0.000515056827937	0.00140782199636	0.000480719706074
f__Eggerthellaceae	0.00350238642997	0.00133914775264	0.00178553033685	0.00501321979192	0.00120179926519	0.000824090924699	0.00271263262713	0.000961439412148	0.00254094701782	0.000927102290286	0.0160010987879	0.0171342238094	0.0105071592899	0.0297702846547	0.00638670466641	0.00339937506438	0.00655839027573	0.00394876901418	0.00195721594616	0.000755416680974	0.0213576897984	0.0118463070425	0.0212890155547	0.00710778422553
f__Elusimicrobiaceae	0	6.86742437249e-05	0.000171685609312	0	0.000171685609312	0	0	0.000824090924699	0.00013734848745	0.000686742437249	0	0	0	0	0.000583731071662	0	0.000721079559111	0.000789753802836	0.000343371218624	0	0	0	0	0
f__Enterobacteriaceae	0.002746969749	0.0067644130069	0.0106101706555	0.00827524636885	0.000446382584212	6.86742437249e-05	0.000721079559111	0.00398310613604	0.00013734848745	0.000652405315386	0	0	3.43371218624e-05	0	0.00013734848745	0.00171685609312	0.00013734848745	0.000892765168424	0.000446382584212	0.000171685609312	0	0.00013734848745	3.43371218624e-05	6.86742437249e-05
f__Enterococcaceae	0.000103011365587	0	0.000309034096762	0.0002746969749	0.0002746969749	0.000171685609312	0.000171685609312	6.86742437249e-05	0.000103011365587	6.86742437249e-05	0.00336503794252	0.00412045462349	0.00466984857329	0.00199155306802	0.000377708340487	0.000755416680974	0.00151083336195	0.0002746969749	0.0002746969749	0.000446382584212	0.00343371218624	0.00199155306802	0.00652405315386	0.000206022731175
f__Erysipelatoclostridiaceae	0	3.43371218624e-05	6.86742437249e-05	3.43371218624e-05	0	0.00209456443361	0.00127047350891	0.00336503794252	0	0	0.00614634481338	0.000377708340487	0.00309034096762	0.00103011365587	0	0.000206022731175	0.00013734848745	0	0.000103011365587	3.43371218624e-05	0.00515056827937	0.00168251897126	0.00202589018988	0.0147649624009
f__Erysipelotrichaceae	0.00291865535831	0.000995776534011	0.00769151529719	0.00212890155547	0.0712495278646	0.0395563643855	0.0677471414346	0.143082786801	0.118051024963	0.0940493767812	0.00367407203928	0.011228238849	0.0333756824503	0.0260275383717	0.0642104178828	0.0348865158122	0.0111939017272	0.0413075576005	0.0622532019366	0.00394876901418	0.00295299248017	0.0227998489167	0.00909933729355	0.00260962126155
f__Ethanoligenenaceae	0	0	0	0	0	0	6.86742437249e-05	3.43371218624e-05	0	6.86742437249e-05	0	0	0	0	0	0	0	0	0	0	0	0	0	0
f__Eubacteriaceae	3.43371218624e-05	0	0	0	0.00013734848745	0.000686742437249	0.00151083336195	0.000995776534011	0.00013734848745	0.000377708340487	0.0217697352608	0.00363973491742	0.00583731071662	0.00436081447653	0	0	0	0	0	3.43371218624e-05	0.0268172921746	0.00113312502146	0.0019228788243	0.0204305875082
f__Eubacterium_coprostanoligenes_group	0.00961439412148	0.00449816296398	0.0149023108883	0.0176492806373	0.0137691858668	0.00686742437249	0.0400370840916	0.0261648868592	0.0465611372455	0.0421316485252	0.0452563266147	0.0512996600625	0.0699447172338	0.0238986368163	0.0622188648148	0.0393160045325	0.0215293754078	0.0551110805892	0.0405178037977	0.00944270851217	0.0624935617897	0.0684338838719	0.00587164783848	0.0130481063077
f__Flavobacteriaceae	0.000446382584212	0.000206022731175	0.000171685609312	0.00013734848745	6.86742437249e-05	0	0	0.000549393949799	0.000240359853037	0.000343371218624	0	0	0	0	0.000892765168424	0	0.00123613638705	0.0010987878996	0.00013734848745	0.000515056827937	0	0	0	0
f__Helicobacteraceae	0.00226625004292	0.00103011365587	0.015966761666	0.000412045462349	0.00319335233321	0.000240359853037	0.0013734848745	0.00226625004292	0.00298732960203	0.00157950760567	0	0	0	0	0.00563128798544	0	0.0132884661608	0.00765717817533	0.0013734848745	0.0111595646053	0	0	0	0
f__Hungateiclostridiaceae	0	0	0	0	3.43371218624e-05	0	0	3.43371218624e-05	0	6.86742437249e-05	0	3.43371218624e-05	0.000206022731175	6.86742437249e-05	6.86742437249e-05	0	6.86742437249e-05	6.86742437249e-05	0.0002746969749	3.43371218624e-05	0.000240359853037	0.00013734848745	0	3.43371218624e-05
f__Kineosporiaceae	0	0	0	0	0	0	0	0	0	0	0	0	0	0	0	0	0	3.43371218624e-05	0	0	0	0	0	0
f__Lachnospiraceae	0.202863715963	0.255742883631	0.246403186485	0.412354496446	0.354496446108	0.461937300415	0.536448854857	0.317652714349	0.348693472513	0.344916389108	0.575902207877	0.265185592144	0.433609174879	0.225217182296	0.149503828589	0.178037976857	0.244720667514	0.24060021289	0.211963053257	0.330494797926	0.355389211276	0.510799024826	0.662534766336	0.734299351028
f__Lactobacillaceae	0.35896027195	0.380043264774	0.260069360986	0.0428527280843	0.000446382584212	0.000446382584212	0.000686742437249	0.000858428046561	0.000343371218624	0.00154517048381	0.000789753802836	0.000171685609312	0.00013734848745	0.00013734848745	0.00106445077774	0.000480719706074	0.000824090924699	0.00116746214332	0.0073138069567	0.000446382584212	6.86742437249e-05	0.000240359853037	0.0002746969749	0.0002746969749
f__Leuconostocaceae	0	0	0	0	0	6.86742437249e-05	0	3.43371218624e-05	0	6.86742437249e-05	0	0	6.86742437249e-05	0	6.86742437249e-05	3.43371218624e-05	0.000103011365587	0	0	0	6.86742437249e-05	0	0	3.43371218624e-05
f__Marinifilaceae	0.00147649624009	0.00243793565223	0.00195721594616	0.0010987878996	0.000240359853037	0.000343371218624	3.43371218624e-05	0.000515056827937	6.86742437249e-05	0.000240359853037	0	0	0	0	0.000206022731175	0.000652405315386	0.000412045462349	0.000206022731175	0.000377708340487	0.000171685609312	0	0	0	0
f__Micrococcaceae	0.000412045462349	0.000103011365587	0.000206022731175	0.000103011365587	0	3.43371218624e-05	0	0	0	3.43371218624e-05	0.000652405315386	6.86742437249e-05	0.000103011365587	0	3.43371218624e-05	3.43371218624e-05	0.000309034096762	0	0.000618068193524	3.43371218624e-05	0.000103011365587	0	3.43371218624e-05	6.86742437249e-05
f__Monoglobaceae	0.0161041101535	0.0100951138276	0.00820657212512	0.0394190158981	0.00655839027573	0.00250660989596	0.000961439412148	0.00106445077774	0.0053909281324	0.00315901521134	0.00600899632593	0.0445352470556	0.0163788071284	0.0134258146482	0.0169968753219	0.0432647735467	0.00401744325791	0.00738248120043	0.0376678226831	0.0089619888061	0.00827524636885	0.000515056827937	0.000103011365587	0.0218727466264
f__Muribaculaceae	0.175943412423	0.13717680184	0.1526628438	0.0668200391443	0.0517460426467	0.091851800982	0.068159186897	0.111183600591	0.0476255880232	0.11228238849	0.0428527280843	0.0336160423033	0.165607938743	0.0969680321395	0.0557291487827	0.212375098719	0.135803316966	0.0823060811043	0.0809325962298	0.0826837894448	0.071146516499	0.0771555128249	0.0215637125296	0.050681591869
f__Oscillospiraceae	0.0602273117467	0.0482093190949	0.0915771040071	0.164337465234	0.139889434468	0.100745115544	0.0508532774783	0.0737904748824	0.097105380627	0.075885039316	0.0222504549669	0.151152010438	0.0390756446795	0.116814888576	0.0903409676201	0.0513339971844	0.153486934725	0.0893451910861	0.132987672973	0.153830305944	0.0738248120043	0.0251347732033	0.0584761185317	0.0131854547952
f__Pasteurellaceae	0	0	0.000171685609312	0	0	0	0	0	0	0	0	0	0	0	0	0	0	0	0	0	0	0	0	0
f__Peptococcaceae	0.000995776534011	0.000721079559111	0.00181986745871	0.00271263262713	0.002746969749	0.00281564399272	0.00161384472753	0.00133914775264	0.00147649624009	0.00103011365587	0.000343371218624	0.00113312502146	0.000103011365587	0.000927102290286	0.00525357964495	0.000995776534011	0.00357106067369	0.00559695086358	0.00727946983484	0.00673007588504	0.00144215911822	3.43371218624e-05	0.000824090924699	0.000755416680974
f__Peptostreptococcaceae	0.0136661745013	0.006489716032	0.0265425951997	0.0634893383237	0.133228032826	0.144559283041	0.116643202967	0.13920269203	0.168183222882	0.190742711946	0.131133468393	0.164406139477	0.0780482779933	0.261717542836	0.286714967551	0.238436974213	0.0475569137795	0.192837276379	0.14325447241	0.024207670913	0.122343165196	0.163925419771	0.0318991862102	0.0402431068228
f__Prevotellaceae	0.00209456443361	0.00398310613604	0.00796621227209	0.0051162311575	0.00144215911822	0.00254094701782	0.00154517048381	0.00422346598908	0.00188854170243	0.00666140164131	0.00013734848745	0.00168251897126	0.0016481818494	0.0115029358239	0.00834392061257	0.0319678604539	0.0445009099337	0.00889331456237	0.00418912886722	0.00298732960203	0.000618068193524	0.0143185798166	0.0002746969749	0.00271263262713
f__Rhizobiaceae	0	0	0	0	0	0	0	0	0	0	0	0	3.43371218624e-05	0	0	0	3.43371218624e-05	0	0	3.43371218624e-05	0	0	0	0
f__Rikenellaceae	0.00226625004292	0.00236926140851	0.00830958349071	0.00233492428665	0.000103011365587	0.000171685609312	0.000103011365587	0.000309034096762	0.000240359853037	0.000206022731175	0.00394876901418	0.0073138069567	0.00796621227209	0.00257528413968	0.0002746969749	0.000343371218624	0.00717645846925	0.000206022731175	0.000206022731175	0.000721079559111	0.0103011365587	0.00147649624009	0.000549393949799	0.00264395838341
f__Ruminococcaceae	0.0767091302407	0.0772928613124	0.0512996600625	0.0548707207362	0.1017752292	0.0384575764859	0.0243793565223	0.034199773375	0.0480032963637	0.0405521409195	0.0364316862961	0.032688940013	0.0512309858188	0.0261305497373	0.0647598118326	0.0690519520654	0.10878000206	0.115269718092	0.123064244755	0.107509528551	0.0227655117948	0.0406208151633	0.0249287504721	0.0170655495656
f__Saccharimonadaceae	0.000549393949799	0.00271263262713	0.00240359853037	0.00439515159839	0	0	0	0	0	3.43371218624e-05	0	0.00569996222917	6.86742437249e-05	3.43371218624e-05	0.00123613638705	0	0.00212890155547	0.00133914775264	0.000103011365587	0.000103011365587	0	0	0.000103011365587	0
f__Spirochaetaceae	3.43371218624e-05	0	3.43371218624e-05	0	0	0.000103011365587	0	0.000583731071662	3.43371218624e-05	0	3.43371218624e-05	0.000103011365587	0.00133914775264	0.000103011365587	0.000171685609312	6.86742437249e-05	3.43371218624e-05	0.000583731071662	3.43371218624e-05	0	0	6.86742437249e-05	0	0.000103011365587
f__Staphylococcaceae	6.86742437249e-05	0.000103011365587	0.00013734848745	0.00151083336195	0.000858428046561	0.000377708340487	3.43371218624e-05	0.00312467808948	0.00181986745871	0.00405178037977	0.00013734848745	0.000309034096762	0	0	0.000309034096762	0.000618068193524	0.000206022731175	0.00013734848745	0.00013734848745	0.000309034096762	3.43371218624e-05	0	0.000206022731175	3.43371218624e-05
f__Streptococcaceae	0.000515056827937	0.00013734848745	0.00144215911822	0.0016481818494	0.000618068193524	0.000686742437249	0.0010987878996	0.000927102290286	0.00103011365587	0.00106445077774	0.00168251897126	0.000755416680974	0.000686742437249	0.000240359853037	0.000721079559111	0.000927102290286	0.00103011365587	0.0010987878996	0.000446382584212	0.00106445077774	0.00120179926519	0.000995776534011	0.000515056827937	0.00206022731175
f__Sutterellaceae	3.43371218624e-05	0	0	0.000206022731175	0.00113312502146	0.00123613638705	0.000755416680974	0.00103011365587	0.000549393949799	0.00113312502146	0.000240359853037	0.000686742437249	0.00140782199636	0.000240359853037	0.000206022731175	0.000206022731175	3.43371218624e-05	0.0002746969749	0.000549393949799	0.000343371218624	0.00168251897126	0.00116746214332	0.000171685609312	0.00103011365587
f__Tannerellaceae	0.00133914775264	0.00120179926519	0.00130481063077	0.00188854170243	0.00171685609312	0.000686742437249	0.000240359853037	0.00243793565223	0.000721079559111	0.000549393949799	0.0201558905333	0.00569996222917	0.00999210246197	0.0237956254507	0.000377708340487	0.00103011365587	0.00240359853037	0.000343371218624	0.000892765168424	0.00113312502146	0.0107475191429	0.0111595646053	0.00127047350891	0.00834392061257
f__UCG-010	0.00185420458057	0.00216323867733	0.00116746214332	0.0019228788243	0.00130481063077	0.000927102290286	0.000412045462349	0.000549393949799	0.0010987878996	0.00161384472753	0.00013734848745	0.000480719706074	0.000755416680974	0.000309034096762	0.00360539779556	0.00233492428665	0.00463551145143	0.00628369330083	0.00425780311094	0.00436081447653	0.000721079559111	0.000206022731175	0.000343371218624	3.43371218624e-05
f__UCG-011	0	0	0	0	3.43371218624e-05	0.000206022731175	6.86742437249e-05	3.43371218624e-05	3.43371218624e-05	0	0	0	0	0	3.43371218624e-05	3.43371218624e-05	0	3.43371218624e-05	0.000240359853037	0.000171685609312	0	0	0	0
f__norank_o__Chloroplast	0	0	0	0	0	0	0	0	0	0	3.43371218624e-05	0	3.43371218624e-05	0	3.43371218624e-05	0	0	0	0	0	0	0	0	0
f__norank_o__Clostridia_UCG-014	0.0218384095045	0.0253064588126	0.0335817051815	0.0288088452426	0.00796621227209	0.00278130687086	0.0188510799025	0.0163788071284	0.0121896782612	0.0163444700065	0.0108161933867	0.00466984857329	0.0140438828417	0.00212890155547	0.060398997356	0.0343714589843	0.0794217628678	0.0381142052673	0.0236239398414	0.126085911479	0.0182673488308	0.00401744325791	0.000480719706074	0.00779452666278
f__norank_o__Clostridia_vadinBB60_group	0.00130481063077	0.000480719706074	0.00278130687086	0.00144215911822	0.000206022731175	0.000171685609312	0.00013734848745	0.0002746969749	0.000240359853037	0	0	0	0	0.000446382584212	0.000961439412148	0.00013734848745	0.00436081447653	0.000171685609312	0.000515056827937	0.000343371218624	0	0	3.43371218624e-05	3.43371218624e-05
f__norank_o__Coriobacteriales	6.86742437249e-05	0.000103011365587	0	0.000343371218624	0.000412045462349	0.000309034096762	0.00013734848745	0.000789753802836	0.000377708340487	0.0002746969749	0	0	0	0	0.000652405315386	0.000171685609312	3.43371218624e-05	0.000377708340487	0.000858428046561	6.86742437249e-05	0	0	0	0
f__norank_o__Gastranaerophilales	0.000789753802836	0.000240359853037	0.000343371218624	0.000549393949799	0.00206022731175	0.000446382584212	3.43371218624e-05	0.000377708340487	0.000412045462349	0.00113312502146	0	0	0	0	0.00243793565223	0.000309034096762	0.00264395838341	0.00250660989596	0.000652405315386	0.000446382584212	0	0	0	3.43371218624e-05
f__norank_o__Oscillospirales	0	0	0	6.86742437249e-05	6.86742437249e-05	6.86742437249e-05	0.000103011365587	0.000103011365587	3.43371218624e-05	6.86742437249e-05	0	0	6.86742437249e-05	0	0.000171685609312	0	0.000240359853037	3.43371218624e-05	0.000549393949799	3.43371218624e-05	0.00013734848745	3.43371218624e-05	0	0.000103011365587
f__norank_o__RF39	0.00295299248017	0.0030216667239	0.00600899632593	0.00298732960203	0	0	0	0	0	0	3.43371218624e-05	3.43371218624e-05	0	0	0.00738248120043	0.00216323867733	0.0110565532397	0.00388009477046	0.00319335233321	0.00559695086358	0	0	0	0
f__norank_o__Rhodospirillales	0.000171685609312	0	0	3.43371218624e-05	0.000103011365587	0.000171685609312	0	0.00013734848745	3.43371218624e-05	0.000103011365587	0	0	0	0	0	0	0.00013734848745	6.86742437249e-05	3.43371218624e-05	0	0	0	0	0
f__norank_o__norank_c__Clostridia	0.000206022731175	3.43371218624e-05	6.86742437249e-05	0.000412045462349	0.000171685609312	6.86742437249e-05	3.43371218624e-05	0.000240359853037	0.000103011365587	6.86742437249e-05	0	0.000377708340487	0.000171685609312	6.86742437249e-05	0.000446382584212	0	0.000103011365587	0.000240359853037	0.000103011365587	0.00013734848745	0.000103011365587	0	6.86742437249e-05	6.86742437249e-05
f__norank_o__norank_c__norank_p__Firmicutes	0	6.86742437249e-05	0	6.86742437249e-05	0	0	0	0	0	0	0	0	0	0	0	3.43371218624e-05	6.86742437249e-05	3.43371218624e-05	6.86742437249e-05	3.43371218624e-05	0	0	0	0
f__p-251-o5	0	0	0	0	0	6.86742437249e-05	0	0	0	0	0	0	0	0	0	3.43371218624e-05	0	0	0	0	0	0	0	0
f__p-2534-18B5_gut_group	0	0	0	0	3.43371218624e-05	0	0	0	0	0	0	0	0	0	0.00013734848745	0	0	0.000103011365587	0	0.0002746969749	0	0	0	0
f__unclassified_c__Bacilli	6.86742437249e-05	0	0	0	0	0	0	0	0	0	0	0	0	0	0	0	0	0	0	0	0	0	0	0
f__unclassified_c__Clostridia	0.000377708340487	0.000618068193524	0.000412045462349	0.000240359853037	0.000927102290286	0.00103011365587	0.00188854170243	0.00157950760567	0.00140782199636	0.000995776534011	0.00133914775264	0.0016481818494	0.000309034096762	0.00013734848745	0.000721079559111	0.000446382584212	0.000343371218624	0.000583731071662	0.000652405315386	0.000858428046561	0.000171685609312	0.000103011365587	3.43371218624e-05	0.000515056827937
f__unclassified_k__norank_d__Bacteria	3.43371218624e-05	3.43371218624e-05	0.000171685609312	6.86742437249e-05	3.43371218624e-05	0	0	6.86742437249e-05	0	3.43371218624e-05	0	0	3.43371218624e-05	0	3.43371218624e-05	6.86742437249e-05	0	0.00013734848745	0.000103011365587	0	0	0	0	0
f__unclassified_o__Bacteroidales	0	0	6.86742437249e-05	0.000206022731175	0	3.43371218624e-05	0	0	3.43371218624e-05	0	3.43371218624e-05	3.43371218624e-05	3.43371218624e-05	6.86742437249e-05	3.43371218624e-05	6.86742437249e-05	3.43371218624e-05	0	3.43371218624e-05	0	3.43371218624e-05	0	6.86742437249e-05	0
f__unclassified_o__Coriobacteriales	6.86742437249e-05	3.43371218624e-05	3.43371218624e-05	0.00013734848745	0.000309034096762	0.000103011365587	0.000206022731175	0.000103011365587	0.00013734848745	6.86742437249e-05	3.43371218624e-05	0.000412045462349	0.0002746969749	0.000446382584212	0.000377708340487	0.000171685609312	0.00013734848745	0.000343371218624	0.000206022731175	0.000171685609312	0.000446382584212	0.000515056827937	6.86742437249e-05	0.000377708340487
f__unclassified_o__Oscillospirales	0.000480719706074	0.000446382584212	0.000515056827937	0.000412045462349	0.000927102290286	0.000206022731175	0.000618068193524	0.000652405315386	0.000686742437249	0.000480719706074	0.000206022731175	0.000549393949799	0.000412045462349	0.000549393949799	0.000480719706074	0.000515056827937	0.0010987878996	0.000515056827937	0.000618068193524	0.000652405315386	0.000583731071662	6.86742437249e-05	0.000240359853037	0.000171685609312
f__unclassified_p__Firmicutes	0.000515056827937	0.000789753802836	0.0002746969749	6.86742437249e-05	0.00212890155547	0.00161384472753	0.00161384472753	0.00278130687086	0.00353672355183	0.00339937506438	3.43371218624e-05	0	0.000549393949799	6.86742437249e-05	0.0024722727741	0.00103011365587	3.43371218624e-05	0.00123613638705	0.00154517048381	3.43371218624e-05	0	6.86742437249e-05	0	0
