# Supplementary material for: Polysaccharide, the Active Component of Dendrobium officinale, Ameliorates Metabolic Hypertension in Rats via Regulating Intestinal Flora-SCFAs-Vascular Axis
Source: Front Pharmacol. 2022 Jul 11;13:935714. doi: 10.3389/fphar.2022.935714 (PMC9310040; doi:10.3389/fphar.2022.935714)
Supplement: Supplementary file 1 [file DataSheet1.ZIP › Supplementary materials-raw data/Figure 7 & 8/Figure 7 & 8/interaction_results/tax_summary_r/otu_taxon_Family.percent(10).xls]

#OTU ID	SD1_134	SD1_38	SD1_69	SD1_7	SD2_128	SD2_145	SD2_236	SD2_35	SD3_14	SD3_15	SD3_267	SD3_45	SD5_179	SD5_28	SD5_79	SD7_135	SD7_17	SD7_18	SD7_25
f__Acholeplasmataceae	0	3.43371218624e-05	0.000995776534011	0.000446382584212	0	0	0	0	0	0	0	0	0.0002746969749	0	3.43371218624e-05	0	0	0	0
f__Akkermansiaceae	0	0	0	0	0	3.43371218624e-05	0	3.43371218624e-05	0.0268516292964	0.160903753047	0.0143185798166	0.102530645881	0	0	6.86742437249e-05	0.0215293754078	0.0498575009443	0.0137005116231	0.169522370635
f__Anaerofustaceae	0	0	0	3.43371218624e-05	3.43371218624e-05	0.000206022731175	0.000446382584212	3.43371218624e-05	0.000343371218624	0.00013734848745	6.86742437249e-05	0	0	0	3.43371218624e-05	0	0.00013734848745	6.86742437249e-05	0
f__Anaerovoracaceae	0.00288431823645	0.00147649624009	0.00309034096762	0.00879030319679	0.00381142052673	0.00491020842633	0.00604333344779	0.00405178037977	0.00394876901418	0.00982041685266	0.00865295470934	0.00412045462349	0.0103698108025	0.00779452666278	0.00401744325791	0.00865295470934	0.00480719706074	0.00659272739759	0.00360539779556
f__Atopobiaceae	0	0	0	3.43371218624e-05	0	0	0	0	0	0	0	0	0	0	3.43371218624e-05	0	0	0	0
f__Bacillaceae	0	0	0	0	0	0	0	0	0	0	0.000171685609312	0	0	0	0	0.000583731071662	0	0.0002746969749	0.000309034096762
f__Bacteroidaceae	0.00494454554819	0.00470418569516	0.0010987878996	0.0021975757992	0.00700477285994	0.00401744325791	0.00449816296398	0.00432647735467	0.00305600384576	0.000961439412148	0.00460117432957	0.00885897744051	0.00140782199636	0.00178553033685	0.00628369330083	0.00212890155547	0.000446382584212	0.00106445077774	0.00243793565223
f__Bifidobacteriaceae	0	3.43371218624e-05	3.43371218624e-05	0	6.86742437249e-05	6.86742437249e-05	0	0	0.000103011365587	0	6.86742437249e-05	3.43371218624e-05	0.000103011365587	0.000343371218624	3.43371218624e-05	3.43371218624e-05	0	3.43371218624e-05	3.43371218624e-05
f__Burkholderiaceae	0	3.43371218624e-05	3.43371218624e-05	3.43371218624e-05	0	0	0	0	3.43371218624e-05	6.86742437249e-05	3.43371218624e-05	3.43371218624e-05	0	0	0	0.000103011365587	3.43371218624e-05	0	3.43371218624e-05
f__Butyricicoccaceae	0.00363973491742	0.00281564399272	0.00254094701782	0.00662706451945	0.0107475191429	0.00491020842633	0.00669573876318	0.00576863647289	0.0048415341826	0.0073138069567	0.0166191669814	0.00909933729355	0.00913367441541	0.00611200769152	0.021975757992	0.00933969714659	0.00250660989596	0.0147992995227	0.0216323867733
f__Caldicoprobacteraceae	6.86742437249e-05	0	0.000103011365587	0	0	0	0	0	0	0	0	0	0	3.43371218624e-05	0	0	0	0	0
f__Carnobacteriaceae	0	0	3.43371218624e-05	0.000377708340487	0	0	0	0	0	0	0	0	6.86742437249e-05	0.000377708340487	0.00013734848745	0	0	0	0
f__Christensenellaceae	0.00216323867733	0.0030216667239	0.00123613638705	0.0149366480102	0.00944270851217	0.013975208598	0.014490265426	0.0128764206984	6.86742437249e-05	0.000103011365587	0.000103011365587	6.86742437249e-05	0.0191944511211	0.0118119699207	0.0191257768774	3.43371218624e-05	0.000103011365587	3.43371218624e-05	3.43371218624e-05
f__Clostridiaceae	0.00013734848745	0.000171685609312	0.000583731071662	0.00223191292106	0.0165161556158	0.0070391099818	0.00669573876318	0.0180269889778	0.000583731071662	6.86742437249e-05	6.86742437249e-05	0.000171685609312	0.00776018954091	0.00628369330083	0.00357106067369	0.000103011365587	6.86742437249e-05	0.000240359853037	0.000652405315386
f__Clostridium_methylpentosum_group	0	3.43371218624e-05	0.000103011365587	3.43371218624e-05	3.43371218624e-05	0	0	0	0	0	0	0	0	3.43371218624e-05	0.000240359853037	0	0	0	0
f__Coriobacteriales_Incertae_Sedis	0	0	0	0	0	3.43371218624e-05	6.86742437249e-05	0	0	0	0.000206022731175	0.000103011365587	0	0	3.43371218624e-05	0.000171685609312	3.43371218624e-05	0	6.86742437249e-05
f__Corynebacteriaceae	3.43371218624e-05	0	6.86742437249e-05	0.00123613638705	0	3.43371218624e-05	0	6.86742437249e-05	0.000515056827937	0.000583731071662	0.000583731071662	0.000343371218624	0	0	3.43371218624e-05	0	6.86742437249e-05	6.86742437249e-05	0
f__Defluviitaleaceae	0.000515056827937	0.00013734848745	0.000171685609312	0.000171685609312	0.000412045462349	0.000515056827937	0.0002746969749	0.000412045462349	0.0002746969749	0.00144215911822	0.000927102290286	0.000240359853037	0.000343371218624	0.000515056827937	0.000652405315386	0.000343371218624	0.000618068193524	0.000892765168424	0.000171685609312
f__Desulfovibrionaceae	0.0189884283899	0.0105758335336	0.0308690725543	0.0266456065653	0.0467328228548	0.056175531367	0.0163788071284	0.0387666105827	0.00614634481338	0.00525357964495	0.00264395838341	0.00226625004292	0.0251347732033	0.0119149812863	0.0150396593758	0.00425780311094	0.00243793565223	0.00429214023281	0.00144215911822
f__Eggerthellaceae	0.00350238642997	0.00147649624009	0.00161384472753	0.0048415341826	0.00113312502146	0.000789753802836	0.00257528413968	0.00233492428665	0.0158294131786	0.0169968753219	0.00992342821825	0.0300449816296	0.00267829550527	0.000686742437249	0.00281564399272	0.0213920269203	0.0657555883666	0.0210143185798	0.00875596607492
f__Elusimicrobiaceae	0	6.86742437249e-05	0.000103011365587	0	0.000206022731175	0	0	3.43371218624e-05	0	0	0	0	0	0	0	0	0	0	0
f__Enterobacteriaceae	0.002746969749	0.00690176149435	0.0100607767057	0.00748549256601	0.000377708340487	0.000103011365587	0.000618068193524	0.000206022731175	0	0	3.43371218624e-05	0	0	0.000927102290286	0.0002746969749	0	6.86742437249e-05	0.000103011365587	3.43371218624e-05
f__Enterococcaceae	0.000103011365587	0	0.000206022731175	0.000171685609312	0.000240359853037	0.000240359853037	0.000240359853037	0.00013734848745	0.00388009477046	0.00415479174536	0.00497888267005	0.00188854170243	0.000171685609312	0.000446382584212	6.86742437249e-05	0.00216323867733	0.00140782199636	0.000412045462349	0.000583731071662
f__Erysipelatoclostridiaceae	0	3.43371218624e-05	6.86742437249e-05	3.43371218624e-05	0	0.00216323867733	0.00120179926519	0	0.00559695086358	0.000343371218624	0.0030216667239	0.000961439412148	0.000171685609312	0.00013734848745	0.000721079559111	0.0002746969749	0.00202589018988	0.00336503794252	0.000343371218624
f__Erysipelotrichaceae	0.00291865535831	0.000961439412148	0.00776018954091	0.00202589018988	0.0713182021083	0.0383889022422	0.0673694330941	0.119321498472	0.00381142052673	0.0116402843114	0.0330323112317	0.0253407959345	0.0503725577722	0.0402087697009	0.0152456821069	0.102702331491	0.0086872918312	0.00806922363767	0.132060570683
f__Ethanoligenenaceae	0	0	0	0	0	0	6.86742437249e-05	0	0	0	0	0	0	0	0	0	0	0	0
f__Eubacteriaceae	3.43371218624e-05	0	0	0	0.000103011365587	0.000892765168424	0.00147649624009	0.000206022731175	0.0215293754078	0.00374274628301	0.00563128798544	0.00377708340487	0	0	0	0.000755416680974	0.0163101328847	0.0207739587268	0.000583731071662
f__Eubacterium_coprostanoligenes_group	0.00961439412148	0.00439515159839	0.0146619510353	0.0183016859527	0.0140438828417	0.0070391099818	0.0398653984823	0.0475569137795	0.045187652371	0.0534628987398	0.0705971225492	0.022971534526	0.00927102290286	0.0134944888919	0.0220787693576	0.0674724444597	0.0616351337431	0.035435909762	0.02396731106
f__Exiguobacteraceae	0	0	0	0	0	0	0	0	0	0	0	0	0	0	0.000171685609312	0	0	0	0
f__Flavobacteriaceae	0.000446382584212	0.000240359853037	0.000206022731175	0.000103011365587	6.86742437249e-05	0	0	0.000206022731175	0	0	0	0	0	0	0	0	0	0	0
f__Helicobacteraceae	0.00226625004292	0.000892765168424	0.0159324245442	0.000412045462349	0.00305600384576	0.000240359853037	0.0013734848745	0.002746969749	0	0	0	0	0	0	0	0	0	0	0
f__Hungateiclostridiaceae	0	0	0	0	0	0	0	0	0	6.86742437249e-05	0.000240359853037	6.86742437249e-05	0.000206022731175	0.000515056827937	3.43371218624e-05	0.000583731071662	0.000515056827937	0.000206022731175	3.43371218624e-05
f__Kineosporiaceae	0	0	0	0	0	0	0	0	0	0	0	0	0	0	0	0	0	3.43371218624e-05	0
f__Lachnospiraceae	0.202863715963	0.254781444219	0.245785118291	0.410019572159	0.356591010541	0.461593929197	0.536860900319	0.3499296089	0.575936544999	0.265906671703	0.433986883219	0.22916595131	0.323284002335	0.2894619373	0.192940287745	0.310819627099	0.462143323147	0.456340349552	0.353019949868
f__Lactobacillaceae	0.35896027195	0.379665556433	0.261099474642	0.0435738076434	0.000446382584212	0.000480719706074	0.000618068193524	0.000480719706074	0.000686742437249	0.00013734848745	0.000206022731175	0.000240359853037	0.00202589018988	0.0236926140851	0.292517941146	0.000515056827937	0.000206022731175	0.000240359853037	0.000171685609312
f__Leuconostocaceae	0	0	0	0	0	3.43371218624e-05	0	3.43371218624e-05	3.43371218624e-05	0	3.43371218624e-05	6.86742437249e-05	0	0	0	3.43371218624e-05	0.000103011365587	0.000103011365587	0.000103011365587
f__Marinifilaceae	0.00147649624009	0.00230058716478	0.00188854170243	0.0010987878996	0.000240359853037	0.000309034096762	3.43371218624e-05	0.00013734848745	0	0	0	0	0.000480719706074	0.000755416680974	0.00013734848745	0	0	0	0
f__Micrococcaceae	0.000412045462349	6.86742437249e-05	0.000240359853037	0.000103011365587	6.86742437249e-05	3.43371218624e-05	0	0	0.000515056827937	6.86742437249e-05	0.000103011365587	0	0.00013734848745	0	0.000652405315386	0.000171685609312	6.86742437249e-05	6.86742437249e-05	0
f__Monoglobaceae	0.0161041101535	0.0106101706555	0.00776018954091	0.0400027469697	0.00669573876318	0.00267829550527	0.00103011365587	0.0053909281324	0.0059403220822	0.0440888644714	0.0162071215191	0.0128077464547	0.00384575764859	0.0024722727741	0.00466984857329	0.000515056827937	0.0121896782612	0.0172372351749	0.000824090924699
f__Muribaculaceae	0.175943412423	0.138309926862	0.152731518044	0.0652405315386	0.0513339971844	0.09236685781	0.0687429179686	0.0472135425609	0.043436459156	0.0335130309377	0.164852522062	0.0994403049136	0.138996669299	0.128832881228	0.17017477595	0.110771555128	0.0767091302407	0.0757820279504	0.0383545651204
f__Oscillospiraceae	0.0602273117467	0.0479689592418	0.0924355320537	0.165985647083	0.139511726127	0.102702331491	0.0517460426467	0.0965216495553	0.0226281633074	0.152525495313	0.0395563643855	0.114892009752	0.169865741854	0.184459018645	0.0875939978711	0.103148714075	0.0589568382378	0.0508532774783	0.0365690347835
f__Pasteurellaceae	0	0	6.86742437249e-05	0	0	0	0	0	0	0	0	0	0	6.86742437249e-05	0	0	0	0	0
f__Peptococcaceae	0.000995776534011	0.000686742437249	0.00188854170243	0.00278130687086	0.00257528413968	0.00267829550527	0.00181986745871	0.00127047350891	0.0002746969749	0.000961439412148	6.86742437249e-05	0.000583731071662	0.00738248120043	0.00377708340487	0.00545960237613	0.00216323867733	0.00013734848745	0.000446382584212	0.00202589018988
f__Peptostreptococcaceae	0.0136661745013	0.00669573876318	0.0272293376369	0.0640387322735	0.134017786629	0.142842426948	0.114754661264	0.167565154689	0.132850324486	0.161384472753	0.0799711568176	0.260241046595	0.0992686193043	0.131373828246	0.0797994712083	0.154517048381	0.0458400576864	0.103766782268	0.0660989595852
f__Prevotellaceae	0.00209456443361	0.00394876901418	0.00765717817533	0.00477285993888	0.00161384472753	0.00250660989596	0.00151083336195	0.00202589018988	0.00013734848745	0.0016481818494	0.00168251897126	0.0121210040174	0.00885897744051	0.0016481818494	0.00175119321498	0.000961439412148	0.000309034096762	0.000377708340487	0.000549393949799
f__Rhizobiaceae	0	0	0	0	0	0	0	0	0	0	0	0	3.43371218624e-05	0	3.43371218624e-05	0	0	3.43371218624e-05	0
f__Rikenellaceae	0.00226625004292	0.00243793565223	0.0078632009065	0.00240359853037	3.43371218624e-05	0.000206022731175	0.00013734848745	0.00013734848745	0.00388009477046	0.0070391099818	0.00776018954091	0.00257528413968	0.000995776534011	0.00106445077774	0.000480719706074	0.00779452666278	0.00573429935103	0.00628369330083	0.00370840916114
f__Ruminococcaceae	0.0767091302407	0.0768121416063	0.0507502661127	0.0545273495176	0.101637880713	0.0383545651204	0.0252721216908	0.0481406448511	0.0361226521993	0.0335473680596	0.0488617244103	0.0264395838341	0.0455996978333	0.0384232393641	0.0268859664183	0.0332383339628	0.0464581258799	0.0434707962779	0.116814888576
f__Saccharimonadaceae	0.000549393949799	0.00278130687086	0.00233492428665	0.00456683720771	0	0	0	0	0	0.00597465920407	3.43371218624e-05	0	0.00113312502146	0.000343371218624	0	6.86742437249e-05	0	0	0
f__Spirochaetaceae	3.43371218624e-05	0	0	0	0	6.86742437249e-05	3.43371218624e-05	0	3.43371218624e-05	0.000206022731175	0.00144215911822	6.86742437249e-05	0.000343371218624	3.43371218624e-05	0.0002746969749	3.43371218624e-05	3.43371218624e-05	0.00013734848745	3.43371218624e-05
f__Staphylococcaceae	6.86742437249e-05	0.000103011365587	0.00013734848745	0.00151083336195	0.000789753802836	0.000377708340487	6.86742437249e-05	0.00171685609312	0.00013734848745	0.0002746969749	0	0	0.000824090924699	0.00127047350891	0.00113312502146	6.86742437249e-05	0	0.000103011365587	0
f__Streptococcaceae	0.000515056827937	0.00013734848745	0.0013734848745	0.00188854170243	0.000515056827937	0.000721079559111	0.00103011365587	0.000961439412148	0.00161384472753	0.000892765168424	0.000824090924699	0.000309034096762	0.000995776534011	0.000789753802836	0.000343371218624	0.000583731071662	0.000686742437249	0.000789753802836	0.000824090924699
f__Sutterellaceae	3.43371218624e-05	0	0	0.000171685609312	0.00113312502146	0.00147649624009	0.000824090924699	0.000515056827937	0.000240359853037	0.000892765168424	0.0013734848745	0.000103011365587	0.000103011365587	0.000240359853037	3.43371218624e-05	0.00212890155547	0.0016481818494	0.00212890155547	6.86742437249e-05
f__Tannerellaceae	0.00133914775264	0.00120179926519	0.00127047350891	0.00223191292106	0.00185420458057	0.000549393949799	0.000343371218624	0.000824090924699	0.0206709473612	0.00600899632593	0.00975174260893	0.0244136936442	0.000549393949799	0.000652405315386	0.0010987878996	0.0168595268345	0.00545960237613	0.0180269889778	0.00415479174536
f__UCG-010	0.00185420458057	0.00212890155547	0.00113312502146	0.00209456443361	0.00133914775264	0.000858428046561	0.000412045462349	0.000927102290286	0.00013734848745	0.000515056827937	0.000824090924699	0.000206022731175	0.00199155306802	0.00381142052673	0.00130481063077	0.00133914775264	0	0.000515056827937	0.0002746969749
f__UCG-011	0	0	0	0	3.43371218624e-05	0.000309034096762	6.86742437249e-05	3.43371218624e-05	0	0	0	0	3.43371218624e-05	6.86742437249e-05	0	0.00013734848745	0	0	0
f__norank_o__Chloroplast	0	0	0	0	0	0	0	0	3.43371218624e-05	0	3.43371218624e-05	0	0	0	3.43371218624e-05	0	0	0	0
f__norank_o__Clostridia_UCG-014	0.0218384095045	0.0255468186657	0.0345088074718	0.0288088452426	0.00779452666278	0.00291865535831	0.019709507949	0.0122926896268	0.0103011365587	0.00442948872026	0.0140095457199	0.00185420458057	0.021220341311	0.0477285993888	0.0155890533256	0.00982041685266	0.063145967105	0.0892765168424	0.00800054939395
f__norank_o__Clostridia_vadinBB60_group	0.00130481063077	0.000515056827937	0.00288431823645	0.00127047350891	0.00013734848745	0.000103011365587	0.000103011365587	0.000343371218624	0	0	0	0.000377708340487	0.000377708340487	0.00130481063077	3.43371218624e-05	0.000686742437249	0	0	0
f__norank_o__Coriobacteriales	6.86742437249e-05	0.000103011365587	3.43371218624e-05	0.000377708340487	0.000309034096762	0.00013734848745	0.000240359853037	0.0002746969749	0	0	0	0	0.000343371218624	0.000103011365587	0.000789753802836	0	0	0	0
f__norank_o__Gastranaerophilales	0.000789753802836	0.000206022731175	0.000309034096762	0.000686742437249	0.00195721594616	0.000446382584212	6.86742437249e-05	0.000515056827937	0	0	0	3.43371218624e-05	0.00202589018988	0.00013734848745	0.00116746214332	0	3.43371218624e-05	3.43371218624e-05	0
f__norank_o__Oscillospirales	0	0	0	0.00013734848745	3.43371218624e-05	3.43371218624e-05	0.000103011365587	3.43371218624e-05	0	0	3.43371218624e-05	0	0.000515056827937	0.000412045462349	0	0.000103011365587	0	6.86742437249e-05	0
f__norank_o__RF39	0.00295299248017	0.00309034096762	0.00552827661985	0.00305600384576	0	0	0	0	6.86742437249e-05	3.43371218624e-05	0	0	0.0295642619236	0.0311094324074	0.000446382584212	0	0	0	0
f__norank_o__Rhodospirillales	0.000171685609312	0	0	3.43371218624e-05	0.000103011365587	0.00013734848745	0	3.43371218624e-05	3.43371218624e-05	0	0	0	0	0	0	0	0	0	0
f__norank_o__norank_c__Clostridia	0.000206022731175	3.43371218624e-05	3.43371218624e-05	0.0002746969749	0.000171685609312	3.43371218624e-05	0	0.000171685609312	0	0.000377708340487	0.000240359853037	3.43371218624e-05	0.000103011365587	0.00013734848745	0.0002746969749	0.000206022731175	0	3.43371218624e-05	0.000515056827937
f__norank_o__norank_c__norank_p__Firmicutes	0	6.86742437249e-05	0	3.43371218624e-05	0	0	0	0	0	0	0	0	0	0	0	0	0	0	0
f__p-251-o5	0	0	0	0	0	6.86742437249e-05	0	0	0	0	0	0	0	0	0	0	0	0	0
f__p-2534-18B5_gut_group	0	0	0	0	3.43371218624e-05	0	0	0	0	0	3.43371218624e-05	0	0	0.000309034096762	0	0	0	0	0
f__unclassified_c__Bacilli	6.86742437249e-05	0	0	0	0	0	0	0	0	0	0	0	0	0	0	0	0	0	0
f__unclassified_c__Clostridia	0.000377708340487	0.000618068193524	0.000412045462349	0.0002746969749	0.000789753802836	0.00103011365587	0.00181986745871	0.00157950760567	0.00133914775264	0.00157950760567	0.000377708340487	0.0002746969749	0.000377708340487	0.000412045462349	0.000412045462349	3.43371218624e-05	0.00216323867733	0.0016481818494	0.000755416680974
f__unclassified_k__norank_d__Bacteria	3.43371218624e-05	3.43371218624e-05	0.00013734848745	3.43371218624e-05	6.86742437249e-05	0	0	0	0	0	6.86742437249e-05	0	6.86742437249e-05	0	3.43371218624e-05	0	0	0	0
f__unclassified_o__Bacteroidales	0	3.43371218624e-05	6.86742437249e-05	0.000206022731175	0	3.43371218624e-05	0	3.43371218624e-05	3.43371218624e-05	3.43371218624e-05	3.43371218624e-05	3.43371218624e-05	3.43371218624e-05	0	3.43371218624e-05	3.43371218624e-05	3.43371218624e-05	6.86742437249e-05	0
f__unclassified_o__Coriobacteriales	6.86742437249e-05	3.43371218624e-05	3.43371218624e-05	0.000171685609312	0.000171685609312	0.000171685609312	0.000171685609312	0.000103011365587	3.43371218624e-05	0.000309034096762	0.000206022731175	0.000343371218624	0.000480719706074	0	0.000377708340487	0.000309034096762	0.000343371218624	0.000377708340487	0.000309034096762
f__unclassified_o__Oscillospirales	0.000480719706074	0.000412045462349	0.000583731071662	0.000377708340487	0.000824090924699	0.000171685609312	0.000515056827937	0.000652405315386	0.000240359853037	0.000583731071662	0.000446382584212	0.000377708340487	0.0002746969749	0.000309034096762	0.000343371218624	0.000309034096762	3.43371218624e-05	0.000206022731175	0.000103011365587
f__unclassified_p__Firmicutes	0.000515056827937	0.000652405315386	0.000240359853037	6.86742437249e-05	0.00181986745871	0.00178553033685	0.00157950760567	0.0030216667239	3.43371218624e-05	0	0.000446382584212	6.86742437249e-05	0.00120179926519	0.0013734848745	0.000446382584212	0	3.43371218624e-05	0.000103011365587	0.000412045462349
