# Supplementary material for: Polysaccharide, the Active Component of Dendrobium officinale, Ameliorates Metabolic Hypertension in Rats via Regulating Intestinal Flora-SCFAs-Vascular Axis
Source: Front Pharmacol. 2022 Jul 11;13:935714. doi: 10.3389/fphar.2022.935714 (PMC9310040; doi:10.3389/fphar.2022.935714)
Supplement: Supplementary file 1 [file DataSheet1.ZIP › Supplementary materials-raw data/Figure 7 & 8/Figure 7 & 8/interaction_results/tax_summary_r/otu_taxon_Family.percent(11).xls]

#OTU ID	SD1_134	SD1_38	SD1_69	SD1_7	SD2_128	SD2_145	SD2_236	SD2_249	SD2_35	SD2_37	SD3_14	SD3_15	SD3_267	SD3_45	SD5_1	SD5_124	SD5_125	SD5_179	SD5_28	SD5_79	SD7_135	SD7_17	SD7_18	SD7_25
f__Acholeplasmataceae	0	3.43371218624e-05	0.0010987878996	0.000480719706074	0	0	0	0	0	0	0	0	0	0	0	3.43371218624e-05	6.86742437249e-05	0.000171685609312	0	3.43371218624e-05	0	0	0	0
f__Akkermansiaceae	0	0	0	0	0	3.43371218624e-05	0	6.86742437249e-05	0	0	0.0277443944649	0.162105552313	0.0139408714762	0.102667994369	0	0.000171685609312	0.00374274628301	0	0	3.43371218624e-05	0.0216667238952	0.0477972736325	0.0134258146482	0.169419359269
f__Anaerofustaceae	0	0	0	0	3.43371218624e-05	0.00013734848745	0.000377708340487	0.000171685609312	3.43371218624e-05	0	0.000412045462349	0.00013734848745	0.000103011365587	0	0	0	3.43371218624e-05	0	0	3.43371218624e-05	0	0.00013734848745	0.000103011365587	0
f__Anaerovoracaceae	0.00288431823645	0.00168251897126	0.00288431823645	0.00889331456237	0.00388009477046	0.00473852281702	0.00628369330083	0.00604333344779	0.00456683720771	0.00360539779556	0.00401744325791	0.0095113827559	0.00827524636885	0.00432647735467	0.00569996222917	0.00909933729355	0.00614634481338	0.0103354736806	0.00765717817533	0.00388009477046	0.00889331456237	0.00473852281702	0.00683308725063	0.00374274628301
f__Atopobiaceae	0	0	3.43371218624e-05	3.43371218624e-05	0	3.43371218624e-05	0	0	0	0	0	0	0	0	0	0	0	0	0	0	0	0	0	0
f__Bacillaceae	0	0	0	0	0	0	0	0	0	0	3.43371218624e-05	0	0.0002746969749	0	6.86742437249e-05	0	0	0	0	0	0.000618068193524	0	0.0002746969749	0.000240359853037
f__Bacteroidaceae	0.00494454554819	0.00470418569516	0.000961439412148	0.00209456443361	0.00686742437249	0.00388009477046	0.00453250008584	0.0328949627442	0.00442948872026	0.00693609861621	0.00343371218624	0.00106445077774	0.00487587130447	0.00872162895306	0.00830958349071	0.00230058716478	0.000789753802836	0.00161384472753	0.00171685609312	0.00611200769152	0.00216323867733	0.000446382584212	0.000961439412148	0.00230058716478
f__Bifidobacteriaceae	0	3.43371218624e-05	3.43371218624e-05	0	6.86742437249e-05	3.43371218624e-05	0	0.000103011365587	3.43371218624e-05	0.000171685609312	6.86742437249e-05	0	3.43371218624e-05	3.43371218624e-05	0.000309034096762	0	0.000618068193524	0.00013734848745	0.000309034096762	3.43371218624e-05	0	0	3.43371218624e-05	0
f__Burkholderiaceae	0	3.43371218624e-05	3.43371218624e-05	3.43371218624e-05	0	0	0	0	0	0	3.43371218624e-05	6.86742437249e-05	6.86742437249e-05	3.43371218624e-05	0	0	3.43371218624e-05	0	0	0	0.000103011365587	3.43371218624e-05	0	3.43371218624e-05
f__Butyricicoccaceae	0.00363973491742	0.002746969749	0.00250660989596	0.00666140164131	0.0107475191429	0.00473852281702	0.0070391099818	0.018713731415	0.0056656251073	0.00727946983484	0.00504755691378	0.00755416680974	0.0157950760567	0.00882464031865	0.0104384850462	0.00353672355183	0.00360539779556	0.00937403426845	0.00635236754455	0.0208426329705	0.00913367441541	0.00216323867733	0.0145589396697	0.0215637125296
f__Caldicoprobacteraceae	6.86742437249e-05	0	6.86742437249e-05	0	0	0	0	0	0	0	0	0	0	0	0	0	0	0	3.43371218624e-05	0	0	0	0	0
f__Carnobacteriaceae	0	0	3.43371218624e-05	0.000412045462349	0	0	0	0	0	0	0	0	0	0	0	0	0	3.43371218624e-05	0.000377708340487	0.000103011365587	0	0	0	0
f__Christensenellaceae	0.00216323867733	0.00312467808948	0.0010987878996	0.0140095457199	0.00954571987776	0.0148679737664	0.014490265426	0.00700477285994	0.012979432064	0.0121896782612	6.86742437249e-05	0.000103011365587	0.000103011365587	3.43371218624e-05	0.0284311369021	0.00817223500326	0.0110222161178	0.0190571026337	0.0120523297737	0.0195721594616	3.43371218624e-05	0.000103011365587	3.43371218624e-05	3.43371218624e-05
f__Clostridiaceae	0.00013734848745	0.000171685609312	0.000446382584212	0.00226625004292	0.0166535041033	0.00669573876318	0.00642104178828	0.0157950760567	0.0179239776122	0.00944270851217	0.000515056827937	6.86742437249e-05	0	0.00013734848745	0.0594375579439	0.00315901521134	0.0564845654637	0.00817223500326	0.00673007588504	0.00394876901418	3.43371218624e-05	6.86742437249e-05	0.000240359853037	0.000721079559111
f__Clostridium_methylpentosum_group	0	3.43371218624e-05	0	3.43371218624e-05	0	0	0	0	0	0	0	0	0	0	3.43371218624e-05	3.43371218624e-05	0	0	3.43371218624e-05	0.000171685609312	0	0	0	0
f__Coriobacteriales_Incertae_Sedis	0	0	0	0	3.43371218624e-05	3.43371218624e-05	6.86742437249e-05	3.43371218624e-05	3.43371218624e-05	0	0	3.43371218624e-05	0.000171685609312	6.86742437249e-05	3.43371218624e-05	0	0	0	0	3.43371218624e-05	3.43371218624e-05	3.43371218624e-05	0	0.000103011365587
f__Corynebacteriaceae	3.43371218624e-05	0	6.86742437249e-05	0.00120179926519	0	3.43371218624e-05	0	0	6.86742437249e-05	0	0.000446382584212	0.000583731071662	0.000549393949799	0.000309034096762	0.000103011365587	0.00013734848745	0.000103011365587	0	0	0	0	3.43371218624e-05	0.000103011365587	6.86742437249e-05
f__Defluviitaleaceae	0.000515056827937	0.00013734848745	0.000171685609312	0.00013734848745	0.000583731071662	0.000515056827937	0.000240359853037	0.0002746969749	0.000446382584212	0.000652405315386	0.000240359853037	0.00123613638705	0.00103011365587	0.000240359853037	0.00168251897126	0.00013734848745	0	0.000309034096762	0.000412045462349	0.000377708340487	0.0002746969749	0.000446382584212	0.000755416680974	0.000171685609312
f__Desulfovibrionaceae	0.0189884283899	0.0101637880713	0.0303883528483	0.0265425951997	0.046423788758	0.0559008343921	0.0164131442502	0.0199155306802	0.0395907015074	0.010472822168	0.0067644130069	0.00556261374172	0.00281564399272	0.00206022731175	0.006489716032	0.250111595646	0.0102667994369	0.024963087594	0.0123613638705	0.0146619510353	0.00436081447653	0.00250660989596	0.00460117432957	0.0016481818494
f__Eggerthellaceae	0.00350238642997	0.00147649624009	0.00181986745871	0.00532225388868	0.0010987878996	0.000892765168424	0.00243793565223	0.000892765168424	0.00206022731175	0.000858428046561	0.0154173677162	0.0175806063936	0.0108505305085	0.02894619373	0.00147649624009	0.00123613638705	0.0053909281324	0.00295299248017	0.000755416680974	0.00257528413968	0.0210486557017	0.0653778800261	0.0208769700924	0.00885897744051
f__Elusimicrobiaceae	0	6.86742437249e-05	0.00013734848745	0	0.000206022731175	0	0	0.000892765168424	0.00013734848745	0.000686742437249	0	0	0	0	0	0	0	0	0	0	0	0	0	0
f__Enterobacteriaceae	0.002746969749	0.00686742437249	0.0100951138276	0.00724513271298	0.000377708340487	0.000103011365587	0.000686742437249	0.00367407203928	0.00013734848745	0.000652405315386	0	0	3.43371218624e-05	0	0.000824090924699	3.43371218624e-05	0.000240359853037	0	0.000824090924699	0.000240359853037	0	3.43371218624e-05	6.86742437249e-05	3.43371218624e-05
f__Enterococcaceae	0.000103011365587	0	0.000309034096762	0.000240359853037	0.000171685609312	0.000206022731175	0.000240359853037	6.86742437249e-05	0.000171685609312	6.86742437249e-05	0.00353672355183	0.00422346598908	0.00439515159839	0.00175119321498	0.00171685609312	0	0.000103011365587	0.000206022731175	0.000480719706074	0.00013734848745	0.00223191292106	0.00151083336195	0.000446382584212	0.000686742437249
f__Erysipelatoclostridiaceae	0	0	6.86742437249e-05	3.43371218624e-05	0	0.00206022731175	0.00123613638705	0.00336503794252	0	0	0.00580297359475	0.000343371218624	0.00288431823645	0.00106445077774	0.000377708340487	0	0	0.00013734848745	0.00013734848745	0.000789753802836	0.0002746969749	0.00195721594616	0.00322768945507	0.000377708340487
f__Erysipelotrichaceae	0.00291865535831	0.000995776534011	0.00734814407856	0.00175119321498	0.0724856642516	0.0386635992171	0.0665453421694	0.142739415582	0.120248600762	0.0928475775161	0.00391443189232	0.0120523297737	0.0325859286475	0.0255811557875	0.142567729973	0.0409641863819	0.192940287745	0.0504068948941	0.0386292620953	0.0147649624009	0.104796895924	0.00834392061257	0.00776018954091	0.133399718436
f__Ethanoligenenaceae	0	0	0	0	0	0	6.86742437249e-05	3.43371218624e-05	0	6.86742437249e-05	0	0	0	0	0	0	0	0	0	0	0	0	0	0
f__Eubacteriaceae	3.43371218624e-05	0	0	0	0.00013734848745	0.000686742437249	0.00168251897126	0.000789753802836	0.000171685609312	0.000377708340487	0.0215293754078	0.00367407203928	0.0056656251073	0.00377708340487	0	0	0	0	0	0	0.000721079559111	0.0170655495656	0.0198125193146	0.000686742437249
f__Eubacterium_coprostanoligenes_group	0.00961439412148	0.00456683720771	0.0150739964976	0.0177522920029	0.0136318373794	0.00683308725063	0.0402774439446	0.0273323490025	0.0453250008584	0.0410328606256	0.0455996978333	0.0527418191807	0.0701850770868	0.023211894379	0.0168251897126	0.0427497167187	0.0560381828795	0.0097860797308	0.0137005116231	0.0231432201353	0.0668543762662	0.0612917625245	0.0357792809807	0.0242420080349
f__Exiguobacteraceae	0	0	0	0	0	0	0	0	0	0	0	0	0	0	0	0	0	0	0	0.000171685609312	0	0	0	0
f__Flavobacteriaceae	0.000446382584212	0.000206022731175	0.00013734848745	0.000103011365587	6.86742437249e-05	0	0	0.000515056827937	0.000171685609312	0.0002746969749	0	0	0	0	3.43371218624e-05	0.000789753802836	0.000824090924699	0	0	0	0	0	0	0
f__Helicobacteraceae	0.00226625004292	0.00103011365587	0.0158980874223	0.000377708340487	0.00309034096762	0.000171685609312	0.0013734848745	0.00212890155547	0.00333070082066	0.0016481818494	0	0	0	0	0.00333070082066	0.00690176149435	3.43371218624e-05	0	0	0	0	0	0	0
f__Hungateiclostridiaceae	0	0	0	0	3.43371218624e-05	0	0	6.86742437249e-05	0	6.86742437249e-05	0	3.43371218624e-05	0.000206022731175	3.43371218624e-05	6.86742437249e-05	3.43371218624e-05	6.86742437249e-05	0.000240359853037	0.000549393949799	3.43371218624e-05	0.000515056827937	0.000377708340487	0.00013734848745	0
f__Kineosporiaceae	0	0	0	0	0	0	0	0	0	0	0	0	0	0	0	0	0	3.43371218624e-05	0	0	0	0	0	0
f__Lachnospiraceae	0.202863715963	0.254884455585	0.245338735707	0.413212924493	0.355423548398	0.461490917831	0.536517529101	0.316210555231	0.349517563438	0.345397108814	0.574631734368	0.264258489853	0.435600727947	0.229200288432	0.165539264499	0.261099474642	0.0792500772585	0.321635820486	0.290835422175	0.195687257494	0.310201558905	0.465061978505	0.457610823061	0.351509116506
f__Lactobacillaceae	0.35896027195	0.379013151118	0.26013803523	0.0434707962779	0.000480719706074	0.000446382584212	0.000789753802836	0.000721079559111	0.000343371218624	0.00157950760567	0.000858428046561	0.000171685609312	0.000171685609312	0.0002746969749	0.0016481818494	0.000480719706074	0.0151083336195	0.00202589018988	0.0246540534972	0.291144456272	0.000412045462349	0.000240359853037	0.0002746969749	0.000206022731175
f__Leuconostocaceae	0	0	0	0	0	6.86742437249e-05	0	6.86742437249e-05	3.43371218624e-05	6.86742437249e-05	3.43371218624e-05	0	3.43371218624e-05	6.86742437249e-05	3.43371218624e-05	3.43371218624e-05	3.43371218624e-05	0	0	0	3.43371218624e-05	0.000103011365587	0.00013734848745	0.000103011365587
f__Marinifilaceae	0.00147649624009	0.00254094701782	0.00199155306802	0.000824090924699	0.000240359853037	0.000343371218624	3.43371218624e-05	0.000377708340487	0.00013734848745	0.000377708340487	0	0	0	0	0.000240359853037	0.0002746969749	0.000240359853037	0.000343371218624	0.000892765168424	0.000206022731175	0	0	0	0
f__Micrococcaceae	0.000412045462349	0.000103011365587	0.000171685609312	0.000103011365587	6.86742437249e-05	3.43371218624e-05	0	0	0	3.43371218624e-05	0.000686742437249	3.43371218624e-05	6.86742437249e-05	0	0.000480719706074	3.43371218624e-05	0.00013734848745	0.000240359853037	0	0.000755416680974	0.00013734848745	0.000103011365587	6.86742437249e-05	0
f__Monoglobaceae	0.0161041101535	0.010232462315	0.00789753802836	0.0411358719912	0.00679875012876	0.0024722727741	0.00106445077774	0.00103011365587	0.00597465920407	0.00319335233321	0.00542526525427	0.0449129553961	0.0167565154689	0.0129107578203	0.011743295677	0.00865295470934	0.00580297359475	0.00370840916114	0.00250660989596	0.00477285993888	0.000377708340487	0.0120523297737	0.0172028980531	0.000721079559111
f__Muribaculaceae	0.175943412423	0.137657521547	0.152456821069	0.0668200391443	0.0520894138653	0.0909590358136	0.0693266490403	0.110977577859	0.0475225766576	0.111801668784	0.0439171788621	0.0330666483535	0.164783847818	0.100573429935	0.0948734677059	0.0928132403942	0.0643477663702	0.137829207156	0.128489510009	0.170827181266	0.110874566494	0.0769151529719	0.0775675582873	0.037187102977
f__Oscillospiraceae	0.0602273117467	0.0477972736325	0.091611441129	0.164612162209	0.139237029152	0.102496308759	0.0513683343062	0.0744772173196	0.0960065927274	0.0767091302407	0.0228341860385	0.1526628438	0.0391786560451	0.11633416887	0.0857397932905	0.159564605295	0.0745458915634	0.169934416097	0.18270782543	0.0880403804553	0.103595096659	0.0591971980909	0.0509562888439	0.0360883150774
f__Pasteurellaceae	0	0	0.000103011365587	0	0	0	0	0	0	0	0	0	0	0	3.43371218624e-05	0	0	0	3.43371218624e-05	0	0	0	0	0
f__Peptococcaceae	0.000995776534011	0.000824090924699	0.00185420458057	0.00267829550527	0.00284998111458	0.00264395838341	0.00161384472753	0.00151083336195	0.00120179926519	0.000995776534011	0.000309034096762	0.000995776534011	0.000103011365587	0.000858428046561	0.00271263262713	0.00123613638705	0.00669573876318	0.00751982968788	0.00353672355183	0.0053909281324	0.00168251897126	0.00013734848745	0.000412045462349	0.00226625004292
f__Peptostreptococcaceae	0.0136661745013	0.00693609861621	0.0273666861244	0.0620815163273	0.131957559317	0.14582975655	0.115681763555	0.139271366274	0.169625382	0.190502352093	0.131785873708	0.161659169728	0.0785633348213	0.258833224599	0.230539436184	0.0321052089414	0.297599835182	0.0994746420355	0.130069017615	0.079387425746	0.154139340041	0.0448442811524	0.103148714075	0.0668200391443
f__Prevotellaceae	0.00209456443361	0.00370840916114	0.00806922363767	0.00501321979192	0.0016481818494	0.00278130687086	0.00157950760567	0.00456683720771	0.00161384472753	0.00662706451945	0.00013734848745	0.00175119321498	0.00181986745871	0.0115372729458	0.00422346598908	0.000721079559111	0.00734814407856	0.00899632592796	0.00140782199636	0.00161384472753	0.00103011365587	0.000206022731175	0.000309034096762	0.000412045462349
f__Rhizobiaceae	0	0	0	0	0	0	0	0	0	0	0	0	3.43371218624e-05	0	0	0	0	3.43371218624e-05	0	0	0	0	3.43371218624e-05	0
f__Rikenellaceae	0.00226625004292	0.00257528413968	0.00827524636885	0.0024722727741	6.86742437249e-05	0.000240359853037	0.00013734848745	0.000377708340487	0.000240359853037	0.000206022731175	0.00374274628301	0.00690176149435	0.00772585241905	0.00267829550527	0.000377708340487	0.000583731071662	0.0002746969749	0.00103011365587	0.00140782199636	0.000446382584212	0.00824090924699	0.00590598496034	0.00587164783848	0.00343371218624
f__Ruminococcaceae	0.0767091302407	0.0781169522371	0.0527074820589	0.0542526525427	0.1028740171	0.0377364969268	0.0248944133503	0.0349208529341	0.0463551145143	0.0412732204787	0.0367750575147	0.0331696597191	0.0501321979192	0.0264739209559	0.0869759296776	0.0505785805034	0.0416509288191	0.0464924630018	0.0382172166329	0.0263022353466	0.0327232771349	0.0463894516362	0.0427153795969	0.117673316623
f__Saccharimonadaceae	0.000549393949799	0.00264395838341	0.00223191292106	0.00439515159839	0	0	0	0	0	3.43371218624e-05	0	0.00580297359475	6.86742437249e-05	3.43371218624e-05	0.000206022731175	0.000377708340487	0.000446382584212	0.00123613638705	0.000343371218624	0	6.86742437249e-05	0	0	0
f__Spirochaetaceae	3.43371218624e-05	0	3.43371218624e-05	0	0	0.000103011365587	0	0.000549393949799	3.43371218624e-05	0	3.43371218624e-05	0.000171685609312	0.00147649624009	6.86742437249e-05	0.000377708340487	0	3.43371218624e-05	0.000343371218624	3.43371218624e-05	0.000240359853037	3.43371218624e-05	3.43371218624e-05	0.00013734848745	0
f__Staphylococcaceae	6.86742437249e-05	6.86742437249e-05	0.00013734848745	0.00157950760567	0.000824090924699	0.000309034096762	3.43371218624e-05	0.00315901521134	0.00178553033685	0.00394876901418	0.000171685609312	0.000377708340487	0	0	0.000377708340487	0.00013734848745	0.00127047350891	0.000995776534011	0.00123613638705	0.0013734848745	0	0	0.000103011365587	0
f__Streptococcaceae	0.000515056827937	0.00013734848745	0.00133914775264	0.00181986745871	0.000515056827937	0.000686742437249	0.0010987878996	0.000892765168424	0.000961439412148	0.000927102290286	0.00133914775264	0.000824090924699	0.000618068193524	0.000446382584212	0.000995776534011	0.000927102290286	0.000549393949799	0.000927102290286	0.000755416680974	0.000309034096762	0.000515056827937	0.000858428046561	0.000824090924699	0.000927102290286
f__Sutterellaceae	3.43371218624e-05	0	0	0.000206022731175	0.0010987878996	0.00130481063077	0.000755416680974	0.00120179926519	0.000515056827937	0.00120179926519	0.0002746969749	0.000789753802836	0.0016481818494	0.000206022731175	0.000309034096762	3.43371218624e-05	3.43371218624e-05	6.86742437249e-05	0.000309034096762	3.43371218624e-05	0.00230058716478	0.00168251897126	0.00195721594616	0
f__Tannerellaceae	0.00133914775264	0.00130481063077	0.00127047350891	0.00209456443361	0.00181986745871	0.000686742437249	0.0002746969749	0.00230058716478	0.000686742437249	0.000549393949799	0.0199498678021	0.0059403220822	0.0102667994369	0.0240703224256	0.000927102290286	0.00127047350891	0.000446382584212	0.000480719706074	0.000549393949799	0.000961439412148	0.0173745836624	0.00573429935103	0.0170998866875	0.00384575764859
f__UCG-010	0.00185420458057	0.00216323867733	0.00123613638705	0.00188854170243	0.00133914775264	0.000927102290286	0.000343371218624	0.000824090924699	0.000927102290286	0.00144215911822	0.000103011365587	0.000480719706074	0.000686742437249	0.0002746969749	0.0048415341826	0.00178553033685	0.00223191292106	0.00202589018988	0.00398310613604	0.00133914775264	0.000995776534011	0	0.000515056827937	0.000309034096762
f__UCG-011	0	0	0	0	3.43371218624e-05	0.000171685609312	6.86742437249e-05	3.43371218624e-05	0	0	0	0	0	0	0.00013734848745	0.000103011365587	3.43371218624e-05	3.43371218624e-05	0.000103011365587	0	6.86742437249e-05	0	0	0
f__norank_o__Chloroplast	0	0	0	0	0	0	0	0	0	0	3.43371218624e-05	0	3.43371218624e-05	0	0	0	0	0	0	3.43371218624e-05	0	0	0	0
f__norank_o__Clostridia_UCG-014	0.0218384095045	0.0255468186657	0.0347491673248	0.0288088452426	0.00779452666278	0.00264395838341	0.0192631253648	0.016481818494	0.0124643752361	0.0167565154689	0.0106101706555	0.00425780311094	0.0133914775264	0.0019228788243	0.0115372729458	0.0109192047523	0.0411358719912	0.021220341311	0.0495484668475	0.014490265426	0.00947704563403	0.0634893383237	0.0905813274731	0.00789753802836
f__norank_o__Clostridia_vadinBB60_group	0.00130481063077	0.000412045462349	0.00264395838341	0.0013734848745	0.000206022731175	0.000240359853037	0.00013734848745	0.000309034096762	0.0002746969749	3.43371218624e-05	0	0	0	0.000412045462349	3.43371218624e-05	0.000480719706074	0.000103011365587	0.000309034096762	0.00103011365587	0	0.000686742437249	0	0	0
f__norank_o__Coriobacteriales	6.86742437249e-05	0.000103011365587	3.43371218624e-05	0.000377708340487	0.000343371218624	0.000343371218624	0.000240359853037	0.000686742437249	0.000309034096762	0.0002746969749	0	0	0	0	0.000103011365587	6.86742437249e-05	0.00013734848745	0.000343371218624	6.86742437249e-05	0.000618068193524	0	0	0	0
f__norank_o__Gastranaerophilales	0.000789753802836	0.000240359853037	0.000343371218624	0.000583731071662	0.00209456443361	0.000412045462349	6.86742437249e-05	0.000309034096762	0.000515056827937	0.0010987878996	0	0	0	3.43371218624e-05	0.000206022731175	0.000515056827937	0.00178553033685	0.00202589018988	0.000171685609312	0.00133914775264	0	6.86742437249e-05	0	0
f__norank_o__Oscillospirales	0	0	0	0.000103011365587	6.86742437249e-05	6.86742437249e-05	6.86742437249e-05	6.86742437249e-05	3.43371218624e-05	6.86742437249e-05	0	0	6.86742437249e-05	0	0	3.43371218624e-05	0.000103011365587	0.000515056827937	0.000343371218624	6.86742437249e-05	0.00013734848745	0	3.43371218624e-05	0
f__norank_o__RF39	0.00295299248017	0.00298732960203	0.00580297359475	0.00288431823645	0	0	0	0	3.43371218624e-05	0	6.86742437249e-05	3.43371218624e-05	0	0	0.000686742437249	0.00350238642997	0.00267829550527	0.0295642619236	0.0307317240669	0.000721079559111	0	0	0	0
f__norank_o__Rhodospirillales	0.000171685609312	0	0	3.43371218624e-05	0.000103011365587	0.000171685609312	0	0.000103011365587	3.43371218624e-05	6.86742437249e-05	3.43371218624e-05	0	0	0	6.86742437249e-05	0.000309034096762	0	0	0	0	0	0	0	0
f__norank_o__norank_c__Clostridia	0.000206022731175	3.43371218624e-05	3.43371218624e-05	0.000412045462349	0.000171685609312	6.86742437249e-05	3.43371218624e-05	0.000206022731175	0.000103011365587	0.000103011365587	0	0.000412045462349	0.000171685609312	3.43371218624e-05	0	0.000206022731175	0.000103011365587	0.000103011365587	0.000171685609312	0.000309034096762	0.000480719706074	3.43371218624e-05	3.43371218624e-05	0.000549393949799
f__norank_o__norank_c__norank_p__Firmicutes	0	6.86742437249e-05	0	3.43371218624e-05	0	0	0	0	0	0	0	0	0	0	3.43371218624e-05	0	0	0	0	0	0	0	0	0
f__p-251-o5	0	0	0	0	0	6.86742437249e-05	0	0	0	0	0	0	0	0	3.43371218624e-05	3.43371218624e-05	0	0	0	0	0	0	0	0
f__p-2534-18B5_gut_group	0	0	0	0	0	0	0	0	0	0	0	0	3.43371218624e-05	0	0	3.43371218624e-05	0	0	0.000446382584212	0	0	0	0	0
f__unclassified_c__Bacilli	6.86742437249e-05	0	0	0	0	0	0	0	0	0	0	0	0	0	0	0	0	0	0	0	0	0	0	0
f__unclassified_c__Clostridia	0.000377708340487	0.000652405315386	0.000343371218624	0.000240359853037	0.000755416680974	0.00103011365587	0.00188854170243	0.00161384472753	0.0013734848745	0.000995776534011	0.00127047350891	0.00157950760567	0.000343371218624	0.0002746969749	0.000515056827937	0.000412045462349	0.000549393949799	0.000446382584212	0.000721079559111	0.000583731071662	6.86742437249e-05	0.00206022731175	0.00151083336195	0.000892765168424
f__unclassified_k__norank_d__Bacteria	3.43371218624e-05	3.43371218624e-05	0.00013734848745	6.86742437249e-05	6.86742437249e-05	0	0	6.86742437249e-05	0	3.43371218624e-05	0	0	6.86742437249e-05	0	3.43371218624e-05	0	0.00013734848745	6.86742437249e-05	0	3.43371218624e-05	0	0	0	0
f__unclassified_o__Bacteroidales	0	3.43371218624e-05	3.43371218624e-05	0.00013734848745	0	3.43371218624e-05	0	3.43371218624e-05	3.43371218624e-05	0	3.43371218624e-05	0	6.86742437249e-05	3.43371218624e-05	0	0	0	6.86742437249e-05	0	3.43371218624e-05	3.43371218624e-05	3.43371218624e-05	6.86742437249e-05	0
f__unclassified_o__Coriobacteriales	6.86742437249e-05	3.43371218624e-05	0	0.000171685609312	0.0002746969749	0.000171685609312	0.000171685609312	0.000103011365587	0.00013734848745	6.86742437249e-05	3.43371218624e-05	0.000515056827937	0.000240359853037	0.000309034096762	0.000343371218624	0	0.000240359853037	0.000549393949799	0	0.000377708340487	0.000377708340487	0.0002746969749	0.000549393949799	0.000343371218624
f__unclassified_o__Oscillospirales	0.000480719706074	0.000377708340487	0.000652405315386	0.000446382584212	0.000721079559111	0.000240359853037	0.000480719706074	0.000652405315386	0.000446382584212	0.000480719706074	0.000240359853037	0.000549393949799	0.000446382584212	0.0002746969749	0.000755416680974	0.000446382584212	0.0002746969749	0.0002746969749	0.000309034096762	0.000549393949799	0.000171685609312	6.86742437249e-05	0.000171685609312	0.000103011365587
f__unclassified_p__Firmicutes	0.000515056827937	0.000686742437249	0.0002746969749	3.43371218624e-05	0.00188854170243	0.00151083336195	0.0016481818494	0.00236926140851	0.00322768945507	0.00381142052673	3.43371218624e-05	0	0.000549393949799	3.43371218624e-05	0.00405178037977	0.000618068193524	0.00611200769152	0.00120179926519	0.00127047350891	0.000309034096762	0	3.43371218624e-05	6.86742437249e-05	0.000377708340487
