# Supplementary material for: Polysaccharide, the Active Component of Dendrobium officinale, Ameliorates Metabolic Hypertension in Rats via Regulating Intestinal Flora-SCFAs-Vascular Axis
Source: Front Pharmacol. 2022 Jul 11;13:935714. doi: 10.3389/fphar.2022.935714 (PMC9310040; doi:10.3389/fphar.2022.935714)
Supplement: Supplementary file 1 [file DataSheet1.ZIP › Supplementary materials-raw data/Figure 7 & 8/Figure 7 & 8/interaction_results/tax_summary_r/otu_taxon_Family.percent(12).xls]

#OTU ID	SD1_134	SD1_38	SD1_69	SD1_7	SD2_128	SD2_145	SD2_236	SD2_249	SD2_35	SD2_37	SD3_14	SD3_15	SD3_267	SD3_45	SD5_1	SD5_124	SD5_125	SD5_179	SD5_28	SD5_79	SD7_135	SD7_17	SD7_18	SD7_25
f__Acholeplasmataceae	0	3.43371218624e-05	0.000961439412148	0.000515056827937	0	0	0	0	0	0	0	0	0	0	0	3.43371218624e-05	0.000103011365587	0.000309034096762	0	3.43371218624e-05	0	0	0	0
f__Akkermansiaceae	0	0	0	0	0	3.43371218624e-05	0	6.86742437249e-05	3.43371218624e-05	0	0.0280534285616	0.160045325001	0.0143529169385	0.101569206469	0	0.000171685609312	0.00425780311094	0	0	3.43371218624e-05	0.0212890155547	0.0488617244103	0.0134944888919	0.169178999416
f__Anaerofustaceae	0	0	0	0	3.43371218624e-05	0.000206022731175	0.000377708340487	0.000206022731175	3.43371218624e-05	0	0.000446382584212	0.00013734848745	6.86742437249e-05	0	0	0	3.43371218624e-05	0	0	3.43371218624e-05	0	0.000171685609312	6.86742437249e-05	0
f__Anaerovoracaceae	0.00288431823645	0.00151083336195	0.00312467808948	0.00875596607492	0.00384575764859	0.00497888267005	0.00624935617897	0.00638670466641	0.00415479174536	0.00357106067369	0.00381142052673	0.00961439412148	0.00820657212512	0.00360539779556	0.00597465920407	0.0095113827559	0.00614634481338	0.0101981251931	0.00751982968788	0.00388009477046	0.00851560622189	0.00501321979192	0.00669573876318	0.00350238642997
f__Atopobiaceae	0	0	3.43371218624e-05	3.43371218624e-05	0	3.43371218624e-05	0	0	0	0	0	0	0	0	0	0	0	0	0	3.43371218624e-05	0	0	0	0
f__Bacillaceae	0	0	0	0	0	0	0	0	0	0	3.43371218624e-05	0	0.0002746969749	0	6.86742437249e-05	0	0	0	0	0	0.000549393949799	0	0.000377708340487	0.000343371218624
f__Bacteroidaceae	0.00494454554819	0.00470418569516	0.00127047350891	0.00233492428665	0.00683308725063	0.00370840916114	0.00473852281702	0.0319335233321	0.00436081447653	0.00707344710366	0.00295299248017	0.000858428046561	0.00480719706074	0.00971740548707	0.00854994334375	0.0024722727741	0.000858428046561	0.00157950760567	0.00171685609312	0.00642104178828	0.00209456443361	0.000446382584212	0.00120179926519	0.00240359853037
f__Bifidobacteriaceae	0	3.43371218624e-05	6.86742437249e-05	0	6.86742437249e-05	3.43371218624e-05	0	3.43371218624e-05	3.43371218624e-05	0.00013734848745	6.86742437249e-05	0	6.86742437249e-05	3.43371218624e-05	0.000377708340487	0	0.000618068193524	0.00013734848745	0.000412045462349	3.43371218624e-05	3.43371218624e-05	0	3.43371218624e-05	0
f__Burkholderiaceae	0	3.43371218624e-05	3.43371218624e-05	3.43371218624e-05	0	0	0	0	0	0	3.43371218624e-05	6.86742437249e-05	3.43371218624e-05	6.86742437249e-05	0	0	3.43371218624e-05	0	0	0	6.86742437249e-05	0	0	0
f__Butyricicoccaceae	0.00363973491742	0.00257528413968	0.0024722727741	0.00666140164131	0.0110222161178	0.00497888267005	0.00710778422553	0.0185763829276	0.00569996222917	0.00748549256601	0.00491020842633	0.0070391099818	0.0165161556158	0.00834392061257	0.0097860797308	0.00343371218624	0.00374274628301	0.00930536002472	0.00655839027573	0.0218040723827	0.00879030319679	0.00236926140851	0.0146276139134	0.0215637125296
f__Caldicoprobacteraceae	6.86742437249e-05	0	0.00013734848745	0	0	0	0	0	0	0	0	0	0	0	0	0	0	0	3.43371218624e-05	0	0	0	0	0
f__Carnobacteriaceae	0	0	3.43371218624e-05	0.000377708340487	0	0	0	0	0	0	0	0	0	0	0	0	0	6.86742437249e-05	0.000480719706074	0.00013734848745	0	0	0	0
f__Christensenellaceae	0.00216323867733	0.00309034096762	0.00113312502146	0.0147992995227	0.00899632592796	0.0146619510353	0.0144559283041	0.00693609861621	0.012979432064	0.0124300381142	6.86742437249e-05	0.00013734848745	0.000103011365587	6.86742437249e-05	0.0287745081207	0.0081378978814	0.0113655873365	0.0191257768774	0.0114685987021	0.0191257768774	3.43371218624e-05	0.000103011365587	6.86742437249e-05	3.43371218624e-05
f__Clostridiaceae	0.00013734848745	0.000103011365587	0.000515056827937	0.00223191292106	0.016722178347	0.00727946983484	0.00642104178828	0.0148679737664	0.0174089207843	0.00909933729355	0.000480719706074	6.86742437249e-05	6.86742437249e-05	0.000171685609312	0.059403220822	0.00312467808948	0.0568966109261	0.00765717817533	0.00662706451945	0.00412045462349	0.000103011365587	6.86742437249e-05	0.00013734848745	0.000755416680974
f__Clostridium_methylpentosum_group	0	3.43371218624e-05	0.000103011365587	3.43371218624e-05	0	0	0	0	0	0	0	0	0	0	3.43371218624e-05	3.43371218624e-05	0	0	3.43371218624e-05	0.00013734848745	0	0	0	0
f__Coriobacteriales_Incertae_Sedis	0	0	0	0	3.43371218624e-05	3.43371218624e-05	6.86742437249e-05	0	3.43371218624e-05	0	0	3.43371218624e-05	0.00013734848745	3.43371218624e-05	3.43371218624e-05	0	0	0	0	3.43371218624e-05	0.000103011365587	3.43371218624e-05	0	0.000103011365587
f__Corynebacteriaceae	3.43371218624e-05	0	6.86742437249e-05	0.00120179926519	0	3.43371218624e-05	0	0	3.43371218624e-05	0	0.000549393949799	0.000515056827937	0.000377708340487	0.000446382584212	0.00013734848745	0.00013734848745	0.000103011365587	0	0	6.86742437249e-05	0	6.86742437249e-05	6.86742437249e-05	6.86742437249e-05
f__Defluviitaleaceae	0.000515056827937	0.00013734848745	0.00013734848745	0.000240359853037	0.000583731071662	0.000446382584212	0.000309034096762	0.000343371218624	0.000377708340487	0.000618068193524	0.0002746969749	0.00147649624009	0.000961439412148	0.000240359853037	0.00171685609312	0.00013734848745	0	0.000309034096762	0.000412045462349	0.000721079559111	0.000309034096762	0.000618068193524	0.000961439412148	0.00013734848745
f__Desulfovibrionaceae	0.0189884283899	0.0101637880713	0.0309720839199	0.0266799436871	0.0459774061738	0.0551454177111	0.0168938639563	0.0199155306802	0.0395220272637	0.0108161933867	0.00628369330083	0.00542526525427	0.00295299248017	0.00240359853037	0.00624935617897	0.252618205542	0.00975174260893	0.0253407959345	0.0124987123579	0.014730625279	0.00412045462349	0.00226625004292	0.00456683720771	0.00144215911822
f__Eggerthellaceae	0.00350238642997	0.00147649624009	0.00181986745871	0.00508189403564	0.00123613638705	0.000892765168424	0.00271263262713	0.000995776534011	0.00250660989596	0.000927102290286	0.0161384472753	0.0171685609312	0.00999210246197	0.0295985990454	0.00157950760567	0.00133914775264	0.00535659101054	0.00284998111458	0.000618068193524	0.00254094701782	0.0219070837482	0.0645881262233	0.020224564777	0.00933969714659
f__Elusimicrobiaceae	0	6.86742437249e-05	0.000171685609312	0	0.000206022731175	0	0	0.000824090924699	0.000103011365587	0.000892765168424	0	0	0	0	0	0	0	0	0	0	0	0	0	0
f__Enterobacteriaceae	0.002746969749	0.00679875012876	0.00975174260893	0.00741681832229	0.000343371218624	0	0.000686742437249	0.00377708340487	0.000206022731175	0.000652405315386	0	0	3.43371218624e-05	0	0.000755416680974	0	0.000240359853037	0	0.000755416680974	0.000171685609312	0	6.86742437249e-05	3.43371218624e-05	0
f__Enterococcaceae	0.000103011365587	0	0.000309034096762	0.000206022731175	0.000206022731175	0.000206022731175	0.000240359853037	6.86742437249e-05	0.000171685609312	6.86742437249e-05	0.00367407203928	0.00405178037977	0.00497888267005	0.00161384472753	0.00188854170243	0	6.86742437249e-05	0.000171685609312	0.000377708340487	0.00013734848745	0.00226625004292	0.00147649624009	0.000343371218624	0.000583731071662
f__Erysipelatoclostridiaceae	0	3.43371218624e-05	3.43371218624e-05	3.43371218624e-05	0	0.00206022731175	0.00123613638705	0.00322768945507	0	0	0.00614634481338	0.0002746969749	0.00305600384576	0.000824090924699	0.000377708340487	0	0	0.00013734848745	0.00013734848745	0.000652405315386	0.0002746969749	0.0019228788243	0.00326202657693	0.000412045462349
f__Erysipelotrichaceae	0.00291865535831	0.000961439412148	0.00796621227209	0.00212890155547	0.0726230127391	0.039693712873	0.0683308725063	0.143151461045	0.122686536415	0.0943927479999	0.00343371218624	0.011743295677	0.0327576142568	0.0236582769632	0.139683411736	0.0403804553102	0.194039075645	0.0504068948941	0.0391099818013	0.01548604196	0.10472822168	0.00810356075954	0.0086872918312	0.134120797995
f__Ethanoligenenaceae	0	0	0	0	0	0	6.86742437249e-05	3.43371218624e-05	0	6.86742437249e-05	0	0	0	0	0	0	0	0	0	0	0	0	0	0
f__Eubacteriaceae	3.43371218624e-05	0	0	0	0.000103011365587	0.000789753802836	0.00168251897126	0.000892765168424	0.000171685609312	0.000480719706074	0.0217010610171	0.00360539779556	0.00552827661985	0.00377708340487	0	0	0	0	0	0	0.000549393949799	0.015726401813	0.0211173299454	0.000721079559111
f__Eubacterium_coprostanoligenes_group	0.00961439412148	0.00460117432957	0.0139065343543	0.0172715722968	0.0138035229887	0.00697043573808	0.0405178037977	0.0274010232462	0.0466641486111	0.0412732204787	0.04443223569	0.0529821790338	0.0708374824022	0.0226968375511	0.0160354359098	0.0420973114034	0.057411667754	0.00954571987776	0.0136318373794	0.0217353981389	0.0671977474848	0.0605706829654	0.0342341104969	0.0246883906191
f__Exiguobacteraceae	0	0	0	0	0	0	0	0	0	0	0	0	0	0	0	0	0	0	0	0.00013734848745	0	0	0	0
f__Flavobacteriaceae	0.000446382584212	0.000240359853037	0.00013734848745	0.00013734848745	6.86742437249e-05	0	3.43371218624e-05	0.000377708340487	0.000240359853037	0.000343371218624	0	0	0	0	3.43371218624e-05	0.000755416680974	0.000927102290286	0	0	0	0	0	0	0
f__Helicobacteraceae	0.00226625004292	0.000995776534011	0.0157607389349	0.000377708340487	0.00329636369879	0.000206022731175	0.00130481063077	0.00236926140851	0.00322768945507	0.00127047350891	0	0	0	0	0.00322768945507	0.00717645846925	3.43371218624e-05	0	0	0	0	0	0	0
f__Hungateiclostridiaceae	0	0	0	0	3.43371218624e-05	0	0	6.86742437249e-05	0	3.43371218624e-05	0	6.86742437249e-05	0.000103011365587	6.86742437249e-05	6.86742437249e-05	3.43371218624e-05	6.86742437249e-05	0.000206022731175	0.000480719706074	3.43371218624e-05	0.000652405315386	0.000480719706074	0.000206022731175	3.43371218624e-05
f__Kineosporiaceae	0	0	0	0	0	0	0	0	0	0	0	0	0	0	0	0	0	3.43371218624e-05	0	0	0	0	3.43371218624e-05	0
f__Lachnospiraceae	0.202863715963	0.253579644954	0.247158603166	0.414037015417	0.354221749133	0.460254781444	0.533942244961	0.317412354496	0.347457336126	0.345294097449	0.573601620712	0.266833773993	0.434089894585	0.230230402088	0.166741063764	0.260653092058	0.0779452666278	0.322906293994	0.290114342616	0.193421007451	0.313154551386	0.466538474745	0.45537891014	0.352676578649
f__Lactobacillaceae	0.35896027195	0.379322185214	0.259073584452	0.0435051333997	0.000377708340487	0.000480719706074	0.000618068193524	0.000755416680974	0.000377708340487	0.00161384472753	0.000927102290286	6.86742437249e-05	0.000206022731175	0.000240359853037	0.00168251897126	0.000480719706074	0.0138378601106	0.00202589018988	0.0236582769632	0.292449266902	0.000446382584212	0.000240359853037	0.000343371218624	0.0002746969749
f__Leuconostocaceae	0	0	0	0	0	6.86742437249e-05	0	6.86742437249e-05	3.43371218624e-05	3.43371218624e-05	3.43371218624e-05	0	6.86742437249e-05	6.86742437249e-05	0	3.43371218624e-05	0.000103011365587	0	0	0	0	0.000103011365587	0.00013734848745	6.86742437249e-05
f__Marinifilaceae	0.00147649624009	0.00233492428665	0.00209456443361	0.000995776534011	0.000206022731175	0.0002746969749	3.43371218624e-05	0.000515056827937	0.00013734848745	0.000309034096762	0	0	0	0	0.000309034096762	0.000343371218624	0.000171685609312	0.000343371218624	0.000858428046561	0.00013734848745	0	0	0	0
f__Micrococcaceae	0.000412045462349	0.00013734848745	0.0002746969749	6.86742437249e-05	6.86742437249e-05	3.43371218624e-05	0	0	0	0	0.000515056827937	3.43371218624e-05	6.86742437249e-05	0	0.000480719706074	3.43371218624e-05	0.00013734848745	0.000240359853037	0	0.000583731071662	0.000103011365587	0.000103011365587	3.43371218624e-05	3.43371218624e-05
f__Monoglobaceae	0.0161041101535	0.010232462315	0.00769151529719	0.0396593757511	0.00669573876318	0.00288431823645	0.0010987878996	0.00103011365587	0.0051162311575	0.00298732960203	0.00590598496034	0.0448099440305	0.0153143563507	0.0129107578203	0.0119493184081	0.00837825773444	0.00607767056965	0.00343371218624	0.00250660989596	0.00442948872026	0.000446382584212	0.01198365553	0.0179583147341	0.000789753802836
f__Muribaculaceae	0.175943412423	0.13827558974	0.153040552141	0.0654465542698	0.0520894138653	0.0906500017169	0.0695326717715	0.110531195275	0.0482436562167	0.110908903616	0.043436459156	0.0341310991313	0.164509150843	0.0997493390104	0.0939463654157	0.0925385434193	0.0634893383237	0.139443051883	0.1283178244	0.16886996532	0.110462521031	0.076125399169	0.0767091302407	0.036191326443
f__Oscillospiraceae	0.0602273117467	0.0482436562167	0.0924698691756	0.16426879099	0.140507502661	0.102461971638	0.0510593002095	0.0743398688322	0.09734574048	0.0770525014593	0.0227998489167	0.151323696048	0.0385605878515	0.116608865845	0.0862891872403	0.15874051437	0.0743742059541	0.169900078975	0.183154208014	0.0894825395735	0.103766782268	0.0592658723346	0.0510593002095	0.0363630120523
f__Pasteurellaceae	0	0	0.000206022731175	0	0	0	0	0	0	0	0	0	0	0	6.86742437249e-05	0	0	0	6.86742437249e-05	0	0	0	0	0
f__Peptococcaceae	0.000995776534011	0.000789753802836	0.00181986745871	0.00288431823645	0.002746969749	0.00315901521134	0.0016481818494	0.00151083336195	0.00123613638705	0.0010987878996	0.000343371218624	0.0010987878996	0.000103011365587	0.000927102290286	0.00236926140851	0.0010987878996	0.00635236754455	0.00755416680974	0.00346804930811	0.00552827661985	0.00195721594616	0.00013734848745	0.000480719706074	0.00195721594616
f__Peptostreptococcaceae	0.0136661745013	0.00683308725063	0.0266799436871	0.0635923496892	0.134567180579	0.144662294406	0.116574528723	0.139889434468	0.166603715277	0.187858393709	0.132438279023	0.162586272019	0.0790097174055	0.260618754936	0.232427977887	0.0317618377228	0.298355251863	0.0986162139889	0.131099131271	0.0799368196958	0.15338392336	0.0458057205645	0.105105930021	0.0671290732411
f__Prevotellaceae	0.00209456443361	0.00405178037977	0.00817223500326	0.0051162311575	0.00157950760567	0.00257528413968	0.00154517048381	0.00449816296398	0.00175119321498	0.00652405315386	0.00013734848745	0.00178553033685	0.00161384472753	0.0116746214332	0.00412045462349	0.000755416680974	0.00741681832229	0.00903066304982	0.00151083336195	0.0016481818494	0.000892765168424	0.0002746969749	0.000309034096762	0.000343371218624
f__Rhizobiaceae	0	0	0	0	0	0	0	0	0	0	0	0	3.43371218624e-05	0	0	0	0	3.43371218624e-05	0	3.43371218624e-05	0	0	3.43371218624e-05	0
f__Rikenellaceae	0.00226625004292	0.0024722727741	0.00769151529719	0.00230058716478	0.000103011365587	0.000171685609312	0.00013734848745	0.000343371218624	0.000206022731175	0.000206022731175	0.00394876901418	0.00690176149435	0.00789753802836	0.00257528413968	0.000446382584212	0.000652405315386	0.000309034096762	0.00103011365587	0.00133914775264	0.000377708340487	0.00789753802836	0.00624935617897	0.0062150190571	0.00357106067369
f__Ruminococcaceae	0.0767091302407	0.0777735810184	0.0512309858188	0.0538406070803	0.100745115544	0.037942519658	0.0240016481818	0.0343027847406	0.0468014970985	0.0421316485252	0.0372557772208	0.0335473680596	0.0510249630876	0.0264395838341	0.087628334993	0.0508876146001	0.0413762318442	0.0453936751022	0.0381485423892	0.0264395838341	0.0323799059163	0.0454966864677	0.0431274250592	0.116196820383
f__Saccharimonadaceae	0.000549393949799	0.00267829550527	0.0021975757992	0.00422346598908	0	0	0	0	0	3.43371218624e-05	0	0.00580297359475	6.86742437249e-05	3.43371218624e-05	0.000171685609312	0.000343371218624	0.000446382584212	0.00123613638705	0.000309034096762	0	3.43371218624e-05	0	0	0
f__Spirochaetaceae	3.43371218624e-05	0	3.43371218624e-05	0	0	0.000103011365587	3.43371218624e-05	0.000583731071662	0	0	0	0.0002746969749	0.00127047350891	6.86742437249e-05	0.000309034096762	0	6.86742437249e-05	0.000343371218624	3.43371218624e-05	0.000206022731175	0	0	0.00013734848745	0
f__Staphylococcaceae	6.86742437249e-05	0.000103011365587	0.00013734848745	0.00154517048381	0.000755416680974	0.000377708340487	6.86742437249e-05	0.00281564399272	0.00195721594616	0.00405178037977	0.00013734848745	0.000309034096762	0	0	0.000309034096762	0.00013734848745	0.00116746214332	0.000995776534011	0.00151083336195	0.0013734848745	3.43371218624e-05	0	6.86742437249e-05	0
f__Streptococcaceae	0.000515056827937	0.00013734848745	0.00144215911822	0.00185420458057	0.000583731071662	0.000789753802836	0.000961439412148	0.000755416680974	0.00103011365587	0.000961439412148	0.00144215911822	0.000927102290286	0.000824090924699	0.000480719706074	0.00103011365587	0.000892765168424	0.000446382584212	0.000961439412148	0.000789753802836	0.000377708340487	0.000515056827937	0.000652405315386	0.000755416680974	0.000686742437249
f__Sutterellaceae	3.43371218624e-05	0	0	0.000240359853037	0.000995776534011	0.0013734848745	0.000686742437249	0.0010987878996	0.000412045462349	0.00120179926519	0.000171685609312	0.000995776534011	0.00161384472753	0.000171685609312	0.000515056827937	6.86742437249e-05	3.43371218624e-05	0.00013734848745	0.000240359853037	3.43371218624e-05	0.00226625004292	0.00168251897126	0.00206022731175	3.43371218624e-05
f__Tannerellaceae	0.00133914775264	0.00133914775264	0.00120179926519	0.00206022731175	0.00178553033685	0.000652405315386	0.000206022731175	0.0024722727741	0.000721079559111	0.000583731071662	0.0212890155547	0.00569996222917	0.0107475191429	0.0246540534972	0.000858428046561	0.00116746214332	0.000412045462349	0.000618068193524	0.000652405315386	0.000961439412148	0.0156577275693	0.00559695086358	0.0171342238094	0.00370840916114
f__UCG-010	0.00185420458057	0.00212890155547	0.00123613638705	0.00185420458057	0.00120179926519	0.000961439412148	0.000446382584212	0.000755416680974	0.0010987878996	0.00161384472753	0.000171685609312	0.000377708340487	0.000789753802836	0.000446382584212	0.00528791676682	0.00168251897126	0.00195721594616	0.00209456443361	0.00377708340487	0.00147649624009	0.00103011365587	0	0.000618068193524	0.000412045462349
f__UCG-011	0	0	0	0	3.43371218624e-05	0.000240359853037	6.86742437249e-05	3.43371218624e-05	3.43371218624e-05	0	0	0	0	0	6.86742437249e-05	0.000103011365587	6.86742437249e-05	3.43371218624e-05	6.86742437249e-05	0	0.000103011365587	0	0	0
f__norank_o__Chloroplast	0	0	0	0	0	0	0	0	0	0	0	0	3.43371218624e-05	0	0	0	0	0	0	3.43371218624e-05	0	0	0	0
f__norank_o__Clostridia_UCG-014	0.0218384095045	0.0260618754936	0.0344744703499	0.0286028225114	0.00762284105346	0.00281564399272	0.0190571026337	0.0165848298596	0.0121553411393	0.0171342238094	0.0105071592899	0.00463551145143	0.0139408714762	0.00161384472753	0.0112625759709	0.010987878996	0.0408268378944	0.020979981458	0.0494797926038	0.0150396593758	0.0100951138276	0.0642790921265	0.0892765168424	0.00800054939395
f__norank_o__Clostridia_vadinBB60_group	0.00130481063077	0.000515056827937	0.00284998111458	0.00140782199636	0.00013734848745	0.00013734848745	0.000103011365587	0.000309034096762	0.000309034096762	3.43371218624e-05	0	0	0	0.000343371218624	0	0.000480719706074	0.000240359853037	0.000515056827937	0.0010987878996	0	0.000755416680974	0	0	0
f__norank_o__Coriobacteriales	6.86742437249e-05	0.000103011365587	3.43371218624e-05	0.000343371218624	0.000343371218624	0.000343371218624	0.000206022731175	0.000618068193524	0.000309034096762	0.0002746969749	0	0	0	0	0.000103011365587	0.00013734848745	0.00013734848745	0.000343371218624	0.000103011365587	0.000618068193524	0	0	0	0
f__norank_o__Gastranaerophilales	0.000789753802836	0.000240359853037	0.000240359853037	0.000583731071662	0.00212890155547	0.000480719706074	6.86742437249e-05	0.000446382584212	0.000309034096762	0.00106445077774	0	0	0	0	0.000240359853037	0.000515056827937	0.00188854170243	0.00206022731175	0.000171685609312	0.00133914775264	0	3.43371218624e-05	0	0
f__norank_o__Oscillospirales	0	0	0	0.00013734848745	6.86742437249e-05	6.86742437249e-05	0.000103011365587	0.00013734848745	0	0	0	0	6.86742437249e-05	0	6.86742437249e-05	3.43371218624e-05	0.000103011365587	0.000412045462349	0.000343371218624	6.86742437249e-05	6.86742437249e-05	0	3.43371218624e-05	0
f__norank_o__RF39	0.00295299248017	0.00305600384576	0.00597465920407	0.0030216667239	0	0	0	0	3.43371218624e-05	0	3.43371218624e-05	3.43371218624e-05	0	0	0.000652405315386	0.00346804930811	0.00260962126155	0.0293582391924	0.0313841293823	0.000755416680974	0	0	0	0
f__norank_o__Rhodospirillales	0.000171685609312	0	0	3.43371218624e-05	0.000103011365587	0.000171685609312	0	0.000103011365587	3.43371218624e-05	6.86742437249e-05	0	0	0	0	3.43371218624e-05	0.0002746969749	0	0	0	0	0	0	0	0
f__norank_o__norank_c__Clostridia	0.000206022731175	3.43371218624e-05	6.86742437249e-05	0.000446382584212	0.000171685609312	6.86742437249e-05	3.43371218624e-05	0.0002746969749	0.00013734848745	6.86742437249e-05	0	0.000240359853037	0.000206022731175	6.86742437249e-05	3.43371218624e-05	0.000171685609312	0.00013734848745	6.86742437249e-05	0.000171685609312	0.000480719706074	0.000480719706074	3.43371218624e-05	3.43371218624e-05	0.000480719706074
f__norank_o__norank_c__norank_p__Firmicutes	0	6.86742437249e-05	0	3.43371218624e-05	0	0	0	0	0	0	0	0	0	0	3.43371218624e-05	0	0	0	0	0	0	0	0	0
f__p-251-o5	0	0	0	0	0	6.86742437249e-05	0	0	0	0	0	0	0	0	3.43371218624e-05	0	0	0	0	0	0	0	0	0
f__p-2534-18B5_gut_group	0	0	0	0	3.43371218624e-05	0	0	0	0	0	0	0	3.43371218624e-05	0	0	3.43371218624e-05	0	0	0.000309034096762	0	0	0	0	0
f__unclassified_c__Bacilli	6.86742437249e-05	0	0	0	0	0	0	0	0	0	0	0	0	0	0	0	0	0	0	0	0	0	0	0
f__unclassified_c__Clostridia	0.000377708340487	0.000583731071662	0.000446382584212	0.000343371218624	0.000789753802836	0.00113312502146	0.00181986745871	0.00161384472753	0.00123613638705	0.00103011365587	0.00116746214332	0.0013734848745	0.000446382584212	0.000206022731175	0.000618068193524	0.000343371218624	0.000549393949799	0.000480719706074	0.000652405315386	0.000515056827937	3.43371218624e-05	0.00206022731175	0.00178553033685	0.000824090924699
f__unclassified_k__norank_d__Bacteria	3.43371218624e-05	3.43371218624e-05	0.00013734848745	6.86742437249e-05	6.86742437249e-05	0	0	6.86742437249e-05	0	0	0	0	3.43371218624e-05	0	3.43371218624e-05	0	0.00013734848745	6.86742437249e-05	0	3.43371218624e-05	0	0	0	0
f__unclassified_o__Bacteroidales	0	3.43371218624e-05	3.43371218624e-05	0.000240359853037	0	3.43371218624e-05	0	3.43371218624e-05	3.43371218624e-05	0	3.43371218624e-05	3.43371218624e-05	6.86742437249e-05	3.43371218624e-05	0	0	0	6.86742437249e-05	0	3.43371218624e-05	3.43371218624e-05	3.43371218624e-05	6.86742437249e-05	0
f__unclassified_o__Coriobacteriales	6.86742437249e-05	3.43371218624e-05	3.43371218624e-05	0.000171685609312	0.0002746969749	0.000206022731175	0.000171685609312	6.86742437249e-05	0.000171685609312	0.000103011365587	3.43371218624e-05	0.000343371218624	0.000309034096762	0.000412045462349	0.000480719706074	6.86742437249e-05	0.0002746969749	0.000549393949799	3.43371218624e-05	0.000240359853037	0.000206022731175	0.000240359853037	0.000446382584212	0.0002746969749
f__unclassified_o__Oscillospirales	0.000480719706074	0.000446382584212	0.000652405315386	0.000446382584212	0.000927102290286	0.000240359853037	0.000480719706074	0.000686742437249	0.000686742437249	0.000412045462349	0.000171685609312	0.000515056827937	0.000446382584212	0.000446382584212	0.000652405315386	0.000480719706074	0.000377708340487	0.000206022731175	0.000377708340487	0.000446382584212	0.000206022731175	6.86742437249e-05	0.00013734848745	0.000103011365587
f__unclassified_p__Firmicutes	0.000515056827937	0.000755416680974	0.0002746969749	6.86742437249e-05	0.00202589018988	0.00171685609312	0.00185420458057	0.00288431823645	0.00336503794252	0.00370840916114	0	0	0.000377708340487	3.43371218624e-05	0.00398310613604	0.000652405315386	0.00611200769152	0.00113312502146	0.0013734848745	0.000377708340487	0	3.43371218624e-05	0.000103011365587	0.000446382584212
