# Supplementary material for: Polysaccharide, the Active Component of Dendrobium officinale, Ameliorates Metabolic Hypertension in Rats via Regulating Intestinal Flora-SCFAs-Vascular Axis
Source: Front Pharmacol. 2022 Jul 11;13:935714. doi: 10.3389/fphar.2022.935714 (PMC9310040; doi:10.3389/fphar.2022.935714)
Supplement: Supplementary file 1 [file DataSheet1.ZIP › Supplementary materials-raw data/Figure 7 & 8/Figure 7 & 8/interaction_results/tax_summary_r/otu_taxon_Family.percent(13).xls]

#OTU ID	SD1_134	SD1_38	SD1_69	SD1_7	SD2_128	SD2_145	SD2_236	SD2_35	SD2_37	SD3_14	SD3_15	SD3_267	SD3_45	SD4_157	SD4_23	SD4_39	SD4_67	SD6_127	SD6_149	SD6_237	SD6_248
f__Acholeplasmataceae	0	3.43371218624e-05	0.000858428046561	0.000480719706074	0	0	0	0	0	0	0	0	0	6.86742437249e-05	0.00147649624009	0.000103011365587	0.000961439412148	0	0	0	0
f__Akkermansiaceae	0	0	0	0	0	3.43371218624e-05	0	0	0	0.0276413830993	0.161384472753	0.0140438828417	0.103457748172	0	3.43371218624e-05	0	0	0.127631081963	0.0188854170243	0.12388833568	0.00233492428665
f__Anaerofustaceae	0	0	0	3.43371218624e-05	0	0.000240359853037	0.000343371218624	3.43371218624e-05	0	0.000309034096762	0.000171685609312	0.00013734848745	0	0	0.000103011365587	0	0	0.000171685609312	3.43371218624e-05	0	0.000377708340487
f__Anaerovoracaceae	0.00288431823645	0.0016481818494	0.0030216667239	0.00851560622189	0.00377708340487	0.00535659101054	0.00669573876318	0.00415479174536	0.00353672355183	0.00391443189232	0.00947704563403	0.0084125948563	0.00398310613604	0.00508189403564	0.0147992995227	0.00717645846925	0.00642104178828	0.0149023108883	0.00607767056965	0.0198125193146	0.0120866668956
f__Atopobiaceae	0	0	3.43371218624e-05	3.43371218624e-05	0	3.43371218624e-05	0	0	0	0	0	0	0	0	0	0	0	0	0	0	0
f__Bacillaceae	0	0	0	0	0	0	0	0	0	3.43371218624e-05	0	0.000206022731175	0	0	0	0	0	0	0	0	3.43371218624e-05
f__Bacteroidaceae	0.00494454554819	0.00463551145143	0.00116746214332	0.00195721594616	0.00686742437249	0.00388009477046	0.00477285993888	0.00415479174536	0.00710778422553	0.00322768945507	0.00113312502146	0.00463551145143	0.00937403426845	0.00312467808948	0.00494454554819	0.0169282010782	0.0464924630018	0.00230058716478	0.00236926140851	0.00120179926519	0.00415479174536
f__Bifidobacteriaceae	0	3.43371218624e-05	6.86742437249e-05	0	6.86742437249e-05	3.43371218624e-05	0	3.43371218624e-05	0.00013734848745	0.000103011365587	0	6.86742437249e-05	0	3.43371218624e-05	6.86742437249e-05	0.000171685609312	0.000103011365587	3.43371218624e-05	6.86742437249e-05	0.000343371218624	0
f__Burkholderiaceae	0	3.43371218624e-05	3.43371218624e-05	3.43371218624e-05	0	0	0	0	0	3.43371218624e-05	6.86742437249e-05	6.86742437249e-05	3.43371218624e-05	3.43371218624e-05	0	6.86742437249e-05	3.43371218624e-05	0	6.86742437249e-05	0.000103011365587	0
f__Butyricicoccaceae	0.00363973491742	0.00291865535831	0.0024722727741	0.00645537891014	0.0109192047523	0.00494454554819	0.00727946983484	0.00545960237613	0.00734814407856	0.00487587130447	0.00714212134739	0.01548604196	0.00930536002472	0.00446382584212	0.0149023108883	0.00958005699962	0.0200185420458	0.0313497922604	0.00999210246197	0.00140782199636	0.0162414586409
f__Caldicoprobacteraceae	6.86742437249e-05	0	0.000103011365587	0	0	0	0	0	0	0	0	0	0	0	0	0	0	0	0	0	0
f__Carnobacteriaceae	0	0	3.43371218624e-05	0.000412045462349	0	0	0	0	0	0	0	0	0	0	0	3.43371218624e-05	0	0	0	0	0
f__Christensenellaceae	0.00216323867733	0.00309034096762	0.0013734848745	0.014490265426	0.009236685781	0.0145932767915	0.0141468942073	0.0129450949421	0.0124300381142	3.43371218624e-05	0.00013734848745	0.000103011365587	0.000103011365587	0.0196751708272	0.0163101328847	0.0196064965835	0.024963087594	0	0.000103011365587	6.86742437249e-05	0
f__Clostridiaceae	0.00013734848745	0.000171685609312	0.000549393949799	0.00226625004292	0.0169282010782	0.00717645846925	0.00628369330083	0.0191944511211	0.00899632592796	0.000412045462349	0.000103011365587	6.86742437249e-05	0.000171685609312	0.00305600384576	0.00535659101054	0.0252721216908	0.0019228788243	0.000240359853037	0.000309034096762	0.000721079559111	0.000377708340487
f__Clostridium_methylpentosum_group	0	3.43371218624e-05	0.000103011365587	3.43371218624e-05	3.43371218624e-05	0	0	0	0	0	0	0	0	0	0	0	0	0	0	0	0
f__Coriobacteriales_Incertae_Sedis	0	0	0	0	3.43371218624e-05	3.43371218624e-05	6.86742437249e-05	6.86742437249e-05	0	0	3.43371218624e-05	0.000171685609312	0.000103011365587	3.43371218624e-05	0.000103011365587	3.43371218624e-05	0	0.00013734848745	6.86742437249e-05	0	0.000206022731175
f__Corynebacteriaceae	3.43371218624e-05	0	6.86742437249e-05	0.00123613638705	0	0	0	6.86742437249e-05	0	0.000549393949799	0.000583731071662	0.000377708340487	0.000343371218624	6.86742437249e-05	0	3.43371218624e-05	0.000240359853037	0.00013734848745	0.000377708340487	0.00013734848745	0
f__Defluviitaleaceae	0.000515056827937	0.000103011365587	0.00013734848745	0.000206022731175	0.000515056827937	0.000480719706074	0.000240359853037	0.000480719706074	0.000652405315386	0.000206022731175	0.00113312502146	0.0010987878996	0.000240359853037	0.000515056827937	0.000343371218624	0.000206022731175	0.000686742437249	0.000446382584212	0.000583731071662	0	0.000412045462349
f__Desulfovibrionaceae	0.0189884283899	0.0107475191429	0.0303196786045	0.0260275383717	0.0470418569516	0.0566905881949	0.016722178347	0.0391786560451	0.0107131820211	0.0056656251073	0.00556261374172	0.00291865535831	0.00236926140851	0.0101637880713	0.0225938261855	0.00686742437249	0.0120866668956	0	0.000549393949799	0.00133914775264	0.000480719706074
f__Eggerthellaceae	0.00350238642997	0.00147649624009	0.00161384472753	0.00497888267005	0.00130481063077	0.000755416680974	0.0021975757992	0.0019228788243	0.000927102290286	0.0166535041033	0.0163788071284	0.00999210246197	0.02894619373	0.00350238642997	0.00666140164131	0.00432647735467	0.000858428046561	0.0226968375511	0.0115716100676	0.0218727466264	0.00738248120043
f__Elusimicrobiaceae	0	6.86742437249e-05	0.000171685609312	0	0.000240359853037	0	0	0.00013734848745	0.000686742437249	0	0	0	0	0	0.000755416680974	0.000858428046561	0	0	0	0	0
f__Enterobacteriaceae	0.002746969749	0.0067644130069	0.00982041685266	0.00755416680974	0.000412045462349	0.000103011365587	0.000686742437249	0.000206022731175	0.000789753802836	0	0	3.43371218624e-05	0	0.00154517048381	0.000171685609312	0.000995776534011	0.000103011365587	0	0.000206022731175	0	0.000103011365587
f__Enterococcaceae	0.000103011365587	0	0.000309034096762	0.0002746969749	0.000240359853037	0.000171685609312	0.000171685609312	0.000103011365587	3.43371218624e-05	0.00374274628301	0.00429214023281	0.00460117432957	0.00199155306802	0.000652405315386	0.00144215911822	0.000240359853037	0.000377708340487	0.00381142052673	0.00175119321498	0.00655839027573	0.00013734848745
f__Erysipelatoclostridiaceae	0	3.43371218624e-05	3.43371218624e-05	0	0	0.00226625004292	0.00113312502146	0	0	0.00590598496034	0.000343371218624	0.00333070082066	0.00106445077774	0.000171685609312	0.00013734848745	0	0.000103011365587	0.00535659101054	0.00161384472753	0.0019228788243	0.0154517048381
f__Erysipelotrichaceae	0.00291865535831	0.000961439412148	0.00738248120043	0.00188854170243	0.0730350582014	0.0393160045325	0.0663049823164	0.121072691687	0.093362634344	0.00353672355183	0.0125673866017	0.0330666483535	0.0243793565223	0.0359166294681	0.0117089585551	0.0423033341345	0.00381142052673	0.00322768945507	0.023211894379	0.00892765168424	0.00271263262713
f__Ethanoligenenaceae	0	0	0	0	0	0	0.000103011365587	0	6.86742437249e-05	0	0	0	0	0	0	0	0	0	0	0	0
f__Eubacteriaceae	3.43371218624e-05	0	0	0	0.000103011365587	0.000652405315386	0.00140782199636	0.000171685609312	0.000480719706074	0.0216667238952	0.00363973491742	0.00583731071662	0.00408611750163	0	0	0	3.43371218624e-05	0.0252721216908	0.00123613638705	0.00175119321498	0.019228788243
f__Eubacterium_coprostanoligenes_group	0.00961439412148	0.00494454554819	0.0148679737664	0.0178209662466	0.0137005116231	0.00697043573808	0.0397280499948	0.0466984857329	0.0414792432098	0.0454966864677	0.0515743570374	0.0694983346496	0.0224221405762	0.0390756446795	0.0220100951138	0.0532568760087	0.00906500017169	0.0633176527143	0.0677814785565	0.00628369330083	0.0124300381142
f__Flavobacteriaceae	0.000446382584212	0.000171685609312	0.000171685609312	0.00013734848745	6.86742437249e-05	0	3.43371218624e-05	0.000171685609312	0.000309034096762	0	0	0	0	0	0.0010987878996	0.000961439412148	0.000412045462349	0	0	0	0
f__Helicobacteraceae	0.00226625004292	0.000995776534011	0.0153830305944	0.000309034096762	0.00319335233321	0.000206022731175	0.00144215911822	0.00298732960203	0.00147649624009	0	0	0	0	0	0.0129450949421	0.00817223500326	0.0115372729458	0	0	0	0
f__Hungateiclostridiaceae	0	0	0	0	0	0	0	0	6.86742437249e-05	0	3.43371218624e-05	0.000206022731175	3.43371218624e-05	6.86742437249e-05	0.00013734848745	0	3.43371218624e-05	0.0002746969749	0.000171685609312	0	0
f__Kineosporiaceae	0	0	0	0	0	0	0	0	0	0	0	0	0	0	0	3.43371218624e-05	0	0	0	0	0
f__Lachnospiraceae	0.202863715963	0.25460975861	0.247742334238	0.414895443464	0.354496446108	0.458949970813	0.535865123785	0.345774817155	0.345740480033	0.575627510902	0.266112694434	0.437351921162	0.228307523263	0.179857844315	0.246025478144	0.237990591629	0.328297222127	0.353672355183	0.509150842976	0.659925145074	0.734711396491
f__Lactobacillaceae	0.35896027195	0.377261957903	0.260069360986	0.0432647735467	0.000412045462349	0.000480719706074	0.000686742437249	0.000377708340487	0.00151083336195	0.000858428046561	0.000103011365587	0.000240359853037	0.0002746969749	0.000446382584212	0.000652405315386	0.00127047350891	0.000515056827937	0.000103011365587	0.00013734848745	0.000309034096762	0.0002746969749
f__Leuconostocaceae	0	0	0	0	0	6.86742437249e-05	0	3.43371218624e-05	3.43371218624e-05	3.43371218624e-05	0	3.43371218624e-05	6.86742437249e-05	3.43371218624e-05	0.000103011365587	0	0	3.43371218624e-05	3.43371218624e-05	0	3.43371218624e-05
f__Marinifilaceae	0.00147649624009	0.00240359853037	0.00212890155547	0.00106445077774	0.000171685609312	0.000309034096762	3.43371218624e-05	0.000103011365587	0.0002746969749	0	0	0	0	0.000549393949799	0.000446382584212	0.000206022731175	0.000206022731175	0	0	0	0
f__Micrococcaceae	0.000412045462349	0.00013734848745	0.00013734848745	6.86742437249e-05	6.86742437249e-05	3.43371218624e-05	0	0	3.43371218624e-05	0.000583731071662	6.86742437249e-05	3.43371218624e-05	0	0	0.000343371218624	0	3.43371218624e-05	0.000103011365587	0	3.43371218624e-05	0.000103011365587
f__Monoglobaceae	0.0161041101535	0.0103698108025	0.00824090924699	0.0397623871167	0.0070391099818	0.00267829550527	0.00106445077774	0.00525357964495	0.0030216667239	0.00559695086358	0.0440545273495	0.0160697730316	0.0133571404045	0.0436424818872	0.00408611750163	0.00748549256601	0.00944270851217	0.00834392061257	0.000412045462349	0.000206022731175	0.0227311746729
f__Muribaculaceae	0.175943412423	0.139546063249	0.152491158191	0.0663049823164	0.0515400199155	0.0914054183978	0.0698417058682	0.0472822168046	0.110016138447	0.0432647735467	0.0339937506438	0.163856745528	0.0976891116987	0.21275280706	0.135116574529	0.0830271606634	0.0825121038355	0.0704597740617	0.0782543007245	0.0216323867733	0.0497201524568
f__Oscillospiraceae	0.0602273117467	0.0473852281702	0.0925385434193	0.16481818494	0.139546063249	0.101500532225	0.0509906259657	0.0984101912578	0.0750952855132	0.0220444322357	0.152250798338	0.0389039590702	0.11671187721	0.0523297737184	0.152628506679	0.0903409676201	0.152353809704	0.0734814407856	0.0247570648628	0.0590255124815	0.0140438828417
f__Pasteurellaceae	0	0	0.000171685609312	0	0	0	0	0	0	0	0	0	0	0	0	0	0	0	0	0	0
f__Peptococcaceae	0.000995776534011	0.000755416680974	0.0016481818494	0.00284998111458	0.00267829550527	0.00278130687086	0.00181986745871	0.00133914775264	0.00116746214332	0.000343371218624	0.00116746214332	6.86742437249e-05	0.000789753802836	0.000892765168424	0.00377708340487	0.00604333344779	0.00717645846925	0.00161384472753	0	0.000755416680974	0.000618068193524
f__Peptostreptococcaceae	0.0136661745013	0.00662706451945	0.0270576520276	0.0625622360334	0.132850324486	0.146241802012	0.117638979501	0.168011537273	0.190983071799	0.132712975998	0.162517597775	0.0778079181403	0.261271160251	0.236514095389	0.0484496789479	0.192734265014	0.0239329739381	0.123922672802	0.164749510696	0.0313841293823	0.0411702091131
f__Prevotellaceae	0.00209456443361	0.00405178037977	0.00779452666278	0.00508189403564	0.00154517048381	0.0024722727741	0.00161384472753	0.00195721594616	0.00638670466641	0.000206022731175	0.00144215911822	0.0016481818494	0.0111595646053	0.0317618377228	0.0451189781273	0.00875596607492	0.00319335233321	0.000652405315386	0.014970985132	0.000343371218624	0.00271263262713
f__Rhizobiaceae	0	0	0	0	0	0	0	0	0	0	0	3.43371218624e-05	0	0	0	0	3.43371218624e-05	0	0	0	0
f__Rikenellaceae	0.00226625004292	0.00243793565223	0.00779452666278	0.00236926140851	6.86742437249e-05	0.000171685609312	0.000171685609312	0.000206022731175	0.000206022731175	0.00391443189232	0.006489716032	0.00762284105346	0.00291865535831	0.000309034096762	0.00697043573808	0.0002746969749	0.000755416680974	0.010232462315	0.00175119321498	0.000652405315386	0.00271263262713
f__Ruminococcaceae	0.0767091302407	0.0775332211654	0.0505099062597	0.0538406070803	0.101431857982	0.037702159805	0.024722727741	0.0482779933386	0.0429557394499	0.0360539779556	0.033959413522	0.0508876146001	0.0258901898843	0.0694639975277	0.106994471723	0.116402843114	0.107509528551	0.0228685231604	0.0404147924321	0.0252721216908	0.0165848298596
f__Saccharimonadaceae	0.000549393949799	0.00267829550527	0.00206022731175	0.00446382584212	0	0	0	0	0	0	0.00587164783848	6.86742437249e-05	3.43371218624e-05	0	0.00233492428665	0.00103011365587	0.000103011365587	0	0	6.86742437249e-05	0
f__Spirochaetaceae	3.43371218624e-05	0	0	0	0	6.86742437249e-05	3.43371218624e-05	3.43371218624e-05	0	0	0.000206022731175	0.00144215911822	0.000103011365587	3.43371218624e-05	6.86742437249e-05	0.000480719706074	0	0	6.86742437249e-05	0	0.000103011365587
f__Staphylococcaceae	6.86742437249e-05	0.000103011365587	0.00013734848745	0.00154517048381	0.000892765168424	0.000309034096762	6.86742437249e-05	0.00157950760567	0.00381142052673	0.00013734848745	0.000412045462349	0	0	0.000549393949799	0.000206022731175	0.00013734848745	0.000309034096762	3.43371218624e-05	3.43371218624e-05	0.000240359853037	3.43371218624e-05
f__Streptococcaceae	0.000515056827937	0.00013734848745	0.00127047350891	0.00178553033685	0.000686742437249	0.000755416680974	0.000892765168424	0.000892765168424	0.00113312502146	0.00144215911822	0.000721079559111	0.000824090924699	0.000412045462349	0.00106445077774	0.000995776534011	0.000892765168424	0.00113312502146	0.0010987878996	0.000858428046561	0.000583731071662	0.00181986745871
f__Sutterellaceae	3.43371218624e-05	0	0	0.000206022731175	0.00106445077774	0.00123613638705	0.000892765168424	0.000549393949799	0.00123613638705	0.0002746969749	0.000927102290286	0.00157950760567	0.000103011365587	0.00013734848745	3.43371218624e-05	0.000240359853037	0.000412045462349	0.00181986745871	0.00106445077774	0.00013734848745	0.000995776534011
f__Tannerellaceae	0.00133914775264	0.00123613638705	0.00140782199636	0.00226625004292	0.00168251897126	0.000583731071662	0.000206022731175	0.000583731071662	0.000446382584212	0.0205679359956	0.00597465920407	0.0101294509494	0.0240703224256	0.000995776534011	0.0024722727741	0.000515056827937	0.00106445077774	0.0101637880713	0.0115716100676	0.0016481818494	0.00848126910002
f__UCG-010	0.00185420458057	0.00230058716478	0.00116746214332	0.00188854170243	0.00120179926519	0.000892765168424	0.000343371218624	0.00113312502146	0.00144215911822	0.000206022731175	0.000446382584212	0.000789753802836	0.000377708340487	0.00264395838341	0.00436081447653	0.00659272739759	0.00449816296398	0.000549393949799	0.000240359853037	0.000515056827937	0.000103011365587
f__UCG-011	0	0	0	0	3.43371218624e-05	0.000240359853037	6.86742437249e-05	0	0	0	0	0	0	3.43371218624e-05	0	3.43371218624e-05	0.00013734848745	0	0	0	0
f__norank_o__Chloroplast	0	0	0	0	0	0	0	0	0	3.43371218624e-05	0	0	0	0	0	0	0	0	0	0	0
f__norank_o__Clostridia_UCG-014	0.0218384095045	0.0256841671531	0.0351612127871	0.0285684853896	0.00782886378464	0.00271263262713	0.0188510799025	0.012224015383	0.0171342238094	0.0103011365587	0.00442948872026	0.0142155684511	0.00226625004292	0.0337190536689	0.0791814030148	0.0370497544896	0.127493733475	0.0182673488308	0.00370840916114	0.000446382584212	0.00765717817533
f__norank_o__Clostridia_vadinBB60_group	0.00130481063077	0.000480719706074	0.00267829550527	0.00151083336195	0.000240359853037	0.00013734848745	6.86742437249e-05	0.000309034096762	0	0	0	0	0.000515056827937	0.00013734848745	0.00463551145143	0.000343371218624	0.000343371218624	0	0	0	3.43371218624e-05
f__norank_o__Coriobacteriales	6.86742437249e-05	0.00013734848745	3.43371218624e-05	0.000343371218624	0.000309034096762	0.000377708340487	0.000240359853037	0.000309034096762	0.000240359853037	0	0	0	0	0.00013734848745	6.86742437249e-05	0.000446382584212	3.43371218624e-05	0	0	0	0
f__norank_o__Gastranaerophilales	0.000789753802836	0.000240359853037	0.0002746969749	0.000652405315386	0.00206022731175	0.000343371218624	3.43371218624e-05	0.000412045462349	0.00103011365587	0	0	0	3.43371218624e-05	0.000240359853037	0.00288431823645	0.00264395838341	0.000446382584212	0	0	0	3.43371218624e-05
f__norank_o__Oscillospirales	0	0	0	0.00013734848745	6.86742437249e-05	6.86742437249e-05	0.000103011365587	3.43371218624e-05	3.43371218624e-05	0	0	6.86742437249e-05	0	3.43371218624e-05	0.000240359853037	3.43371218624e-05	3.43371218624e-05	0.000103011365587	3.43371218624e-05	0	0.00013734848745
f__norank_o__RF39	0.00295299248017	0.00305600384576	0.00604333344779	0.0030216667239	0	0	0	3.43371218624e-05	0	6.86742437249e-05	3.43371218624e-05	0	0	0.00212890155547	0.0116059471895	0.00408611750163	0.00576863647289	0	0	0	0
f__norank_o__Rhodospirillales	0.000171685609312	0	0	0	0.00013734848745	0.00013734848745	0	0	0.00013734848745	3.43371218624e-05	0	0	0	0	0.00013734848745	0.000103011365587	0	0	0	0	0
f__norank_o__norank_c__Clostridia	0.000206022731175	3.43371218624e-05	6.86742437249e-05	0.000377708340487	0.000206022731175	0.000103011365587	0	0.00013734848745	0.000103011365587	0	0.000343371218624	0.000171685609312	0	3.43371218624e-05	0.00013734848745	0.000171685609312	0.000171685609312	0.000103011365587	0	6.86742437249e-05	6.86742437249e-05
f__norank_o__norank_c__norank_p__Firmicutes	0	3.43371218624e-05	0	6.86742437249e-05	0	0	0	0	0	0	0	0	0	3.43371218624e-05	6.86742437249e-05	3.43371218624e-05	3.43371218624e-05	0	0	0	0
f__p-251-o5	0	0	0	0	0	6.86742437249e-05	0	0	0	0	0	0	0	3.43371218624e-05	0	0	0	0	0	0	0
f__p-2534-18B5_gut_group	0	0	0	0	3.43371218624e-05	0	0	0	0	0	0	3.43371218624e-05	0	0	0	0.000171685609312	0.000206022731175	0	0	0	0
f__unclassified_c__Bacilli	6.86742437249e-05	0	0	0	0	0	0	0	0	0	0	0	0	0	0	0	0	0	0	0	0
f__unclassified_c__Clostridia	0.000377708340487	0.000618068193524	0.000377708340487	0.000343371218624	0.000995776534011	0.00106445077774	0.00181986745871	0.00161384472753	0.000995776534011	0.00130481063077	0.00171685609312	0.000480719706074	0.000206022731175	0.000446382584212	0.000412045462349	0.000721079559111	0.000755416680974	0.00013734848745	0.000171685609312	3.43371218624e-05	0.000343371218624
f__unclassified_k__norank_d__Bacteria	3.43371218624e-05	3.43371218624e-05	0.00013734848745	6.86742437249e-05	6.86742437249e-05	0	0	0	3.43371218624e-05	0	0	3.43371218624e-05	0	3.43371218624e-05	0	0.000240359853037	0	0	0	0	0
f__unclassified_o__Bacteroidales	0	3.43371218624e-05	6.86742437249e-05	0.00013734848745	0	3.43371218624e-05	0	3.43371218624e-05	0	3.43371218624e-05	3.43371218624e-05	6.86742437249e-05	6.86742437249e-05	3.43371218624e-05	3.43371218624e-05	0	0	3.43371218624e-05	0	3.43371218624e-05	0
f__unclassified_o__Coriobacteriales	6.86742437249e-05	3.43371218624e-05	0	0.000171685609312	0.0002746969749	0.000171685609312	0.000240359853037	0.00013734848745	6.86742437249e-05	3.43371218624e-05	0.000412045462349	0.0002746969749	0.000377708340487	0.000206022731175	0.000103011365587	0.000343371218624	0.00013734848745	0.000377708340487	0.000480719706074	0.000103011365587	0.000309034096762
f__unclassified_o__Oscillospirales	0.000480719706074	0.000377708340487	0.000480719706074	0.000377708340487	0.000686742437249	0.0002746969749	0.000377708340487	0.000755416680974	0.000515056827937	0.0002746969749	0.000549393949799	0.000480719706074	0.000549393949799	0.000480719706074	0.00106445077774	0.000652405315386	0.000652405315386	0.000515056827937	6.86742437249e-05	0.000240359853037	0.000309034096762
f__unclassified_p__Firmicutes	0.000515056827937	0.000789753802836	0.000206022731175	3.43371218624e-05	0.00195721594616	0.00168251897126	0.00154517048381	0.00295299248017	0.00360539779556	3.43371218624e-05	0	0.000412045462349	3.43371218624e-05	0.00103011365587	0.00013734848745	0.00127047350891	3.43371218624e-05	0	3.43371218624e-05	0	0
